# Supplementary material for: Identification and validation of aging-related genes in neuropathic pain using bioinformatics
Source: Front Genet. 2024 Jul 24;15:1430275. doi: 10.3389/fgene.2024.1430275 (PMC11303200; doi:10.3389/fgene.2024.1430275)
Supplement: Supplementary file 2 [file DataSheet1.ZIP]

Archive with 50 entries (47 files):
- RAWDATA (1)/
- RAWDATA (1)/code/
- RAWDATA (1)/code/01_MERGE.R
- RAWDATA (1)/code/02_Differential expression analysis.R
- RAWDATA (1)/code/03_Venn.R
- RAWDATA (1)/code/04_GO.R
- RAWDATA (1)/code/05_KEGG.R
- RAWDATA (1)/code/06_lasso.R
- RAWDATA (1)/code/07_ARGexp.R
- RAWDATA (1)/code/07_msvmRFE.R
- RAWDATA (1)/code/07_SVM.R
- RAWDATA (1)/code/08_randomForest.R
- RAWDATA (1)/code/09_venn.R
- RAWDATA (1)/code/10_Nomo.R
- RAWDATA (1)/code/11_ROC.R
- RAWDATA (1)/code/12_DCA.R
- RAWDATA (1)/code/13_Validation_ROC.R
- RAWDATA (1)/code/14_CIBERSORT.R
- RAWDATA (1)/code/14_CIBERSORT.run.R
- RAWDATA (1)/code/15_barplot_vioplot.R
- RAWDATA (1)/code/16_correlation_Chemokine.R
- RAWDATA (1)/code/16_correlation_Immunecell.R
- RAWDATA (1)/code/16_correlation_ImmuneInhibitor.R
- RAWDATA (1)/code/16_correlation_ImmuneStimulator.R
- RAWDATA (1)/code/17_Validation_Differential_expression_Analysis.R
- RAWDATA (1)/code/ann.pl
- RAWDATA (1)/rawdata/
- RAWDATA (1)/rawdata/Aging_related_genes.txt
- RAWDATA (1)/rawdata/ARGexp.txt
- RAWDATA (1)/rawdata/Chemokines.txt
- RAWDATA (1)/rawdata/CIBERSORT-Results.txt
- RAWDATA (1)/rawdata/diff.txt
- RAWDATA (1)/rawdata/GPL21185.txt
- RAWDATA (1)/rawdata/group1.csv
- RAWDATA (1)/rawdata/group2.csv
- RAWDATA (1)/rawdata/Immunoinhibitors.txt
- RAWDATA (1)/rawdata/Immunostimulators.txt
- RAWDATA (1)/rawdata/interGene.txt
- RAWDATA (1)/rawdata/interGenes.txt
- RAWDATA (1)/rawdata/lasso.gene.txt
- RAWDATA (1)/rawdata/MERGE.txt
- RAWDATA (1)/rawdata/nomoRisk.txt
- RAWDATA (1)/rawdata/normalize.txt
- RAWDATA (1)/rawdata/normalize_GSE151371.txt
- RAWDATA (1)/rawdata/normalize_GSE95849.txt
- RAWDATA (1)/rawdata/rfGenes.txt
- RAWDATA (1)/rawdata/risk.txt
- RAWDATA (1)/rawdata/s1.txt
- RAWDATA (1)/rawdata/s2.txt
- RAWDATA (1)/rawdata/SVM-RFE.gene.txt
