# Supplementary material for: Identification and validation of aging-related genes in neuropathic pain using bioinformatics
Source: Front Genet. 2024 Jul 24;15:1430275. doi: 10.3389/fgene.2024.1430275 (PMC11303200; doi:10.3389/fgene.2024.1430275)
Supplement: Supplementary file 2 [file DataSheet1.ZIP › RAWDATA (1)/code/01_MERGE.R]

rm(list=ls())

library(devtools)#
library(GEOmirror)#
library(GEOquery)

library(AnnoProbe)
library(limma)
library(sva)

mycolors <- c('#54D9ED','#324B4F','#95B0B5','#D1BCFE','#FCFCD4','#F78ABA',
              '#00A9CB','#8EF8B6','#ED546C','#1BBEB9','#DE90DE','#00A44F')
              

expFile01="GSE124272.txt"     
rt=read.table(expFile01, header=T, sep="\t", check.names=F)
rt=as.matrix(rt)
rownames(rt)=rt[,1]
exp=rt[,2:ncol(rt)]
dimnames=list(rownames(exp),colnames(exp))
eset_1=matrix(as.numeric(as.matrix(exp)),nrow=nrow(exp),dimnames=dimnames)


expFile02="GSE150408.txt"     
rt=read.table(expFile02, header=T, sep="\t", check.names=F)
rt=as.matrix(rt)
rownames(rt)=rt[,1]
exp=rt[,2:ncol(rt)]
dimnames=list(rownames(exp),colnames(exp))
eset_2=matrix(as.numeric(as.matrix(exp)),nrow=nrow(exp),dimnames=dimnames)


identical(eset_1,eset_2)#
same_genes <- intersect(rownames(eset_1),rownames(eset_2))#
eset_merge <- cbind(eset_1[same_genes,],eset_2[same_genes,])#
col <- c(rep("#54D9ED", 16), rep("#E93639", 34))#
par(mar = c(8, 3, 1, 2) + 0.1)#
boxplot(eset_merge, col=col,las=2)#


group_1 <- read.csv("group1.csv",header = T)#
group_2 <- read.csv("group2.csv",header = T)#


#
group <- rbind(group_1,group_2)


#  -----------------------------------------------------------------
GSE <- c(rep('GSE124272',16),rep('GSE150408',34))
GSE
group_list <- group$group
group_list
table(group_list,GSE)

data <- eset_merge
batch <- c(rep('GSE124272',16),rep('GSE150408',34))
design <- model.matrix(~group_list)
#
expr_limma <- removeBatchEffect(data,batch = batch,design = design)
expr_limma01 <-expr_limma 
expr_limma01=rbind(id=colnames(expr_limma01),expr_limma01)
write.table(expr_limma01,file="expr_limma01.txt",sep="\t",quote=F,col.names=F)

boxplot(expr_limma, col=col,las=2)#
#
par(mfrow=c(1, 2))
boxplot(eset_merge, col=col,las=2,main = "before")
boxplot(expr_limma, col=col,las=2,main = "after")
