# Supplementary material for: Identification and validation of aging-related genes in neuropathic pain using bioinformatics
Source: Front Genet. 2024 Jul 24;15:1430275. doi: 10.3389/fgene.2024.1430275 (PMC11303200; doi:10.3389/fgene.2024.1430275)
Supplement: Supplementary file 2 [file DataSheet1.ZIP › RAWDATA (1)/code/02_Differential expression analysis.R]

rm(list=ls())

#???ð?
library(limma)
library(pheatmap)
library(ggplot2)

inputFile="expr_limma.txt"     
conFile="s1.txt"               
treatFile="s2.txt"             
logFCfilter=0.35              
P.Value.Filter=0.05          
  


rt=read.table(inputFile, header=T, sep="\t", check.names=F)
rt=as.matrix(rt)
rownames(rt)=rt[,1]
exp=rt[,2:ncol(rt)]
dimnames=list(rownames(exp),colnames(exp))
data=matrix(as.numeric(as.matrix(exp)),nrow=nrow(exp),dimnames=dimnames)
rt <- data


sample1=read.table(conFile, header=F, sep="\t", check.names=F)
sample2=read.table(treatFile, header=F, sep="\t", check.names=F)
sampleName1=gsub("^ | $", "", as.vector(sample1[,1]))
sampleName2=gsub("^ | $", "", as.vector(sample2[,1]))
conData=data[,sampleName1]
treatData=data[,sampleName2]
data=cbind(conData,treatData)
conNum=ncol(conData)
treatNum=ncol(treatData)


Type=c(rep("volunt",conNum), rep("treat",treatNum))
design <- model.matrix(~0+factor(Type))
colnames(design) <- c("con","treat")
fit <- lmFit(data,design)
cont.matrix<-makeContrasts(treat-con,levels=design)
fit2 <- contrasts.fit(fit, cont.matrix)
fit2 <- eBayes(fit2)


allDiff=topTable(fit2, adjust='fdr', number=200000)
allDiffOut=rbind(id=colnames(allDiff),allDiff)
write.table(allDiffOut, file="all.txt", sep="\t", quote=F, col.names=F)


Type=c(rep("Control",conNum),rep("Treat",treatNum))
outData=rbind(id=paste0(colnames(data),"_",Type),data)
write.table(outData, file="normalize.txt", sep="\t", quote=F, col.names=F)


diffSig=allDiff[with(allDiff, (abs(logFC)>logFCfilter & P.Value < P.Value.Filter )), ]
diffSigOut=rbind(id=colnames(diffSig),diffSig)
write.table(diffSigOut,file="diff.txt",sep="\t",quote=F,col.names=F)

ͼ
geneNum=50    
diffSig=diffSig[order(as.numeric(as.vector(diffSig$logFC))),]
diffGeneName=as.vector(rownames(diffSig))
diffLength=length(diffGeneName)
hmGene=c()
if(diffLength>(2*geneNum)){
    hmGene=diffGeneName[c(1:geneNum,(diffLength-geneNum+1):diffLength)]
}else{
    hmGene=diffGeneName
}
hmExp=data[hmGene,]
#
Type=c(rep("Control",conNum),rep("Treat",treatNum))
names(Type)=colnames(data)
Type=as.data.frame(Type)
#
pdf(file="heatmap.pdf", width=10, height=7)
pheatmap(hmExp, 
         annotation=Type, 
         color = colorRampPalette(c("blue", "white", "red"))(50),
         cluster_cols =F,
         show_colnames = F,
         scale="row",
         fontsize = 7,
         fontsize_row=5,
         fontsize_col=7)
dev.off()

#
allDiff$logFC[allDiff$logFC>20]=20
allDiff$logFC[allDiff$logFC< -20]=-20
Significant=ifelse((allDiff$P.Value<P.Value.Filter & abs(allDiff$logFC)>logFCfilter), ifelse(allDiff$logFC>logFCfilter,"Up","Down"), "Not")
#
p = ggplot(allDiff, aes(logFC, -log10(P.Value)))+
    geom_point(aes(col=Significant))+
    scale_color_manual(values=c("green", "black", "red"))+
    labs(title = " ")+
    theme(plot.title = element_text(size = 16, hjust = 0.5, face = "bold"))
p=p+theme_bw()
#
pdf(file="vol.pdf", width=5.5, height=5)
print(p)
dev.off()


###volcano###
allDiff$regulate <- ifelse(allDiff$P.Value > 0.05, "unchanged",
                       ifelse(allDiff$logFC > 0.5, "up-regulated",
                              ifelse(allDiff$logFC < -0.5, "down-regulated", "unchanged")))

pdf("volcano.pdf", width=5, height=5)
ggplot(allDiff,aes(x=logFC,y=-log10(P.Value)))+ 
  geom_point(alpha=0.6,size=2.5,aes(color=regulate))+ 
  ylab("-log10(P.Value)")+ 
  scale_color_manual(values = c("blue", "grey", "red"))+ 
  geom_vline(xintercept = c(-0.5,0.5),lty=4,col ="black",lwd=0.8)+ 
  geom_hline(yintercept=-log10(0.05),lty=4,col = "black",lwd=0.8)+ 
  theme_bw()  
dev.off()
