# Supplementary material for: Identification and validation of aging-related genes in neuropathic pain using bioinformatics
Source: Front Genet. 2024 Jul 24;15:1430275. doi: 10.3389/fgene.2024.1430275 (PMC11303200; doi:10.3389/fgene.2024.1430275)
Supplement: Supplementary file 2 [file DataSheet1.ZIP › RAWDATA (1)/code/03_Venn.R]

rm(list=ls())
library(VennDiagram)      
geneList=list()

rt=read.table("diff.txt", header=T, sep="\t", check.names=F)
geneNames=as.vector(rt[,1])            
geneNames=gsub("^ | $","",geneNames)     
uniqGene=unique(geneNames)              
geneList[["DEGs"]]=uniqGene

rt=read.table("Aging_related_genes.txt", header=F, sep="\t", check.names=F)
geneNames=as.vector(rt[,1])              #
geneNames=gsub("^ | $","",geneNames)     #
uniqGene=unique(geneNames)               #
geneList[["ARG"]]=uniqGene

venn.plot=venn.diagram(geneList,filename=NULL,fill=c("cornflowerblue", "darkorchid1"),scaled=FALSE,cat.pos=c(-1,1),cat.col = c("cornflowerblue", "darkorchid1"),cat.cex = 1.2)
pdf(file="venn.pdf", width=5, height=5)
grid.draw(venn.plot)
dev.off()

interGenes=Reduce(intersect, geneList)
write.table(interGenes, file="interGenes.txt", sep="\t", quote=F, col.names=F, row.names=F)
