# Supplementary material for: Identification and validation of aging-related genes in neuropathic pain using bioinformatics
Source: Front Genet. 2024 Jul 24;15:1430275. doi: 10.3389/fgene.2024.1430275 (PMC11303200; doi:10.3389/fgene.2024.1430275)
Supplement: Supplementary file 2 [file DataSheet1.ZIP › RAWDATA (1)/code/04_GO.R]

rm(list=ls())
library("clusterProfiler")
library("org.Hs.eg.db")
library("enrichplot")
library("ggplot2")
library(GOplot)

pvalueFilter=0.05       
qvalueFilter=0.05      

#
colorSel="qvalue"
if(qvalueFilter>0.05){
	colorSel="pvalue"
}

rt=read.table("diff.txt", header=T, sep="\t", check.names=F)     #

colnames(rt)[1]="Gene"
genes=as.vector(rt[,1])
entrezIDs=mget(genes, org.Hs.egSYMBOL2EG, ifnotfound=NA)
entrezIDs=as.character(entrezIDs)
gene=entrezIDs[entrezIDs!="NA"]        
#gene=gsub("c\\(\"(\\d+)\".*", "\\1", gene)


kk=enrichGO(gene=gene,OrgDb=org.Hs.eg.db, pvalueCutoff=1, qvalueCutoff=1, ont="all", readable =T)
GO=as.data.frame(kk)
GO=GO[(GO$pvalue<pvalueFilter & GO$qvalue<qvalueFilter),]
#
write.table(GO,file="GO.txt",sep="\t",quote=F,row.names = F)

#
showNum=10
if(nrow(GO)<30){
	showNum=nrow(GO)
}

#
pdf(file="barplot.pdf", width=10, height=7)
bar=barplot(kk, drop = TRUE, showCategory =showNum,split="ONTOLOGY",color = colorSel) + facet_grid(ONTOLOGY~., scale='free')
print(bar)
dev.off()
		
#????ͼ
pdf(file="bubble.pdf", width=10, height=7)
bub=dotplot(kk,showCategory = showNum, orderBy = "GeneRatio",split="ONTOLOGY", color = colorSel) + facet_grid(ONTOLOGY~., scale='free')
print(bub)
dev.off()

#
go=data.frame(Category=GO$ONTOLOGY, ID=GO$ID, Term=GO$Description, Genes = gsub("/", ", ", GO$geneID), adj_pval = GO$p.adjust)
#
genelist <- data.frame(ID=rt$Gene, logFC=rt$logFC)
row.names(genelist)=genelist[,1]
#
circ <- circle_dat(go, genelist)
termNum =8       #
termNum=ifelse(nrow(go)<termNum,nrow(go),termNum)
geneNum=200      #
geneNum=ifelse(nrow(genelist)<geneNum, nrow(genelist), geneNum)
#
chord <- chord_dat(circ, genelist[1:geneNum,], go$Term[1:10])
pdf(file="GOcircos_BP.pdf", width=11, height=13)
GOChord(chord, 
        space = 0.001,           #
        gene.order = 'logFC',    #
        gene.space = 0.25,       #
        gene.size = 5,           # 
        border.size = 0.3,       #
        process.label = 6)       #
dev.off()

#
chord <- chord_dat(circ, genelist[1:geneNum,], go$Term[946:952])
pdf(file="GOcircos_CC.pdf", width=11, height=13)
GOChord(chord, 
        space = 0.001,           #
        gene.order = 'logFC',    #
        gene.space = 0.25,       #
        gene.size = 5,           # 
        border.size = 0.3,       #
        process.label = 6)       #
dev.off()

#
chord <- chord_dat(circ, genelist[1:geneNum,], go$Term[953:962])
pdf(file="GOcircos_MF.pdf", width=11, height=13)
GOChord(chord, 
        space = 0.001,           #
        gene.order = 'logFC',    #
        gene.space = 0.25,       #
        gene.size = 5,           # 
        border.size = 0.3,       #
        process.label = 6)       #
dev.off()
