# Supplementary material for: Identification and validation of aging-related genes in neuropathic pain using bioinformatics
Source: Front Genet. 2024 Jul 24;15:1430275. doi: 10.3389/fgene.2024.1430275 (PMC11303200; doi:10.3389/fgene.2024.1430275)
Supplement: Supplementary file 2 [file DataSheet1.ZIP › RAWDATA (1)/code/05_KEGG.R]

#
library("clusterProfiler")
library("org.Hs.eg.db")
library("enrichplot")
library("ggplot2")
library(GOplot)

pvalueFilter=0.05       
qvalueFilter=0.05       


colorSel="qvalue"
if(qvalueFilter>0.05){
	colorSel="pvalue"
}
	
rt=read.table("diff.txt", header=T, sep="\t", check.names=F)      


colnames(rt)[1]="Gene"
genes=as.vector(rt[,1])
entrezIDs=mget(genes, org.Hs.egSYMBOL2EG, ifnotfound=NA)
entrezIDs=as.character(entrezIDs)
rt=cbind(rt,entrezID=entrezIDs)
gene=entrezIDs[entrezIDs!="NA"]        
#gene=gsub("c\\(\"(\\d+)\".*", "\\1", gene)

#
kk <- enrichKEGG(gene=gene, organism="hsa", pvalueCutoff=1, qvalueCutoff=1)
KEGG=as.data.frame(kk)
KEGG$geneID=as.character(sapply(KEGG$geneID,function(x)paste(rt$Gene[match(strsplit(x,"/")[[1]],as.character(rt$entrezID))],collapse="/")))
KEGG=KEGG[(KEGG$pvalue<pvalueFilter & KEGG$qvalue<qvalueFilter),]
#
write.table(KEGG, file="KEGG.txt", sep="\t", quote=F, row.names = F)

#
showNum=30
if(nrow(KEGG)<showNum){
	showNum=nrow(KEGG)
}

#
pdf(file="barplot.pdf", width=8, height=7)
barplot(kk, drop = TRUE, showCategory = showNum, color = colorSel)
dev.off()

#
pdf(file="bubble.pdf", width=8, height=7)
dotplot(kk, showCategory = showNum, orderBy = "GeneRatio",color = colorSel)
dev.off()

#
kegg=data.frame(Category="ALL", ID = KEGG$ID, Term=KEGG$Description, Genes = gsub("/", ", ", KEGG$geneID), adj_pval = KEGG$p.adjust)
#
genelist <- data.frame(ID=rt$Gene, logFC=rt$logFC)
row.names(genelist)=genelist[,1]
#
circ <- circle_dat(kegg, genelist)
termNum =10       #
termNum=ifelse(nrow(kegg)<termNum,nrow(kegg),termNum)
geneNum=200      #
geneNum=ifelse(nrow(genelist)<geneNum, nrow(genelist), geneNum)
#
chord <- chord_dat(circ, genelist[1:geneNum,], kegg$Term[1:termNum])
pdf(file="KEGGcircos.pdf", width=10, height=10)
GOChord(chord, 
        space = 0.001,           
        gene.order = 'logFC',    
        gene.space = 0.25,       
        gene.size = 5,            
        border.size = 0.1,       
        process.label = 6)       
dev.off()
