# Supplementary material for: Identification and validation of aging-related genes in neuropathic pain using bioinformatics
Source: Front Genet. 2024 Jul 24;15:1430275. doi: 10.3389/fgene.2024.1430275 (PMC11303200; doi:10.3389/fgene.2024.1430275)
Supplement: Supplementary file 2 [file DataSheet1.ZIP › RAWDATA (1)/code/06_lasso.R]

rm(list=ls())
set.seed(005)
{
library(glmnet)               #
inputFile="normalize.txt"     #
geneFile="interGene.txt"      #

#
data=read.table(inputFile, header=T, sep="\t", check.names=F, row.names=1)

#
geneRT=read.table(geneFile, header=F, sep="\t", check.names=F)
data=data[as.vector(geneRT[,1]),]

#
data=t(data)
group=gsub("(.*)\\_(.*)", "\\2", row.names(data))
rt=as.data.frame(data)
rt$Type=ifelse(group=="Control", 0, 1)

#
x=as.matrix(rt[,1:(ncol(rt)-1)])
y=rt[,"Type"]
fit=glmnet(x, y, family = "binomial", alpha=1)
pdf(file="lasso.pdf",width=6,height=6)
plot(fit)
dev.off()
cvfit=cv.glmnet(x, y, family="binomial", alpha=1,type.measure='deviance',nfolds = 10)
pdf(file="cvfit.pdf",width=6,height=6)
plot(cvfit)
dev.off()

#
coef=coef(fit, s = cvfit$lambda.min)
index=which(coef != 0)
lassoGene=row.names(coef)[index]
lassoGene=lassoGene[-1]
write.table(lassoGene, file="lasso.gene.txt", sep="\t", quote=F, row.names=F, col.names=F)

#
outTab=rt[,c(lassoGene, "Type")]
outTab=cbind(id=row.names(outTab), outTab)
write.table(outTab, file="lasso.geneExp.txt", sep="\t", quote=F, row.names=F)
}
