# Supplementary material for: Identification and validation of aging-related genes in neuropathic pain using bioinformatics
Source: Front Genet. 2024 Jul 24;15:1430275. doi: 10.3389/fgene.2024.1430275 (PMC11303200; doi:10.3389/fgene.2024.1430275)
Supplement: Supplementary file 2 [file DataSheet1.ZIP › RAWDATA (1)/code/07_ARGexp.R]

rm(list=ls())
library(limma)      
expFile="normalize.txt"     
geneFile="interGene.txt"         

#
rt=read.table(expFile, header=T, sep="\t", check.names=F)
rt=as.matrix(rt)
rownames(rt)=rt[,1]
exp=rt[,2:ncol(rt)]
dimnames=list(rownames(exp), colnames(exp))
data=matrix(as.numeric(as.matrix(exp)), nrow=nrow(exp), dimnames=dimnames)
data=avereps(data)

#e=read.table(geneFile, header=F, sep="\t", check.names=F)
sameGene=intersect(as.vector(gene[,1]), rownames(data))
geneExp=data[sameGene,]

#????nd(ID=colnames(geneExp), geneExp)
write.table(out, file="FRGexp.tAt", sep="\t", quote=F, col.names=F)


######Vi
