# Supplementary material for: Identification and validation of aging-related genes in neuropathic pain using bioinformatics
Source: Front Genet. 2024 Jul 24;15:1430275. doi: 10.3389/fgene.2024.1430275 (PMC11303200; doi:10.3389/fgene.2024.1430275)
Supplement: Supplementary file 2 [file DataSheet1.ZIP › RAWDATA (1)/code/08_randomForest.R]

#
rm(list=ls())
library(randomForest)
set.seed(512)

inputFile="ARGexp.txt"       

#
data=read.table(inputFile, header=T, sep="\t", check.names=F, row.names=1)
data=t(data)
group=gsub("(.*)\\_(.*)", "\\2", row.names(data))

#
rf=randomForest(as.factor(group)~., data=data, ntree=500)
pdf(file="forest.pdf", width=6, height=6)
plot(rf, main="Random forest", lwd=2)
dev.off()

#
optionTrees=which.min(rf$err.rate[,1])
optionTrees
rf2=randomForest(as.factor(group)~., data=data, ntree=optionTrees)

#
importance=importance(x=rf2)

#
pdf(file="geneImportance.pdf", width=6, height=6)
varImpPlot(rf2, main="")
dev.off()

#
rfGenes=importance[order(importance[,"MeanDecreaseGini"], decreasing = TRUE),]
rfGenes=names(rfGenes[1:10])        
write.table(rfGenes, file="rfGenes.txt", sep="\t", quote=F, col.names=F, row.names=F)

#
sigExp=t(data[,rfGenes])
sigExpOut=rbind(ID=colnames(sigExp),sigExp)
write.table(sigExpOut, file="rfGeneExp.txt", sep="\t", quote=F, col.names=F)
