# Supplementary material for: Identification and validation of aging-related genes in neuropathic pain using bioinformatics
Source: Front Genet. 2024 Jul 24;15:1430275. doi: 10.3389/fgene.2024.1430275 (PMC11303200; doi:10.3389/fgene.2024.1430275)
Supplement: Supplementary file 2 [file DataSheet1.ZIP › RAWDATA (1)/code/09_venn.R]

rm(list=ls())
library(VennDiagram)     
geneList=list()

rt=read.table("lasso.gene.txt", header=F, sep="\t", check.names=F)
geneNames=as.vector(rt[,1])              
geneNames=gsub("^ | $","",geneNames)     
uniqGene=unique(geneNames)               
geneList[["Lasso"]]=uniqGene

rt=read.table("rfGenes.txt", header=F, sep="\t", check.names=F)
geneNames=as.vector(rt[,1])              
geneNames=gsub("^ | $","",geneNames)     
uniqGene=unique(geneNames)               
geneList[["RF"]]=uniqGene


rt=read.table("SVM-RFE.gene.txt", header=F, sep="\t", check.names=F)
geneNames=as.vector(rt[,1])              
geneNames=gsub("^ | $","",geneNames)     
uniqGene=unique(geneNames)               
geneList[["SVM-RFE"]]=uniqGene


venn.plot=venn.diagram(geneList,filename=NULL,fill=c("blue", "red","purple"),scaled=FALSE,cat.col = c("blue", "red","purple"),cat.cex = 1.2)
pdf(file="venn.pdf", width=5, height=5)
grid.draw(venn.plot)
dev.off()

interGenes=Reduce(intersect, geneList)
write.table(interGenes, file="interGene.txt", sep="\t", quote=F, col.names=F, row.names=F)
