# Supplementary material for: Identification and validation of aging-related genes in neuropathic pain using bioinformatics
Source: Front Genet. 2024 Jul 24;15:1430275. doi: 10.3389/fgene.2024.1430275 (PMC11303200; doi:10.3389/fgene.2024.1430275)
Supplement: Supplementary file 2 [file DataSheet1.ZIP › RAWDATA (1)/code/10_Nomo.R]

rm(list=ls())

#
library(rms)

library(rmda)
library(Hmisc)

riskFile="risk.txt"         

#
data=read.table(riskFile, header=T, sep="\t", check.names=F, row.names=1)

#
group=gsub("(.*?)\\_(.*)", "\\2", row.names(data))
row.names(data)=gsub("(.*?)\\_(.*)", "\\1", row.names(data))
outTab=data
data=data[,1:ncol(data)]
rt=cbind(as.data.frame(data), Type=group)

#
ddist=datadist(rt)
options(datadist="ddist")

#
lrmModel=lrm(Type~ ., data=rt, x=T, y=T)
nomo=nomogram(lrmModel, fun=plogis,
	fun.at=c(0.0001,0.1,0.3,0.6,0.9,0.99),
	lp=F, funlabel="Risk of Disease")
#
pdf("Nomo.pdf", width=8, height=8)
plot(nomo, cex.axis=0.8)
dev.off()

#
nomoRisk=predict(lrmModel, type="fitted")
outTab=cbind(outTab, Nomogram=nomoRisk)
outTab=rbind(id=colnames(outTab), outTab)
write.table(outTab, file="nomoRisk.txt", sep="\t", quote=F, col.names=F)

#
cali=calibrate(lrmModel, method="boot", B=1000)
pdf("Calibration.pdf", width=5.5, height=5.5)
plot(cali,
	xlab="Predicted probability",
	ylab="Actual probability", sub=F)

#c-indexֵ
group=ifelse(group=="Control", 0, 1)
cindex=rcorrcens(group~nomoRisk)
se=cindex[,"SD"]/2
c_index=sprintf("%.03f", cindex[,"C"])
c_index.ci_low=sprintf("%.03f", cindex[,"C"]-(se*1.96))
c_index.ci_high=sprintf("%.03f", cindex[,"C"]+(se*1.96))
cindexLabel=paste0(c_index, " (95% CI: ", c_index.ci_low, "-", c_index.ci_high, ")")
text(0.1, 0.85, "C-index:")
text(0.28, 0.78, cindexLabel)
dev.off()
