# Supplementary material for: Identification and validation of aging-related genes in neuropathic pain using bioinformatics
Source: Front Genet. 2024 Jul 24;15:1430275. doi: 10.3389/fgene.2024.1430275 (PMC11303200; doi:10.3389/fgene.2024.1430275)
Supplement: Supplementary file 2 [file DataSheet1.ZIP › RAWDATA (1)/code/12_DCA.R]

rm(list=ls())

#
library(rms)
library(rmda)

inputFile="nomoRisk.txt"      

#
rt=read.table(inputFile, header=T, sep="\t", check.names=F, row.names=1)

#
Nomogram=decision_curve(Type ~ Model, data=rt, 
	family = binomial(link ='logit'),
	thresholds= seq(0,1,by = 0.01),
	confidence.intervals = 0.95)

#
pdf(file="DCA.pdf", width=5.5, height=5.5)
plot_decision_curve(list(Nomogram),
	curve.names=c("Model"),
	xlab="Threshold probability",
	cost.benefit.axis=T,
	confidence.intervals=FALSE,
	standardize=FALSE)
dev.off()
