# Supplementary material for: Identification and validation of aging-related genes in neuropathic pain using bioinformatics
Source: Front Genet. 2024 Jul 24;15:1430275. doi: 10.3389/fgene.2024.1430275 (PMC11303200; doi:10.3389/fgene.2024.1430275)
Supplement: Supplementary file 2 [file DataSheet1.ZIP › RAWDATA (1)/code/15_barplot_vioplot.R]

rm(list=ls())
#
library(reshape2)
library(ggpubr)

inputFile="CIBERSORT-Results.txt"     

#
rt=read.table(inputFile, header=T, sep="\t", check.names=F, row.names=1)

#
con=grepl("_Control", rownames(rt), ignore.case=T)
treat=grepl("_Treat", rownames(rt), ignore.case=T)
conData=rt[con,]
treatData=rt[treat,]
conNum=nrow(conData)
treatNum=nrow(treatData)
data=t(rbind(conData,treatData))

#barplot
pdf(file="barplot.pdf", width=15, height=8)
col=rainbow(nrow(data), s=0.7, v=0.7)
par(las=1,mar=c(8,5,4,16),mgp=c(3,0.1,0),cex.axis=1.5)
a1=barplot(data,col=col,xaxt="n",yaxt="n",ylab="Relative Percent",cex.lab=1.8)
a2=axis(2,tick=F,labels=F)
axis(2,a2,paste0(a2*100,"%"))
par(srt=0,xpd=T)
rect(xleft = a1[1]-0.5, ybottom = -0.01, xright = a1[conNum]+0.5, ytop = -0.06,col="#008B45FF")
text(a1[conNum]/2,-0.035,"Control",cex=1.8)
rect(xleft = a1[conNum]+0.5, ybottom = -0.01, xright =a1[length(a1)]+0.5, ytop = -0.06,col="#EE0000FF")
text((a1[length(a1)]+a1[conNum])/2,-0.035,"Treat",cex=1.8)
ytick2 = cumsum(data[,ncol(data)])
ytick1 = c(0,ytick2[-length(ytick2)])
legend(par('usr')[2]*0.98,par('usr')[4],legend=rownames(data),col=col,pch=15,bty="n",cex=1.2)
dev.off()

#vioplot
outTab=data.frame()
pdf(file="vioplot.pdf", width=16, height=8)
par(las=1,mar=c(10,6,3,3))
x=c(1:ncol(rt))
y=c(1:ncol(rt))
plot(x, y,
     xlim=c(0,63), ylim=c(min(rt), max(rt)+0.05),
     xlab="", ylab="Fraction", main="", 
     pch=21,
     col="white",
     xaxt="n")

#
for(i in 1:ncol(rt)){
  if(sd(rt[1:conNum,i])==0){
    rt[1,i]=0.00001
  }
  if(sd(rt[(conNum+1):(conNum+treatNum),i])==0){
    rt[(conNum+1),i]=0.00001
  }
  #
  conData=rt[1:conNum,i]
  treatData=rt[(conNum+1):(conNum+treatNum),i]
  #
  vioplot(conData,at=3*(i-1),lty=1,add = T,col = 'blue')
  vioplot(treatData,at=3*(i-1)+1,lty=1,add = T,col = 'red')
  #
  wilcoxTest=wilcox.test(conData,treatData)
  p=wilcoxTest$p.value
  if(p<0.05){
    cellPvalue=cbind(Cell=colnames(rt)[i],pvalue=p)
    outTab=rbind(outTab,cellPvalue)
  }
  mx=max(c(conData,treatData))
  lines(c(x=3*(i-1)+0.2,x=3*(i-1)+0.8),c(mx,mx))
  #
  text(x=3*(i-1)+0.5, y=mx+0.02, labels=ifelse(p<0.001, paste0("p<0.001"), paste0("p=",sprintf("%.03f",p))), cex = 0.8)
}

#
legend("topright", 
       c("Control", "Treat"),
       lwd=3,bty="n",cex=1,
       col=c("blue","red"))
#
text(seq(1,64,3),-0.04,xpd = NA,labels=colnames(rt),cex = 1,srt = 45,pos=2)
dev.off()
