# Supplementary material for: Identification and validation of aging-related genes in neuropathic pain using bioinformatics
Source: Front Genet. 2024 Jul 24;15:1430275. doi: 10.3389/fgene.2024.1430275 (PMC11303200; doi:10.3389/fgene.2024.1430275)
Supplement: Supplementary file 2 [file DataSheet1.ZIP › RAWDATA (1)/code/16_correlation_Chemokine.R]

library(limma)
library(reshape2)
library(tidyverse)
library(ggplot2)

expFile="normalize.txt"            
geneFile="interGene.txt"           
immFile="Chemokine.txt"    

rt=read.table(expFile, header=T, sep="\t", check.names=F)
rt=as.matrix(rt)
rownames(rt)=rt[,1]
exp=rt[,2:ncol(rt)]
dimnames=list(rownames(exp),colnames(exp))
data=matrix(as.numeric(as.matrix(exp)),nrow=nrow(exp),dimnames=dimnames)
data=avereps(data)

geneRT=read.table(geneFile, header=T, sep="\t", check.names=F)
data=data[as.vector(geneRT[,1]),]

group=gsub("(.*)\\_(.*)", "\\2", colnames(data))
data=data[,group=="Treat",drop=F]
data=t(data)

immune=read.table(immFile, header=T, sep="\t", check.names=F, row.names=1)
sameSample=intersect(row.names(data), row.names(immune))
data=data[sameSample,,drop=F]
immune=immune[sameSample,,drop=F]

outTab=data.frame()
for(cell in colnames(immune)){
	if(sd(immune[,cell])==0){next}
	for(gene in colnames(data)){
		x=as.numeric(immune[,cell])
		y=as.numeric(data[,gene])
		corT=cor.test(x,y,method="spearman")
		cor=corT$estimate
		pvalue=corT$p.value
		text=ifelse(pvalue<0.001,"***",ifelse(pvalue<0.01,"**",ifelse(pvalue<0.05,"*","")))
		outTab=rbind(outTab,cbind(Gene=gene, Immune=cell, cor, text, pvalue))
	}
}

outTab$cor=as.numeric(outTab$cor)
pdf(file="Chemokine.pdf", width=7, height=4.8)
ggplot(outTab, aes(Immune, Gene)) + 
	geom_tile(aes(fill = cor), colour = "grey", size = 1)+
	scale_fill_gradient2(low = "#5C5DAF", mid = "white", high = "#EA2E2D") + 
	geom_text(aes(label=text),col ="black",size = 3) +
	theme_minimal() +    #
	theme(axis.title.x=element_blank(), axis.ticks.x=element_blank(), axis.title.y=element_blank(),
	      axis.text.x = element_text(angle = 45, hjust = 1, size = 8, face = "bold"),   
	      axis.text.y = element_text(size = 8, face = "bold")) +       #y??????
	labs(fill =paste0("***  p<0.001","\n", "**  p<0.01","\n", " *  p<0.05","\n", "\n","Correlation")) +   #????ͼ??
	scale_x_discrete(position = "bottom")      
dev.off()


######
