# Supplementary material for: Identification and validation of aging-related genes in neuropathic pain using bioinformatics
Source: Front Genet. 2024 Jul 24;15:1430275. doi: 10.3389/fgene.2024.1430275 (PMC11303200; doi:10.3389/fgene.2024.1430275)
Supplement: Supplementary file 2 [file DataSheet1.ZIP › RAWDATA (1)/code/17_Validation_Differential_expression_Analysis.R]

rm(list=ls())
#
library(limma)
library(ggpubr)

expFile="normalize_GSE"      
geneFile="interGene.txt"   
conFile="s1.txt"              
treatFile="s2.txt"           

#
rt=read.table(expFile, header=T, sep="\t", check.names=F)
rt=as.matrix(rt)
rownames(rt)=rt[,1]
exp=rt[,2:ncol(rt)]
dimnames=list(rownames(exp), colnames(exp))
data=matrix(as.numeric(as.matrix(exp)), nrow=nrow(exp), dimnames=dimnames)
rt=avereps(data)


con=read.table(conFile, header=F, sep="\t", check.names=F)
treat=read.table(treatFile, header=F, sep="\t", check.names=F)
conData=data[,as.vector(con[,1])]
treatData=data[,as.vector(treat[,1])]
data=cbind(conData, treatData)
conNum=ncol(conData)
treatNum=ncol(treatData)

RT=read.table(geneFile, header=F, sep="\t", check.names=F)
data=data[as.vector(geneRT[,1]),,drop=F]

#???=c(rep("Control",conNum), rep("Treat",treatNum))
my_comparisons=list()
my_comparisons[[1]]=levels(factor(Type))

#?Իi in row.names(data)){
	#data[i,][data[i,]>quantile(data[i,], 0.99)]=quantile(data[i,], 0.99)
	rt1=data.frame(expression=data[i,], Type=Type)

	#?Բxplot=ggboxplot(rt1, x="Type", y="expression", color="Type",
				      xlab="",
				      ylab=paste(i, "expression"),
				      legend.title="",
				      palette = c("blue", "red"),
				      add = "jitter")+ 
		#stat_compare_means(comparisons = my_comparisons,symnum.args=list(cutpoints=c(0, 0.001, 0.01, 0.05, 1), symbols=c("***", "**", "*", "ns")), label="p.signif")
		stat_compare_means(comparisons = my_comparisons)
		
	#????ͼƬ
	pdf(file=paste0("boxplot.",i,".pdf"), width=5, height=4.5)
	print(boxplot)
	dev.off()
}
		

####
