# Supplementary material for: Identification and validation of aging-related genes in neuropathic pain using bioinformatics
Source: Front Genet. 2024 Jul 24;15:1430275. doi: 10.3389/fgene.2024.1430275 (PMC11303200; doi:10.3389/fgene.2024.1430275)
Supplement: Supplementary file 2 [file DataSheet1.ZIP › RAWDATA (1)/rawdata/Aging_related_genes.txt]

ACKR1
AGO2
AGT
AHR
AKT1
ALDH2
ANXA5
ARF1
ARID1A
ARID1B
ARID3A
ASF1A
ATF6
ATF7IP
ATG5
ATG7
BCL2
BIN1
BLVRA
BNIP3L
BRAF
BRIP1
BTG3
BUB1
CARF
CASP2
CDCA2
CDH1
CDK2
CDKN1A
CDKN2A
CDKN2AIP
CEACAM1
CHD5
CLCA2
CRISPLD2
CUX1
CXCL1
CXCR2
DDB2
DHCR24
DICER1
DMTF1
DPP4
E2F7
EIF2AK2
EIF4EBP1
ENO1
ENTPD7
EP300
ERVW-1
ESR1
ETS1
ETS2
FANCD2
FASN
FGF21
G6PD
GATA4
GDF15
GMNN
GNG11
GRSF1
HAS1
HBP1
HIRA
HMGA1
HMGA2
HMGB2
HOPX
HOXA9
HRAS
HSF1
HSP90AA1
HSP90AB1
HSPB1
HYOU1
IGFBP3
IGFBP7
IL1R1
IL6
IRF1
ITPR1
ITPR2
ITPR3
ITSN2
KAT5
KCNA1
KDM1A
KDM4C
KEAP1
LCN2
LIMA1
LIN54
LIN9
LMNB1
LOX
LOXL2
MAEL
MAF
MAGEA2
MAGOHB
MAP2K2
MAP3K5
MAPK1
MAPK14
MAPKAPK5
MCU
MDK
MEF2A
MEN1
MIF
MME
MORF4L1
MOS
MTOR
MYC
NCAPH2
NDST2
NEDD4
NEK4
NF1
NF2
NOTCH1
NOX4
NQO1
NR1H2
NRAS
NSUN2
NUDT5
OGG1
OGT
OXTR
P3H1
PAK2
PDCD10
PDGFB
PI4KB
PIM1
PINK1
PLA2R1
PML
POU5F1
PRKAA2
PRKD1
PRKN
PTGS2
RAD51C
RAF1
RAP1GAP
RARB
RB1
RBM39
RBPJ
RHOA
SELENOH
SFRP1
SIRT3
SIX1
SLC13A3
SLC31A2
SLC5A2
SMAD3
SOCS1
SPI1
SPOP
SRSF2
STAT3
STAT5A
SUZ12
TBX3
TIMELESS
TLR10
TLR2
TOP1
TP53BP2
TP53INP1
TP63
TPP1
TRIM28
TSC22D1
TXNIP
UHRF1
USP1
VCAN
VDR
WSB1
XAF1
GHR
GHRH
SHC1
POU1F1
PROP1
TP53
TERC
TERT
ATM
PLAU
ERCC2
ERCC8
WRN
LMNA
IGF1R
TXN
KL
E2F1
PTPN11
NFKB2
STAT5B
NRG1
HDAC3
GH1
IL7R
IGF1
IGF2
INS
NGF
IRS1
PTPN1
IRS2
PIK3CB
NGFR
EGFR
ERBB2
INSR
NCOR1
NBN
JUND
IL2
EGF
IL2RG
FOS
PDGFRB
EPOR
SST
PRKCD
PPARA
RET
PLCG2
PEX5
TCF3
PARP1
BRCA1
PIN1
PTEN
CREBBP
HIF1A
UBB
RPA1
BLM
S100B
VCP
POLG
NR3C1
EGR1
VEGFA
ABL1
BRCA2
TOP2A
TOP2B
NFKB1
RAD51
UBE2I
TNF
PDPK1
CEBPA
CEBPB
MXI1
TGFB1
ERCC6
STK11
APTX
GSK3B
HTT
PRKCA
SSTR3
HELLS
APOC3
EEF2
ERCC3
TERF1
PRKDC
CAT
ERCC5
AR
GTF2H2
XRCC5
PCNA
FEN1
FAS
TERF2
XRCC6
POLD1
BAX
EMD
GRB2
FOXO3
FOXO1
XPA
MSRA
RECQL4
SOD2
SOD1
FOXM1
COQ7
CACNA1A
LRP2
AIFM1
UCHL1
APP
APOE
A2M
SNCG
PRDX1
PON1
RELA
RGN
ATP5O
RAD52
TOP3B
ERCC1
SIRT1
HDAC1
HSPA9
GPX1
GSR
GSS
GSTA4
GSTP1
MT-CO1
HSPD1
HSPA1A
HSPA1B
PCMT1
MAPK8
YWHAZ
PTK2B
PTK2
IL7
FGFR1
SP1
FLT1
JUN
MED1
MAPK9
MAPK3
HMGB1
CCNA2
TAF1
SDHC
FOXO4
HESX1
PIK3R1
BSCL2
AGPAT2
BMI1
EEF1A1
TFAP2A
BDNF
CREB1
ATF2
TBP
APEX1
BUB1B
HSPA8
SIN3A
CDK1
TFDP1
DDIT3
POLA1
MAPT
CTGF
HDAC2
MAX
MXD1
MDM2
SUMO1
H2AFX
HOXB7
HOXC4
JAK2
LEP
LEPR
NFKBIA
CLU
GHRHR
CTNNB1
PSEN1
DLL3
PPP1CA
DBN1
NOG
ELN
ATR
UCP3
ZMPSTE24
UCP2
POLB
GCLC
GCLM
SIRT6
BUB3
RAE1
PMCH
MLH1
CSNK1E
STUB1
PPM1D
CHEK2
PCK1
ARHGAP1
CDC42
ARNTL
CLOCK
HIC1
PAPPA
ADCY5
PPARGC1A
GPX4
UCP1
FGF23
EFEMP1
ERCC4
CETP
PPARG
AGTR1
CISD2
EEF1E1
EPS8
KCNA3
SIRT7
SLC13A1
SOCS2
TPP2
TP53BP1
NCOR2
SUN1
BAK1
IGFBP2
PYCR1
TP73
CNR1
NFE2L2
PDGFRA
PIK3CA
C1QA
CDKN2B
EIF5A2
DGAT1
MT1E
HTRA2
GSK3A
NUDT1
IKBKB
SQSTM1
CDK7
GRN
SERPINE1
SPRTN
RICTOR
CTF1
TRAP1
TRPV1
NFE2L1
IFNB1
GDF11
