# Supplementary material for: Identification and validation of aging-related genes in neuropathic pain using bioinformatics
Source: Front Genet. 2024 Jul 24;15:1430275. doi: 10.3389/fgene.2024.1430275 (PMC11303200; doi:10.3389/fgene.2024.1430275)
Supplement: Supplementary file 2 [file DataSheet1.ZIP › RAWDATA (1)/rawdata/ARGexp.txt]

ID	GSM3526790_Control	GSM3526791_Control	GSM3526792_Control	GSM3526793_Control	GSM3526794_Control	GSM3526795_Control	GSM3526796_Control	GSM3526797_Control	GSM4548691_Control	GSM4548692_Control	GSM4548693_Control	GSM4548694_Control	GSM4548695_Control	GSM4548696_Control	GSM4548697_Control	GSM4548698_Control	GSM4548699_Control	GSM4548700_Control	GSM4548701_Control	GSM4548702_Control	GSM4548703_Control	GSM4548704_Control	GSM4548705_Control	GSM4548706_Control	GSM4548707_Control	GSM3526782_Treat	GSM3526783_Treat	GSM3526784_Treat	GSM3526785_Treat	GSM3526786_Treat	GSM3526787_Treat	GSM3526788_Treat	GSM3526789_Treat	GSM4548708_Treat	GSM4548709_Treat	GSM4548710_Treat	GSM4548711_Treat	GSM4548712_Treat	GSM4548713_Treat	GSM4548714_Treat	GSM4548715_Treat	GSM4548716_Treat	GSM4548717_Treat	GSM4548718_Treat	GSM4548719_Treat	GSM4548720_Treat	GSM4548721_Treat	GSM4548722_Treat	GSM4548723_Treat
CEBPA	8.582567	8.4381382	8.876885	9.2429642	8.7039884	9.4780652	8.9171117	9.2378889	8.1741258	8.7743928	9.1077108	8.4532748	8.7581958	8.8645408	8.8679678	8.8088148	8.7397518	8.9878298	8.7444778	8.7015258	8.4659918	9.4381058	9.5549658	9.2437828	9.1913918	9.4736112	9.1746966	8.9806584	9.3711252	9.6415233	9.4199624	9.4678095	8.9637997	9.4011048	8.9963718	9.1660948	8.7565988	9.2096948	9.2214968	9.2964708	9.2957438	9.7915758	9.5103628	9.4834568	9.0206698	9.3969418	9.6426748	9.6531828	9.8566588
ARID3A	8.7225052	9.2518	9.4133204	9.8337162	9.5395301	9.5188032	9.0204632	9.6811539	9.1472585	10.0266725	9.2658805	9.5981505	9.1610905	8.9879735	9.3849745	9.1384455	9.6500715	9.1892795	9.4353525	9.7577275	9.2338335	9.3979655	9.5461945	9.2789685	9.4436865	10.2766175	9.6116489	9.4182588	9.2459243	11.0391212	9.7245426	9.7295804	9.5785399	9.7477385	9.9578565	10.1929545	9.7859275	9.5194925	10.0656015	9.6758345	10.2353165	10.0160035	9.0497445	9.8950075	9.9244895	9.4011095	9.4933595	9.7702895	10.0730005
UCHL1	1.937406	4.9312291	2.1507374	3.1639623	0.6978943	4.161498	4.8906382	3.3316339	1.4688389	2.9065189	1.4421779	1.4851209	1.5503739	1.4972039	2.9083179	1.9564289	3.9317799	1.8596069	1.4966159	1.4898109	1.4740979	2.8786979	4.8463729	1.4461199	2.9795269	0.7124066	1.7593751	0.7327153	0.6729841	0.6516793	0.7139178	0.7070925	0.6664322	1.4999409	1.4569929	1.4807529	1.4451469	1.4218859	2.9370969	1.4578269	3.1142439	1.4685489	1.4861719	1.8956579	1.6599279	1.4860259	1.4627289	1.5109529	1.4401849
STAT3	6.1268113	6.2769819	6.4801086	6.8682404	6.9702562	7.023045	6.6505116	6.7367714	6.590993	7.011081	6.49599	6.802412	6.556511	6.992617	6.514179	6.225382	6.588118	6.301967	7.045815	6.542022	6.821504	6.85825	6.768329	6.654073	7.05932	7.341098	6.6448545	7.3969164	6.6460496	8.2708022	6.8812705	6.8530926	6.9506173	6.681179	6.931349	6.879532	6.813216	6.737511	7.400678	6.890864	7.711297	7.040686	6.037454	6.656636	6.795238	7.536959	7.175305	7.835093	7.652107
NOTCH1	6.2846726	6.18781	6.741938	6.926421	7.4422025	7.1060818	6.5153127	7.0088617	6.946297	7.218009	6.518451	6.731109	6.648271	6.916638	7.036337	6.768396	6.89528	5.98211	6.996999	6.71085	6.767058	7.039581	7.035122	7.057261	7.086727	7.5056985	6.7713464	7.0582	6.520117	8.4601877	7.0947045	7.4588028	7.2013269	6.318532	7.128188	6.82725	6.889278	6.625738	7.491783	7.224986	7.686017	6.974291	6.923787	6.982657	7.071589	7.681278	7.441333	7.561519	7.908948
CRISPLD2	3.1325304	3.8785345	4.9581935	5.6035443	5.4688221	5.4037561	4.4246388	5.302722	4.9751441	5.5801051	4.7810201	5.5382831	4.0454051	4.3961421	4.2666451	4.6857521	4.2385841	3.3112631	5.0519161	4.3638941	5.0781261	4.9567321	5.1732541	5.8523091	5.9945001	6.3253959	4.6379868	5.2468315	4.876554	6.9339768	6.0780467	5.9973808	5.3665871	3.7139811	4.6530901	6.1658361	5.9289131	4.1138921	6.0306191	5.2720541	5.7005631	5.5267281	4.1768971	4.7407471	5.1362441	7.2843251	6.6552991	7.0496631	6.6941571
MXD1	10.3890481	10.737491	11.1310133	11.8550979	11.7934442	11.4082753	10.813069	11.6286957	11.5167	12.162328	11.355169	11.594342	11.245146	11.44314	11.954404	11.384447	11.568709	10.558958	12.025999	11.749768	11.799625	11.015229	11.087269	11.322335	11.173531	12.087974	11.8300443	12.0833018	11.3176134	13.094062	11.5917239	12.0824803	11.858547	11.251218	12.016533	12.047744	12.003285	11.379117	12.255903	11.685482	13.020891	11.844688	10.889726	11.401208	11.701348	11.572842	11.327835	11.579634	11.847843
CEACAM1	5.5813896	5.6743717	5.8114828	6.1026421	6.0857338	6.7000678	5.9342305	6.4625757	5.8524458	6.5599298	6.8018458	6.6395398	6.3393848	6.0477158	6.6547748	6.6410888	6.2864788	5.7593888	6.4591528	6.2957888	6.8615598	6.7503478	7.4165668	7.2220698	6.7315158	6.9645495	7.0300464	8.9778839	5.7908065	8.3853253	7.2739859	6.8795629	7.7774479	5.7244098	6.6147268	6.2447418	7.4919728	6.0620788	7.2759378	7.0665338	9.7749068	6.6770278	5.6510618	5.6509178	6.5621128	7.2996718	7.0328378	7.8284618	7.2415758
BTG3	8.0244192	8.437957	8.2537416	8.1306675	7.4461239	7.474428	8.2596989	8.1700026	7.2366309	8.2316009	8.2644019	8.2904149	7.6252549	7.7585759	8.1253909	7.6120869	8.3098319	8.6352729	8.2703769	8.1904789	6.7746109	8.0569549	7.9884779	7.7686969	7.9223479	7.1466542	7.839558	7.960009	8.2624288	6.6492535	7.4767288	7.9909195	7.1367745	8.3581819	8.2701129	8.4953829	7.5396129	7.5103459	7.2964729	7.4611739	7.7974279	7.5305709	6.7386139	7.9321659	7.5050699	7.4379609	7.6720469	7.3113169	7.5950469
MME	7.2320876	7.8190588	8.7241696	8.9673055	9.4958138	8.9712111	7.7681309	8.6023285	9.1700921	8.9328181	7.5171071	8.3157181	9.1759781	8.7214641	8.2285941	8.1818681	8.6427031	7.4471491	9.3646281	8.2817101	9.2675191	8.3172251	8.5277951	8.6160841	8.7505921	9.5914103	8.6521053	8.2716502	8.1597067	10.6507587	9.73335	8.0695255	9.616579	8.1108891	8.6864291	9.1307731	9.4615081	8.4783321	9.2991001	9.2269251	8.6282281	9.1797301	8.3426911	8.3815471	8.9492031	9.5000781	9.2326641	9.3463631	9.6736091
CXCL1	5.5469879	5.2407932	6.577613	6.8888201	6.7571547	6.6038519	6.3397056	6.7858114	7.4383914	6.4615984	5.3599794	6.2597734	6.9189934	7.0116664	6.4311834	6.4252974	6.6482324	5.1808294	7.4039414	6.1631024	7.2895564	6.8247594	6.9346594	7.1429794	5.9861294	7.6516404	6.9150531	5.3304488	6.9824596	8.8855577	6.9675522	7.2880195	7.3667737	6.2864704	7.1247464	6.9797394	7.7385134	5.9831384	7.4576024	6.7166034	7.1019154	7.0938024	6.6988734	6.2428594	6.7828744	6.9581934	6.9629204	7.2154654	7.3845524
CXCR2	11.1571199	11.5020285	12.1601968	12.5967461	12.6768954	12.5967461	11.7927315	12.068643	12.2942154	12.3422554	11.6487564	12.0121284	11.9590554	12.0066894	12.9409924	12.3220784	12.8750384	11.7856494	12.8802814	12.1442354	12.6404344	12.1938674	12.5246664	12.5920474	12.7013114	13.225011	12.2475321	12.3959473	12.3231207	13.9685009	12.6893204	13.1710448	12.5612778	11.4186424	12.9953714	12.4379684	12.6487044	12.2363854	12.7375134	12.6510314	13.2699494	12.8241984	11.5438674	12.5899734	12.1110234	12.9644934	12.5070894	12.8082604	13.0568544
GSTA4	3.6630103	3.3666495	3.5890162	2.5334102	2.0346536	2.3277058	4.0260293	3.2922225	2.1059343	2.1518273	4.1668723	2.4142043	1.5192893	1.4868083	2.8943793	2.5885993	3.2848603	3.3367793	2.5217273	2.6941893	1.9073273	4.0558493	4.2314443	4.5022003	4.1464633	2.0691068	2.7116178	2.4884738	3.3431462	1.6337022	2.3460269	2.1355768	1.3285969	1.5342033	2.0006873	2.2688363	2.1622243	1.5110883	1.8047543	2.0723043	1.4303373	1.4844923	2.1357113	2.7472663	2.5931383	3.9250583	3.8087913	2.2997423	3.7116833
IL1R1	2.4608157	3.0125346	3.8062754	2.84013	3.5886379	2.7077219	2.3830758	4.0703944	2.7282431	3.8149541	2.0442721	2.9344091	3.9966231	3.5098371	3.7683701	3.4279581	4.9093141	2.4700471	3.7772751	3.7427261	4.1531361	3.8701821	3.8585081	3.8433611	3.6661991	4.5046216	3.7530951	3.555556	3.4270972	7.0134872	3.9510543	4.5467648	3.6636231	2.7430561	4.1444591	4.1734511	4.7760921	2.6926241	4.7327241	3.8482201	4.1651801	3.8845221	2.3322371	3.7518311	3.4605331	3.8496421	4.1351311	4.2362781	4.5682391
NOG	9.0698362	8.4640336	7.0132739	8.2101166	8.3693284	6.9378039	8.3447217	7.1651327	7.4352745	6.5621275	7.6408895	8.1123065	6.7600215	7.3215825	8.0009155	8.5252635	8.1189065	7.9373245	6.6369055	7.6327735	6.5306765	7.8988775	7.8064865	7.0855025	7.1810905	7.8079347	8.0370644	5.9973117	5.0843625	5.9308071	7.6007621	7.1643913	6.2947878	7.9975815	7.9893735	6.4962465	8.0141095	7.5233775	6.7254315	6.7937745	5.2472295	7.2392665	6.9742925	6.7298015	6.7276145	7.1440485	8.1732315	7.1337555	7.3708295
DLL3	3.0357273	0.9718562	0.9435183	1.997503	0.9505661	1.3860473	2.1334287	2.3664673	2.2076988	1.2460198	1.2875968	1.5115238	1.2425028	1.2526978	1.3692518	1.2654968	1.2073078	2.8123488	1.2280488	1.2484228	1.8653388	1.2060728	3.2045018	1.2426768	2.6273918	1.8269948	1.8512783	1.0664501	0.9953042	0.9667007	1.2208714	1.2221827	0.9981405	1.2388738	1.2276828	1.2855428	1.3270178	1.2761348	1.2230368	1.2340008	1.7878698	1.2438458	1.2971238	1.6913998	1.3467058	1.1876418	1.2213468	1.7943868	1.2018878
LCN2	5.9723052	4.2776392	7.1805328	5.4673556	6.1124811	6.6574946	5.6160592	6.9661489	6.6525916	5.3554496	5.2602076	5.7811936	7.3272816	6.1187726	7.8153596	7.1761216	6.8785816	6.6111336	6.2343396	5.4629176	7.0823486	6.0264196	4.4993656	7.5373766	7.4135656	6.9141216	5.9746608	7.9549535	6.5286467	5.9150039	10.4128781	7.7706384	7.11328	7.0512616	5.6377096	6.8814906	6.9893956	6.3912106	9.7839306	7.8584376	6.4566046	6.8802096	8.7727156	5.9462786	7.7352806	7.5861686	5.1617406	8.1227206	4.9920486
PRKCD	8.9731725	9.2308617	9.3489473	9.9209492	9.7934823	9.8745887	9.4962155	9.7139343	9.0247269	9.9732269	9.6120289	9.1935819	9.3135969	9.3648039	9.4520949	9.4730409	9.4307849	8.9386789	9.3669019	9.0334189	9.3127189	10.5836299	10.6228569	10.6010149	10.3563129	10.1217347	9.707902	10.3809292	9.6886562	10.5659482	10.0385115	9.8247296	9.8836613	8.9354519	9.5407369	9.2208959	9.2893099	9.3868949	10.3465089	9.8736789	10.5330379	9.7026439	8.9153529	9.5608319	9.6333719	10.6596699	10.7445119	10.8391459	11.1123199
IGF1	1.8822261	4.0085119	2.2808012	2.9142195	2.3267676	2.8530786	2.9429569	1.8745862	3.344968	2.272659	2.109383	1.904516	3.346258	2.929582	1.761823	2.524536	1.676786	2.271219	2.360789	1.699676	3.55691	1.681077	2.85789	2.360807	1.977134	2.1236966	1.6762689	1.0252761	1.1689652	2.0142804	2.5777738	2.0516609	2.5455902	1.281514	1.322929	1.170091	3.295775	2.323024	2.466948	2.745653	1.843518	2.107542	3.062593	2.124878	2.709245	2.141876	1.807518	2.323491	1.377697
AR	2.5676217	3.0415424	3.5399031	3.5643571	2.8068082	3.8689871	3.8277662	3.5931224	4.0978306	2.1904716	2.9793006	2.9188176	4.2187126	3.3857986	3.5770196	3.6252706	2.7447636	1.5772396	1.2776966	3.7971476	2.2901936	2.8691476	3.4816096	3.2545596	3.2160776	3.2674042	4.0756869	3.3763918	0.7495612	1.2910977	2.3295024	0.7548815	2.6398442	1.1902106	1.3782186	1.2049856	3.0621446	1.7045006	1.1811216	2.3168176	4.3416296	3.4409476	1.2137866	3.1261956	1.8408016	3.5257336	3.5234546	3.6659036	3.5131086
INS	3.2748633	1.3494189	1.4062106	1.9060054	1.492419	3.9416699	1.7758664	2.1454826	0.9447151	3.3369041	1.1033881	1.0088811	2.3307781	1.1337221	2.7998101	2.9253501	2.1604911	1.3079801	2.1824241	2.2059211	2.8654941	1.0329851	1.1097631	2.3683881	1.1746551	3.7044102	1.5982752	1.845889	1.4648046	1.4639045	2.3327461	3.1047335	2.5713024	3.5787601	2.1646881	2.7598701	3.3167161	1.0831291	2.4189681	3.3196591	3.0332181	2.6018641	2.7011531	1.0865811	3.3344341	2.7179361	2.5160741	2.1905391	2.2191941
S100B	4.0290979	6.1454291	3.6899945	3.5569505	3.8706481	4.6673798	3.1691233	5.2910259	3.5993887	2.9614277	5.0034717	3.9034317	4.8552817	4.0276847	4.7703187	1.9809847	2.8771177	3.6881917	3.4743207	4.4801167	1.5939797	3.4129387	3.8845907	3.9091047	3.8320617	2.6982489	2.8976958	3.3116774	1.310372	1.1396465	3.4849165	4.0081169	3.5854725	1.6170117	6.3651577	4.1199827	3.3518297	3.1955507	4.7275167	3.1444967	4.0684017	3.3115417	3.3388627	3.3900077	1.5915687	1.8033367	3.4921907	3.3380617	3.2801757
EEF1E1	6.953745	6.6543199	7.0862215	6.7662187	5.0895772	5.454344	6.9717753	6.5754477	5.3224445	6.6226695	7.1645635	6.0440745	6.0237785	6.1958425	6.1495795	6.3336945	6.7627845	7.3565545	6.7112225	7.1050985	5.7676675	6.4663325	6.7371725	6.5197155	5.9555045	5.1054363	6.8143246	6.4311516	6.9182442	3.9489318	6.4406687	6.7106236	5.9572917	7.2443095	6.7888135	7.0110175	6.2712165	5.9983935	5.7438485	5.5464895	5.3037215	5.2147835	6.0253485	5.7929495	6.4092935	5.9316145	6.0984885	6.3111885	5.4899685
POU5F1	5.680557	5.1936175	5.1026864	5.6430438	5.8270242	4.8752615	5.7069713	5.6242897	3.611322	6.200126	5.282658	5.740822	3.705168	3.925473	6.198397	5.623916	5.991858	5.398477	5.275526	5.626885	4.120902	6.507838	6.317065	6.015012	6.211313	6.0443782	5.847271	5.768047	5.5102289	6.9358558	5.4680485	5.6273949	5.2352496	6.048742	5.732693	5.999701	5.237703	5.065002	5.729527	5.520144	6.887048	6.460449	4.156488	5.756749	4.589074	6.453557	6.648817	6.031342	6.728259
[truncated: 1 more columns]
