# Supplementary material for: Identification and validation of aging-related genes in neuropathic pain using bioinformatics
Source: Front Genet. 2024 Jul 24;15:1430275. doi: 10.3389/fgene.2024.1430275 (PMC11303200; doi:10.3389/fgene.2024.1430275)
Supplement: Supplementary file 2 [file DataSheet1.ZIP › RAWDATA (1)/rawdata/Chemokines.txt]

ID	CCL1	CCL2	CCL3	CCL5	CCL7	CCL8	CCL11	CCL13	CCL14	CCL15	CCL16	CCL17	CCL18	CCL19	CCL20	CCL21	CCL22	CCL23	CCL24	CCL25	CCL26	CCL27	CCL28	CX3CL1	CXCL1	CXCL2	CXCL3	CXCL5	CXCL6	CXCL8	CXCL9	CXCL10	CXCL11	CXCL12	CXCL13	CXCL14	CXCL16	CXCL17	XCL1
GSM3526790_Control	1.1461625	3.5579692	9.0734303	11.9085261	0.9676632	2.5589652	1.3495966	1.3019208	1.49262	4.04999	4.6548784	1.6306724	1.2850692	2.9548167	1.1289565	1.0390001	1.0767733	1.3680914	9.0522295	1.2986663	1.7775076	1.2303435	6.2829419	1.5181035	5.5469879	2.6527434	1.2462128	7.0495771	1.0147578	4.1209609	2.8373213	3.465245	1.0574809	2.6512303	1.069049	0.9295012	6.1324963	1.1150935	8.8211274
GSM3526791_Control	2.0663607	3.5235568	9.6780546	11.698024	1.0260756	1.619356	1.029161	1.2712868	1.2818569	3.5115946	4.6306624	2.0939983	0.9361702	1.5875306	1.82118	1.0098386	1.0262354	3.1133182	9.1367681	1.6559239	1.186949	1.2803437	6.0232613	1.5105695	5.2407932	2.9404959	1.0551208	6.5097368	1.2172609	2.8653225	2.6355774	3.1413331	1.0991949	3.1977357	1.120313	0.9219222	6.6454056	1.1070312	8.4895705
GSM3526792_Control	1.1562938	3.5055626	10.5593519	12.8005765	0.9737326	1.0764996	1.084017	1.3431807	1.2323288	3.2809605	4.5722959	2.3176683	2.7064101	2.9649751	1.6067503	1.2404876	1.0826397	2.0518034	8.9834923	0.9884327	1.2548677	1.2642391	5.6907515	1.5435217	6.577613	3.4705463	1.1084161	6.9384712	1.7047212	3.587487	4.9249877	4.012004	1.0705959	3.5034987	1.0675567	0.9236534	6.614859	1.1370557	10.0151514
GSM3526793_Control	2.7283822	3.7579645	8.490475	11.6346922	1.0245033	1.0535119	2.3913725	1.2890476	1.2857205	3.2394902	4.5869275	1.999891	0.9363758	2.2138139	1.307897	1.6262281	1.0411601	1.3843129	8.6994549	1.4358165	1.1961313	1.3024927	5.7151182	2.6505367	6.8888201	3.246953	4.0943701	6.9669524	1.0564742	5.5003012	4.2678259	4.1712847	1.1135853	2.89601	1.1183172	0.9217806	7.2628336	1.1119566	8.7039835
GSM3526794_Control	2.1478972	3.0810048	10.8015233	12.3031988	0.9823245	1.0467053	3.7954465	1.2959007	1.2480595	3.4098637	5.0356657	2.1624852	0.9359528	2.872939	1.1003248	1.9011861	2.4737638	1.4052748	9.4375188	0.9639129	1.2126094	1.2642391	5.0855806	1.5165862	6.7571547	2.721564	1.0750571	7.1198294	1.0287244	2.8503579	2.3433148	1.8883414	1.0742032	3.0229331	1.0903394	0.9199549	7.4132757	1.125096	8.7316316
GSM3526795_Control	1.1166194	3.599383	8.5095019	12.8876205	0.9498887	1.0666494	0.9577663	1.6917813	1.2169378	3.7213832	4.9613793	3.1863474	1.0071697	1.447384	0.997321	0.991275	1.0030462	3.3782582	9.6342064	1.7681862	1.0921091	1.3022803	5.0587244	1.5377718	6.6038519	3.619829	2.4223838	7.3544766	1.0753155	3.7709584	2.8570818	3.2200157	2.0390768	2.8507585	1.1706728	1.0036309	7.3827953	1.110184	9.3553829
GSM3526796_Control	1.3404039	2.9114612	10.728356	12.7260449	0.970868	1.077713	1.0520559	1.2898818	1.2119416	3.8597621	4.5267764	2.2252208	2.5821732	2.407278	1.1130018	1.0743343	1.0704231	1.4103683	8.8545503	1.0365623	1.2204597	1.2762494	5.8886812	1.5563668	6.3397056	3.1625566	1.0940572	8.2574876	1.0250938	4.8323335	3.4087936	2.796588	1.0792887	2.7467562	1.0692826	0.9228709	6.4310284	1.1160444	9.0243609
GSM3526797_Control	1.1458584	2.8054017	9.2697321	12.2298595	0.9716266	1.0538581	1.0619628	1.3450228	1.225435	3.3823543	4.8262679	2.8400729	0.938477	2.6716417	1.1170515	1.9697454	1.066812	2.4184181	9.103795	1.4619878	1.2328817	1.2499597	5.4354315	1.5238024	6.7858114	3.9738107	1.3641178	6.6017127	1.0210084	3.9657538	4.6970353	3.8637014	1.0635178	3.1749402	1.073613	2.425998	6.8970511	1.1197062	8.6520555
GSM4548691_Control	1.4009651	2.7761379	10.2183551	12.1308152	1.1041273	1.3657615	1.3249585	1.024016	1.2213877	3.1130799	5.3048997	1.3890814	1.6898031	1.8506731	1.0411419	1.0660794	1.1169442	3.8963134	10.1151712	1.252535	1.1454459	1.1844936	5.1985518	3.8994533	7.4383914	3.2687566	3.2824215	8.9137003	1.3661255	5.6006681	1.1103605	1.8891301	1.1405428	3.9161957	1.0488348	0.99518	7.7064078	1.1611268	8.8001175
GSM4548692_Control	2.0285721	2.9974029	9.5313341	12.7010182	1.0858963	5.9905875	5.5960085	2.553468	1.2057907	3.1982009	4.7640787	2.3165764	1.0120231	1.8138721	1.0197879	1.7339324	1.1387032	2.2041454	8.7593672	1.271831	1.1325839	1.1794616	5.8643648	1.6615303	6.4615984	3.3675366	1.0131405	6.9698963	0.9686065	4.5751431	4.7478435	4.9575941	2.2913558	2.8913097	1.0532748	0.994881	7.0397118	1.1458128	9.2036545
GSM4548693_Control	2.7733341	6.2313929	8.9837951	12.4004542	1.0998183	1.3893935	1.3561315	1.165676	1.2055707	2.5291429	5.6668667	1.3986954	1.0087581	1.4009981	3.3344979	1.0608384	1.1461282	1.0308594	8.9673482	1.328557	1.1830479	1.2327476	5.8464768	1.8853763	5.3599794	2.9435716	1.0522965	6.7129193	0.9918905	3.7473931	4.7230055	5.2729391	4.1026988	3.2324427	1.0253988	0.990244	6.7652088	1.1782388	8.9091905
GSM4548694_Control	2.0859491	2.2732699	10.0423681	12.1132822	1.9787063	1.3946035	1.3289185	1.088987	1.2228407	3.8679629	4.9326537	1.3864674	1.0242881	1.4438711	1.0434349	1.8862364	1.1435552	0.9816044	9.5535822	1.262134	1.1538029	1.1537906	6.0007918	2.2063323	6.2597734	1.8801046	1.0283285	6.5784203	0.9563735	3.2182431	1.1718235	1.9033761	2.0540858	2.6965837	1.0598118	1.005157	6.5470058	1.1570638	9.3385485
GSM4548695_Control	3.2093051	2.4276069	8.1201481	12.4850562	1.1262373	1.7067095	1.3087445	1.115857	1.4576227	4.5584419	5.2221247	3.7038644	1.0370301	2.9264211	1.0174539	2.0571784	1.1890612	1.1477894	10.2186022	1.277264	1.1343979	1.1763756	3.8097628	5.0902183	6.9189934	3.0295626	1.0291435	7.7711223	0.9787565	4.8707581	1.0940475	2.4402431	1.1211358	3.4043357	1.1251158	1.016103	7.2658398	1.1291408	8.2324045
GSM4548696_Control	1.3812891	2.7786079	10.5370321	12.3248822	1.1038513	1.4009365	1.3155445	2.585389	1.2277947	3.8035229	5.1796377	3.0222174	1.0229401	2.3447941	1.0316559	1.6352214	1.1675192	1.0408604	10.2250002	1.312399	1.1478999	1.1877176	5.1607158	3.7905733	7.0116664	2.7209956	1.0301325	7.4108733	0.9813395	6.0506341	3.3507695	3.5912641	1.1216918	3.7902947	1.0749408	1.003057	6.7025808	1.1355338	9.1832915
GSM4548697_Control	1.4220851	2.5623579	10.0406391	12.0052942	1.1234183	1.3896505	1.2587395	1.109275	1.2600607	3.3436019	4.5567747	1.6082314	1.7580031	2.6606431	0.9983039	1.3206654	1.1383062	2.2716004	9.0515062	1.384815	1.3463129	1.1043156	5.8835438	0.9975593	6.4311834	3.4543506	1.0033515	9.2208283	0.9796815	3.9376151	3.6885215	2.7586121	1.1029958	3.1333317	1.0940918	1.008785	6.9774558	1.0797388	8.6189045
GSM4548698_Control	1.4044861	3.2365299	8.8647731	11.7600932	1.6240913	1.3238635	1.2373385	1.09984	1.2401687	3.4231779	4.8768537	2.7315084	1.4032241	2.1885461	2.0015519	1.0344284	1.0926052	1.9624824	9.8659802	1.357016	1.0612479	1.1632896	5.5026838	1.1606353	6.4252974	3.1014086	1.8426135	8.0706343	1.0133635	4.3538311	3.4204095	2.6332981	1.5398128	3.5819187	1.0740528	0.997772	6.5777158	1.7233768	8.2025685
GSM4548699_Control	2.0040821	1.9747969	9.0522471	11.7305192	1.1542213	1.4172065	1.2138035	0.998443	1.2636597	4.0559279	4.5114857	2.1164904	1.5862971	2.2822491	1.2452679	1.0519354	1.1608882	1.0601854	9.1895922	1.221696	1.0391919	1.0566596	5.9895888	1.0113753	6.6482324	3.2318286	1.2213665	7.5208003	1.7148335	3.6362691	2.9986645	2.5851911	1.6267318	2.3346017	1.1720288	1.032503	6.8096018	1.0498768	9.7817375
GSM4548700_Control	1.3393581	3.5490019	9.1155371	11.5078282	2.1737413	1.3633095	1.2206185	1.024	1.1890857	3.8357709	4.4878007	2.6954804	1.0142411	2.5085871	2.1140959	1.7379854	1.1271202	4.0109034	9.4141892	1.332676	1.0486209	1.0683476	6.0678668	1.0432323	5.1808294	3.7152936	1.1147485	7.2546063	0.9582755	2.8584791	3.8584715	2.8308591	1.3453898	3.0154837	1.0518658	1.049105	6.7355698	1.0607898	8.6668135
GSM4548701_Control	1.3723931	2.3512329	9.8662821	12.6141552	1.0674953	1.3704625	1.6467345	0.993518	1.2173007	3.7040169	5.0190707	2.7773864	1.0274191	2.8343581	1.4020599	1.3802624	1.1135362	1.2590184	9.5361752	1.319934	1.1043549	5.4211396	5.6699358	2.9353783	7.4039414	2.7683106	1.3859615	7.9339663	0.9920175	5.4102131	2.4937795	3.4846101	1.0933638	3.3181207	1.4184898	1.004726	7.0212008	1.1494188	8.8169355
GSM4548702_Control	1.3901071	2.8485719	9.7688091	12.5133542	1.0986423	1.3550095	1.2744005	1.090792	1.2338327	3.8276659	4.7688027	3.0086914	1.0105731	2.2457661	1.0047099	1.0404034	1.1175932	4.4530334	8.8616782	1.724285	1.1006929	1.1522976	5.9774858	1.3258873	6.1631024	3.1264156	5.0878905	7.6299923	0.9778805	4.4582461	3.2447865	2.9777941	1.1294738	2.7795027	1.0712778	0.995812	6.5888688	1.1206818	9.9866345
GSM4548703_Control	1.3871101	3.3808109	11.6743641	11.6408892	1.0969113	1.3543115	2.5700465	4.77189	1.2195497	3.7096539	5.3819497	1.7338704	2.1642861	3.2591591	1.0178409	1.0438374	1.1247462	0.9919454	10.0985822	1.267011	1.1328509	1.1645096	4.9311358	4.7133653	7.2895564	3.2747076	1.0051905	8.8472503	0.9737355	5.2979831	1.6707255	3.1167811	1.1145638	4.2919297	1.0502718	0.992165	7.8272868	1.1416658	8.5371135
GSM4548704_Control	1.5246971	4.5431299	8.5236141	12.1762302	1.1031783	1.6885315	2.5855825	1.119879	1.2599087	3.3921809	4.4349767	1.6151344	1.0643501	2.3330331	1.0832899	1.1241654	1.2247602	3.9271274	7.9570232	1.298877	2.6479459	1.1186356	5.5599408	1.4237103	6.8247594	3.2314576	1.0924045	5.9213613	0.9557255	1.1836101	3.7532135	3.6384561	1.0854068	2.0951237	1.0997328	1.033419	6.7733948	3.0710258	8.5062135
GSM4548705_Control	1.2995631	4.8678859	8.9527751	11.7316652	1.0445263	2.1317205	1.7001065	1.15118	2.0350027	2.9077149	4.4750547	2.1964454	1.0630371	3.1215551	2.3707739	1.6022454	1.2024352	2.7791194	7.6942122	1.275746	1.1317459	1.1036606	5.5441018	1.0739853	6.9346594	4.1853346	1.0657795	5.5631663	2.0535205	2.8431011	3.7390735	3.7877071	1.0653458	2.6085297	1.0592448	1.269347	6.7549168	1.1197208	7.8674675
GSM4548706_Control	1.3565541	4.9342579	8.7975571	11.4600002	1.0997463	3.1428735	1.2953125	1.118782	1.1937447	3.3280289	4.4271537	2.7015234	1.7573311	2.4012721	2.6572919	1.0598244	1.1665752	2.4979964	8.3515932	1.27094	1.1316139	1.1464576	5.5797448	1.0318683	7.1429794	4.0621496	1.9520285	6.4536633	1.8648095	2.5917101	3.9540125	4.6435171	2.4293568	2.6639827	1.0286998	2.190012	6.9595538	1.0905718	7.8108775
GSM4548707_Control	1.3878631	3.8105519	9.4067831	12.3822732	1.0803103	1.4051335	1.3153765	1.207509	1.1952217	3.7529709	4.4497407	2.9556074	1.0362051	2.6301741	1.6588399	1.2228834	1.1770822	2.9109534	7.9207002	1.303054	1.9440819	1.0705206	5.6262648	1.0294173	5.9861294	3.6142386	1.0557565	6.3306443	0.9496095	1.5730691	3.6156875	2.5317221	1.0742558	2.2305397	1.5273618	2.35225	7.3507398	1.1168078	7.7705645
GSM3526782_Treat	2.421901	3.3705188	10.1438276	12.1226622	4.1736571	1.1236532	1.067536	1.3159963	1.2612534	3.81744	5.2316155	3.0530977	0.9677084	2.2701476	1.1284333	1.5195431	1.1087721	2.4792636	9.5138321	1.5620485	1.2357278	1.2415775	5.1771009	1.6029385	7.6516404	3.6369625	1.1178317	7.8058778	1.3321624	4.0309503	2.8462357	1.8678581	1.6671539	3.2121925	1.1068243	0.9431401	7.7323043	1.125789	8.36454
GSM3526783_Treat	2.0412355	2.992769	8.9959331	11.4445308	0.9970249	1.0549534	1.0694587	1.3832675	1.2113099	3.6374621	4.8036786	3.1144707	1.4635405	2.5461583	1.7112944	1.5557222	1.0702005	4.810654	9.1071017	2.0480029	1.2469248	1.3080927	5.7698064	2.8710598	6.9150531	3.1822017	1.0935072	7.1325057	1.052007	5.5245734	3.6406313	3.6064607	1.1079267	3.1333055	1.0526448	0.9135181	6.7151772	1.1068878	8.6578303
GSM3526784_Treat	2.4195479	9.0682804	10.593502	11.8744893	0.9833788	6.745597	3.143719	1.5809927	1.3116914	3.3331967	4.8481514	1.5850113	0.9488536	2.9854066	3.0094185	1.0447156	1.0724944	1.5107315	8.988171	0.9593587	1.2192812	1.250341	5.3409308	1.5468647	5.3304488	3.0191199	2.1624814	6.9326467	1.0198976	2.3032993	5.3680326	8.1901416	3.2597039	3.4899893	1.125013	0.9295012	8.2389281	1.1213493	8.508389
GSM3526785_Treat	1.1486575	1.9108088	10.7677773	12.8965353	0.9994129	1.0557134	1.0707206	1.3821642	1.2269925	3.2160689	4.671331	1.963977	0.9293907	2.3842937	2.7650338	1.0220462	1.0598881	5.582248	8.7246488	1.4675029	1.2408509	1.3233418	5.6176922	2.8392863	6.9824596	3.0068009	1.1062655	6.9166495	1.937994	4.8724811	4.2590207	3.2828954	1.1146194	2.6660188	1.0690714	0.9149041	6.5743118	1.1297572	8.4697277
GSM3526786_Treat	1.1183811	0.7264589	10.98039	11.7939898	0.9854	1.0301302	2.0574968	1.3644473	1.1982774	4.1006886	5.4676307	1.0728303	0.9273954	3.2990561	2.1853265	1.6651887	1.0579975	1.4019272	9.3586114	0.9861475	1.2353848	1.2825774	5.1403531	3.0354076	8.8855577	3.142283	1.0894191	7.8064507	1.6366835	3.3100643	0.8446765	0.7313779	1.0874582	2.9946377	1.0498173	1.0403697	7.4522346	1.114561	7.8032883
GSM3526787_Treat	1.6565426	1.1539545	8.585038	11.5620307	0.9886216	1.0656163	1.0429515	1.2932799	1.2726285	3.4284594	4.9081006	2.5692106	0.9410303	3.247271	1.0964441	1.5935986	1.061319	2.2319058	9.5138321	0.9628831	1.2090824	1.2700455	5.2847748	1.5318908	6.9675522	2.6940101	1.0782622	6.6723585	1.0524938	3.062085	3.7540129	2.60218	1.5965334	3.1365652	1.106018	1.5730238	7.6822078	1.1159041	7.605996
GSM3526788_Treat	1.174174	1.0359446	10.1797709	11.6191873	0.9652816	1.0662861	1.0571977	1.2762495	1.2529408	3.4655524	4.8552536	2.7605147	0.952176	3.0970809	1.2880329	1.0371419	1.0765173	1.3961973	8.5594768	1.9347286	1.2244076	1.2080896	5.6159483	1.5289764	7.2880195	3.3297769	1.4235052	7.2022392	2.0837178	3.8453923	2.6845023	0.7510836	1.4396188	3.3329735	1.0983815	1.2514925	7.2151356	1.119862	7.9315548
GSM3526789_Treat	2.1618255	5.4529828	8.3340645	11.3860122	1.002218	4.3774125	1.0524247	1.3669652	1.2122798	3.876161	5.1761449	1.1497162	0.9271766	1.7495534	1.1059089	1.1308621	1.0590817	1.4376068	9.9537159	0.9943798	1.2236596	1.3198518	4.6714867	1.5254521	7.3667737	3.3464909	2.1096294	7.4071342	1.0588128	3.6636631	4.3544241	5.4736382	1.9814236	3.3009713	1.0642476	1.8703972	7.3686348	3.2447942	7.4886271
GSM4548708_Treat	1.4910961	2.2035639	10.5636311	12.2049582	1.0796613	1.4188555	1.3749455	1.084377	1.2546157	3.2839179	4.7044827	2.8798384	1.0326901	2.8075571	1.0731079	1.0863864	1.1584382	2.5047714	8.9246372	1.891235	1.1966819	1.2130726	6.2151208	1.0565003	6.2864704	2.9379226	1.0441035	6.6867563	0.9590535	4.3869401	5.3414295	3.8063721	1.1092358	3.9810447	1.0686538	1.008618	6.4025828	1.2107868	9.2901545
GSM4548709_Treat	1.3305171	5.3651519	9.0255821	12.3526272	1.0760993	1.3529525	1.2762845	1.087847	1.1762467	3.5363369	4.8946697	2.3119194	1.0090351	2.0844921	1.4517909	1.7322324	1.1307212	0.9750584	9.1288762	1.256123	1.1042199	1.1413436	5.7376848	1.5889943	7.1247464	2.1374436	1.0072425	7.0319023	0.9632175	5.3668431	3.5586395	4.0114981	1.0951888	3.2606977	1.0342758	0.994363	6.7102628	1.1152538	9.3376475
GSM4548710_Treat	1.4227391	2.3384539	12.3787801	12.9740892	1.1183353	1.7895405	1.3011945	1.393404	1.2391717	3.5671689	4.6809607	1.3831504	1.0010521	4.0733941	3.3453539	2.2385554	1.1149202	2.1272954	8.6209202	1.286059	1.1278089	1.2101196	6.2317658	1.2743943	6.9797394	3.1629856	0.9955605	6.3155763	1.0057615	4.5129531	3.4710675	3.0841131	1.1529898	2.3978917	1.0586838	0.989424	6.8914448	1.1351608	8.6786305
GSM4548711_Treat	1.4412551	2.4506879	9.9182791	11.5190362	1.1328283	1.3581805	1.3404455	2.866366	1.2387597	2.9025919	5.2396977	1.3915814	0.9889591	1.4831801	1.0289489	1.0407614	1.1216402	3.4882514	10.0615322	1.333012	1.1703579	1.2592826	5.6064758	0.9785463	7.7385134	3.1127716	5.1211965	7.8430503	1.0229175	5.4289971	3.6781675	1.8328811	1.1940798	3.8879077	1.0273218	0.980147	7.3009348	1.1557098	8.0265225
GSM4548712_Treat	1.3363381	2.2013249	8.6899351	12.1367972	1.0931343	1.3425105	1.3305695	1.146048	1.1740517	4.2560579	5.1975637	1.3873394	0.9994821	1.9138341	1.0399289	1.0515124	1.1343642	2.0208884	9.7175472	1.30302	1.1619979	1.2103376	5.0089978	2.7510943	5.9831384	3.0414106	1.9447105	7.2843433	0.9889355	3.8091881	3.4229415	3.7870331	1.1400998	4.0110917	1.0045858	0.985814	7.2292538	1.1474518	8.6191965
GSM4548713_Treat	1.5846171	1.8580209	10.7208161	11.5637872	1.4303693	1.3408975	1.2740905	1.057396	1.1527047	4.2177509	5.1379157	2.7837124	1.0682641	2.6698461	2.2532799	1.1563724	1.1170482	2.8415254	9.6507272	1.252629	1.0985709	1.1268796	5.2765628	3.4724263	7.4576024	3.1879796	1.0043835	6.9663863	0.9567285	4.3214941	3.2321665	2.2936241	1.0989088	3.5055357	1.0193778	0.994734	7.3614718	2.1432528	7.4951735
GSM4548714_Treat	1.3307491	2.7646309	10.3085751	11.9634262	1.0792733	1.3844245	1.3576165	1.097666	1.1767047	3.5474069	5.0449907	2.4845454	1.5940171	2.3719741	1.5571639	1.0704004	1.1528282	1.3453704	9.7469182	1.276044	1.1381179	1.1568456	5.4074498	0.9992203	6.7166034	2.6368906	1.5519575	8.0827033	0.9642765	4.2872771	4.7687095	3.0386571	1.1032498	3.6757967	1.0355838	1.002359	7.1414028	1.1438728	8.5958435
GSM4548715_Treat	3.7801711	9.3546139	9.3901371	11.8512322	1.0991863	6.2844155	1.5066725	1.112353	1.2027797	3.3725629	4.9765527	2.9026544	1.0065881	3.0251221	0.9921179	1.0264434	1.1264292	1.8870354	9.3645662	1.522511	1.4634659	1.1234516	5.2075768	0.9536053	7.1019154	4.1491236	1.5681805	8.1979713	0.9755825	3.3066621	4.9567725	7.5956071	3.0529098	2.7366707	1.0626738	0.995969	7.8251928	1.5184218	8.4061795
GSM4548716_Treat	1.2948441	2.1189509	8.8733141	12.2590052	1.0667993	1.3436035	1.2770845	1.357381	1.1503897	3.6887079	4.8923857	1.3878924	1.0079091	2.2367321	0.9979739	1.0443764	1.1251912	3.8384754	9.5485682	1.278594	1.0959899	1.1719136	5.5075228	0.9603063	7.0938024	2.9240906	2.2754695	7.9108073	1.2852185	3.9198791	4.2071645	1.6098561	1.5734368	2.9034787	1.0511478	0.992098	7.3470518	1.1385698	8.8348715
GSM4548717_Treat	1.4305581	2.5225329	10.3502331	12.1762302	1.1428953	1.3688835	1.2840895	1.130107	1.2451717	4.8071259	5.2432057	2.8681444	1.0022341	4.9989601	1.2007949	2.2675984	1.1175332	2.7981774	10.6997432	1.30666	2.8715539	1.2171376	4.7964198	3.7338583	6.6988734	3.2967906	0.9881555	7.2972983	1.0201895	4.4525891	1.0943365	1.7146871	1.1665848	3.8258377	1.0678208	0.993032	7.4762768	1.1190728	8.6430075
GSM4548718_Treat	1.5337691	2.3859409	11.5803011	12.2717412	1.1097263	1.4213045	1.2287565	1.117937	1.2031687	3.4000729	4.6300507	2.1443024	1.5552181	2.6399391	0.9977469	1.0397734	1.1671772	2.6781804	9.3130552	1.255109	1.0667699	1.1037196	5.3780428	1.1839953	6.2428594	3.2699326	1.0152985	7.4431553	0.9802295	3.0695281	3.7460645	2.9438851	1.1054008	2.7707667	1.0602268	1.009087	7.0177908	1.0503758	8.3022515
GSM4548719_Treat	1.1560151	1.9555079	8.8001581	11.9777452	1.2435353	1.1931275	1.2094935	0.928772	1.0634327	3.8870819	5.1846327	1.7554174	2.1165101	2.2676571	3.1574279	1.3178654	1.0202362	3.3380634	9.9175942	1.485416	0.9833399	1.2305766	5.5119588	1.4086123	6.7828744	2.6390986	1.0148735	6.9627823	1.2870395	3.8217861	3.7549765	2.4687501	1.1367028	3.3243717	1.2599368	1.426174	6.5513708	1.2807208	8.4570705
GSM4548720_Treat	2.0257671	2.8102629	10.7346041	12.0901512	1.0781053	1.3598685	1.2920095	1.112694	1.1985747	3.5910209	4.5628427	3.0410674	1.0287201	2.5850781	1.0348989	1.0632614	1.1490542	2.4373994	8.3426212	1.361061	1.1213479	1.0866496	5.4995398	0.9649313	6.9581934	3.7599426	1.0315445	6.1182583	2.1873325	2.9049281	4.7324375	4.5877941	1.0661428	2.7827427	1.0638548	1.887416	7.4916008	1.1265418	7.9633895
GSM4548721_Treat	2.1906951	3.5647569	8.3428811	12.0142302	1.0854853	1.4119965	1.2989925	1.193293	1.1777877	3.5241149	4.3040047	1.5059334	1.0218371	1.5147361	1.7931669	1.0616474	1.1884442	1.1322644	7.8472162	1.339806	1.1366239	1.1287066	5.5344628	1.0465053	6.9629204	3.6440086	1.7736965	5.9810203	1.6918545	3.1428541	3.0876205	1.9517931	1.0978878	2.4385297	1.0442148	1.001741	7.4774318	1.1128278	8.0340315
GSM4548722_Treat	2.0410541	2.1024039	11.7136051	11.7363662	1.1078363	1.4033895	1.2343025	1.043391	1.9337837	3.0944249	4.7136997	1.4848524	1.0397381	3.2126641	1.0116509	1.5130144	1.4947332	3.2605794	8.8738812	1.222439	1.0681779	1.0770976	4.8949598	2.0695223	7.2154654	2.9093396	1.6250785	6.9095473	2.1165325	3.0487311	4.6263465	5.0520981	1.8418538	2.9135877	1.0884368	1.019677	8.1467838	1.0612518	7.7290895
GSM4548723_Treat	1.3875101	3.6000939	9.2928481	11.4825322	1.0615913	1.3369065	1.2420485	1.333925	1.1385297	3.3188219	4.5297717	2.9042454	1.0159941	3.4538011	1.8541089	1.3939324	1.1328062	2.5060254	7.7759662	1.467278	1.0749409	1.0893256	5.1828438	0.9510333	7.3845524	3.6045246	1.0113975	5.7550503	2.5742565	2.7398521	3.9998155	4.0795371	1.0774768	1.9891687	1.0213758	1.481648	7.5941538	1.3963268	7.5559355
GSM4548724_Treat	1.8088551	4.3243489	8.6627071	11.6351912	1.1237813	1.3533985	1.2241695	1.025234	1.2279127	3.4809289	4.8357607	1.9421494	1.0252151	2.9011701	1.1935869	1.3571844	1.1160132	1.8280044	8.2558142	1.441885	1.0529729	1.0640076	5.3616458	1.7347163	7.1631714	3.2952796	1.1259515	5.7920203	2.5182225	3.2477451	4.0985325	3.8600321	1.1088298	2.3955007	1.0810518	1.419209	7.3691288	1.0585878	8.1223005
