# Supplementary material for: Identification and validation of aging-related genes in neuropathic pain using bioinformatics
Source: Front Genet. 2024 Jul 24;15:1430275. doi: 10.3389/fgene.2024.1430275 (PMC11303200; doi:10.3389/fgene.2024.1430275)
Supplement: Supplementary file 2 [file DataSheet1.ZIP › RAWDATA (1)/rawdata/CIBERSORT-Results.txt]

id	B cells naive	B cells memory	Plasma cells	T cells CD8	T cells CD4 naive	T cells CD4 memory resting	T cells CD4 memory activated	T cells follicular helper	T cells regulatory (Tregs)	T cells gamma delta	NK cells resting	NK cells activated	Monocytes	Macrophages M0	Macrophages M1	Macrophages M2	Dendritic cells resting	Dendritic cells activated	Mast cells resting	Mast cells activated	Eosinophils	Neutrophils
GSM3526790_Control	0.0218123791200687	0.0426801255606105	0	0.0755178150575241	0.108788863000403	0.0415813662934466	0.157253092422784	0	0.0101144077694914	0.131170770588062	0	0.088184403841968	0.144325229486584	0	0	0	0.0068512406930921	0.0117189737769326	0	0.0134215249480006	0	0.146579807441033
GSM3526791_Control	0	0.0751037133942312	0.0147336042941437	0.121770044792388	0.0120613373379639	0.161681009191282	0.0271296957743163	0	0	0.149342282347379	0	0.03897442221325	0.144586451818072	0.00381179413921564	0	0	0	0.00184294138080827	0	0	0	0.248962703316951
GSM3526792_Control	0	0.0271765125949965	0	0.075876171685596	0.0240996658783367	0.0511560254570487	0.172562744166604	0	0	0.172711804586845	0	0.0214073288262734	0.165162834963152	0.0267243489414521	0	0	0.01059091475938	0.0106438173343374	0	0.015256933348056	0	0.226630897457922
GSM3526793_Control	0	0.0474789762629108	0	0.068835051170844	0	0.12778013039298	0.0238543206383455	0	0	0.0677374473914385	0	0.0224710301610537	0.160710990896077	0.0153901484128539	0	0	0	0.00127660357113525	0	0.00895296862109574	0	0.455512332481265
GSM3526794_Control	0	0.100053086362335	0	0.0944128155877485	0.0264233660058626	0.0915364116648166	0.0581447482270989	0	0	0.0920575521651368	0	0.0460342848789047	0.0782451579454943	0.0158400387996266	0	0	0	0.00416407285745979	0	0.006722358807841	0	0.386366106697676
GSM3526795_Control	0	0.092163011750026	0	0.0959849014866534	0.0821096417767126	0	0.152238653016941	0	0	0.0855265114364123	0	0.0225457507791625	0.0830917446866447	0.0367661840893219	0	0	0	0.0100025123638427	0	0.0415071517092601	0	0.298063936905023
GSM3526796_Control	0	0.0599409009754018	0	0.1237847690391	0.085919160472838	0.0394491812132334	0.194375854663819	0	0	0.103373725085565	0	0.0414495270235847	0.153625291387569	0.00686975035678598	0	0	0.00979843815959316	0.0113341407584128	0	0.00668710450569321	0	0.163392156358403
GSM3526797_Control	0	0.0802096132107802	0	0.0528630137057211	0.0976843335257117	0	0.141537343365725	0	0	0.218329073802041	0	0.0219817816962559	0.136130724620553	0.0303103340141329	0	0	0	0.0111768104913277	0	0.00968219535830562	0	0.200094776209446
GSM4548691_Control	0	0.0418471199534346	0.00627631939397214	0.0836815039423747	0.101152563615614	0.0251518647544311	0.1626318525913	0	0	0.0571942208680704	0	0.0276264639095204	0.129524916677816	0.012421765624764	0	0	0	0.0131945902137048	0	0.0378105007709838	0	0.301486317684014
GSM4548692_Control	0	0.0822142203813223	0	0.0749336595650976	0.0217460204139292	0.0433191472010536	0.101282537902893	0	0	0.151119486233651	0	0.000709866725057692	0.164344004658519	0.0169711279061342	0	0	0	0.00356813488106818	0	0.00463608662039802	0	0.335155707510876
GSM4548693_Control	0	0.0294249763893709	0	0.0487922599341332	0.0386122093511378	0.0584617155102404	0.123362236957725	0	0	0.266833870016292	0	0.0628494198992891	0.171088705221578	0	0.00159436496234334	0	0.0035157979372159	0.0113484515612854	0	0.0302833975754925	0	0.153832594683896
GSM4548694_Control	0	0.059583244321938	0	0.119302753443395	0.0481717753716866	0.132035174265481	0.0203696205991284	0	0	0.114329442913391	0	0.0822802948994883	0.123387882153144	0.00118240671139669	0	0	0	0	0	0	0	0.299357405320952
GSM4548695_Control	0	0.0657528206590943	0	0.105457923505046	0	0.0815974405425868	0.0917724598152757	0	0	0.0819986355718903	0	0.0348161889716953	0.0793495866951055	0.0413598264373686	0	0	0	0.00199173214953726	0	0.0244991536531922	0	0.391404231999208
GSM4548696_Control	0	0.0935463931768934	0	0.0676571302171958	0.0316191158288346	0.00429632724410328	0.143348219293718	0	0	0.165362672956028	0	0.0529564321843627	0.135780715709918	0.0281774429738359	0	0	0	0.00857416284725263	0	0.018346498807652	0	0.250334888760206
GSM4548697_Control	0.0140942553142187	0.0181401363816698	0.00240257010844799	0.0503016555028799	0.0254271913403597	0.0518422062498898	0.180338599887548	0	0	0.0898244493113107	0	0.0355149918976046	0.157677271831042	0	0	0	0	0.0197490849348979	0	0.0506248007987649	0	0.304062786441367
GSM4548698_Control	0	0.0692288774649138	0	0.0847834990059181	0.107811063739151	0	0.163181727222201	0	0.0148420377158283	0.0965155162682772	0	0.0335922994918476	0.13317284362215	0.0197310364493044	0	0	0	0.0125121188075335	0	0.0235160908339914	0	0.241112889378883
GSM4548699_Control	0	0.0860097487297797	0	0.0886264205063149	0.0219377684774878	0.0487892512868583	0.0734545694202003	0	0	0.13496906811694	0	0	0.0984159001210881	0.0310687540010342	0	0	0	0.00437116685733807	0	0.0050630255999844	0	0.407294326882975
GSM4548700_Control	0	0.0616338020365401	0	0.113051949021902	0.0437750348953784	0.0647280667490706	0.0599216620836118	0	0	0.148645897751527	0	0.0307722205376995	0.228812764311175	0.00360069689476316	0	0	0	0.00503168799592265	0	0.00614990621680991	0	0.233876311505599
GSM4548701_Control	0	0.0746610760542574	0	0.0681476684777308	0.00912764249020342	0.0331066869200826	0.0874431145669092	0	0	0.132558058406718	0	0.0137741997802548	0.0847771593279931	0.0585239301799188	0	0	0	0	0	0.0186193266462954	0	0.419261137149637
GSM4548702_Control	0.00807420045537161	0.0127684624717005	0	0.0633458683960993	0.0377881427047643	0.0525909507246665	0.13776036774594	0	0	0.173421313628885	0	0.079598232945997	0.180193180330922	0	0	0	0	0.0150414572675144	0	0.0183549734370899	0	0.221062849891049
GSM4548703_Control	0	0.0941469086509664	0	0.0499363100890192	0.0559261749695142	0.00583278741858743	0.090439199488955	0	0	0.120102928182657	0	0.0228773829164343	0.124161934417982	0	0	0	0	0.016203029006286	0	0.0652158367903733	0	0.355157508069226
GSM4548704_Control	0	0.130650289069382	0	0.187941407162293	0.0606719702951125	0	0.071379831446942	0	0	0.0729322993010598	0	0.0170304172463406	0.0843965331385627	0.0186627311793215	0	0	0	0	0	0	0	0.356334521160986
GSM4548705_Control	0	0.0695744455645036	0	0.069450381295461	0.119282612163234	0	0.17730772219783	0	0	0.0723668156383272	0	0.00981778883427402	0.169605550562573	0.0275215752401948	0	0	0.00342879168735083	0.00893296788228997	0.00819216343337354	0	0	0.264519185500589
GSM4548706_Control	0.0441288392004266	0	0.0028048603121464	0.112859728060308	0.044639807684197	0.0568549968356169	0.182935342070938	0	0	0.0470068109722946	0.00383871303674323	0	0.119496635560078	0.00647458812786247	0	0	0.000197560207080454	0.0129186229914516	0	0.0159064781838669	0	0.349937016756989
GSM4548707_Control	0	0.0798870106753401	0	0.155585555865187	0.0436567992694462	0	0.107660641048282	0	0	0	0.0504603476689215	0	0.150887938767818	0.00907101931348475	0	0	0	0.00425232390256369	0	0	0	0.398538363488956
GSM3526782_Treat	0	0.085523239564062	0	0.0902454692975898	0.0585186399931649	0.0337315298802311	0.0444200699129263	0	0.00845184856670335	0	0	0.0356086324292347	0.114983461537497	0.0470809458873364	0	0	0	0.00131981587161822	0	0.0288472916696266	0	0.45126905539001
GSM3526783_Treat	0	0.0779503623672203	0	0.0558562469072163	0.0323926216898427	0.124004255867273	0.0826346649878738	0	0	0.0450913959915754	0	0.00383334161371837	0.157642264683956	0.00377930171423579	0	0	0	0.00166314836628476	0	0	0	0.415152395810803
GSM3526784_Treat	0	0.0953548233103875	0	0.0720545403378337	0.0541105538966273	0	0.0770822063993731	0	0	0.0517113793192473	0	0.0308828003223937	0.196289440174065	0	0	0	0	0.0464673397122888	0	0.0146166451860901	0	0.361430271341693
GSM3526785_Treat	0	0.0472105071120978	0	0.0825353207641224	0.0209274366252983	0.071487558916275	0.175167268526612	0	0	0.0697940324763181	0	0.0676208683407994	0.191912349288741	0.0189550956521592	0	0	0.00627990714958528	0.00949848568035277	0.0179483246281361	0	0	0.220662844839503
GSM3526786_Treat	0.0213911730255879	0	0.012160952064147	0.0202273064027999	0.0743950829077376	0.031171866917215	0.0788888912919599	0	0	0.0327713825821662	0	0.0258098382879308	0.0757367539252429	0.095918274222392	0	0	0	0.00497737679784285	0	0.0833665094334322	0	0.443184592141546
GSM3526787_Treat	0	0.0518449566224716	0	0.0746494885092914	0.0151651242707103	0.12070520342847	0.0501253297873381	0	0	0	0.0172513193642439	0	0.175686604294001	0.0213939495479391	0	0	0	0	0	0.0167566450155344	0	0.45642137916
GSM3526788_Treat	0	0.0981493526008293	0	0.075030795109925	0.0294422454259194	0.0333225157367782	0.0730552142068903	0	0	0.0178446156887365	0	0.012307030057069	0.202018228335006	0.00119694852067155	0	0	0	0.00365170764814048	0	0.00557737424188437	0	0.44840397242815
GSM3526789_Treat	0	0.0998871540190471	0	0.0515316936469304	0.0277043230044373	0.0162471959273893	0.0721978584476591	0	0	0.0801086025787958	0	0.0120153176106088	0.163875858250974	0.0170494428581744	0	0	0	0.00954776098532026	0	0.0348214076414675	0	0.415013385029196
GSM4548708_Treat	0	0.0930318222522763	0	0.118569321291549	0.00912632845398364	0.0445649602781849	0.148351553008527	0	0	0.156107893606031	0	0	0.177602491462062	0.012836887206052	0	0	0	0.000515501455779759	0.000123002030703307	0	0	0.23917023895485
GSM4548709_Treat	0	0.0564869727149338	0	0.174279381000351	0	0.0767618185409031	0.0345402077731029	0	0	0.0868335158698856	0	0.018439152625476	0.180865763329711	0	0	0	0	0.00315109337978252	0	0	0	0.368642094765854
GSM4548710_Treat	0	0.0657727382222819	0	0.145450321678735	0.0253228634911486	0	0.118869540179252	0	0	0.0462832577171756	0.021968534053111	0	0.173973105816772	0.0344717118391205	0	0	0	0.00136521023477064	0	0.0174855363107453	0	0.349037180456888
GSM4548711_Treat	0	0.0614525422336963	0	0.0784991554751173	0.0256598833204652	0.0634218217059902	0.0617935730205977	0	0	0.0456032614310424	0	0.015351303612197	0.0963983423169525	0.0376780048277722	0	0	0	0	0	0.018493639701601	0	0.495648472354568
GSM4548712_Treat	0	0.0446971752208613	0	0.124374499777941	0.0393878804086197	0.00312373125840914	0.100313434132385	0	0	0.0741594905520551	0	0.0533252853003367	0.179023936144759	0.0015669520609027	0	0	0	0.00565217955228177	0	0	0	0.374375435591449
GSM4548713_Treat	0	0.0312000042965767	0.0013645570363086	0.0524127516786401	0.0851343408296547	0.0370392332388861	0.0803969858601942	0	0	0.0595172137428734	0	0.0849529158826045	0.13239064532866	0.0633942237713366	0	0	0	0.00920085436591982	0	0.0370424132386863	0	0.325953860729659
GSM4548714_Treat	0	0.0719377595276079	0	0.0561692611266552	0.0299147780696265	0.0032183895755554	0.154428634853796	0	0.00534272597758135	0.0951313436581732	0	0.0380882071280779	0.129130948511754	0.0667356363315462	0	0	0	0.0122275428113579	0	0.0323779539151782	0	0.30529681851309
GSM4548715_Treat	0	0.102865804665404	0	0.0369353807768607	0.0577917041742314	0	0.0867172541559015	0	0	0.0745437049670314	0	0.0372203386468055	0.130454668056705	0	0	0	0	0.0560146233946884	0	0.00960515661164089	0	0.407851364550732
GSM4548716_Treat	0	0.0950159507067505	0	0.109219674004419	0.0993735054730597	0.0710836747571345	0.0282196702096723	0	0	0	0	0.0360178665997703	0.108300999197902	0.0747563575397901	0	0	0	0	0	0.00568083737895508	0	0.372331464132547
GSM4548717_Treat	0	0.109074861881826	0	0.0800500491192839	0.133856429043433	0	0.124128101922659	0	7.03882955268728e-05	0.0466151203995483	0	0.0540255714017729	0.163087595360558	0.0381149842026149	0	0	0	0.0104883352904782	0	0.022146590409644	0	0.218341972672656
GSM4548718_Treat	0	0.0863744109158215	0	0.113279856109234	0	0.0528088494562777	0.0536482932324547	0	0	0.140629766829295	0	0.0179686715739945	0.15840427019645	0.0227386147480018	0	0	0	0.00382535866432712	0	0.00141733892834701	0	0.348904569345798
GSM4548719_Treat	0	0.0497211156905147	0.00606015579678137	0.0814399607301965	0.0221958813717811	0.129776374046537	0.127329117694356	0	0	0.0215082365555977	0	0.0513590503577882	0.19385570972742	0.0134897366631136	0	0	0.00100760988942604	0.00922210274840545	0	0.032513457656411	0	0.260521491071672
GSM4548720_Treat	0	0.0664989399010126	0	0.106665241890565	0.0658892942533475	0.00697813402174832	0.0788436250704526	0	0	0.0378002123071206	0	0.0162199430662839	0.114505317256664	0.00241284513782848	0	0	0	0.00163676583977294	0	0.0166825957243331	0	0.485867085530871
GSM4548721_Treat	0	0.0747658486800866	0	0.142977407610598	0.120863313826895	0.0635624486422633	0.0309569525322643	0	0	0.0362370773340315	0	0.0818317882341609	0.0498665525522267	0.0388439182856735	0	0	0	0	0	0	0	0.3600946923018
GSM4548722_Treat	0	0.0136664975466638	0.00401768551032109	0.0561500363862933	0.105907150750267	0	0.166944903753847	0	0	0.0749273061214204	0	0.0216335040170131	0.168808929791756	0.046545822092603	0	0	0	0.0138559433629248	0	0.00860535082760263	0	0.318936869839288
GSM4548723_Treat	0	0.0867308600044881	0	0.033605074146381	0.112964109729096	0.0443704528350213	0.0424545216383989	0	0	0.0206268046879685	0	0.0630618218391174	0.0554507094640653	0.0286111778784285	0	0	0	0.00296975442302858	0	0.0307083329057693	0	0.478446380448237
GSM4548724_Treat	0	0.0843316561720018	0	0.0602356413332675	0.141280840689599	0.0554763519708751	0.0213467388097322	0	0	0.0231558674242567	0	0.0381899018725711	0.0568526519073809	0.045059107313799	0	0	0	0	0	0.00304258187364784	0	0.471028660632869
