# Supplementary material for: Identification and validation of aging-related genes in neuropathic pain using bioinformatics
Source: Front Genet. 2024 Jul 24;15:1430275. doi: 10.3389/fgene.2024.1430275 (PMC11303200; doi:10.3389/fgene.2024.1430275)
Supplement: Supplementary file 2 [file DataSheet1.ZIP › RAWDATA (1)/rawdata/diff.txt]

id	logFC	AveExpr	t	P.Value	adj.P.Val	B
ZNF542P	-0.530767936000001	5.342903904	-7.2341913367037	2.41120842191272e-09	6.26046154665419e-05	10.5193216861401
ASAP1-IT1	0.78122724	8.439806028	5.55816142105177	1.01940643899729e-06	0.00949526328901264	5.25732929590167
SNORA11B	0.682356319999998	8.099569112	5.44889689468707	1.50204391326758e-06	0.00949526328901264	4.91727589760398
LOC102724552	0.909527159999999	4.761817952	5.39028137535597	1.84802357686568e-06	0.00949526328901264	4.73533923448318
CYP27A1	0.762465456000001	10.213593048	5.36827631594999	1.99733442094373e-06	0.00949526328901264	4.66713279027592
LOC101928976	0.840610420000001	6.452770114	5.33133413374811	2.27526243957812e-06	0.00949526328901264	4.55274984282554
SNORA11C	0.624112839999996	7.233436364	5.29785472790018	2.55996160156711e-06	0.00949526328901264	4.44922586095194
USP32P2	0.538049124000001	6.52858233	5.25593294831276	2.96648979213405e-06	0.00962774262037104	4.31978868566603
XLOC_l2_012836	1.027007076	6.38947429	5.21711367404246	3.39945121550075e-06	0.00980703903991793	4.20012936723801
RRAS2	-0.593201883999999	8.160138134	-5.08376618075631	5.4178250528194e-06	0.0133825018716837	3.79065840680443
CEBPA	0.457993068000004	9.123174742	5.07071888470087	5.66967803838088e-06	0.0133825018716837	3.75073289085698
C9orf139	0.599219788000004	7.309234742	4.99262013553047	7.43697094207843e-06	0.0148728460831332	3.51230214906052
DPRXP4	0.725034980000004	7.248205582	4.98336519227252	7.67940001736676e-06	0.0148728460831332	3.48411252351605
LOC101926894	0.754752031999998	8.22735108	4.95155219048807	8.57353217976474e-06	0.0148728460831332	3.38732246846722
CEACAM4	0.682635816000001	8.317200496	4.95091713986883	8.59238527372506e-06	0.0148728460831332	3.38539208988936
ZSWIM6	0.380701511999999	7.693434136	4.91870715034375	9.60402974558756e-06	0.015179191513746	3.28757381220727
NRCAM	-1.03111882	3.278730022	-4.9087851768731	9.93861715196741e-06	0.015179191513746	3.25747833188446
DOCK5	0.663045303999997	7.41886862	4.87819422292962	1.10439746038712e-05	0.0159303198119395	3.16479984385605
SLED1	1.169633764	5.15917833	4.82504470747736	1.32586142697801e-05	0.0171402308398159	3.00418517968146
LINC01347	0.654882607999998	9.374694676	4.81497425904533	1.3724860315088e-05	0.0171402308398159	2.97381269082107
C14orf159	0.500819083999997	8.191552214	4.81205023358109	1.38632278399374e-05	0.0171402308398159	2.96499745965113
LOC100506585	0.492054564000002	6.807134554	4.75493644531106	1.68575426890918e-05	0.0198949653808899	2.79314743999392
CD160	-0.63287162	4.75614181	-4.67483548639508	2.21498252092089e-05	0.0235257983683969	2.55324327863292
C9orf47	0.45254484	3.139017964	4.65311253428715	2.38460175287573e-05	0.0235257983683969	2.48841573337151
LINCR-0001	0.573883472	2.488580248	4.64935685263856	2.41518987837404e-05	0.0235257983683969	2.47721805760938
LUCAT1	0.648134324	8.128797414	4.635209907942	2.5338972363959e-05	0.0235257983683969	2.435066216822
ATF1	-0.502579959999998	8.379541796	-4.63004841010567	2.57861444089186e-05	0.0235257983683969	2.41969812183257
LOC101928451	0.484182479999999	8.277521852	4.62761457150037	2.599967406623e-05	0.0235257983683969	2.41245353609495
LOC101926936	0.703308952	8.197241992	4.61898102882599	2.67711781793694e-05	0.0235257983683969	2.38676546252195
KLRB1	-0.751553028000007	10.767683882	-4.61447398852448	2.71827896723119e-05	0.0235257983683969	2.37336190276017
ZNF710	0.576147452	5.823466534	4.5761688158237	3.09403509127867e-05	0.0259140410032127	2.25963058863483
C8orf60	0.682523816000002	10.266128584	4.53654448436401	3.53610717415902e-05	0.0286910895843328	2.14233805701621
LOC729737	0.644734535999996	9.916700308	4.51379086622474	3.81726686159047e-05	0.0291504461159808	2.07515211782949
TMEM263	-0.562686747999996	8.560148042	-4.49458290887906	4.07152005321652e-05	0.030203699046204	2.01853253782376
B3GNT8	0.580196932000002	9.858026958	4.47817045551234	4.30181481930689e-05	0.0303962837451416	1.97022453643914
LOC145474	0.655168959999998	7.628694	4.47610915119024	4.33162262582899e-05	0.0303962837451416	1.9641620254824
KRT86	-0.726361448	5.701233152	-4.44320524308885	4.83564635533793e-05	0.0330401899921037	1.8675312771552
SMARCD3	0.469672024000003	9.460457912	4.42352515197859	5.16399667235035e-05	0.0343789768207447	1.80986595817096
S100Z	0.481735259999999	8.045201218	4.4036900308337	5.5169073669475e-05	0.0352120366075733	1.75184669517175
HYMAI	0.558489096000001	7.313478144	4.40133353899253	5.56036627988949e-05	0.0352120366075733	1.74496053019821
RNF19B	0.529838732000004	7.068535774	4.38090706923366	5.95132938558102e-05	0.0353629501310407	1.6853307806389
NT5C2	0.494858368000004	8.049782712	4.37644735939312	6.04018607743937e-05	0.0353629501310407	1.67232638290102
NACC2	0.394250396000001	8.150060546	4.36247580969829	6.32701128742867e-05	0.0353629501310407	1.63161978432577
SLC22A15	0.593687095999999	6.27978928	4.35416050468168	6.50397278087063e-05	0.0353629501310407	1.60741751971943
MSH2	-0.565213211999999	7.177221706	-4.34650512921165	6.6711470443399e-05	0.0353629501310407	1.5851524053477
ZNF582-AS1	-0.428176336000003	4.830162968	-4.34091186812107	6.79592863796128e-05	0.0353629501310407	1.56889477838052
ARID3A	0.430705216000002	9.600345316	4.33774758045617	6.86752536119501e-05	0.0353629501310407	1.55970105933984
FCGBP	-0.791362331999999	7.728978886	-4.32603969839992	7.13887654973754e-05	0.0353629501310407	1.52570787247795
CD300LF	0.466228707999997	8.31502579	4.31991536071833	7.28494930932615e-05	0.0353629501310407	1.50794108224396
LOC729040	0.726401103999999	7.131015504	4.31807357831581	7.32944431249775e-05	0.0353629501310407	1.50260005360946
LOC441124	0.689117684	6.049860938	4.3170290456501	7.35479628360884e-05	0.0353629501310407	1.49957140191091
FAM150B	-0.874083068	2.645628122	-4.29404733670562	7.93468771145817e-05	0.0362605155583948	1.43301143490112
C9orf72	0.451030324	6.413284662	4.28956301885048	8.05291672918835e-05	0.0362605155583948	1.42004097438305
PLXDC1	-0.585222056000001	4.082112532	-4.28874435946085	8.07468492879033e-05	0.0362605155583948	1.4176736863089
NCF1B	0.691293644000002	10.007666082	4.28779127000064	8.10009976269796e-05	0.0362605155583948	1.4149179076006
LOC606724	0.480334883999999	8.674207874	4.27037838338527	8.57836235515493e-05	0.0377506102015665	1.3646148729015
LRRC25	0.459858899999999	9.968674662	4.21383832528354	0.000103283165703605	0.0439613789234164	1.20187573484731
PPCDC	0.53464168	4.774070688	4.19601826026505	0.000109484663138079	0.0440076013639452	1.15077678614279
FCGR1A	1.155032896	5.276335748	4.18903764149063	0.000112011272509567	0.0440076013639452	1.13078546938611
LPCAT2	0.490089704000005	6.887548876	4.1888680537969	0.000112073353223389	0.0440076013639452	1.13029997881635
SLC16A3	0.528546244000001	13.092002166	4.18664786731149	0.000112889181707697	0.0440076013639452	1.12394488467653
NCF1	0.627172228000001	11.249773146	4.18483006108481	0.000113561442435077	0.0440076013639452	1.11874266244678
LRRK2	0.479379976	7.921281424	4.17408176982277	0.000117616523320685	0.0449087560514451	1.08800322650871
KCNJ2-AS1	0.934283568000001	2.710913524	4.16544213759718	0.000120977628218588	0.0455226541893831	1.06331954202944
ZNF571	-0.614951011999999	4.979389626	-4.1379864376025	0.000132289153757884	0.0486109156082112	0.985027817898026
PDGFD	-0.752410856000001	3.285999712	-4.13650168791952	0.000132929248504968	0.0486109156082112	0.980800510800669
RCOR2	0.620093019999999	3.833339334	4.12740513520126	0.000136916968233018	0.0493737800444732	0.95491604024873
LOC93444	0.770952812	5.61432641	4.11093276287523	0.00014443525980277	0.0507511896142639	0.90810856222199
GRAMD3	-0.545290951999999	4.829863528	-4.10929445943844	0.000145204528310645	0.0507511896142639	0.903457809328398
LOC101928670	0.810054124	7.523291494	4.09508998128055	0.000152042859233608	0.0510825811541906	0.863169860537873
LOC100288069	0.513498564000001	7.552506926	4.08962739021135	0.000154754894217973	0.0510825811541906	0.847693259542677
SNORA22	-0.457379544	3.652062048	-4.08677337127771	0.000156190422847271	0.0510825811541906	0.839611001696168
LOC101927221	0.490111824000003	8.410154684	4.0717423360223	0.000163966269554098	0.0517837717294965	0.797087393347875
MEX3C	-0.480482811999998	9.23097267	-4.06733543969294	0.000166316249862651	0.0517837717294965	0.784633672284647
LINC01220	0.374384788	2.788293658	4.06524816396189	0.000167440641964974	0.0517837717294965	0.778737275814927
C5AR2	0.545760391999999	5.181649364	4.0625317155545	0.000168914990670098	0.0517837717294965	0.771065602066344
CYP4F8	0.491801619999999	6.203942858	4.0614093231411	0.000169527830727438	0.0517837717294965	0.767896481178111
C15orf39	0.489837120000001	9.938968196	4.05413102726552	0.00017355443258829	0.0523972940432834	0.747355731071407
KLRK1	-0.599488332	6.158278314	-4.03537618888155	0.00018436157004229	0.0550202736158393	0.694504766141105
C19orf38	0.395451952000002	7.839587084	4.0278095628507	0.000188903639043206	0.0552243131623969	0.673214431238462
FNBP1L	-0.617741996	4.006136578	-4.02161700765398	0.00019270127202917	0.0552243131623969	0.655804266151723
GK	0.641276316	6.33156403	4.01752945717977	0.000195248347724496	0.0552243131623969	0.644319143294555
NBPF12	0.475390355999998	7.512353494	4.00926526135714	0.000200497866989976	0.0552243131623969	0.621115358543275
LOC101927805	-0.728655623999999	2.139958888	-4.00684499116592	0.000202060920906937	0.0552243131623969	0.614324115515857
LINC00999	0.513479480000008	9.317373624	3.99746140628661	0.000208233162578176	0.0553293260930616	0.588012260100713
PLEKHM1	0.372372124	8.784740266	3.99736988625539	0.000208294250176018	0.0553293260930616	0.587755779134215
IL6R	0.46287418	8.65773505	3.99301125173126	0.000211223688906969	0.0553293260930616	0.575544121194525
HSPA13	-0.480608648000001	7.14321458	-3.98724453883165	0.000215160761509211	0.0553293260930616	0.559397164632967
GLCCI1	-0.424055712000005	8.271551736	-3.98529041804002	0.000216510906589115	0.0553293260930616	0.553928093877174
MFSD7	0.494085768000001	7.444323644	3.98458881689389	0.000216997653223007	0.0553293260930616	0.551964808506844
XLOC_l2_000941	0.729596888000001	4.160789408	3.98406440105581	0.000217362165363283	0.0553293260930616	0.55049744719142
RPS16P5	0.555906447999999	6.990935792	3.95695789810335	0.000237030799888138	0.0580552255518066	0.474777210991306
PLEKHO2	0.464806860000005	10.29923919	3.95481415617894	0.000238657643218311	0.0580552255518066	0.468799426654946
ZNF823	-0.576327143999999	4.553429976	-3.95403597589965	0.000239250852489729	0.0580552255518066	0.466629872642707
RAB24	0.499056788000001	10.826789762	3.91937568036785	0.000267165914996642	0.0642286649719705	0.370208134912597
LOC101927270	0.691576551999999	9.746817308	3.90931517925518	0.000275840539511306	0.0655693668693908	0.342298538814932
MYO5C	-0.351964196	2.087223942	-3.90434711183542	0.000280223844393923	0.0655693668693908	0.328529273888853
ATG2A	0.508739251999998	8.650279526	3.90424021624302	0.000280318892408812	0.0655693668693908	0.328233101936332
HCG27	0.581012984	7.409292476	3.89247570669815	0.00029097172512926	0.066959679672048	0.295662086547778
SLC15A3	0.463151128000002	9.670296088	3.89055840303964	0.000292744447186611	0.066959679672048	0.290358487887501
UNC13D	0.382551052000004	8.215232806	3.88920772713641	0.000293999517894526	0.066959679672048	0.286623059723913
LOC100132495	0.460252648	6.357969196	3.88203183224381	0.000300754968308191	0.0679026260622076	0.266788223955404
PLIN5	0.735952156	7.726000918	3.87154680310617	0.000310895388443497	0.0679777201915677	0.237839473370244
CFP	0.396086855999991	13.032742176	3.87080638452588	0.00031162379587706	0.0679777201915677	0.235796685743633
PRAM1	0.457561268000003	11.684880698	3.86924141438473	0.000313168795084097	0.0679777201915677	0.23147963406948
IFNGR2	0.560377336	8.233514012	3.86906264349169	0.000313345753742177	0.0679777201915677	0.230986540860921
CEACAM3	0.626639219999999	6.562445966	3.86604324770847	0.000316349139945584	0.0679777201915677	0.222660043833252
ENTPD1	0.463781500000001	8.486537998	3.86559587559105	0.0003167964929587	0.0679777201915677	0.221426616298809
XLOC_l2_001559	0.673494488000003	9.637442328	3.86187249463534	0.000320543439432015	0.0682179496837117	0.211163845096591
LRG1	0.780604296000002	9.149832452	3.8520800334769	0.000330602832189651	0.0697867636989603	0.184196579069427
SERINC2	0.674090407999999	2.05081064	3.84682350337594	0.000336127390236625	0.070017697481753	0.169734959249614
LOC100129216	-0.612118468	2.792513958	-3.83904932700908	0.000344461267510565	0.070017697481753	0.148365164189604
FPR1	0.498594704	13.807882944	3.83878623529761	0.000344746753002342	0.070017697481753	0.14764235593993
KLRF1	-0.715840103999996	7.666081072	-3.83619098628361	0.000347575140317452	0.070017697481753	0.140513612619248
MILR1	0.575847123999999	7.06869349	3.83570008168863	0.000348112651353877	0.070017697481753	0.139165449494581
AKR1C3	-0.702339599999998	7.414467076	-3.83519711525758	0.00034866419948125	0.070017697481753	0.137784251962895
KIF20B	-0.569877184000001	4.770162248	-3.8318547583643	0.000352350827779897	0.070017697481753	0.128608132953723
ARAP1	0.472408055999998	6.47231066	3.82976900868553	0.000354670402550417	0.070017697481753	0.122883968561148
TLN1	0.442527292000001	7.034253634	3.82547505728292	0.000359492105842401	0.0701793461360308	0.111104574640482
ARAP3	0.467609907999998	10.58178287	3.81644695777676	0.000369836457197593	0.0713685907213134	0.0863602022933874
LOC102724545	0.724720272000001	5.382197612	3.8105542597272	0.000376742159596016	0.0713685907213134	0.070225519919739
DUSP2	-0.808019311999999	4.950007392	-3.80853913978808	0.000379132040210987	0.0713685907213134	0.064710890580562
C5AR1	0.526848496000007	10.433206444	3.80141098762252	0.000387703457240045	0.072419658732234	0.045215826449347
HPGD	-0.643613932	3.837025942	-3.79199639530071	0.000399310350185925	0.073231006922719	0.01949630693671
DENND3	0.532079832000003	9.979090908	3.79040681798828	0.00040130277244693	0.073231006922719	0.0151570224009587
CECR6	0.593264308000002	8.330953126	3.78916773869458	0.000402862498014356	0.073231006922719	0.0117751918013553
SIGLEC9	0.501324488	7.173407912	3.78879804082986	0.000403328993604561	0.073231006922719	0.0107662826959665
SNX18	0.39033444	6.941083304	3.78501131712584	0.000408137199837459	0.0735894045595818	0.000435208784652197
OTUD7A	-0.559496704000001	3.144319116	-3.78027760063813	0.000414225406090255	0.0738094038109021	-0.0124719585692334
RHOB	0.372230584000001	7.656848968	3.77964710830902	0.000415042865367112	0.0738094038109021	-0.0141904556510495
ITGAX	0.551640296	8.29662076	3.77615942307896	0.000419592887461181	0.074110950544504	-0.0236939525675286
SNORA38	0.561538391999998	3.777536708	3.76430577015147	0.000435418295047411	0.0759446489740416	-0.0559595116685188
MLLT11	-0.473991151999996	7.165886652	-3.76400684176423	0.00043582470717656	0.0759446489740416	-0.0567725089467492
ISOC1	-0.395020064000001	7.571608944	-3.7611552829236	0.000439719951945871	0.0761125922154839	-0.0645262150763672
XLOC_l2_015212	0.753166696000001	4.95463946	3.7537638654448	0.0004499730342421	0.077371522258688	-0.084609991550237
UCHL1	-1.045408532	1.992600114	-3.74592138900889	0.000461102829700722	0.0775337896412954	-0.105896721246163
WDFY3	0.567124543999999	7.842354888	3.74469879093534	0.000462861554244369	0.0775337896412954	-0.109213095611542
CLIC3	-0.56290136	9.145363256	-3.74189530513178	0.000466918767420069	0.0777120440852223	-0.116815577105293
ADAM8	0.390520799999997	8.7261751	3.72975705138481	0.000484882749655297	0.0801878707773894	-0.149697393631517
KRTAP5-7	0.543132428000001	4.11393325	3.71639396712859	0.000505426510566998	0.0830562906351995	-0.185831783132103
CSF2RA	0.453535111999997	7.106722496	3.70861827075878	0.0005177622663772	0.0845107700789942	-0.206825887817565
SIRT4	-0.429852816	4.165794088	-3.70614439066278	0.00052174716845357	0.0845107700789942	-0.213500361616022
TLE3	0.508072444000001	7.378641902	3.70472776429455	0.000524042288658068	0.0845107700789942	-0.217321317859968
LOC100133331	0.560945456000002	8.36060656	3.70131505780641	0.00052961116153617	0.0846036270087447	-0.226522941190193
ASGR2	0.437692096000001	8.67464386	3.69970163451335	0.00053226367674125	0.0846036270087447	-0.230871608832488
SIGLEC17P	-0.638638312000001	8.508468828	-3.69841167137227	0.00053439357685388	0.0846036270087447	-0.23434772292905
DNAJB9	-0.428876752000001	8.589848484	-3.69225166861974	0.000544677792887195	0.084739838154997	-0.250938366742525
GPM6B	-0.673174344	2.720342604	-3.69180436424553	0.000545431920808175	0.084739838154997	-0.252142507399398
STAT3	0.407775347999998	6.88233925	3.68946909975642	0.000549385322845093	0.084739838154997	-0.258427753457299
IL2RB	-0.538847124	11.05126309	-3.68927470816048	0.000549715647185363	0.084739838154997	-0.258950852300167
SLC22A4	0.572342552000001	7.765725076	3.68818395843054	0.000551572664003793	0.084739838154997	-0.261885735002301
MAML3	0.407223328000001	4.75645194	3.67917578381822	0.000567140885526241	0.0861125494257505	-0.286106195348024
LPAL2	-0.383782103999999	2.401172992	-3.67530560233862	0.000573958059208426	0.0866409712167882	-0.296502225126922
DHRSX	0.402695640000002	6.576960036	3.6672404169298	0.000588417844031225	0.0871364627246639	-0.318147815468635
PITPNM2	-0.365947020000001	4.87048283	-3.66719918685262	0.000588492653247335	0.0871364627246639	-0.318258403894509
TC2N	-0.446078495999998	7.635822892	-3.66600429536249	0.000590664667984164	0.0871364627246639	-0.321463081488631
NANOS3	-0.586369244	2.987138534	-3.66216743706694	0.000597691179369434	0.0875381605255944	-0.331749638851952
TMEM91	0.474919659999998	8.160096394	3.65655379360887	0.000608116034775439	0.0875381605255944	-0.346789192178123
DUSP18	0.381209059999999	6.722975458	3.65578034867422	0.000609565948604873	0.0875381605255944	-0.34886035129192
FGD4	0.483284012	7.142448226	3.65557453215943	0.000609952333513624	0.0875381605255944	-0.349411454133531
IL17RA	0.367279735999999	11.153024096	3.65541859952311	0.000610245226279949	0.0875381605255944	-0.349828974594502
TRGV7	-0.519012571999999	7.500575622	-3.64348187008301	0.00063307067608323	0.0902390970579682	-0.381761582099378
SCARF1	0.614470172000001	7.81243301	3.64196708136699	0.000636025063996618	0.0902390970579682	-0.385809800871773
CRYM	-0.799025372000001	4.583648222	-3.63660942243795	0.000646580733939972	0.0908424784539984	-0.400120563809488
PTGDR	-0.578566987999997	7.486661302	-3.6325390354418	0.000654712128746279	0.0908424784539984	-0.410985198548061
KIAA1107	-0.626059471999999	1.874643052	-3.6269775894114	0.00066598059997887	0.0908424784539984	-0.425818956686086
DYSF	0.741984408000002	7.75716406	3.62522608869813	0.000669567724720489	0.0908424784539984	-0.430488057930278
CFLAR	0.353460027999999	8.927834006	3.62126271813113	0.000677753216670895	0.0908424784539984	-0.44104891764866
ACVR2B	-0.662736440000001	4.73078908	-3.62038060402258	0.000679588019405538	0.0908424784539984	-0.44339854725025
VASP	0.448478596000006	12.105843258	3.6194244936663	0.000681582102871123	0.0908424784539984	-0.445944919563207
MSI1	0.438554672	4.970273044	3.61829253711556	0.000683950173773556	0.0908424784539984	-0.44895913702459
XLOC_l2_000001	0.480321591999999	6.788963192	3.61348179064265	0.000694102449701148	0.0908424784539984	-0.461763573659963
LOC100240735	-0.646992131999999	4.137607398	-3.60865379949414	0.000704435986878231	0.0908424784539984	-0.474604444890974
LOC100130542	0.75251334	2.362518734	3.60838205371514	0.000705021968686584	0.0908424784539984	-0.475326917135257
MBOAT7	0.478406912000001	10.30699814	3.60471551629475	0.000712974076621625	0.0911904380561767	-0.485071948147127
NFAM1	0.462512788000002	11.620460778	3.59633750309835	0.000731467827860466	0.0927704318599693	-0.507318651830204
LINC01272	0.534951623999998	8.42664986	3.59588780192866	0.000732473368174923	0.0927704318599693	-0.508511960596914
LYAR	-0.396873276000001	8.494137374	-3.59307648509065	0.00073878955060392	0.093116174232428	-0.515970075578945
LOC101928389	0.606105692	2.648337802	3.58692648941074	0.000752788802140973	0.0944222630859334	-0.532274012758081
NF1P2	0.520065987999999	5.034695742	3.57524338765811	0.000780084532853701	0.0973755519760265	-0.563203522264751
NHSL1	0.423747904000001	1.633481864	3.57317608500172	0.000785011924483781	0.0975217684559659	-0.56867056000192
FOSL2	0.69819628	7.143690036	3.57083223674751	0.000790634433196587	0.0977398992149735	-0.574866785802513
SH2D1B	-0.604658896	8.40577912	-3.56340126305096	0.000808715609458111	0.0990447739809925	-0.594496305599717
SLC45A4	0.444276264000002	6.666112048	3.56077415693955	0.000815201929255706	0.0992689834858268	-0.601430518159109
LOC101929207	0.685195	3.44960148	3.55804119754304	0.000822002323118132	0.0992689834858268	-0.608641073013998
ZNF595	-0.562885568000002	5.401007556	-3.55803559910632	0.000822016309099244	0.0992689834858268	-0.608655840553623
FRY	0.402710888000001	6.280706692	3.55607939771956	0.000826917219038008	0.0993985123847354	-0.613815100803482
SERPINA1	0.512838555999998	7.338179634	3.55327786172187	0.000833984587122006	0.0997860636868007	-0.62120104833314
PLXNC1	0.582300355999997	8.10890843	3.55002860424518	0.000842253659193749	0.099923876598811	-0.629763248686635
OSTC	-0.430072083999999	8.837198262	-3.54980190565015	0.000842833499273594	0.099923876598811	-0.630360462717475
TET2	0.363454188000002	7.839639978	3.54591805464016	0.00085282684802271	0.100649074009371	-0.640588717026261
NADK	0.509640947999999	8.03184877	3.54439920239675	0.000856765620922645	0.100656391772107	-0.64458694286277
NBPF8	0.461843772000002	6.33903305	3.53013187082993	0.000894621971727632	0.104161277461597	-0.682096808465564
LOC400958	0.664816276000002	6.304390574	3.52513044837459	0.000908266444106163	0.105191768109219	-0.695225546391995
STK26	-0.393132851999999	10.012830386	-3.5239282862282	0.00091157555941204	0.105191768109219	-0.698379641544085
MIDN	0.35579448	11.143054512	3.52030262052537	0.000921625497086348	0.10541446875044	-0.707888529795827
ARPC4-TTLL3	0.360424131999996	7.652449842	3.51174176106639	0.000945776318905602	0.106864012049952	-0.730318549223552
INAFM1	0.471810443999997	7.861961198	3.51143730413055	0.000946646232147935	0.106864012049952	-0.731115671008067
ENPP4	-0.497347776	8.299284156	-3.50283071646663	0.000971555540148651	0.108426818722433	-0.753632831193348
UBTD2	-0.361494980000002	5.133194346	-3.50148994530918	0.00097549183865889	0.108426818722433	-0.757137794572984
P2RY13	0.481466564000003	8.609376074	3.50091161844461	0.000977194406911468	0.108426818722433	-0.758649383810729
LOC153811	0.371899636000001	5.94309839	3.49655524354052	0.000990110721393185	0.109392488384054	-0.770031147519134
AOAH	0.407458980000007	8.808348074	3.49217622941903	0.00100325806291896	0.110375391295033	-0.781463833939856
DZIP3	-0.466695275999999	5.430502854	-3.48369160973527	0.00102920683114392	0.111421809796024	-0.803591860635136
LOC101930246	0.529556568000002	5.716972484	3.48345644306034	0.00102993507745516	0.111421809796024	-0.804204736105784
LOC100131829	0.454756444000004	8.838527474	3.48172472592771	0.00103531286595564	0.11153885166669	-0.808717082963534
AP5B1	0.551072183999999	6.307853388	3.47706640449076	0.00104991221131587	0.112644300225641	-0.820848853603485
KLF4	0.457993452000002	5.654737746	3.47439461088519	0.00105837398352504	0.11308486464298	-0.827802816766215
SMIM13	-0.354360420000001	4.03793431	-3.47222564996193	0.00106529097576528	0.113357438093319	-0.833445760061081
ZNF567	-0.436875227999999	5.96420753	-3.4686760745448	0.00107670382890409	0.114104237606799	-0.842676205454308
CACNA1I	0.406703232000001	4.84523358	3.46057204046052	0.00110319844573164	0.11596536212541	-0.863729642867591
SORT1	0.442780260000001	8.335477094	3.44913976092462	0.0011416314083688	0.11808231309305	-0.893380652838739
XLOC_l2_014645	-0.407451287999998	7.736319648	-3.44499961901442	0.00115586140938179	0.11808231309305	-0.904104458994016
MMP25	0.550373652000003	9.569688058	3.44293492615675	0.00116302083923806	0.11808231309305	-0.909449611137727
MYBPC3	0.529935068000002	7.823419042	3.44281276456065	0.00116344576026918	0.11808231309305	-0.909765808657112
GPBAR1	0.430615507999999	8.80532455	3.44251778269003	0.0011644724200801	0.11808231309305	-0.910529299187248
NCKAP1	-0.842553280000002	3.357066184	-3.44210197878403	0.0011659210548056	0.11808231309305	-0.911605443701784
AFF1	0.492134636	5.922286926	3.4390887149574	0.00117647042596631	0.11808231309305	-0.919401809828568
ECRP	0.615310603999999	5.506527258	3.43867881911133	0.00117791245921661	0.11808231309305	-0.920462043832382
RAP1B	-0.357665716	11.568072414	-3.43731946367848	0.00118270678065906	0.118106918665507	-0.923977612710888
LPGAT1	0.390315960000002	10.62000714	3.43539892871686	0.00118951197855361	0.118331375521709	-0.928943113374835
LIMK2	0.555231739999998	8.936816562	3.42523060446748	0.00122616729096516	0.120565974615887	-0.955205865285178
XBP1	-0.405363752	11.890934244	-3.42392198595687	0.00123096194378567	0.120565974615887	-0.958582432466802
LOC100131792	0.88242666	2.376092198	3.42277122940495	0.00123519293051248	0.120565974615887	-0.961551046502843
FHL1	0.426666699999999	5.201017542	3.418881453056	0.00124959705737004	0.12126127923577	-0.971581163508362
ARL11	0.575665408	6.95657376	3.41832865594098	0.00125165701876392	0.12126127923577	-0.973006050510508
CD86	0.602750452	5.538317214	3.41231155310861	0.00127428914265835	0.12175251229194	-0.988506883680091
APOBR	0.462972327999999	10.049877256	3.41194951806305	0.00127566319625728	0.12175251229194	-0.989439016844409
MXD3	0.424962968000003	8.374525924	3.40976649603721	0.00128397844301294	0.12175251229194	-0.995058410378517
FCGR2C	0.503933351999997	11.850344948	3.40878995289815	0.00128771479891738	0.12175251229194	-0.997571473918184
ZNF850	-0.414323991999999	3.280955148	-3.40682813784553	0.00129525215801223	0.12175251229194	-1.00261877302187
OR52K2	0.614423559999999	6.565502996	3.40430593567366	0.00130500414949887	0.12175251229194	-1.00910528470378
MBOAT2	0.512558452	6.369085798	3.40327522152074	0.00130900940876759	0.12175251229194	-1.0117552180578
NOTCH1	0.390036860000001	7.017730282	3.4023090326998	0.00131277453169334	0.12175251229194	-1.0142388257756
CRISPLD2	0.817492236000001	5.227218814	3.40203659320716	0.0013138380541916	0.12175251229194	-1.0149390611807
NLRP7	-1.216306684	3.144919762	-3.40160755031602	0.00131551456935746	0.12175251229194	-1.0160417376129
RASD1	-0.466285159999999	5.754103584	-3.40145233649307	0.00131612157871987	0.12175251229194	-1.01644062986541
DNAJC3	0.367353220000002	6.253298882	3.40072060532158	0.001318986814831	0.12175251229194	-1.01832099888599
C8orf37	-0.411799764000001	3.491471986	-3.39860526537167	0.00132730320460839	0.12175251229194	-1.02375554831147
SSH2	0.359079892000002	9.805325902	3.39423944147345	0.00134462504867094	0.12175251229194	-1.03496548085051
FPR2	0.475436639999998	10.212648424	3.3936351045578	0.00134703966611674	0.12175251229194	-1.03651653341111
CR1	0.585631099999999	6.479443974	3.39262327803436	0.00135109162307648	0.12175251229194	-1.03911305412721
SCARNA20	0.409622844	5.192958078	3.39223113739628	0.00135266509837689	0.12175251229194	-1.04011923022668
TMIGD2	-0.434719076000002	9.026457102	-3.3896078111766	0.00136323611623946	0.12175251229194	-1.04684852045824
LILRA1	0.356327451999999	7.117956426	3.38922189443387	0.00136479781916509	0.12175251229194	-1.0478382021649
CXCR1	0.580700528000001	10.851105316	3.38870276964984	0.00136690125965913	0.12175251229194	-1.04916938915187
RGL3	0.624252807999999	2.250308296	3.38776509411427	0.00137070842917866	0.12175251229194	-1.05157355339956
SLITRK4	0.394552575999996	7.071362156	3.38624247051519	0.00137691207500962	0.12175251229194	-1.05547665533443
PTPRJ	0.462560268000002	6.415428114	3.38116085199365	0.00139780969459277	0.123026206475955	-1.06849531018958
MEFV	0.503207956000001	8.232898094	3.37873833580918	0.00140787769068319	0.123493703921954	-1.07469746179361
RLN1	-0.803329548	2.661115162	-3.37444780401431	0.00142587830857191	0.12359524581063	-1.08567558837865
OCR1	0.706497968000003	4.052352924	3.37039547346772	0.00144307997600925	0.12359524581063	-1.09603654562397
PTTG2	0.390808100000001	6.94254391	3.37017612525803	0.00144401667929749	0.12359524581063	-1.09659715956526
LILRA5	0.561627256	7.40288326	3.36945100318685	0.0014471173442625	0.12359524581063	-1.09845028304272
ANKEF1	-0.450689811999999	3.300297698	-3.36389752218038	0.00147107469931198	0.124876035884472	-1.11263481900099
MTBP	-0.763262711999999	2.530537828	-3.36188059486588	0.00147986837102005	0.124876035884472	-1.11778290835621
WWP2	0.356972544000001	7.355994892	3.3615414669171	0.00148135183532651	0.124876035884472	-1.11864833001772
RASGRF2-AS1	-0.70189482	2.200016526	-3.35742241924217	0.00149948297978551	0.125040067044447	-1.12915553862224
SLC43A2	0.387462384000003	9.530598148	3.35656607191207	0.00150327877004908	0.125040067044447	-1.13133900476315
ITPRIP	0.387047016000004	11.072173272	3.35650938595632	0.00150353035391345	0.125040067044447	-1.1314835275562
XCL1	-0.5242021	8.538950998	-3.35168362095197	0.00152509510229388	0.125706569003042	-1.14378157717201
ZNF23	-0.456191728000002	5.29095588	-3.34918644216205	0.00153636900660368	0.126235078757778	-1.15014122497801
SNORA1	0.359382668	6.311980638	3.344773612766	0.00155648486740529	0.126685182123232	-1.16137250984335
CD46	0.388042740000002	7.085146646	3.3359236148391	0.00159758246539813	0.129258954169592	-1.18386996549835
AADACL2-AS1	0.720498264000001	2.942255412	3.33582128231849	0.00159806363766905	0.129258954169592	-1.1841298919414
LHX1	0.809855980000001	2.438612694	3.33079196412017	0.00162188169582347	0.13015101821097	-1.19689847655678
Q7Z2X8	0.420282868000001	5.627242238	3.32848918808182	0.0016328991930889	0.13015101821097	-1.20274092123512
SERF1A	-0.498128787999999	5.286326094	-3.32822739340374	0.00163415621386443	0.13015101821097	-1.20340497289887
MSRB1	0.453165795999999	11.93491015	3.32707618939371	0.00163969466758314	0.130192759477457	-1.20632466591695
CITED4	0.413186684000001	9.145943434	3.32593040094975	0.0016452247219588	0.130233581344324	-1.20923001281594
CAPN5	-0.365529512000001	6.531246704	-3.3243149086972	0.00165305178867778	0.130455430520456	-1.21332533944079
CSF2RB	0.520217152000002	5.762199872	3.32271248712611	0.00166085036634801	0.130536157294993	-1.21738633268099
TLR8	0.354077863999999	8.171997788	3.32204075431434	0.00166412987462034	0.130536157294993	-1.21908833984715
ITGB3BP	-0.546627907999999	5.617853022	-3.3199980948206	0.00167414019571842	0.130925831450702	-1.22426265042253
IMMP1L	-0.394349532000001	6.005701086	-3.31857774155858	0.00168113441128304	0.131077999563221	-1.2278594363446
SNORD89	0.362958336000002	9.269914584	3.31379635615505	0.0017048832194216	0.131383153162524	-1.23996050950824
KCNRG	0.376884276000002	5.164607642	3.3126406276371	0.00171067113264577	0.131383153162524	-1.24288390842241
SNORD67	0.753102004	2.75795155	3.3113945397866	0.00171693240963042	0.131383153162524	-1.24603517063119
XLOC_l2_009639	-0.55660978	5.180370498	-3.30848479414686	0.00173163774430047	0.131383153162524	-1.25339087006653
VTRNA1-3	-0.390416731999999	1.34460709	-3.30703591701604	0.00173900450375024	0.131383153162524	-1.25705208494372
ASPRV1	0.647246388000005	9.137048186	3.30610350527224	0.00174376099446236	0.131383153162524	-1.25940770652949
ID2	-0.375239028000005	10.50679049	-3.30576477958555	0.00174549197572423	0.131383153162524	-1.26026335369818
PLIN4	0.780241407999998	7.689561844	3.30571028706015	0.00174577059933257	0.131383153162524	-1.26040100099182
LINC01560	-0.719973832	2.690779648	-3.30436909317642	0.00175264149008167	0.131519027885782	-1.2637883976127
KLRD1	-0.560178755999999	8.024891366	-3.29369283816254	0.00180825562923613	0.134912497578986	-1.2907228336089
KLRC4	-0.558626547999999	8.54841685	-3.29125033241489	0.00182121163640899	0.135489796354507	-1.29687733356873
NLRP3	0.524223203999997	7.826591874	3.28445039230217	0.00185774533532889	0.136927388318834	-1.31399663944981
ST8SIA3	0.594146207999999	3.544566856	3.28276554474406	0.00186690400034152	0.136927388318834	-1.31823497719537
TMEM120A	0.408760532000001	8.36698339	3.28123549459445	0.00187525818589295	0.136942575190838	-1.32208274813078
DUSP3	0.397093732000002	7.316618126	3.28079685333702	0.00187765971221453	0.136942575190838	-1.32318563887548
GPR125	-0.510173884000001	3.13578311	-3.27971934220279	0.00188357135425913	0.136988926168023	-1.32589447495309
FCGR2B	0.430336683999997	8.39168849	3.27848009011545	0.00189039213106331	0.137100953326614	-1.32900924319438
MXD1	0.435676367999998	11.606367524	3.27579405017678	0.00190525620783352	0.137461999329922	-1.33575790441309
SGMS1-AS1	0.426313992	5.28388116	3.27552285222297	0.00190676309675255	0.137461999329922	-1.33643909748938
H2AFB1	0.555951004000001	2.593840098	3.27471593339108	0.00191125334147673	0.137461999329922	-1.33846570382954
IRF9	0.350034588	8.310203366	3.27148488548374	0.00192933344546477	0.137784484300229	-1.34657749924608
TNFAIP6	0.834634099999997	8.539685446	3.27107165870118	0.00193165738273314	0.137784484300229	-1.34761457893578
LPPR2	0.47149388	6.792762752	3.26844358713708	0.00194649938335804	0.138462767094543	-1.3542083761114
C10orf105	0.600904232	7.374283492	3.26716417581217	0.00195376379329777	0.138599789970446	-1.35741721185494
GBA	0.459434204	7.465126034	3.26533513495336	0.00196419347608561	0.138710729592806	-1.36200319439957
REM2	0.461275923999999	9.163986142	3.26447531102084	0.00196911458573465	0.138710729592806	-1.36415849295985
ADAP2	0.418862256000001	9.7649563	3.26277239113437	0.00197889547669154	0.138710729592806	-1.36842611710407
CCR9	-0.99545098	5.372520962	-3.26052143941551	0.00199189450977065	0.138710729592806	-1.37406501823271
EXT1	0.453997	4.401860648	3.26006414160246	0.00199454520391269	0.138710729592806	-1.37521030759449
LOC100506974	-0.591497696000001	3.920040912	-3.25972336499282	0.00199652265820816	0.138710729592806	-1.37606370790676
MAFB	0.516356704	10.815463416	3.25853903761283	0.00200340947455331	0.138710729592806	-1.379029164313
EHBP1L1	0.402324852	8.317491846	3.25462022389573	0.0020263575722246	0.138968844956828	-1.38883675963835
MIR92A1	-0.756241464000001	3.01005246	-3.25362780282164	0.00203220835369407	0.138968844956828	-1.39131931951671
TFB2M	-0.400732323999999	6.93046523	-3.25195620221562	0.00204209930580134	0.138968844956828	-1.3954997921482
ZSCAN31	-0.366059384	1.52304508	-3.25153411167858	0.00204460401993177	0.138968844956828	-1.39655517801108
CATIP-AS1	0.518524588	5.959400506	3.24827236212014	0.00206405755195826	0.139084731538899	-1.404707900647
CSF3R	0.382359203999993	14.859026442	3.24666079208936	0.00207373358115496	0.139084731538899	-1.40873412343758
PLAGL1	0.453346739999998	4.18472587	3.24523172145894	0.00208234968692237	0.139084731538899	-1.41230335908454
KLHL14	-0.59688272	2.263079524	-3.24219243336373	0.00210078659551461	0.139084731538899	-1.41989099353552
DPH5	-0.357586203999998	7.012519242	-3.24036154791067	0.0021119673811498	0.139084731538899	-1.42445968276987
AZU1	1.245693764	5.079058018	3.23901643327867	0.00212021745491751	0.139084731538899	-1.42781517687369
ATF7IP2	-0.370145424	7.823772908	-3.23795657894597	0.00212673934629838	0.139084731538899	-1.43045845197728
LOC101927522	0.631794468000001	5.370669926	3.23528237595336	0.00214327953422861	0.139084731538899	-1.43712550001536
MYO1F	0.372787699999998	13.273894034	3.23460874681901	0.00214746509740809	0.139084731538899	-1.43880437826951
NBPF9	0.409739460000004	10.589264294	3.23187205484522	0.00216454888079984	0.139084731538899	-1.44562274863999
GK3P	0.531623168000005	6.813310152	3.23182306567585	0.00216485586089408	0.139084731538899	-1.44574477040314
CENPL	-0.528947928	3.030967936	-3.23164377128362	0.00216597972107709	0.139084731538899	-1.44619134528927
ZNF92	-0.473980255999996	8.009750576	-3.23134048941353	0.00216788201809511	0.139084731538899	-1.44694670476049
LOC101927851	0.464665584	6.453530304	3.23048027417932	0.00217328619159022	0.139084731538899	-1.44908893062053
SLC16A6	0.360294040000004	7.732524428	3.23004587090218	0.00217602009431909	0.139084731538899	-1.45017060505938
LMTK2	0.399102880000003	6.100036644	3.22937798101639	0.00218022976953982	0.139084731538899	-1.45183348842038
RAB3D	0.450868604	6.520307882	3.22849990877248	0.00218577590840547	0.139096778641764	-1.45401934595506
FCGR1B	0.731041488000002	9.559044848	3.22020299355904	0.00223884274928122	0.141318996579732	-1.47465507749458
IL10RB-AS1	0.353530944	5.823823188	3.21058858501412	0.00230185610413809	0.144257919404613	-1.49852574532536
APBA2	-0.510407415999999	5.954111268	-3.20999949141937	0.00230577093486807	0.144257919404613	-1.49998688228562
OCIAD2	-0.370968247999995	10.05156662	-3.20790926184777	0.00231971230807795	0.144781274920519	-1.50516993970818
ICAM3	0.354474108000002	13.429823618	3.20593136412429	0.00233297760870848	0.145260025497619	-1.51007248596693
SECTM1	0.471640052000001	11.640228886	3.20291374102757	0.00235335397773444	0.146178188224634	-1.51754847559888
PYDC1	0.422245724	6.652149314	3.2011729559959	0.0023651847407036	0.146562426271189	-1.52185914324296
LOC100128697	0.579013140000001	5.828728938	3.20023088630656	0.00237161061375897	0.146610709465805	-1.52419135030369
SCARA5	-0.553153199999999	2.9144609	-3.19314545601214	0.00242047041021603	0.14856996153865	-1.54171822948867
HSPA6	0.546876635999999	8.478434674	3.1916327839056	0.00243102366535039	0.148865798224428	-1.54545685596472
SNORD116-11	-0.666591172000001	1.973557942	-3.19024884807358	0.00244071674756486	0.149107693255939	-1.54887631946672
LOC102724000	-0.607716411999999	2.021923974	-3.1848450987494	0.00247891436713661	0.150029213585862	-1.56221900367593
RNF157-AS1	-0.508341728	3.768983264	-3.18392215127044	0.00248549447166148	0.15006239491498	-1.56449646226787
PLG	-0.64209186	1.970612802	-3.17864127659717	0.00252346166835381	0.151314454404476	-1.5775194184469
LOC102723766	0.491063168	2.564609784	3.17663775110792	0.00253800854673478	0.15183606891111	-1.5824566243675
XLOC_l2_000423	0.604729331999999	1.78540599	3.17108974036317	0.00257870382203512	0.153916013874298	-1.59611798149402
NABP1	0.401105767999999	9.616045952	3.16553871181925	0.00262003546431036	0.155667278707904	-1.60977147909865
CEP41	-0.392466184000003	5.255830944	-3.16430944323335	0.00262927225294191	0.155859417295397	-1.61279295766053
BNC2	-0.450038872	2.102405056	-3.16111964365328	0.00265338372127079	0.156930421273519	-1.62062981085307
STEAP4	0.489879287999999	7.444800372	3.15839340240973	0.00267415594467382	0.157441689223381	-1.62732375256334
RASGRP4	0.453212244000003	9.004450006	3.15453936568451	0.0027037824213615	0.157998677683774	-1.63678052584602
LPP	0.359435335999998	3.745777924	3.15368322960106	0.00271040543348184	0.157998677683774	-1.63888024711594
MMP9	0.881847167999998	11.055623124	3.15114363163808	0.00273014148801762	0.157998677683774	-1.64510659591254
LOC100996405	0.637102900000002	6.677691486	3.14807839062634	0.00275414252795016	0.157998677683774	-1.65261736785869
PLCG1-AS1	-0.6483773	3.106342306	-3.14798603167063	0.00275486877522483	0.157998677683774	-1.65284360232849
ICK	-0.373814748000001	6.777085122	-3.14386840546625	0.00278743056975077	0.157998677683774	-1.66292543574184
TXK	-0.461385115999999	7.846434938	-3.14309385547237	0.0027935959380506	0.157998677683774	-1.66482093801812
KCNE1	0.458625619999999	1.709158558	3.14298407998106	0.00279447078065892	0.157998677683774	-1.6650895595655
HIST1H2AD	0.441446032	10.366548336	3.14189291882463	0.00280318067590227	0.157998677683774	-1.66775931100968
KLRC3	-0.649491048000002	6.251476096	-3.14185639349586	0.00280347267038323	0.157998677683774	-1.66784866743617
ZNF286A	-0.637995563999999	2.361707326	-3.14167288045506	0.00280494016175631	0.157998677683774	-1.66829760792796
FUT8-AS1	-0.685368812	3.243166338	-3.14086517668405	0.00281140768332705	0.157998677683774	-1.67027334772079
TRANK1	0.417756456	8.154612964	3.13618340661302	0.0028491730060449	0.159430879157219	-1.68171905423352
SLC19A1	0.424577415999998	7.09533036	3.13480067103241	0.00286041768707364	0.159534068527438	-1.68509737171066
ZNF439	-0.678211524	5.504914894	-3.13444633079798	0.00286330595955115	0.159534068527438	-1.68596294532463
SVIP	-0.416769247999999	3.75505076	-3.13357232625528	0.00287044180578672	0.159589188534146	-1.6880976716278
PSTPIP2	0.455603524	5.534209982	3.13271741876541	0.00287743790160702	0.159636319823343	-1.69018538149982
LYRM7	-0.605456419999999	3.561743294	-3.12766029267684	0.00291915153346851	0.161261383861652	-1.70252749347485
SHOX2	0.6314865	2.049974086	3.12689353636595	0.00292552550166538	0.161270369692654	-1.70439766438107
RNF24	0.482721384000001	9.392924988	3.12403514476059	0.00294940244938641	0.162221975438769	-1.71136685679343
TNFRSF21	-0.571262152000001	5.270024388	-3.12164699517303	0.00296949159110471	0.162221975438769	-1.71718635775455
FNIP1	0.377553104000001	8.17776554	3.12153805816638	0.00297041102891074	0.162221975438769	-1.71745174922566
PLXDC2	0.417927455999997	8.69314686	3.12117875729024	0.00297344545551181	0.162221975438769	-1.71832703255576
LINC01163	-0.538325095999999	4.464577152	-3.11979166272517	0.00298518731471128	0.162221975438769	-1.72170548309057
XLOC_l2_005691	0.571944395999999	2.81635047	3.11963410400763	0.00298652381219117	0.162221975438769	-1.7220891763132
LOC102725377	-0.353565447999998	5.620743856	-3.11793703804484	0.00300095490876737	0.16266553914663	-1.72622114052192
SETMAR	-0.370712908	3.76289529	-3.11602648738006	0.0030172797469065	0.162870377024284	-1.73087114238261
KBTBD6	-0.424323543999999	6.567078952	-3.11127668075426	0.0030582269441525	0.163378892573667	-1.74242344571803
RGCC	-0.400995672000001	8.983038928	-3.11103422674612	0.00306033102857423	0.163378892573667	-1.74301282569219
EGLN1	0.354434816000003	9.331957936	3.11064335570344	0.00306372598019217	0.163378892573667	-1.74396292876443
OPTN	-0.356658832000001	8.7150436	-3.10800664683069	0.00308671993886683	0.163378892573667	-1.75037003207131
MYBL1	-0.455069576	6.677112648	-3.10695706818927	0.00309591800748128	0.163378892573667	-1.75291948351556
LINC00951	-0.627139468000002	3.63212065	-3.10179458985483	0.0031415355319005	0.165115037551143	-1.76545109059697
HIST2H2AB	0.406556024	9.623826516	3.09813953406398	0.00317421355395302	0.166495516595629	-1.77431529285642
LOC102724955	0.517383236	6.00757349	3.0953322019039	0.00319952879907352	0.167148019595865	-1.78111896652406
KCNJ15	0.628128240000001	7.833633664	3.09349875784368	0.00321616409140111	0.167265205619071	-1.78556020845894
SLC4A7	-0.432915888	6.251068496	-3.09251940564745	0.0032250832120369	0.167265205619071	-1.78793183596099
MPO	0.926874372	6.024550494	3.09247675897464	0.00322547212901067	0.167265205619071	-1.78803509920462
TLR4	0.407859984000002	9.322166928	3.09132241217971	0.00323601594067366	0.167370354349902	-1.79082984220563
SH2D1A	-0.423670732000002	6.831432702	-3.09010890367446	0.00324713499209663	0.167404216263106	-1.79376708252187
FAM157A	0.693597767999997	6.804935676	3.08830509350479	0.00326372906513989	0.16746929139781	-1.79813172399809
NCAM1	-0.406399748	3.530463742	-3.08456932398603	0.00329834938423007	0.168267495448367	-1.80716577295053
GPR97	0.571451032000001	7.382144984	3.08339258773222	0.00330932562887589	0.168267495448367	-1.81000993736928
LOC280665	0.622123611999999	3.252316306	3.08133904894023	0.00332856251321853	0.168792144797522	-1.81497162178386
MET	-0.531692064	1.817455596	-3.08029615627913	0.00333837209197321	0.168792144797522	-1.8174905892404
TMEM126B	-0.431018896	7.198358328	-3.0792807746364	0.00334794893669006	0.168792144797522	-1.81994256928776
GLYATL1	-0.453040788	1.803969086	-3.07699540611589	0.00336959831611074	0.168792144797522	-1.82545941542013
NCR3	-0.612899608000001	7.775150796	-3.07620768629653	0.00337709078016032	0.168792144797522	-1.82736033539956
LOC100509780	0.617426468	4.603580698	3.07609337661726	0.00337817934313656	0.168792144797522	-1.82763616012525
VNN3	0.610676064	5.108454704	3.07552038985388	0.00338364081403798	0.168792144797522	-1.82901865287851
STX3	0.484180659999999	6.581323766	3.07234657456225	0.00341404249518715	0.168792144797522	-1.83667331117523
CDC42EP3	0.526297023999998	4.042671364	3.07223030832666	0.00341516104517778	0.168792144797522	-1.83695362514723
ELL	0.437745799999999	6.250479616	3.07185228468246	0.00341880023075438	0.168792144797522	-1.83786497912277
TNFRSF10C	0.432362659999997	12.912309102	3.07162647719263	0.00342097578440837	0.168792144797522	-1.83840932929181
LINC01564	0.588246528	2.4419772	3.07124067914246	0.0034246957777027	0.168792144797522	-1.83933930492859
SNORD59B	-0.779951288000001	3.618622492	-3.07110233412523	0.00342603066970784	0.168792144797522	-1.83967277023488
GAB2	0.405475460000003	9.856141998	3.0666477500096	0.00346927453250485	0.170528129757419	-1.85040475919785
CD226	-0.418276819999997	5.615345934	-3.06425654748171	0.00349269810729464	0.170528129757419	-1.85616140928102
MICA	0.352040900000002	8.33840155	3.06411331384244	0.00349410587856058	0.170528129757419	-1.85650614002141
TKTL1	-0.451022780000001	8.07330433	-3.0629711382841	0.00350535078359579	0.170755961998651	-1.85925471578841
C10orf53	0.35344532	2.909448308	3.05862648705137	0.00354843508878476	0.171866607292165	-1.86970366929168
ATG16L2	0.436541603999999	13.247033606	3.05759806087167	0.00355870596566836	0.171866607292165	-1.87217561535168
CA4	0.727823072000001	6.485416884	3.05744626589337	0.00356022429602643	0.171866607292165	-1.87254042629304
SLC26A8	0.953612187999998	3.869842334	3.05516921737853	0.00358307342982836	0.172464893736933	-1.87801145025837
TSPAN13	-0.736189744000002	4.775676176	-3.05478626001547	0.00358692969565336	0.172464893736933	-1.87893131018232
LINC00174	0.387161808000001	5.166959308	3.05355887610387	0.00359931529100239	0.172740521655427	-1.88187896031471
LOC102725199	0.514214128000001	7.089368052	3.04976916296529	0.00363781068515017	0.173855833971408	-1.89097527630448
CD3D	-0.358556983999998	12.169742448	-3.04929613139646	0.00364264264675882	0.173855833971408	-1.89211015202016
CLEC18B	0.586275700000002	6.603614834	3.04781115682512	0.00365785055678936	0.173942182887324	-1.89567207690825
PDLIM7	0.481212339999998	7.94015181	3.04689714621314	0.00366724064690153	0.174069901565176	-1.89786389068491
KCNJ2	0.425305976000001	10.49848874	3.04397501290421	0.00369741280922835	0.174984925720968	-1.90486829221472
ZMAT4	-0.546010283999999	2.908564038	-3.04372576845477	0.00369999708137465	0.174984925720968	-1.90546552879183
CD70	0.525556840000001	4.899892784	3.04214628064089	0.00371641322603734	0.175441732728788	-1.90924952372857
PNPLA1	0.5238559	1.878943398	3.03979877192634	0.00374093766038711	0.176085420332537	-1.91487106340288
HIST2H2AA4	0.498270699999998	7.87381133	3.0379031525786	0.0037608516455261	0.176576405288318	-1.91940836623036
TECPR2	0.481237148000002	6.01928809	3.03444320715269	0.00379745529032119	0.177035522932491	-1.92768514307097
DTX3L	0.440629663999999	8.107810692	3.03440096226303	0.00379790426257115	0.177035522932491	-1.9277861612331
FAM53C	0.367968848	8.351384492	3.03306949269461	0.0038120803942218	0.177060564142352	-1.93096956023567
MZT1	-0.423961056	5.91552252	-3.02965287353444	0.00384868389200035	0.177772422622899	-1.93913406709013
TCEAL8	-0.361310848000001	6.874123016	-3.02908550136745	0.00385479409708412	0.177772422622899	-1.94048929140648
ABCA7	0.501360588000001	9.06320719	3.02736015936153	0.00387343062992972	0.178315164672864	-1.94460940093887
BEST1	0.436982955999999	6.549403274	3.0243764912534	0.0039058581645087	0.178757927201234	-1.95173069211429
SCARNA3	0.388432136	6.880150344	3.02357634452448	0.00391459750710981	0.178757927201234	-1.95363965105647
UCN2	-0.626941168	1.776344372	-3.0234148184459	0.00391636393999593	0.178757927201234	-1.9540249727806
ENHO	0.40381194	5.313182998	3.02111551115952	0.00394158989003252	0.178757927201234	-1.95950849744123
LILRB3	0.405336856000005	14.3552096	3.02041269731687	0.00394933080188017	0.178757927201234	-1.96118405349278
FFAR2	0.561793640000001	8.981274	3.01923626720956	0.00396232002120663	0.178757927201234	-1.96398815989132
DGAT2	0.6590349	7.822294678	3.01911259911672	0.00396368778494477	0.178757927201234	-1.96428288933571
CEACAM1	0.655245572000001	6.71450633	3.01907882702468	0.00396406137954072	0.178757927201234	-1.96436337457806
EMR3	0.444974159999997	9.115551044	3.01893375798074	0.00396566654089936	0.178757927201234	-1.96470909452788
LOC254896	0.527653443999995	9.713685894	3.01471363343968	0.00401262822873068	0.179585684292385	-1.97476138166862
CHST2	-0.3688503	7.937616098	-3.01447251844198	0.00401532700117018	0.179585684292385	-1.97533543059883
BEND7	0.634222499999999	3.025267734	3.00999501494012	0.00406575248906711	0.180303923770707	-1.98598992656495
OR52H1	0.410815172	1.622340902	3.00406197044155	0.00413348213873036	0.182817464911562	-2.00009161340016
CLEC4C	-0.969913368000001	3.993754452	-3.0025159310029	0.00415130354121831	0.182817464911562	-2.00376317967531
DSG2	0.430917024	1.417284984	3.00225639483234	0.00415430227614472	0.182817464911562	-2.00437940708424
NMUR1	-0.493774447999998	8.411246948	-3.0000534356514	0.00417983732817918	0.183445686125957	-2.00960854252984
LILRB2	0.420124359999999	12.37374812	2.99923990459623	0.00418930418091971	0.183445686125957	-2.01153895834814
XLOC_l2_006926	0.615171815999999	2.016105388	2.99690796415265	0.00421655146687223	0.183997550060287	-2.0170704345044
SIRPB2	0.619924364000001	5.67805723	2.99539071742631	0.00423436833585431	0.184464999114297	-2.02066786332384
ABTB1	0.367805471999999	12.446803816	2.98985025157846	0.00430002826387833	0.185667672606109	-2.03379402340438
TSPAN17	0.385925296	3.313744012	2.98976634205797	0.00430102994151311	0.185667672606109	-2.03399269125755
PLS1	-0.498451324	2.068232646	-2.98952094857009	0.00430396059910877	0.185667672606109	-2.03457367405199
FLOT1	0.456525415999998	9.288400172	2.98944388479846	0.00430488133218601	0.185667672606109	-2.03475612020473
SMKR1	-0.57437388	4.643630252	-2.98822554635544	0.00431946210154263	0.185874907141887	-2.03764007835343
ZNF721	-0.383912564000003	8.403201822	-2.98784680599047	0.00432400415628176	0.185874907141887	-2.0385364422392
STAB1	0.579206455999999	6.917059916	2.98291930696695	0.00438350508750454	0.187501360942287	-2.05019135443439
ICAM1	0.379530567999998	7.42892472	2.98124097951405	0.00440394521090981	0.188065844500102	-2.0541581023085
LINC00920	-0.616851304	2.104699284	-2.97829524879866	0.00444003606440467	0.188985403895414	-2.06111672560986
KLRC1	-0.629040927999998	7.309629056	-2.97732146304202	0.00445202737313093	0.189185660746271	-2.06341605152545
NUCB2	-0.397690788000002	8.358491906	-2.97147726312811	0.00452463064265507	0.190763345345291	-2.0772048218703
LOC101928000	-0.431410792000002	6.599679752	-2.9702047519927	0.00454058494158796	0.190763345345291	-2.08020474433914
CXCL16	0.365210607999996	7.109917488	2.96780129534514	0.00457086186725005	0.191094083936339	-2.08586847461228
PBK	-0.686955624000001	2.338831808	-2.96724494772402	0.00457789709630268	0.191094083936339	-2.0871790611148
LILRA6	0.52582978	9.23803399	2.96453695508637	0.00461228511878442	0.19191245324378	-2.09355589112146
UBR2	0.417499368000001	6.441641964	2.96339576829159	0.00462684873277898	0.192165407612609	-2.0962419948294
LINC01013	-0.35984574	1.660706722	-2.96174671944783	0.00464796934142344	0.192165407612609	-2.10012225387859
LOC101929463	0.615974548000002	7.178146154	2.95838318205753	0.00469132760717622	0.193035863696867	-2.10803220381042
CCDC117	-0.363084631999999	7.711412124	-2.95539441488661	0.0047301708699535	0.194019204529972	-2.11505568716747
E2F5	-0.52865028	4.725445224	-2.95396722400151	0.00474882478487479	0.194477108382475	-2.11840782455766
ERV3-1	0.609892788	5.992445818	2.95054143895876	0.00479388119602877	0.194546749583149	-2.1264496920549
NBEA	-0.421541764	3.281613554	-2.94721646069131	0.00483799239954545	0.195473400058436	-2.13424883876114
IL1RN	0.556162600000002	9.259269336	2.94189649395818	0.0049093575443947	0.19711478835691	-2.14671499687612
CEP290	-0.465074295999999	6.294408496	-2.9417235935351	0.0049116932989489	0.19711478835691	-2.14711989253359
XLOC_l2_013416	-0.463714564000001	1.394143974	-2.94023696819176	0.00493181923545811	0.19711478835691	-2.15060057899058
TRAPPC2B	-0.395843195999999	6.03391017	-2.94002446467701	0.00493470237374794	0.19711478835691	-2.15109802249332
ZMYND12	-0.613801623999999	2.1617373	-2.93898355061453	0.00494884764717185	0.19725604728595	-2.1535343139911
LOC100130156	0.506371400000002	4.44355608	2.93864669710979	0.00495343332423507	0.19725604728595	-2.15432260372548
MYH7B	0.555710827999998	2.44172101	2.93748107774673	0.00496933176395535	0.197476960728517	-2.15704985809572
TMEM88	0.554597407999998	7.29967506	2.93526415532188	0.00499970061917879	0.19788449218957	-2.16223485341262
LOC100506191	-0.567024388	1.737044966	-2.93460945910446	0.00500870207030168	0.197939026717371	-2.16376556153896
MRPS18C	-0.421727500000001	6.359407946	-2.93281920079888	0.00503339351406239	0.198612506381635	-2.16795006967845
ZZZ3	-0.360434488000003	6.558115772	-2.92996240935004	0.00507302948175703	0.199267984061028	-2.17462384573824
ACTN1	0.363322071999995	10.705251908	2.92520127237737	0.00513973300583281	0.200975945426872	-2.18573647349518
SKIV2L2	-0.357895883999998	8.900187026	-2.92052647110934	0.0052060202277816	0.202569640684829	-2.19663552391476
LTF	1.179058644	8.025216118	2.91704342708294	0.00525592478333008	0.203375307115324	-2.20474826989508
F2R	-0.395738440000001	5.32670744	-2.91338402280441	0.00530883525256369	0.204601400675018	-2.21326462363445
FXYD6	0.509006308	5.00593079	2.91311401337721	0.00531275881242083	0.204601400675018	-2.2138927120271
IRAK2	-0.356851859999997	6.283129746	-2.91267581591693	0.00531913208502684	0.204601400675018	-2.21491194943935
UBA2	-0.355451608000003	7.725635672	-2.90882402308008	0.00537546036950824	0.206069298808177	-2.22386658885176
CPEB2	0.468622783999999	3.892291276	2.90663692053937	0.00540769071294231	0.206782447232451	-2.22894752511872
SRMS	0.362043724000001	8.113329462	2.90235100371857	0.00547137189006578	0.208830372848458	-2.23889664712712
IGANRP	0.433276675999998	6.662665754	2.90195215572074	0.00547733338121245	0.208830372848458	-2.23982199842877
ANPEP	0.452261512000002	8.459087004	2.89984092123285	0.00550899019912257	0.208904271691434	-2.24471872638811
FBXO5	-0.384019484	5.74004473	-2.89850538571536	0.00552910353636122	0.208904271691434	-2.24781505234565
RHOBTB3	-0.524411784	3.16165794	-2.89786365400277	0.00553879234988002	0.208904271691434	-2.24930250235647
NOS1AP	0.621054816	1.958766596	2.89747695545491	0.00554463830782599	0.208904271691434	-2.25019870899546
ZNF222	-0.560474748	2.838703146	-2.89662404338561	0.00555755257265199	0.208904271691434	-2.25217511267024
PINLYP	-0.475773004000001	4.473606766	-2.89540912807919	0.00557599632617429	0.208904271691434	-2.25498967072102
LOC283075	0.49030742	3.894294926	2.89495557009486	0.00558289640158287	0.208904271691434	-2.25604020563753
SUB1	-0.373419375999998	7.7299138	-2.89396779174648	0.00559795114464138	0.208904271691434	-2.25832771240159
LOC102546294	0.583484171999999	1.783370442	2.89315346249726	0.00561039069889753	0.208904271691434	-2.26021313784483
GBP6	0.734554684	2.228840186	2.89210377076585	0.00562646349339383	0.208904271691434	-2.26264295884124
LOC100507006	0.612283716	8.005433614	2.89127559564727	0.00563917461603544	0.208904271691434	-2.26455958355642
CAMKK1	0.477035296	3.874124692	2.88894679586451	0.00567506094618456	0.208904271691434	-2.26994702848815
DCAF4L1	0.46673554	1.55454967	2.88891998423127	0.00567547534022532	0.208904271691434	-2.27000903700493
XLOC_l2_007835	0.433919571999995	7.953073578	2.88684607354774	0.00570761448416274	0.208904271691434	-2.27480425860612
CEBPE	0.448326240000002	8.589156492	2.88574317338149	0.00572477475175844	0.208904271691434	-2.2773533723608
TPRG1-AS1	0.675448247999999	5.799404992	2.88528044630502	0.00573198868077712	0.208904271691434	-2.27842266418206
MEST	-0.404279976	4.107955092	-2.8847652891448	0.00574002992527225	0.208904271691434	-2.27961297404793
SLC11A1	0.623857344000002	6.687620036	2.88459515782926	0.00574268785652729	0.208904271691434	-2.28000604303231
BTG3	-0.358254975999999	7.791210312	-2.88418804321099	0.00574905277543441	0.208904271691434	-2.2809465696069
LOC102724791	0.3768658	4.100988136	2.88291137049311	0.005769055055861	0.208904271691434	-2.28389537421732
UBTD1	0.364566471999999	8.097626632	2.88122380997973	0.00579559407748534	0.208904271691434	-2.28779183962567
XPO6	0.491703356	7.21004293	2.87932228339331	0.00582563376251271	0.208904271691434	-2.29218044037371
LOC649294	0.593228748	2.205081982	2.87883896082862	0.005833292134351	0.208904271691434	-2.29329559694232
CCR2	0.363003280000003	7.867479032	2.87777984527291	0.00585010678211561	0.209002775621665	-2.29573880971791
HLTF	-0.427456596000001	6.058516918	-2.87581317306562	0.00588144929158787	0.209760919514818	-2.30027395542671
PNMAL1	-0.867037384	2.137304428	-2.87363191478938	0.00591639385075927	0.210174395689205	-2.3053014150919
NOD2	0.422992580000003	9.514558594	2.87211871014985	0.00594074902591216	0.210174395689205	-2.30878755637643
SLC2A14	0.368308039999995	10.036694976	2.87177274234209	0.00594633046160405	0.210174395689205	-2.30958442221412
PHC2	0.480366911999999	9.799576004	2.87071599797129	0.0059634088675652	0.210174395689205	-2.3120180022386
XLOC_l2_015033	0.427133859999998	7.524667906	2.87026380422088	0.00597073081892825	0.210174395689205	-2.3130591701896
MME	0.497516716000005	8.770324418	2.86997499286374	0.00597541163541221	0.210174395689205	-2.3137240933662
GAS2L3	0.695978924000001	2.158613174	2.86626229308	0.00603588796108808	0.211492300973942	-2.32226759848548
NFYB	-0.373549344000002	6.502286292	-2.86440530882464	0.00606634899868348	0.212273160918892	-2.32653791893378
CYP4F3	0.467534103999999	7.499215004	2.86384308979454	0.00607559943704338	0.212310718416412	-2.32783041706873
ADAMTS10	-0.645718376000001	7.905486488	-2.862888023235	0.00609134356246962	0.212574790666614	-2.33002563568784
PMEPA1	-0.366644976000002	5.109688708	-2.86043464145422	0.00613196077994412	0.212587234829785	-2.33566238692554
SERPINF1	-0.505581279999999	7.353843892	-2.8604303140871	0.00613203264347549	0.212587234829785	-2.33567232625964
PP7080	-0.352475284	6.766095162	-2.85784290111697	0.00617514128114961	0.212587234829785	-2.3416133581915
SPEF2	-0.433042924	2.771998362	-2.85732271391499	0.00618384192201564	0.212587234829785	-2.34280732132141
LINC01359	0.454834136	2.759474708	2.85573829541213	0.00621041295141433	0.212587234829785	-2.34644303263716
NEAT1	0.412839936000001	9.559511056	2.85522595110482	0.00621902769287571	0.212587234829785	-2.34761839014931
GCA	0.357303795999998	13.52993597	2.85480195655543	0.00622616526510779	0.212587234829785	-2.34859095499552
MRVI1	0.524088272	9.797574848	2.85473622040448	0.00622727255458542	0.212587234829785	-2.34874173249081
CNN2	0.351768603999998	11.75292355	2.85448492121582	0.00623150723483199	0.212587234829785	-2.34931810927478
LOC101928948	0.547800799999997	8.321465808	2.85395181743153	0.00624049948561231	0.212587234829785	-2.35054071221466
SLC5A9	0.363312132	1.352666546	2.85355103097491	0.00624726776209851	0.212587234829785	-2.35145975773257
LINC00173	0.351711687999998	7.16769914	2.85149826744876	0.00628204057695639	0.213211636000125	-2.35616554503597
NAE1	-0.371500976	8.511507748	-2.84835337550642	0.00633566157874499	0.214266173100965	-2.36337034762929
LTBR	0.567981087999999	6.97430154	2.84822446068243	0.00633786862353803	0.214266173100965	-2.36366556678469
LOC101059976	-0.45815222	1.617668166	-2.8444875396671	0.00640215584874034	0.21546976261795	-2.37221916900679
TIMM21	-0.350537064000003	7.406132568	-2.84422672105396	0.00640666525732003	0.21546976261795	-2.37281587432967
KIAA0040	0.437697307999999	8.43211277	2.84299518502403	0.00642799760584182	0.215907541834511	-2.37563288546076
NUP160	-0.364840192000001	7.73061472	-2.84218624802732	0.00644204558812317	0.2160156713772	-2.37748277949889
PTH1R	-0.527390208	1.661175648	-2.84043621995786	0.00647253390082124	0.216263104329307	-2.3814835165661
TMEM261	-0.496194663999999	4.399401068	-2.84043126843004	0.00647262035371646	0.216263104329307	-2.38149483379497
CLEC2D	-0.365144007999999	7.574742016	-2.83864835230603	0.00650381940816225	0.216691162663816	-2.38556897278632
FAIM	-0.392882604000002	6.830623126	-2.83821413163393	0.00651143884989336	0.216691162663816	-2.38656093785388
NLRP12	0.393678584000003	9.805491028	2.83783523745116	0.00651809420892159	0.216691162663816	-2.38742642403913
SH3D19	-0.398150587999999	1.701525566	-2.83636391493662	0.00654399808280083	0.217046748351754	-2.3907865119888
MBD6	0.400425283999998	7.39858617	2.83627667204878	0.00654553705732427	0.217046748351754	-2.39098571183378
NLRP2	-0.733419	4.688911972	-2.83580468103521	0.00655386884562374	0.217046748351754	-2.39206332431521
FCGR2A	0.383449627999999	11.512862582	2.83426123240515	0.00658118307694202	0.217673678228946	-2.39558632404686
NBEAL2	0.406465456000001	6.238435676	2.82974097129238	0.00666178513597065	0.219215747193023	-2.40589629012596
MGAM	0.622350556000002	6.24014527	2.82700487911705	0.00671101612672682	0.219451917776241	-2.41213123644088
P2RX1	0.49811096	7.176602708	2.82545724077392	0.00673901194120207	0.219655852878495	-2.41565607972641
SPTLC1	-0.390312884000001	5.58205639	-2.8252575175313	0.00674263267386229	0.219655852878495	-2.41611086286765
SNX20	0.388432504	6.0653537	2.82379574599495	0.00676918761945488	0.21986528785924	-2.4194387244944
AGTRAP	0.449409200000001	7.939675576	2.82102135257136	0.00681985434352699	0.220185287286491	-2.42575155542913
TASP1	-0.418350024	5.647380616	-2.82056103614736	0.00682829462624356	0.220185287286491	-2.42679853219575
NCR1	-0.460087107999999	5.198760846	-2.82041422835156	0.00683098850063396	0.220185287286491	-2.4271324170535
DCK	-0.370421932000001	5.951485398	-2.81858647796267	0.00686460953796089	0.220185287286491	-2.43128824173567
HIST1H2AC	0.381256196000003	7.168493006	2.81805256993887	0.00687445950085028	0.220185287286491	-2.43250184966324
TMEM92	0.552295060000001	1.811411138	2.81400338094097	0.00694958882746976	0.220983966815086	-2.44170063688696
C11orf63	-0.425296652000001	2.796828042	-2.81378703255693	0.00695362428315841	0.220983966815086	-2.44219186562758
AATK	0.401120252000001	6.53802897	2.81188478118584	0.00698919958848373	0.221458785620185	-2.44650986377774
CXCL1	0.506285448	6.758015148	2.8115093608216	0.00699624043717173	0.221458785620185	-2.44736180190993
B4GALT4	-0.370029267999998	5.659166214	-2.80980585557625	0.00702827142778586	0.221458785620185	-2.45122654075515
BPI	1.040686848	3.702382272	2.80857119525749	0.00705157142353478	0.221739093566344	-2.4540265764418
XLOC_l2_014289	-0.553521872000001	2.60826998	-2.80842961353953	0.00705424785417501	0.221739093566344	-2.45434760818694
LRRC45	0.360156936	4.422582664	2.80765120448412	0.00706897951681766	0.221744212340114	-2.45611241975447
PRNP	-0.397070776000001	9.649437528	-2.80504107321167	0.00711858498860284	0.222600098693154	-2.46202759029288
IL31RA	0.405126288	1.423379512	2.80459244502992	0.00712714349103895	0.222600098693154	-2.46304389477595
LRRC36	-0.846491755999999	3.788674846	-2.80225346165546	0.00717191865355018	0.222618267441327	-2.46834066945296
LOC100506901	-0.357057776	1.610473568	-2.80182495568393	0.00718014966721182	0.222618267441327	-2.46931070870468
CNTN4-AS2	0.531588868	1.848949146	2.80156146948494	0.00718521521035617	0.222618267441327	-2.46990712882989
LOC101927709	0.449436568	1.651934148	2.8006050882318	0.00720362947888279	0.222618267441327	-2.47207163306982
PFKFB4	0.396304008	8.816785472	2.80053326833957	0.00720501406585029	0.222618267441327	-2.47223415636523
XLOC_l2_001196	0.728481387999999	4.535192602	2.80017623120568	0.0072119008928314	0.222618267441327	-2.47304206207919
TMEM140	0.517115563999996	7.643292814	2.80014831096526	0.00721243969784027	0.222618267441327	-2.47310523708327
LOC399715	0.565970716000002	5.360494586	2.79891071572451	0.00723636022155304	0.222630246810813	-2.47590508956287
LOC102606465	-0.446938204000005	7.228006206	-2.79888073010629	0.00723694069898035	0.222630246810813	-2.4759729161218
CRY1	-0.484910255999999	4.998263248	-2.79678800378902	0.00727755924746835	0.223614850060672	-2.48070532597937
SCIMP	0.508867775999999	6.972576844	2.79571908289017	0.00729838752693633	0.223719859656048	-2.48312157281193
CHRNB3	-0.665613356000001	2.323683154	-2.79482599749845	0.00731583180570447	0.223719859656048	-2.485139848712
LILRA2	0.485063779999999	7.753986258	2.7919590853321	0.00737209066345444	0.224658406086774	-2.49161566355476
G2E3	-0.353721795999999	4.463927158	-2.7908794906495	0.00739337946642581	0.225043029854959	-2.4940530406853
SPDL1	-0.433189184000001	4.548836876	-2.78918841854524	0.0074268403006627	0.225333673689919	-2.49786958997436
B4GALT5	0.532610071999999	9.802315936	2.78843031985495	0.0074418859690095	0.225462225553515	-2.49957999486936
ITPK1-AS1	0.424556971999998	3.843991866	2.78793944680098	0.00745164312962058	0.225494711209171	-2.50068731502166
NLRC4	0.383510932000001	5.618993366	2.78726198720718	0.00746512850288347	0.225639809602871	-2.50221531263764
ARSA	0.360159759999997	11.899139964	2.78561384364235	0.00749803026906325	0.226125505952986	-2.5059315666849
LINC01176	0.522948012	5.267819462	2.78511146468441	0.00750808581669433	0.226125505952986	-2.50706402573067
PNPLA4	-0.498453679999999	3.310637296	-2.78483758331952	0.00751357303083954	0.226125505952986	-2.50768134590112
GHRL	0.385688971999999	8.525897146	2.7847148004818	0.0075160341872372	0.226125505952986	-2.50795808060963
LOC100506023	0.355913492	6.997621606	2.78342786884142	0.00754187528595713	0.226640335560869	-2.51085811514619
RRM2	-0.566428720000001	4.380800308	-2.78168375119265	0.00757702741789734	0.227270145073799	-2.51478687114781
LRWD1	0.472828128	9.768402404	2.78114342041669	0.00758794825834168	0.227270145073799	-2.51600365085973
PPP4R1	0.355702256000001	5.341326016	2.78108681380712	0.00758909319746511	0.227270145073799	-2.51613111446295
ZDHHC18	0.485071740000002	7.698401182	2.78055937476989	0.00759976897609566	0.227327651722751	-2.5173186833746
SIRPD	0.411122336000001	5.449606184	2.77989968439828	0.00761314113623353	0.227465588562908	-2.51880380021948
PTPN4	-0.371908763999999	7.60006969	-2.77906116041953	0.00763016966320202	0.227712327741813	-2.52069115065284
CYP1B1	0.421496307999996	8.621068534	2.77560199047377	0.00770078986684814	0.229030135283901	-2.52847276016929
RGS11	-0.605742888	1.914895936	-2.77327637752499	0.00774860661896877	0.229925511148463	-2.53370047759494
TATDN1	-0.482409323999998	4.55488615	-2.77003769210057	0.0078156534482341	0.23085964292372	-2.54097546611984
AFAP1L2	-0.370376544	3.945901268	-2.76959321505334	0.00782489660072077	0.230870017433084	-2.54197341127669
LOC729732	0.475479840000003	6.640610224	2.76846414052875	0.00784842170459379	0.231039026233643	-2.54450790818249
C6orf229	0.414681871999999	5.799101984	2.76470638979439	0.00792718787111357	0.232424341019652	-2.55293781916624
LOC102723373	0.372227288000002	5.371829008	2.76425047549642	0.00793679371306804	0.232424341019652	-2.55396003256576
ECE1	0.500143872	6.703515596	2.76310078924624	0.00796106459620514	0.232509652616277	-2.55653722841784
IER3IP1	-0.360837284000001	6.637724062	-2.76238290432383	0.0079762544641896	0.232654721436412	-2.55814608698063
RPL7	-0.426471520000002	11.61802422	-2.76147828936481	0.00799543344204885	0.232654721436412	-2.56017300172618
NINJ1	0.358372140000004	13.525980102	2.76108013966835	0.0080038881850771	0.232654721436412	-2.56106496043995
ANKRD22	0.971234772	3.702336814	2.7607532893556	0.00801083503944509	0.232654721436412	-2.5617971211733
KIR2DL2	-0.879611231999999	4.438851356	-2.75809717143083	0.00806749445556156	0.23351663996009	-2.56774465280184
LPA	-0.351162776000001	4.904706552	-2.75747690090037	0.00808077895478263	0.233606858548339	-2.5691329605375
SNORD61	-0.569980147999999	2.414998238	-2.75632370510147	0.00810553086215266	0.233606858548339	-2.57171348229774
LOC100132287	0.700092804	4.54616821	2.75623298845918	0.00810748094331873	0.233606858548339	-2.57191644731337
HMGCS2	0.382506008	1.402169364	2.75598052300424	0.00811291031806104	0.233606858548339	-2.57248127606166
LOC285181	0.771751248	2.924356556	2.75514507699407	0.00813090083399417	0.233606858548339	-2.57435011444487
TOX	-0.479749616	5.220360664	-2.75425439778477	0.00815012123153677	0.233606858548339	-2.57634205828883
CUX2	-0.501788868000001	2.277811326	-2.75422794949147	0.0081506926116652	0.233606858548339	-2.57640120104536
TMEM125	-0.457646999999999	2.557621276	-2.75391180607644	0.00815752532731731	0.233606858548339	-2.57710811844499
PFKFB3	0.518422323999999	5.859060882	2.75305409110197	0.00817608946738942	0.233792937149008	-2.57902573207233
MORN4	-0.450265572	2.094604226	-2.75137359999795	0.00821257444701703	0.23432009114544	-2.58278160283529
GNA11	0.357505776000003	5.05389382	2.74779840552776	0.00829069472905815	0.235513783309919	-2.59076662620943
PAIP2B	-0.373396599999999	3.326696036	-2.74474689844336	0.00835791298524122	0.236646513357473	-2.59757611694014
SBDSP1	-0.388294516	4.869541034	-2.74225729064261	0.00841312521622108	0.237495133471454	-2.60312768882346
ABCB10	-0.365329659999999	5.059650126	-2.74215836848174	0.00841532594337306	0.237495133471454	-2.60334820029905
TXNRD3	-0.614419980000001	2.07928507	-2.74032365905861	0.00845623904716131	0.237548704949203	-2.60743698903734
CCDC88B	0.373589404000001	10.672833574	2.74020462971034	0.00845889965851176	0.237548704949203	-2.60770218689655
LRFN1	0.371750116000001	6.699732174	2.74010913366664	0.00846103479737127	0.237548704949203	-2.60791494646404
XLOC_l2_013467	0.628680180000002	5.35190633	2.73841987285288	0.00849888609010171	0.237864669365041	-2.61167763757006
PRDM8	0.43221976	6.534728952	2.73743408971162	0.00852104651962011	0.237980994418731	-2.61387261713145
XLOC_l2_012870	-0.355447527999999	6.646234804	-2.73700052383046	0.00853080992458071	0.237980994418731	-2.61483782996089
CDHR3	-0.552820976	2.435730884	-2.73391499421658	0.00860059048564969	0.238829659218619	-2.62170371362282
ARL5B	-0.502434924000001	3.43471491	-2.7327406625645	0.00862728624170773	0.239059615773425	-2.6243153553389
DENND2D	-0.373285923999999	11.85062349	-2.73083217876227	0.00867083400229082	0.240010164216928	-2.62855797982723
SATB1-AS1	-0.371799363999997	7.222687638	-2.72884485905582	0.00871639555681411	0.241014370859554	-2.63297358570663
CABLES1	-0.548567568000001	2.92384746	-2.72733770082336	0.0087510956342538	0.241113110557002	-2.63632077802599
CD97	0.384313448	13.378579488	2.72680755672665	0.00876333159911933	0.241113110557002	-2.637497838052
SNORD31	-0.394432368	6.442978212	-2.72627300803244	0.0087756851593116	0.241113110557002	-2.63868451008849
F5	0.426590904	5.81138334	2.7248233258063	0.00880926838028738	0.241185273574476	-2.64190188782146
ZNHIT3	-0.368135379999998	9.623117966	-2.72428121135919	0.00882185730222282	0.241185273574476	-2.64310472133871
TSGA10	-0.543736072000002	2.972997132	-2.72415641131563	0.00882475773747314	0.241185273574476	-2.64338160087348
CXCR2	0.378423067999996	12.445803938	2.72253907139474	0.00886242521043459	0.241199169982939	-2.64696897787746
PERP	-0.420356448000003	6.260813992	-2.72173711921177	0.00888115728309525	0.241455882406581	-2.64874719453589
RDH14	-0.353971288000001	7.542422416	-2.72061949113078	0.00890732368322045	0.241673826205813	-2.65122474627071
HAT1	-0.354032104000002	8.578517556	-2.71979903785515	0.00892657760427009	0.241673826205813	-2.65304305395609
RNF225	0.455038791999999	4.010842064	2.71880687181137	0.00894991230553835	0.241673826205813	-2.65524138532608
OSM	0.452244484	4.422966122	2.717945483131	0.00897021673606447	0.241673826205813	-2.6571494839147
XLOC_l2_014294	0.412523224	4.404164424	2.71765367486745	0.00897710476401032	0.241673826205813	-2.65779578151557
CTSD	0.350984859999995	9.31436323	2.71755329171619	0.00897947539583843	0.241673826205813	-2.65801809873164
ESPL1	-0.365798344000001	4.077749468	-2.71743566513185	0.00898225397814702	0.241673826205813	-2.65827859718192
CD248	-0.583613104000001	4.428688944	-2.71380675268664	0.00906836575814447	0.242763261450428	-2.66631125460967
CHST15	0.4410236	6.680798808	2.71232490767169	0.00910374671103211	0.243047679049352	-2.66958910631919
BHLHB9	-0.562264616	2.311066152	-2.71146550882416	0.00912432405088011	0.243047679049352	-2.67148950805036
TNFSF13B	0.483011395999998	10.49134511	2.71073273652613	0.00914190321701023	0.243047679049352	-2.67310955364763
LIPT1	-0.360342452000004	6.171521242	-2.7105155394123	0.00914711974111277	0.243047679049352	-2.67358968167791
SEC11C	-0.459041439999996	10.259214864	-2.71046916058635	0.00914823399734845	0.243047679049352	-2.67369220140644
SAMD3	-0.373812343999997	7.80093588	-2.7098029691833	0.00916425308841385	0.243047679049352	-2.67516466753039
NAMPT	0.382713600000004	11.3130823	2.70876667208127	0.00918922290617337	0.243089802854726	-2.67745464706246
CCT2	-0.360384148	10.857016374	-2.70839935140044	0.00919808858075363	0.243089802854726	-2.6782661891807
CSAD	0.379780732000001	6.365951098	2.70577134794832	0.00926174787898381	0.243089802854726	-2.68407005383797
ZNF420	-0.397892588000001	5.758532114	-2.70488458126285	0.00928331960218678	0.243089802854726	-2.68602752764924
LIPN	0.454373511999998	4.928821528	2.70406728104323	0.00930324233458225	0.243089802854726	-2.68783124653185
KCNK10	-0.423746584	2.090135964	-2.70393805677992	0.00930639593427816	0.243089802854726	-2.68811639831566
MICALCL	0.361615651999997	6.82746997	2.70145445020348	0.00936719721344955	0.243821266819775	-2.69359490671612
ZNF302	-0.350103431999997	6.998427448	-2.70094798798216	0.00937964064038305	0.243821266819775	-2.69471164638424
FBXW12	0.431097740000001	2.538629486	2.7008783470871	0.00938135285599117	0.243821266819775	-2.69486519134337
CROCCP2	-0.409360368000002	9.402858236	-2.6997047918679	0.0094102495140923	0.243889458222561	-2.69745222494256
CKS2	-0.486176275999997	7.566430558	-2.69901200089845	0.00942734658093	0.243889458222561	-2.69897905816624
COMMD6	-0.61552126	6.970891166	-2.69776030174115	0.00945830903728717	0.244030211530179	-2.70173693931643
GNL3	-0.356138300000001	8.603619086	-2.69712639677232	0.00947402512422926	0.244030211530179	-2.70313327337284
CASC15	0.357536516000002	4.412285878	2.69689412352668	0.00947978975872776	0.244030211530179	-2.70364485344869
RIN1	0.524262128000002	7.44237142	2.69674952027065	0.00948338019696311	0.244030211530179	-2.70396332483873
LINC00476	-0.494219691999998	4.680238422	-2.69470001637696	0.00953440297146487	0.244136946245476	-2.7084757756752
NTNG2	0.451178196	5.838180418	2.69450916322346	0.0095391671015742	0.244136946245476	-2.70889585535414
PLXNB3	0.597631624	2.173260824	2.69127144975184	0.00962032157352118	0.244890283886302	-2.71601896201428
ITM2C	-0.51458574	6.540667078	-2.68901537539367	0.00967724505863563	0.244981172644229	-2.72097873144345
LOC101929567	0.550118092	2.738150722	2.68715782678168	0.00972434513005762	0.244981172644229	-2.72506010250403
SESN1	-0.483126220000003	6.34074401	-2.68711031854226	0.00972555250521275	0.244981172644229	-2.72516445974091
LINC00938	-0.40436932	5.596762644	-2.68573762581756	0.00976049760903751	0.244981172644229	-2.72817915369186
LOC729603	0.461965983999998	6.3666591	2.68536325891387	0.00977004797082775	0.244981172644229	-2.72900113944852
C7orf34	0.528088856	4.82416044	2.68489003933491	0.00978213240358612	0.244981172644229	-2.73004005328841
ECEL1P2	0.38760842	6.525596026	2.68471789202873	0.00978653186654263	0.244981172644229	-2.73041795509263
LOC100131034	0.540756412	1.471266254	2.68461554929112	0.00978914823746663	0.244981172644229	-2.73064261188826
LOC731075	0.571571152	4.550304864	2.68437661583261	0.00979525902043206	0.244981172644229	-2.73116708031769
STAT1	0.491127328000003	10.2426059	2.68405857246721	0.00980339848934501	0.244981172644229	-2.7318651452693
GSTA4	-0.62619804	2.68055908	-2.68071952158548	0.0098892279261872	0.246025112853275	-2.73919029369544
SNORD27	-0.653439167999998	5.530095108	-2.67952316532751	0.00992014731539356	0.246239679633727	-2.74181321715372
LOC101927239	0.597565812	1.840068782	2.67796812683684	0.00996046925236918	0.247004416111283	-2.74522124611307
ZBTB37	0.562530532	5.649142454	2.6758947896213	0.0100144644348336	0.247630244096359	-2.74976293064093
ICAM5	0.492042095999999	3.20361272	2.67365372411653	0.0100731294825835	0.248034174455914	-2.75466913322708
HRSP12	-0.368160332000002	5.786680422	-2.67356536037576	0.0100754490512233	0.248034174455914	-2.75486251993312
CGN	-0.480095944000001	2.640296432	-2.67339583609136	0.010079900474047	0.248034174455914	-2.755233515836
FBXO4	-0.615342768000001	4.322906072	-2.67272533596865	0.0100975243567979	0.248034174455914	-2.75670070500792
TLR5	0.402696900000001	6.43595209	2.67165565087169	0.0101256991869394	0.248178513408798	-2.7590408334557
XLOC_l2_005714	-0.409701716	2.241978102	-2.6715727101196	0.0101278868021094	0.248178513408798	-2.75922225260987
COL24A1	-0.616779916000001	3.06143811	-2.67141392333416	0.0101320761135929	0.248178513408798	-2.75956956089117
MGC57346	-0.422138707999999	2.208294418	-2.67087023658333	0.0101464323724564	0.248267545337103	-2.76075863169959
RNASE2	0.414338896	8.088766784	2.66972108518854	0.0101768375405554	0.248571411009389	-2.76327130145687
MMP24	-0.397882324	2.076798802	-2.66825909882948	0.0102156406661944	0.248746773284917	-2.76646685351568
NDUFA5	-0.423724395999999	8.492825494	-2.6679589068525	0.0102236249360384	0.248746773284917	-2.76712284256531
AHI1	-0.515329135999999	3.483184484	-2.66413842068913	0.0103257400347746	0.249655902915041	-2.77546676376081
ANKAR	-0.430813919999999	5.721258948	-2.66190819815898	0.0103857812893703	0.249655902915041	-2.7803335033144
CDKL3	-0.489165924	3.735062618	-2.66175595609746	0.0103898915361965	0.249655902915041	-2.7806656133333
MRPL3	-0.37116696	7.826294084	-2.66100287284006	0.0104102452837864	0.249655902915041	-2.7823082295281
C10orf54	0.369870543999999	12.104614832	2.66077355847496	0.0104164502652056	0.249655902915041	-2.7828083395128
ALOX5AP	0.403365592000005	10.615324156	2.6601268923304	0.0104339665575511	0.249655902915041	-2.78421847844255
ELANE	1.15690626	4.554050886	2.65964888222769	0.0104469317925538	0.249655902915041	-2.78526067934843
PPP1R12B	0.395103679999999	5.598467788	2.65951216516575	0.0104506427304807	0.249655902915041	-2.78555873697203
RPL5	-0.395111676000001	12.392737606	-2.65911122438052	0.010461532509001	0.249655902915041	-2.78643276531325
SORL1	0.352687396000007	14.670814018	2.65885060508777	0.0104686166497857	0.249655902915041	-2.78700084879996
TNFSF10	0.463632820000003	8.850367794	2.65875266962253	0.0104712798624923	0.249655902915041	-2.78721431252674
ZNF540	-0.619595788	5.263721358	-2.6584007261963	0.0104808555760821	0.249655902915041	-2.7879813736392
P3H2	-0.849635431999998	4.95371294	-2.65788055497778	0.0104950231383991	0.249764235348667	-2.78911495082887
IL1R1	0.579810463999999	3.705305288	2.65603796164739	0.010545349883773	0.250711780447108	-2.79312909002449
LOC101928100	-0.490906135999999	6.807044096	-2.65423442230898	0.0105948239046777	0.251048884867114	-2.79705616747174
MELK	-0.51221704	1.946100676	-2.65379106445926	0.0106070184370368	0.251048884867114	-2.79802124703923
PHOSPHO2	-0.415758916	6.629750598	-2.65156181794629	0.0106685287442875	0.252162946526973	-2.80287196415832
CIB2	-0.427079988000001	5.624983442	-2.65106018469161	0.0106824149577654	0.252162946526973	-2.80396307702512
WNT6	0.415899936000001	4.609156352	2.64995706563561	0.0107130097286295	0.252562324179632	-2.80636195971865
COL4A2-AS1	0.668861515999999	3.145039698	2.64939186529498	0.0107287165003672	0.252562324179632	-2.80759078015795
HSPBAP1	0.368578139999999	5.488978662	2.64936991574869	0.0107293268976327	0.252562324179632	-2.80763849748817
SVILP1	0.551104720000001	3.595397348	2.64378260310448	0.0108857431316842	0.254399131117056	-2.81977559329511
LOC102723859	0.699996944	2.290217736	2.64221248849725	0.0109300724112343	0.254747217311747	-2.8231828914472
HSPE1	-0.432961368000003	10.297108576	-2.6353613492593	0.0111254409408434	0.257681488481765	-2.83803303774865
SNORD69	-0.599367964	3.100251278	-2.63327272855355	0.0111856326850914	0.258384134373409	-2.84255455213011
TRIM45	-0.550995944	2.450954816	-2.63227176225604	0.0112145848608818	0.258822650069275	-2.84472053767901
LOC100129617	0.423423496	4.076108324	2.63128772807253	0.0112431140679816	0.259127363651068	-2.84684929055327
HUS1B	-0.530031948	1.855439898	-2.6293845867962	0.0112984784680341	0.259605039773484	-2.85096467019342
NOG	-0.574435255999998	7.343229232	-2.62880120210783	0.0113154995936729	0.259766252387378	-2.85222574848313
C3orf22	0.394353267999999	3.418284882	2.62827143160623	0.0113309767509223	0.259891767103311	-2.85337075187716
LOXHD1	0.429603548000001	2.120881206	2.6261813328584	0.0113922276076367	0.260376582398486	-2.85788645742566
ZNF485	-0.472447064	4.86670802	-2.62412899147968	0.0114526663149958	0.261158205824821	-2.86231799942975
IFITM4P	0.417464356000004	12.933026778	2.62239105146138	0.0115040753086944	0.261158205824821	-2.86606866016434
BATF2	0.912587287999997	7.1635034	2.62213433092415	0.0115116870598479	0.261158205824821	-2.86662253453822
ADHFE1	-0.399269815999999	5.151167664	-2.62020364923858	0.0115690792885921	0.261654681750005	-2.87078669136145
ZNF442	-0.374307127999999	3.495737044	-2.6193642801412	0.0115941121541172	0.261764806929999	-2.87259636073824
RWDD3	-0.401487931999998	7.031444442	-2.61876817933912	0.0116119199651865	0.261939087729019	-2.87388128562428
CNTNAP2	-0.671993520000001	2.620627092	-2.61722076006748	0.0116582639839634	0.262488674144436	-2.87721581242928
CHRM3-AS2	-0.419458036000001	4.32661387	-2.61377247562511	0.0117621458026041	0.263020706140942	-2.88464124433678
NUCB1	0.354689852	6.350659846	2.61346990868397	0.0117713010528337	0.263020706140942	-2.88529243610229
ZNF74	-0.46452694	3.411645726	-2.60863474262718	0.0119184920466634	0.264291502089058	-2.89569119749569
GRIN3A	0.693316012000001	3.82727587	2.60810157263356	0.0119348251252703	0.264291502089058	-2.89683698483139
AIM2	0.526094408000002	8.813909836	2.60553900548738	0.0120136120382193	0.264291502089058	-2.9023415357214
RPS3A	-0.475447736000001	11.753940328	-2.60543017693907	0.0120169684901821	0.264291502089058	-2.90257521701047
GPRASP1	-0.456447503999999	7.324082964	-2.60542645576125	0.012017083272577	0.264291502089058	-2.90258320715342
LOC102725157	0.420744003999996	6.649844714	2.60533747725505	0.0120198281763818	0.264291502089058	-2.90277425998964
ARMC2	-0.383556040000001	3.958825452	-2.60291931533608	0.0120946456673135	0.265174123127734	-2.90796462912754
ABCA1	0.354394776000002	6.526139392	2.60222056478678	0.01211634389175	0.265174123127734	-2.90946376691413
LOC102724463	-0.660755604	2.152452618	-2.60175385837033	0.0121308562554032	0.265174123127734	-2.91046489758039
TLR6	0.388857351999997	6.21526338	2.60036786311229	0.0121740477010909	0.265174123127734	-2.91343720409982
XLOC_l2_001331	-0.810859016	2.999773512	-2.59974309918498	0.0121935629145831	0.265376083415117	-2.91477664254647
PLAC8	-0.407400656000001	7.0718041	-2.59896692367438	0.0122178473960821	0.26568190099822	-2.91644036005599
GZMA	-0.494509020000001	12.380419322	-2.59633415966102	0.0123005486560944	0.266774749311697	-2.92208088235264
LOC101929609	-0.433051719999999	4.156238924	-2.59525292645929	0.0123346603831189	0.266774749311697	-2.92439611835993
LPAR2	0.498672311999998	7.418363568	2.59439548116029	0.0123617731648801	0.266774749311697	-2.92623164786944
ST6GALNAC2	0.427452832	8.003969028	2.58922050896851	0.0125265650974007	0.268128389273628	-2.93730008017965
MSRB2	0.369391216	7.150964116	2.5865432554589	0.0126126034732026	0.269046848704469	-2.94301981751535
RPGRIP1	0.605893552000001	7.130645208	2.5863635841526	0.0126183967790617	0.269046848704469	-2.94340351255976
LOC100128607	0.8419593	3.47380059	2.58634237238482	0.0126190808895045	0.269046848704469	-2.94344880979831
VAMP5	0.371775660000001	8.509388694	2.58485868362178	0.0126670159832271	0.269625146121902	-2.94661650390026
NDST1	0.430128996000001	9.468849638	2.58368022131498	0.0127052079996585	0.269625146121902	-2.94913156749704
MEDAG	0.521197672000001	2.401842488	2.58351035522427	0.0127107217244341	0.269625146121902	-2.94949402346606
RPL21	-0.398274152000003	13.02125552	-2.5830545906356	0.0127255262744928	0.269648680262449	-2.95046643437747
ZNF10	-0.522928943999998	4.938977904	-2.582360193705	0.0127481125033955	0.269670466317068	-2.95194774020584
CCR1	0.400095400000001	11.003045372	2.58189059572509	0.0127634075320857	0.269670466317068	-2.95294933015757
TTC26	0.391548112	1.472193912	2.58121128878867	0.0127855624725124	0.269670466317068	-2.95439796027482
LAMP5	-0.491101560000001	6.326282324	-2.57874368391539	0.0128663361744808	0.270379930050534	-2.95965775706953
TMEM54	0.495758447999999	2.069871244	2.57826547155008	0.0128820434833467	0.270387531933399	-2.96067664997535
PGLYRP1	0.691270231999999	7.765876828	2.57778102378495	0.012897973409777	0.270418803670781	-2.96170868395853
LOC101928477	-0.596083823999999	1.85301342	-2.57312094423745	0.0130521282285579	0.272197154478938	-2.97162877519194
SPINK2	-0.627756840000002	5.030680972	-2.57139120432916	0.013109773479251	0.272670271069169	-2.97530751603805
SLC5A10	0.438509652	2.415810914	2.5706682210041	0.0131339362193896	0.272670271069169	-2.97684457806748
NPEPL1	0.374920076	9.80374699	2.57006619113033	0.0131540875219584	0.272670271069169	-2.97812424580616
CENPQ	-0.356463531999999	5.227738022	-2.56877319623962	0.0131974621722273	0.272670271069169	-2.9808718608318
EIF1AX	-0.353459859999999	9.06226703	-2.56843182690904	0.0132089354126151	0.272670271069169	-2.98159709780681
SH3BGR	-0.502701983999999	3.083428256	-2.56827733717045	0.0132141307139265	0.272670271069169	-2.98192528650528
EPAS1	0.392348376	5.970337976	2.56811261375648	0.0132196722103335	0.272670271069169	-2.98227519869058
LOC101928403	-0.609704804	4.086347158	-2.56760733632531	0.0132366835588159	0.272670271069169	-2.98334842452754
HTATSF1P2	0.408728332	4.427534002	2.56711298753392	0.013253346252091	0.272670271069169	-2.9843982841948
TET1	-0.42430214	2.043982962	-2.56661137741929	0.0132702732122646	0.272802354460205	-2.98546340980997
AREG	-0.598666852000001	2.40457499	-2.56446368613167	0.0133429703203232	0.273215206148952	-2.99002207922367
TBC1D10B	0.405764808000001	7.613561004	2.5621926071394	0.0134202380946851	0.273933224756608	-2.99483953214655
SPATA5	-0.548886860000001	3.079039406	-2.5612232971004	0.0134533402425639	0.274177806952849	-2.99689467325138
SDR42E1	-0.621505860000001	3.273351614	-2.55806008183604	0.0135618821881716	0.276083058702373	-3.00359728791961
H2AFB3	0.547129967999999	3.343800864	2.55716748739471	0.0135926542869907	0.276149981148222	-3.00548750135467
SRGAP1	0.482174903999999	2.648919072	2.5561251593767	0.0136286688142094	0.276665173645139	-3.0076941717673
CD69	-0.40392232	6.735768704	-2.55256920549173	0.0137521882340251	0.278302272258947	-3.01521724195217
FAM155A-IT1	0.511839827999998	7.326295754	2.55168444702294	0.013783078895444	0.278325031118509	-3.01708783524435
DAPK2	0.422858944000001	7.752828808	2.55168089247762	0.0137832031268058	0.278325031118509	-3.01709534942739
SCG3	0.558327928	1.675238988	2.55161598541258	0.0137854718078263	0.278325031118509	-3.01723255927977
HRASLS2	-1.422411768	5.747891232	-2.54965446476964	0.0138541927433413	0.279495151816715	-3.02137786214296
RPL21P44	-0.362159804000004	12.445334506	-2.54862566175719	0.0138903607444826	0.279637423431981	-3.02355108230386
DNAJB4	-0.51500664	3.440998264	-2.54853490231762	0.0138935555471906	0.279637423431981	-3.02374276875491
RBCK1	0.378452288000003	7.270594248	2.54724449334478	0.0139390512658863	0.279957571074324	-3.0264675915351
EXOC3L4	0.443867948	1.683385386	2.54716638653714	0.0139418094052958	0.279957571074324	-3.02663248818477
PRRG4	0.425082676000001	5.430206922	2.54613899891867	0.0139781351415339	0.280271044831227	-3.02880112186924
TIGD3	0.468383228	5.883930034	2.54611429924394	0.0139790095153458	0.280271044831227	-3.0288532503956
TCF7L2	0.357678947999998	3.89516369	2.54569239069968	0.013993952847836	0.280354160294147	-3.02974362713519
DISC1-IT1	0.465170744000002	4.460596632	2.54529214941587	0.0140081421780286	0.280422053593165	-3.0305881753981
FAM69A	-0.383493667999999	5.606768702	-2.54367940393987	0.0140654497269187	0.280750083700872	-3.03399021096766
BZRAP1	-0.406479003999999	7.551966902	-2.5433103467265	0.0140785937828738	0.280750083700872	-3.03476849671987
SERTAD3	0.361357404	5.512454146	2.5421647993591	0.0141194638348287	0.280935468853671	-3.03718373970053
TMEM56-RWDD3	-0.50582738	3.994546426	-2.54183721581869	0.0141311709414148	0.280935468853671	-3.03787425749882
GAGE1	0.361792251999999	1.373185458	2.53951738567403	0.0142143292091425	0.282294486616844	-3.04276233622768
ZNF880	-0.362775891999999	4.62664767	-2.53831558749091	0.0142575843033564	0.282294486616844	-3.04529330127736
TRIM59	-0.371095751999999	6.3788698	-2.53828302598332	0.0142587579183614	0.282294486616844	-3.04536186262489
PLCB2	0.350316992	11.918289132	2.53753720881313	0.014285663455963	0.282294486616844	-3.04693206959488
ZNF227	-0.352730632000001	4.568463816	-2.53744375577298	0.0142890380465917	0.282294486616844	-3.04712879646947
LINC00671	0.391642876000001	3.308968458	2.53558390702769	0.0143563479809355	0.28288752478424	-3.05104280281791
VGF	0.514481628	1.902781106	2.53311900664773	0.0144459990970442	0.283843960378496	-3.05622678189308
EIF4A2	-0.381133928000002	11.587936964	-2.53199471309558	0.0144870594513442	0.283858747368414	-3.05859003866085
NT5DC4	0.4021287	2.075938518	2.52955195048208	0.0145766371023807	0.283921834753347	-3.06372197118882
CCDC39	-0.457666967999999	1.892649912	-2.52141147758509	0.0148787948419314	0.287473697019205	-3.0807969752459
FCAR	0.489974127999997	6.898010032	2.51705094690671	0.0150429757192492	0.288591471196492	-3.08992621375764
EFCAB7	-0.501975872	5.646167724	-2.51687079266252	0.0150497940224946	0.288591471196492	-3.09030312799134
DPY19L1P1	0.7199054	3.618243768	2.51620839823197	0.0150748877900963	0.28862527121229	-3.09168879704683
NUDCD1	-0.521705568	2.8443578	-2.50306801340907	0.0155805967106102	0.293353598980626	-3.11911996964002
ADAMTSL4-AS1	0.684126416	3.822505388	2.50245163503591	0.0156046912181376	0.293457111855669	-3.12040400463725
ELOVL4	-0.463945432	1.998222916	-2.5001030236198	0.0156968091615025	0.293661638140398	-3.12529440713721
RPS15A	-0.446968747999996	13.54275285	-2.49805289757603	0.0157776221610302	0.294599881567247	-3.1295604268422
KIAA1683	0.370941536	5.470211624	2.49790951950904	0.0157832879899275	0.294599881567247	-3.12985867631793
DUSP13	0.5581029	4.321143714	2.49697834356313	0.0158201298615705	0.294658430219381	-3.13179535460172
ZNRF2P1	0.559473747999999	3.18728311	2.49554230774352	0.0158770991321843	0.294766020085176	-3.1347809709305
IGF2R	0.397753444000001	9.46844743	2.49260940131443	0.0159940285452404	0.295565094055958	-3.14087461160686
C18orf32	-0.503959648	4.239445092	-2.4921423355175	0.0160127213654684	0.295700069369147	-3.14184451995328
CCAR1	-0.374553600000005	7.894437616	-2.49172435793097	0.0160294663523629	0.295731263760942	-3.1427123741175
XLOC_l2_015952	0.602098364	2.24689811	2.49026934099035	0.0160878808336422	0.295731263760942	-3.14573258423022
OCLN	-0.445344379999999	2.109616842	-2.49017245328918	0.0160917774123412	0.295731263760942	-3.14593364828166
FBXO16	-0.451744648	1.672523392	-2.48997717906961	0.0160996334442738	0.295731263760942	-3.14633886861479
UQCRB	-0.427475868000004	7.541977414	-2.48983064249797	0.016105531002849	0.295731263760942	-3.1466429358161
RWDD1	-0.354374304	9.046794232	-2.48909144819579	0.016135310677357	0.296068697121482	-3.14817657483494
C8B	0.389595068	1.151108066	2.4858032955401	0.0162683841633839	0.297946873430719	-3.1549944331262
EPHX4	-0.603550444000001	3.032142082	-2.48562870323379	0.0162754777029744	0.297946873430719	-3.15535625096182
TMEM64	-0.599010164	3.577084794	-2.48458364155834	0.0163179962262549	0.297946873430719	-3.15752158705108
CYP4F2	0.44297644	2.875158212	2.48241833282554	0.0164064121692978	0.298675740712503	-3.16200582456144
SOCS3	0.530800555999998	6.827450286	2.4823491209233	0.0164092454291489	0.298675740712503	-3.16214910934551
LINC01352	0.38843336	5.501150804	2.48168497330458	0.0164364554982064	0.298675740712503	-3.16352389445273
LOC100134368	-0.387968648	1.732382588	-2.4815812109241	0.0164407103179974	0.298675740712503	-3.16373865708266
ANLN	-0.363308684	1.378452938	-2.48115877215475	0.0164580428824313	0.298675740712503	-3.16461293058992
ADM	0.547680784000002	10.521143352	2.47960722411839	0.0165218444522852	0.2989962942874	-3.16782301558586
DBI	-0.395027508000005	11.193263946	-2.4795558778889	0.0165239596911706	0.2989962942874	-3.16792922241122
FLJ27255	0.485298920000001	3.125892936	2.47952634355608	0.016525176486767	0.2989962942874	-3.16799031177634
LOC400706	0.58950236	2.130484044	2.4786744539165	0.0165603086902857	0.299262953802572	-3.16975213640697
XLOC_l2_010601	-0.545109004	1.764546486	-2.47833098232243	0.0165744926655407	0.299262953802572	-3.17046235164268
ANKRD30BL	0.579787936	2.98532846	2.47800771666448	0.0165878522524785	0.299288862842118	-3.17113071709357
TEX30	-0.352728888000001	6.203473104	-2.4769358352081	0.016632219554374	0.299288862842118	-3.17334639964024
ECHDC3	0.544176716000001	3.96730339	2.47599301689745	0.0166713333426458	0.299288862842118	-3.17529468914155
PRG3	0.524814432	2.555608372	2.47440728622339	0.0167373066109519	0.299288862842118	-3.17857024477488
LOC401220	-0.608664551999999	2.089423024	-2.46819628538718	0.0169979896777256	0.301937683179187	-3.19138446743204
DSC2	0.511128127999998	3.845751028	2.46783281167331	0.0170133581301475	0.301937683179187	-3.19213360265968
TEKT2	0.801440328	3.307723492	2.46540630193753	0.017116278267846	0.302472861801567	-3.19713257509777
CR2	-0.460264947999999	4.718933026	-2.46489868044536	0.0171378799849607	0.302472861801567	-3.19817787353641
LOC100128882	0.459576288	4.264603432	2.46477954762324	0.0171429532218411	0.302472861801567	-3.19842316889131
SCO2	0.444277007999998	9.361198732	2.46465258711996	0.0171483612914769	0.302472861801567	-3.19868457147546
DHRS13	0.426580564	8.260579278	2.46376593321042	0.0171861726035407	0.302879478649123	-3.20050984001693
LOC145945	0.531003707999999	2.400993878	2.46353060252428	0.0171962209070956	0.302879478649123	-3.20099420778225
GZMB	-0.417166776	12.51014374	-2.46320878082631	0.0172099708507326	0.302879478649123	-3.20165653753048
TMEM92-AS1	0.659158940000001	6.146674158	2.46301919938168	0.0172180754308314	0.302879478649123	-3.20204667721496
LOC284072	-0.407762304000001	1.683269036	-2.46118565334711	0.0172966373375931	0.30302104299339	-3.20581874094745
HDGFRP3	-0.600119631999999	3.825444124	-2.46071240031448	0.0173169672900562	0.30302104299339	-3.2067919904634
LOC100130193	0.489129268	3.430507194	2.46021101814973	0.0173385291485803	0.30302104299339	-3.20782293084268
RAP2A	-0.417035895999998	5.976574928	-2.45984956183349	0.0173540885540525	0.30302104299339	-3.208566055948
C20orf144	-0.446632883999999	3.340279758	-2.45968956782071	0.017360979750424	0.30302104299339	-3.20889496395955
MPZL1	0.377744207999999	8.45903148	2.45945366373065	0.0173711450220099	0.30302104299339	-3.2093798942535
LECT2	0.408596488	1.461584832	2.4587526323522	0.0174013846755244	0.30302104299339	-3.21082074064536
ENPP5	-0.646855168	3.92143308	-2.45871147283294	0.0174031616067688	0.30302104299339	-3.21090532696159
TRIP6	0.414565564000001	6.09085801	2.45776514113532	0.0174440616770298	0.3031577090913	-3.21284981876361
STEAP1B	-0.391158636	1.625419534	-2.45745477084682	0.0174574946404797	0.30318822130128	-3.21348743220567
LILRA4	0.350385452000003	8.581115334	2.45536446014369	0.0175482077159811	0.303666748222097	-3.21778007662509
TRAPPC6B	-0.419006928	1.626939972	-2.45480722470281	0.0175724617493112	0.303666748222097	-3.21892393599343
IRAK3	0.413779944	6.8611688	2.45480267782303	0.0175726597795909	0.303666748222097	-3.21893326873252
KDM6B	0.450720240000002	6.065384516	2.45449473445875	0.017586076327439	0.303666748222097	-3.21956530969163
SLC2A3	0.359451144	5.603046616	2.45434029750866	0.0175928083527328	0.303666748222097	-3.21988226213142
LOC100507437	-0.404926852	2.274740326	-2.45425469926977	0.0175965406475178	0.303666748222097	-3.22005792960803
COL13A1	-0.844576947999999	3.752490414	-2.45412940828401	0.0176020049327629	0.303666748222097	-3.22031504731968
ZNF184	-0.372822307999998	5.431774722	-2.45330647301465	0.0176379334889125	0.303971054807746	-3.22200359465513
RTN2	0.423943587999999	5.197418982	2.45262434326195	0.0176677647662179	0.303971054807746	-3.22340289833913
DLL3	-0.3531713	1.495814862	-2.45110591019323	0.0177343332733011	0.303971054807746	-3.22651669727181
DKFZP434A062	0.440996952000001	1.726256852	2.45078512564058	0.0177484254771431	0.303971054807746	-3.22717432914849
SLC7A11	-0.653116155999999	3.161762722	-2.44820517984679	0.0178621315327676	0.305113409945249	-3.23246099533189
PAK6	-0.715789256	3.54708372	-2.44777065598866	0.0178813468541589	0.305240821644563	-3.23335097256521
QPCT	0.381418719999996	9.263439272	2.44533957140698	0.0179891976160946	0.305409445526946	-3.23832799128798
ADAMTSL4	0.390892336000001	4.610299168	2.4429519544961	0.0180956907207419	0.305684133944921	-3.2432123075472
TIMD4	-0.550163512	4.114796128	-2.44200145000812	0.0181382433346257	0.306203738582719	-3.24515571722296
NSA2	-0.351413583999998	9.348236104	-2.44132457492389	0.0181686009654135	0.306276028980208	-3.24653930594816
IFNG-AS1	-0.835805408	2.994945796	-2.44111712801498	0.0181779140601795	0.306276028980208	-3.24696328532402
LEF1-AS1	-0.548769812000002	6.220322298	-2.4406034641753	0.0182009929447546	0.306466005718294	-3.24801299023165
CBS	0.652450379999999	7.053538614	2.43980453473277	0.0182369412963076	0.306673538741794	-3.24964531464475
LOC388780	-0.767816408	2.487379728	-2.43924877106891	0.0182619859826798	0.306767524263204	-3.25078057398662
SPATA32	0.454755508	4.10292673	2.43889430530232	0.018277975659959	0.306767524263204	-3.2515045374471
CLEC1A	0.393552196000001	5.496389682	2.43714188009723	0.0183572117884185	0.307417723658976	-3.25508250911331
ZNF487	0.463739312	1.96461426	2.43474087921882	0.0184662760237697	0.30860482368948	-3.25998146711578
C6orf48	-0.381239508000004	11.220897354	-2.43417357638824	0.018492130599671	0.308765066810199	-3.26113843614177
DPY19L3	0.410418008000001	2.9328875	2.43307710553944	0.018542194242906	0.309203295647277	-3.26337401035447
CTSG	1.05429068	6.367694488	2.43194337051554	0.0185940877161137	0.309374877434021	-3.26568474254998
ZNF283	-0.370094368000003	5.351628776	-2.43159454102936	0.0186100806896941	0.309374877434021	-3.26639554487969
CRTAM	-0.378551924	7.261827298	-2.43045226966356	0.0186625377922823	0.309619253187743	-3.26872257446433
XLOC_l2_015160	0.505838468	2.128745726	2.42964276553711	0.0186997936657658	0.31003411078208	-3.27037117994251
ANKRD2	0.451030759999999	2.2520151	2.42584879653769	0.0188752981100136	0.311085618524277	-3.2780921668678
CEACAM8	1.044527316	6.577412894	2.4256954878518	0.0188824210649024	0.311085618524277	-3.27840396410731
LIPH	0.485251188	2.174588946	2.42156297649506	0.0190753380860951	0.31220263460054	-3.28680285855385
OR10J5	-0.561148224	3.093859076	-2.41995134282065	0.0191510532359546	0.312889270770268	-3.29007532492891
APOBEC3B	0.497459075999997	8.970130374	2.41974189895559	0.0191609128225514	0.312889270770268	-3.29050048237281
FAM132A	0.489290647999999	3.610332464	2.41894096392906	0.0191986590578532	0.313111798855591	-3.2921260651532
CAMP	0.70705362	9.806190602	2.4166446175963	0.0193072518768185	0.313587622219064	-3.29678442917127
MPZL2	0.400793848	5.8817212	2.41663298866736	0.0193078032055339	0.313587622219064	-3.29680801085694
MGC24103	-0.735673324	4.990771798	-2.4154994129411	0.0193616141911939	0.313895858626501	-3.29910630588238
SAG	-0.557061659999999	2.413358046	-2.41409080054567	0.0194286692000138	0.314296552715986	-3.30196106390018
XYLB	-0.357669167999999	1.863764688	-2.41335333439529	0.0194638584964107	0.31466975217983	-3.30345513059328
CLEC3A	0.422010308	1.38143417	2.41117377217601	0.0195681949308177	0.315916648007651	-3.30786873330706
MICU3	-0.662350072	3.076773624	-2.40986803364656	0.0196309418018214	0.315916648007651	-3.31051136294346
CSF2	0.447047948	1.363664462	2.40946195856493	0.0196504924715898	0.315916648007651	-3.31133297450029
CCNJL	0.568175131999997	6.81424771	2.40706762232467	0.0197661252875851	0.316097121776926	-3.31617524519915
STX11	0.454713067999999	7.134963942	2.40676901686448	0.0197805890578835	0.316097121776926	-3.31677887793603
ACSL1	0.473916936	10.59867748	2.40617131790283	0.0198095688278069	0.316097121776926	-3.31798695498717
UGDH	-0.393135748000001	5.281674046	-2.40573378256593	0.0198308071671485	0.316097121776926	-3.31887115921683
SLC25A5-AS1	-0.409282055999999	2.759302304	-2.40512377589795	0.0198604515776439	0.316097121776926	-3.32010369764495
XLOC_l2_001569	0.354195888	1.530869584	2.40420544976904	0.0199051544789879	0.316097121776926	-3.32195874692138
RAG1	-0.487274064	2.16277296	-2.40315033262224	0.0199566278303733	0.316103790240393	-3.32408943788657
SPRY2	-0.498368759999998	3.85542388	-2.40311044576621	0.0199585760350586	0.316103790240393	-3.32416997064586
CDA	0.483246051999998	9.184132846	2.40252287583914	0.0199872946878767	0.316103790240393	-3.32535617138945
ACTA1	-0.416606944	1.605294392	-2.40190566560004	0.0200175020635173	0.316103790240393	-3.32660196751153
KIAA1731NL	0.643642251999998	3.320988418	2.40146964237827	0.0200388665460839	0.316103790240393	-3.32748189995521
LDHD	0.544904	4.00044552	2.40043381430136	0.0200897027529633	0.316318400411122	-3.32957179144206
SNORD37	-0.383823523999999	1.990718826	-2.39836366335353	0.0201916486816793	0.316856534224171	-3.33374643285992
CAMKK2	0.410678864	6.903559224	2.39802991635287	0.0202081277081837	0.316856534224171	-3.33441920033118
GNPDA2	-0.381309851999998	6.100994586	-2.39499432144725	0.0203585682944847	0.318281596523227	-3.34053500408116
LOC102723826	-0.510849672000001	8.026498048	-2.39371378286712	0.0204223314395195	0.318645626395358	-3.34311308962242
ADAMTS17	-0.390318787999999	1.991452542	-2.39265477050715	0.020475199346219	0.318645626395358	-3.345244367819
SNTG2	-0.681348464	2.111242776	-2.39224248176383	0.0204958147993145	0.318645626395358	-3.34607390608095
CLEC4F	0.583717040000001	1.800031792	2.39223826750917	0.0204960256186352	0.318645626395358	-3.3460823847215
NPM1	-0.357771912	11.4975136	-2.39159283685408	0.0205283364721502	0.318645626395358	-3.34738078625061
SH3YL1	-0.406931636000002	7.201918638	-2.39148887843089	0.0205335450013323	0.318645626395358	-3.34758989202211
TOMM70A	-0.363669059999999	4.498082878	-2.39129199134436	0.0205434126982368	0.318645626395358	-3.34798589846361
TSEN15	-0.374040499999999	4.004112274	-2.38678345276561	0.020770542361392	0.319118234291553	-3.3570471267849
MIR4458HG	-0.385919620000001	3.682209154	-2.38646885765548	0.0207864747435463	0.319118234291553	-3.35767889929921
CAPG	0.425785475999996	8.219499854	2.38628915886803	0.0207955803461981	0.319118234291553	-3.3580397427024
ZNF84	-0.370559256000003	5.86329346	-2.38628034036787	0.0207960272847522	0.319118234291553	-3.35805745010855
ANAPC10	-0.375758391999998	5.94620136	-2.38471414570712	0.0208755419147487	0.319896010635461	-3.36120153276272
SNORD116-26	-0.507686656	3.318169564	-2.38434106543871	0.0208945231370513	0.319896010635461	-3.36195024084073
CEACAM6	1.194534852	3.293961654	2.38399593248173	0.0209120962724532	0.319896010635461	-3.36264278193312
VIPR2	-0.410588352000001	2.111940624	-2.38364548331839	0.0209299536630588	0.319896010635461	-3.36334591030036
SNORA35	0.37580692	1.509911908	2.38227893533277	0.0209997178869288	0.320470954843575	-3.36608693017191
GK5	-0.448461008000001	3.559411232	-2.38212461620949	0.0210076091951843	0.320470954843575	-3.36639638600323
KRTAP5-5	0.389607596	2.989355842	2.3788734522513	0.0211744813340497	0.322153364362562	-3.37291229351844
NCF4	0.499022891999997	9.66485391	2.37876761646751	0.0211799334835501	0.322153364362562	-3.37312429013314
TMEM117	-0.440523116000001	4.185908302	-2.37751167106786	0.0212447299396521	0.322201488350023	-3.37563947469841
LCN2	0.755631576000003	6.6771375	2.37655301470654	0.0212943083131244	0.322554194934464	-3.37755860183724
HSF5	-0.532412696000001	3.577393184	-2.37635449106281	0.0213045882250346	0.322554194934464	-3.37795594913313
HELQ	-0.359471456000001	6.213572376	-2.37627877491179	0.0213085101159834	0.322554194934464	-3.37810748901133
PZP	0.378145576	1.429259408	2.37517367692973	0.0213658249206889	0.32271220374681	-3.3803188247955
HNF4A-AS1	0.518883772	5.60692633	2.37463052617521	0.0213940455302975	0.322950580318979	-3.38140539127033
RNU12	-0.574835071999999	3.116962636	-2.37420883765538	0.0214159783408095	0.323093818501324	-3.38224883981262
PWAR5	-0.456727192	2.38427666	-2.37337730533939	0.0214592869790547	0.323274865698111	-3.38391170162709
CCDC82	-0.363130504000004	6.967199808	-2.37216041867561	0.0215228075427974	0.323274865698111	-3.38634435553534
LYRM5	-0.504305496000001	3.281437664	-2.37058725577509	0.021605175242953	0.323274865698111	-3.38948778517291
COX2	-0.357134523999999	12.613004554	-2.37002122190508	0.0216348807085696	0.323274865698111	-3.39061841098039
GSDMD	0.392690695999998	7.053921172	2.36864653565653	0.0217071767303336	0.323274865698111	-3.39336340020295
SULT2A1	0.378064092	1.564674334	2.36626013434384	0.0218331940866461	0.32430037257762	-3.39812562722962
CD109	-0.579348583999999	3.411876616	-2.36311641574214	0.022000203076101	0.326221172283202	-3.40439338288952
NAIP	0.435749235999998	8.284132298	2.36240918530131	0.0220379317733229	0.326407792676872	-3.40580251477486
ZNF285	-0.383084472	1.640729828	-2.36108550630311	0.0221087019916353	0.326986597184331	-3.40843900870659
PRKCD	0.370082448000002	9.785264056	2.36057560996679	0.0221360177513371	0.326986597184331	-3.4094543067716
LOC102724539	0.497383212	1.813499418	2.35987281397981	0.0221737169163163	0.327135553822863	-3.41085342143496
LRRN3	-0.533455371999999	8.877478118	-2.35915552822458	0.0222122526137495	0.327135553822863	-3.41228104458219
LOC100507516	0.483691596	2.887802114	2.3588834677203	0.0222268845621771	0.327135553822863	-3.41282244093435
LENG8-AS1	0.462637215999999	4.286951648	2.35859318953823	0.0222425058096183	0.327135553822863	-3.41340003609114
TRUB1	-0.380120147999998	5.45114879	-2.35728015547005	0.0223132892808758	0.327497028201616	-3.41601201172268
DEPDC7	-0.490020063999998	2.625736596	-2.35704538685363	0.0223259664970566	0.327497962785072	-3.41647890875301
RSL24D1	-0.478603895999998	7.727445088	-2.35474143290557	0.022450719747167	0.328585393187962	-3.4210589663281
TBCA	-0.384590844	11.054600042	-2.35349250896825	0.0225186062885628	0.328955976531653	-3.4235402447697
TLX2	-0.42755732	2.53065002	-2.35314742280139	0.0225373961688471	0.328955976531653	-3.42422565626136
RPL27A	-0.47292236	2.068467376	-2.35265867428754	0.0225640324492673	0.328955976531653	-3.42519627515843
DEFA3	0.949379815999992	13.686646896	2.35252522435849	0.0225713102250962	0.328955976531653	-3.42546126941224
SNORA14B	0.454303984	3.093435748	2.35199602495686	0.0226001911347505	0.329052825434588	-3.42651199503427
KRT5	-0.38593184	1.352761928	-2.35177830613622	0.0226120826771321	0.329052825434588	-3.42694422183082
SNORD94	-0.489768588	2.747678726	-2.35006382930956	0.0227059211812081	0.32930960713903	-3.43034679047375
LRRC4	0.390396372000001	6.969795686	2.34981147143643	0.0227197628705918	0.32930960713903	-3.43084745762673
RDH8	0.361408484000001	1.514805498	2.347943818308	0.0228224375196463	0.329712018801345	-3.4345514848931
FOXD2-AS1	-0.469086004	2.189938514	-2.34675673473641	0.0228879132776836	0.33000848008639	-3.43690456530529
TOMM5	-0.391040016	8.92732608	-2.34421324999231	0.0230287698129326	0.330359384081065	-3.44194319684946
REPS2	0.369167783999998	6.294197684	2.34393326476373	0.0230443224829702	0.330359384081065	-3.44249758318612
HCK	0.425949303999998	9.399366052	2.34385936364715	0.0230484291220733	0.330359384081065	-3.44264390280352
ZBTB1	-0.379147224000001	6.024121508	-2.34240857816248	0.0231291810119341	0.330359384081065	-3.44551563133218
LOC646976	-0.520750727999999	2.953047768	-2.34125202366812	0.0231937368874662	0.330359384081065	-3.44780394578049
SKA1	-0.578105416	1.912827312	-2.33989917800234	0.0232694536172274	0.330417830546957	-3.4504795032595
LOC102724598	-0.40682414	1.643564458	-2.33983766579388	0.0232729016087596	0.330417830546957	-3.45060112853152
TUBB6	-0.488860491999999	8.85027229	-2.33904793589436	0.0233172095417513	0.330417830546957	-3.45216240118336
C1orf74	-0.382092184	2.070522836	-2.33903526492289	0.0233179210630165	0.330417830546957	-3.45218744792953
SERPINE2	-0.577367036	3.108731202	-2.33859697994013	0.0233425443124801	0.330417830546957	-3.45305374122823
IGJ	-0.648378731999998	9.731203822	-2.33734582422118	0.0234129633013352	0.330617558463262	-3.45552601134131
C3orf33	-0.484853608000001	2.351001972	-2.33688501905594	0.0234389466727367	0.330617558463262	-3.45643629420597
ZKSCAN7	-0.362631983999999	4.168094572	-2.3353445948155	0.023525993580101	0.330976465333387	-3.45947824752865
FAM106CP	0.561822215999999	4.154359648	2.33534307530798	0.0235260795874659	0.330976465333387	-3.45948124739473
LOC345051	0.460650343999999	3.602359196	2.33466987015857	0.0235642120831198	0.33109571689728	-3.46081016145294
IPW	-0.387899092000001	3.127689586	-2.33329106377025	0.0236424845268559	0.331633424233001	-3.46353099515433
MED14OS	-0.455950587999999	4.220743086	-2.33299951992914	0.023659064685327	0.331686801020427	-3.46410614340074
LINC01191	0.471010332	3.32744819	2.33215285222155	0.0237072737568013	0.331760895507831	-3.46577610012555
CLEC5A	0.430471435999999	2.547736818	2.33200922223215	0.0237154607172444	0.331760895507831	-3.46605934659008
LOC388210	0.591584760000001	3.626635196	2.32849397539914	0.0239166199370208	0.333855440884306	-3.4729873134459
TMEM253	0.504109112000001	2.184195408	2.32811490859177	0.02393840271581	0.333979950625089	-3.47373389749427
ALPL	0.714348228	6.404501886	2.32749361659548	0.0239741430939725	0.33412024541888	-3.47495734379973
OR2A9P	-0.360775651999999	5.315593242	-2.32673318463396	0.0240179524696659	0.33412024541888	-3.47645443256881
PACSIN1	-0.413152767999999	7.670807924	-2.32652638543017	0.0240298787704883	0.33412024541888	-3.47686149840018
PLBD1-AS1	0.416989724	2.700383198	2.32459383951972	0.0241415863242085	0.33425682776934	-3.48066415922302
OVOL2	-0.384177188	1.527295414	-2.32450231571281	0.0241468881825565	0.33425682776934	-3.48084418813556
IGF1	-0.404200276	2.266666302	-2.32442520240223	0.0241513560659098	0.33425682776934	-3.48099586699779
DFNB59	-0.552040716	3.177016062	-2.32379485927704	0.0241879053219534	0.334367847687097	-3.48223557790275
SLC41A2	-0.497849971999999	2.027748166	-2.32210710794979	0.0242860095984143	0.334515625046806	-3.48555360831427
TMEM97	-0.375254260000001	4.839713286	-2.32052598459408	0.0243782379240945	0.334897655799571	-3.48866028181169
PTPRU	0.35147942	2.310133754	2.31978671350273	0.0244214673999913	0.335064168284938	-3.49011226509964
PARM1	-0.636914072	2.20182866	-2.31842398794501	0.0245013331784999	0.335358405728643	-3.49278779864599
RPL36A	-0.460721368	13.980692376	-2.31645318439893	0.0246172490439306	0.336401186408744	-3.49665500983337
VPREB1	-0.610203208	2.221147356	-2.31462845306131	0.0247250093554604	0.336945896551561	-3.50023326601903
LOC101929007	0.505920972	4.86296717	2.31446006880127	0.0247349745350206	0.336945896551561	-3.50056335098849
AK6	-0.380785072000002	6.57302116	-2.31228879318328	0.0248637944797494	0.337176865283152	-3.50481801291414
CCNB3	-0.541046032	2.827598988	-2.31198622484939	0.0248817930165814	0.337176865283152	-3.50541065065921
PTPRM	-0.634761756000002	3.729913002	-2.31021383234481	0.0249874588513045	0.337201785420233	-3.50888098292961
SNORD71	-0.378827092000003	6.977876178	-2.3099872487442	0.0250009960305341	0.337201785420233	-3.50932447976575
LOC730098	0.392317052	3.688937494	2.30958248781214	0.0250251946423674	0.337201785420233	-3.51011664089168
NT5C3B	-0.715434656000001	3.656865088	-2.30878805006285	0.0250727507835086	0.337201785420233	-3.51167112145535
C9orf131	0.484519416000001	2.163409524	2.30867554622784	0.0250794919268122	0.337201785420233	-3.51189122398324
CANT1	0.386108604000003	5.23828549	2.30867361728655	0.0250796075215787	0.337201785420233	-3.51189499769015
FASLG	-0.395233708000002	7.81251415	-2.30810636016295	0.025113621889259	0.337201785420233	-3.51300464918532
LOC100996324	-0.51099092	4.268363852	-2.30745798284345	0.0251525508159987	0.337201785420233	-3.51427272037802
CCDC64B	0.510415492000002	5.405170674	2.30531791856257	0.0252814234694176	0.337720760808223	-3.51845616640735
BCL6	0.39739236	11.938329228	2.30497738271442	0.025301984396573	0.337720760808223	-3.51912156915967
FLJ37201	-0.375092643999999	3.067190894	-2.30385957177846	0.0253695805393458	0.337720760808223	-3.52130520856478
ERRFI1	-0.502567376	2.536059324	-2.30331506550371	0.0254025661109882	0.337720760808223	-3.52236859457056
GPR149	-0.3907037	1.875836958	-2.30206319783055	0.025478547796123	0.338278411303198	-3.52481265443803
CSRP2	0.510498648	5.121904672	2.30196969635185	0.0254842309547472	0.338278411303198	-3.52499515786074
RAD54B	-0.481365176	3.323357192	-2.3010960344373	0.0255373880234569	0.338810803597871	-3.52670015394947
YEATS4	-0.442065836	6.73795195	-2.29898329270008	0.025666344095231	0.339809965588053	-3.5308211502712
C21orf62-AS1	-0.405633032	3.896122852	-2.29847055992861	0.0256977272503874	0.339809965588053	-3.53182080414363
AKIRIN2	0.353922380000002	8.10144447	2.29800952503469	0.0257259752772285	0.339809965588053	-3.53271951331533
LINC00526	-0.401677144	4.016017796	-2.29726327828701	0.0257717571029835	0.340005049838909	-3.53417389046863
MX2	0.354091739999999	8.83391015	2.29554945676564	0.0258771738565944	0.340707374245749	-3.53751257266456
NANOG	-0.451186012000001	3.05327901	-2.29301032487854	0.0260340610515728	0.342111163130176	-3.54245538817299
LSM5	-0.372556695999995	8.646109028	-2.29286884280828	0.0260428277595932	0.342111163130176	-3.54273067689881
LOXL1	0.414628987999998	3.34260079	2.29081497067052	0.0261703889183007	0.342729403014499	-3.54672547416718
PTGFRN	-0.500232216	2.683982416	-2.29074646071286	0.0261746534776806	0.342729403014499	-3.54685867740232
BCL3	0.376391236000002	10.929400418	2.29018674883811	0.0262095171991787	0.342729403014499	-3.54794680075761
PEX3	-0.38861398	4.89728639	-2.28983481075352	0.0262314601191637	0.342729403014499	-3.54863088720352
ZNF300	-0.407678703999999	2.827875868	-2.28726647910178	0.026392088111159	0.343600805275229	-3.55362059365519
OSTCP1	-0.422621567999998	5.542060976	-2.2866881953471	0.0264283754763853	0.34378073189823	-3.55474345656081
LINC01215	-0.393078636000002	5.98674319	-2.28636527100926	0.0264486583198298	0.343872290744146	-3.55537038542583
RBP3	0.362210739999999	1.867301874	2.2838848783159	0.0266049137579263	0.345384990405399	-3.56018349201627
WFIKKN1	0.704375556	2.445685394	2.28209443974023	0.0267182143696955	0.346336354415764	-3.56365517810572
AGER	0.459761064	5.416352704	2.27956712048432	0.0268788757449103	0.347564527651555	-3.56855198630667
NUF2	-0.544671584000001	2.978891436	-2.27789654427433	0.0269855450286148	0.347564527651555	-3.57178643247963
DNAJC25	-0.459997624	3.02062958	-2.27775351359654	0.0269946952581684	0.347564527651555	-3.57206326986112
ZBTB41	-0.554148420000002	4.12137633	-2.27747047535234	0.0270128104461395	0.347564527651555	-3.57261105242075
CCDC138	-0.63675638	2.283115578	-2.27328262522699	0.0272821093295953	0.348770402084496	-3.5807097155471
IL17C	-0.383863823999998	2.8743967	-2.27239563316817	0.0273394523786645	0.348771012007574	-3.58242349324458
DNAL1	-0.447706168	3.24432508	-2.27224314443645	0.0273493213852804	0.348771012007574	-3.58271806632996
CLEC4G	0.405219892000002	4.821868538	2.27188205662554	0.0273727034587096	0.348897826510524	-3.58341554170347
SCARNA11	0.386562692	1.827726698	2.27022559465291	0.0274801946386802	0.349240736388507	-3.58661401859397
ASIP	-0.456398991999999	2.345515264	-2.26961293987198	0.0275200459361003	0.349240736388507	-3.58779652614233
SNORA30	0.456547468	2.185486754	2.2693671192524	0.0275360502312732	0.349265270251479	-3.58827092176359
OIP5	-0.567667587999999	4.196281286	-2.26592567263251	0.0277609771640857	0.350918213772309	-3.59490805969047
DEFA4	1.025336756	8.30020519	2.26397501919168	0.0278891915660794	0.351510941306414	-3.59866648710825
SELP	0.4127862	5.592574604	2.26322818547539	0.0279384191538899	0.351721793706055	-3.6001047646769
NADK2	0.453879571999998	4.919791426	2.26196229708266	0.0280220364509875	0.352502012797209	-3.60254178662271
PHYHIP	0.5822345	1.422264542	2.26079429322116	0.0280993850054392	0.353303841298413	-3.60478939693206
DNAJC19	-0.361675052	6.517429842	-2.25965063740806	0.0281753046971666	0.353573519167344	-3.6069892519674
GSTM3	-0.371396647999997	6.53588976	-2.25711940905226	0.0283439836599273	0.353998468658285	-3.61185496813521
MPHOSPH6	-0.361728747999998	4.850523494	-2.25689256521044	0.0283591439997394	0.353998468658285	-3.61229081069136
HLX	0.470724432	5.205432864	2.2553176651986	0.0284645955897162	0.354632802251147	-3.61531574880188
POLR2K	-0.401912972000002	5.874879022	-2.2540438319498	0.0285501427376337	0.35521408402471	-3.61776118282839
ZNF77	-0.362880456	4.066733772	-2.25403263640482	0.0285508956094937	0.35521408402471	-3.61778267049439
RAB23	-0.657596648000001	2.213184724	-2.25401182410634	0.0285522952303024	0.35521408402471	-3.61782261541623
LOC221814	-0.754112252000001	2.577304622	-2.25357482306515	0.0285816974752014	0.355233908149479	-3.6186612805528
DNAJC24	-0.378691052000002	5.31140255	-2.25294371427221	0.0286242070425422	0.35525760595247	-3.61987223473203
CCL4L2	-0.416589940000001	7.244739078	-2.25062288187707	0.0287810138331177	0.356037351355868	-3.62432304122029
FLJ43681	0.384488352000001	6.135628488	2.25048214655045	0.028790547046338	0.356037351355868	-3.62459281971833
FFAR3	0.65016958	4.300155398	2.25028496904594	0.0288039082822525	0.356037351355868	-3.62497077061286
OR10A2	0.394479740000001	1.868146554	2.24853820851166	0.0289225133671175	0.356620564982439	-3.62831780847918
FOXA3	0.487235780000001	2.784149374	2.24827940366517	0.0289401229963003	0.356620564982439	-3.62881353714797
AUNIP	-0.416841632	2.191391204	-2.24682560919695	0.0290392189916291	0.356620564982439	-3.63159736043698
CHEK1	-0.518049912	2.552251084	-2.24657482605254	0.0290563436763733	0.356620564982439	-3.63207743044412
EMR2	0.362367016000006	9.62304076	2.24565883378875	0.0291189681226653	0.356961703652919	-3.63383053310303
CASC11	-0.445724484	2.22475049	-2.24333429830086	0.0292784288945332	0.358078344339586	-3.6382768423986
CRYGD	0.398223212	1.63014761	2.24312527456491	0.0292928055529687	0.358078344339586	-3.63867647587763
TSSK4	0.488143924	2.697470722	2.24281454010852	0.0293141894374445	0.358101214420615	-3.63927051519134
SNORD74	0.469894992000001	2.38032756	2.24168076775409	0.0293923298421034	0.358101214420615	-3.64143741627782
NEIL1	-0.358612956000002	7.808513502	-2.24162156962702	0.0293964148833875	0.358101214420615	-3.64155053336264
PPP4R1-AS1	0.410049692	2.540789022	2.24005193313831	0.0295049132394489	0.358942905346653	-3.64454895220274
SNORD105	-0.460524472000002	4.175353408	-2.23979130666858	0.0295229628798408	0.358942905346653	-3.64504665367934
TFAP2E	-0.428223696	3.199524924	-2.23963573593741	0.0295337415638508	0.358942905346653	-3.64534371479972
SNORD97	0.432640052	5.205834086	2.23824367714888	0.0296303452775808	0.359333264220738	-3.64800110088774
LRRCC1	-0.493143203999999	3.528796678	-2.23824362717177	0.0296303487508239	0.359333264220738	-3.64800119626821
WDR89	-0.370259932000001	4.737112954	-2.23758745932721	0.0296759813255315	0.359333264220738	-3.64925333371208
HORMAD1	0.464655703999999	3.712345072	2.2371232395453	0.0297083026280203	0.359333264220738	-3.65013900614666
FUT7	0.377879552000001	5.894223392	2.23577425548756	0.029802402602165	0.35940064150609	-3.65271185636551
XLOC_l2_015830	0.38131898	2.464831186	2.23532872802285	0.0298335388118847	0.359442228172517	-3.65356131406348
LOC102723540	-0.542491904	2.789782484	-2.23481172115816	0.0298697065395269	0.359711067065063	-3.65454688578862
NET1	-0.414155704	4.97770628	-2.23452326799685	0.0298899024309631	0.359787402279798	-3.65509668505832
TAS2R60	0.567028192	3.194210376	2.23389122772162	0.0299341966523541	0.359820130500797	-3.65630117037539
EEF1B2	-0.480896451999998	13.156696814	-2.23231386820613	0.0300449936342165	0.36065104702672	-3.65930596160217
C1R	0.353507636000002	5.129713618	2.23105340712296	0.0301337917535169	0.3614450599802	-3.66170584691412
TSPAN16	0.465328096000001	7.88335738	2.23055452265503	0.030169001724881	0.361471140186806	-3.6626554080812
CETN3	-0.710842516	5.120168166	-2.22987460916742	0.0302170468691933	0.361879799313531	-3.66394925845032
C1RL-AS1	0.404412827999999	5.373833862	2.22772483338716	0.0303694035171384	0.362285553974247	-3.66803810876193
ZFP2	-0.504943768	2.4840077	-2.22730154665013	0.0303994821994838	0.36239309266639	-3.66884282054293
XLOC_l2_000080	-0.581053764	1.757299918	-2.22534047525181	0.0305391797170977	0.363155699398779	-3.67256940898064
SPACA1	0.382890348	1.834516814	2.22522567494745	0.0305473751150413	0.363155699398779	-3.67278747980737
MANEA	-0.383212936	4.28320592	-2.2239706205992	0.030637098250624	0.363525427313519	-3.67517094660081
OLFM4	1.258367264	5.816741192	2.22116287223243	0.0308386669075356	0.364486065965107	-3.68049919280904
NAP1L5	-0.459179444000001	3.41766051	-2.22111968342655	0.0308417765723825	0.364486065965107	-3.68058110946008
TPRKB	-0.353174624	7.509871212	-2.21819594059328	0.0310529364734535	0.365650087345463	-3.68612360871572
FBXL13	0.44872018	6.643016334	2.2169717164778	0.0311417317903737	0.366436090997698	-3.68844260038277
HMGB3	-0.392737424000002	2.869941892	-2.21635534055494	0.0311865235802942	0.36672413869509	-3.68960978119124
GBP2	0.379436607999999	10.431381784	2.21329740393363	0.0314095854066551	0.368179898644872	-3.69539646357841
MT1L	0.433341340000002	9.620763238	2.21114320263239	0.0315675690543702	0.368700118276054	-3.69946908142419
OTOP3	-0.538662008	1.629694948	-2.208623217232	0.0317532686770053	0.369373596742726	-3.70422915552395
SLC35F3	-0.617413007999999	4.5912571	-2.20688847457025	0.0318816630565499	0.369958718704931	-3.70750340626961
DPEP3	0.350107364000005	9.040693226	2.20616767579446	0.0319351465351659	0.369997387166018	-3.70886326929381
DSCC1	-0.414383856	1.823728652	-2.20528285895936	0.0320009084718704	0.370102995302456	-3.71053207746444
PIANP	0.422257388000001	2.010227302	2.20520378799094	0.0320067910501088	0.370102995302456	-3.71068118279701
SIPA1L2	0.428504167999999	7.187925084	2.20489478871613	0.0320297885705061	0.370102995302456	-3.71126382588792
B3GNTL1	0.392727204	5.373749114	2.20431465658316	0.0320730047695185	0.370223218859668	-3.71235753309388
FBXO43	-0.4204005	1.989990306	-2.20418097687409	0.0320829703602778	0.370223218859668	-3.71260952270665
SYNC	-0.426047172000001	5.497997842	-2.20350507327161	0.0321333996535638	0.370475838634604	-3.71388342828134
AR	-0.603131451999999	2.83090489	-2.20224238581477	0.0322277964291772	0.37090536635069	-3.71626242266681
ABHD15	-0.398901667999999	5.406651042	-2.20168010403863	0.032269910522118	0.371225501460467	-3.7173214462423
LOC101928891	0.488389192000001	5.514097336	2.20018319223906	0.0323822638433169	0.37185619155606	-3.72013971925678
PLAUR	0.443199268000001	7.144267198	2.19966413662623	0.0324213029650593	0.37185619155606	-3.72111659501326
DIXDC1	-0.478446204	3.375996886	-2.19704198027878	0.0326191554287868	0.373319273402575	-3.72604869974789
ZYX	0.400032948000002	9.76173411	2.1962943102983	0.0326757649475904	0.373319273402575	-3.72745414307218
GPR84	0.588779696	4.029807716	2.19602391000047	0.0326962595143484	0.373319273402575	-3.72796233625227
RCN3	0.464899844	5.530642454	2.19538967254568	0.0327443750278982	0.373319273402575	-3.72915412946565
XLOC_l2_011011	-0.461903884000002	4.152758906	-2.19359722958293	0.0328806938495817	0.374107947024776	-3.73252079048177
PDE6H	0.560474832	3.151207956	2.19082803743872	0.0330922799633327	0.374872581574158	-3.7377176407822
LOC100288884	0.442845464	4.130359608	2.19013521709753	0.0331454037076399	0.374897322717219	-3.73901699908209
CLEC4E	0.450780696000002	6.094012168	2.18982432415695	0.0331692666261954	0.374926790893573	-3.73959995841201
HCAR3	0.382336323999995	11.67835719	2.18926639351628	0.0332121291530745	0.375084698273348	-3.74064597256554
ADAM20	0.496958788000001	3.129551078	2.18838918910411	0.0332796183016306	0.375246365115006	-3.74229012623056
SQLE	-0.387915995999998	6.650558898	-2.18727679794376	0.0333653756838673	0.375246365115006	-3.74437432227308
SASS6	-0.387879276	2.712129858	-2.18622966130324	0.0334462802449997	0.375246365115006	-3.74633546862657
PGD	0.440877612	9.08718115	2.18543159584056	0.033508056901634	0.375339118457794	-3.74782962503586
PRPH	0.576699304	2.848940548	2.1854152461644	0.0335093235474182	0.375339118457794	-3.74786023063341
LOC100131654	-0.438852188	1.827992262	-2.18369178462886	0.0336430807151459	0.375541250080846	-3.75108540048476
OTUD6B-AS1	-0.363048300000001	5.832468882	-2.18313478773194	0.0336864094498465	0.375701862094422	-3.7521272841396
LINC00710	0.460988684	1.750565198	2.1792661727864	0.0339887068633545	0.377587842868377	-3.75935770175377
ZNF549	-0.401286520000001	4.285237548	-2.17888061549281	0.0340189651601186	0.377587842868377	-3.76007773356626
LOC102723765	0.455133480000001	1.7572817	2.17873977235684	0.0340300243534125	0.377587842868377	-3.76034073354182
VENTX	0.514019723999999	4.92160203	2.1782112347951	0.0340715540626795	0.377727156390813	-3.7613275616659
DKFZp667F0711	0.517932716	4.461646726	2.17820968151121	0.0340716761772948	0.377727156390813	-3.76133046150195
LOC101930595	0.495575315999999	5.078600442	2.17678958697454	0.0341834811370836	0.378060243424889	-3.76398094037991
LOC101928628	-0.36900856	1.505884784	-2.17678607230322	0.0341837582495014	0.378060243424889	-3.76398749845054
GPRIN2	-0.41597528	1.35929556	-2.17585361526129	0.0342573472108485	0.378170817594588	-3.76572707718465
XLOC_l2_013837	0.412853583999999	10.48062628	2.17526783142638	0.0343036481905301	0.378521003662951	-3.76681959651072
ZNF433	-0.526055416000001	2.78017862	-2.17408653128471	0.0343971869296682	0.37880810660311	-3.76902205720153
FCRL3	-0.442401484000001	6.894279382	-2.17383408417051	0.0344172054951754	0.37880810660311	-3.76949260263264
ACAD8	-0.544398040000001	3.642155524	-2.17301579580916	0.0344821646480335	0.378880627558842	-3.77101753396862
ANKRD20A3	-0.357848796	1.831047046	-2.17183515317678	0.0345760790655092	0.379591254484939	-3.7732169097431
GOLGA2P9	0.52409036	2.78577884	2.16981267762584	0.034737480106903	0.380521149460344	-3.77698223880158
ELOVL6	-0.375703164000001	3.450262066	-2.16758349896022	0.0349161440826315	0.381346793770127	-3.78112907856326
AQP9	0.361672235999997	12.423641386	2.16633692380216	0.0350164062705901	0.381562663651606	-3.78344650838157
INS	0.479563256	2.2111251	2.16589935832341	0.0350516596787156	0.381562663651606	-3.78425970080895
GSG2	-0.371575324	1.598102858	-2.1654589661261	0.0350871723261439	0.381562663651606	-3.78507801106991
LOC101929633	-0.434307951999999	2.89974736	-2.16538795413743	0.0350929015995403	0.381562663651606	-3.7852099485454
LOC101928783	-0.526896916	1.455359142	-2.16501060257152	0.0351233602600245	0.381562663651606	-3.78591099358721
RPL31	-0.463094912000006	14.275657216	-2.16484692484776	0.0351365790474967	0.381562663651606	-3.78621504359247
TMEM75	0.431182408	2.41399002	2.16443501347592	0.0351698647999359	0.381562663651606	-3.7869801327595
XLOC_l2_006780	0.450097032000001	3.464497004	2.16341987226381	0.0352520147151911	0.381835485836464	-3.7888651605134
CREB5	0.384600507999995	9.684248534	2.1625366062109	0.0353236298316163	0.381835485836464	-3.79050471980443
FSTL4	-0.380573384	1.676737712	-2.16216142152386	0.0353540884315502	0.381835920148406	-3.7912009893903
LOC101928898	-0.376352959999999	1.655077996	-2.16180120635251	0.0353833534748178	0.381993093397159	-3.79186938556272
XLOC_l2_004840	-0.430626051999997	8.940370938	-2.16107036648684	0.0354427946748424	0.382119203542427	-3.79322521355093
ADH1C	0.462866204	1.962452046	2.16046993549598	0.0354916949959195	0.382119203542427	-3.79433883121432
LOC399900	0.377469131999998	5.217295386	2.15965705000498	0.0355579924828217	0.382119203542427	-3.79584608448705
BICD1	-0.427666292	2.045301278	-2.1593081222345	0.0355864837636085	0.382120539469947	-3.79649292450687
LOC101927723	0.548251464	1.488629396	2.15882332871385	0.0356261022865051	0.382387813049532	-3.79739148968865
TIGD7	-0.42463744	3.918590532	-2.15861653467378	0.0356430137905268	0.382411243825305	-3.79777473240204
SLC4A10	-0.616260607999999	3.76791244	-2.15793418157686	0.0356988662866258	0.382676604139108	-3.79903909573475
HOXA4	-0.463884171999999	2.42654949	-2.15713327579406	0.0357645207012587	0.38282580958327	-3.80052271361887
LOC100507191	0.544266584	4.11942912	2.15635672100315	0.0358282801712229	0.38282580958327	-3.80196079286881
PLA2G4E	-0.528483072	2.217651488	-2.15447602373594	0.035983109652069	0.383553282255432	-3.80544184567345
CDC45	-0.408224992000003	5.517459744	-2.15331663202299	0.0360788496694851	0.384071854374134	-3.80758656831258
ZNF154	-0.394577952000001	2.783333424	-2.15285010133562	0.0361174378011575	0.384167617807969	-3.80844932222492
TMTC3	-0.378919679999999	2.86509422	-2.15134544224902	0.0362421395641702	0.384820559667158	-3.81123084106611
CPE	-0.483246384	1.5594771	-2.14867514276788	0.0364643768237372	0.38576889840256	-3.81616324517126
IL1R2	0.614915323999997	8.132911958	2.14865640117535	0.0364659408203485	0.38576889840256	-3.81619784568854
CDKN3	-0.388977648	2.688427048	-2.14653815934753	0.0366430890175709	0.386277370382546	-3.82010692603445
HPR	0.487887160000002	7.29532662	2.14497631631313	0.0367741887751814	0.386717309582345	-3.82298718333584
XLOC_l2_012071	-0.3862151	1.684113514	-2.14408979402833	0.0368487855740509	0.387174866413425	-3.82462128974846
LOC100128333	0.58852948	3.421593292	2.14357387026515	0.0368922592630878	0.387174866413425	-3.82557202528248
MCEMP1	0.437402607999998	8.509749268	2.14056096107834	0.0371470377887798	0.388154869341722	-3.8311204140803
HIST4H4	0.515957667999999	1.92204097	2.14030963253802	0.0371683602485575	0.388154869341722	-3.8315829559266
USP46-AS1	-0.373673540000001	2.68210561	-2.13763120528926	0.0373962626026906	0.389315819840779	-3.83650952989743
LOC729860	-0.435970112	4.542765092	-2.13372591887771	0.0377307505232148	0.390400617350878	-3.84368365155645
CYSTM1	0.385256308000001	9.948561974	2.1335753901756	0.0377436956069216	0.390400617350878	-3.84395996131143
KRTAP13-1	-0.401616184	1.4784004	-2.13023995482181	0.0380315344210564	0.392142999938511	-3.85007835894598
ZNF799	-0.506478980000001	3.543889938	-2.13008097466633	0.0380453018350451	0.392142999938511	-3.85036978968493
MXRA8	0.404480384	1.71719068	2.12978186430949	0.0380712161188029	0.392254387027222	-3.85091804833017
RPL22L1	-0.524583100000001	10.563540346	-2.12891619938281	0.038146302600131	0.392552231937571	-3.85250442453764
FGFBP1	-0.54807738	1.91822973	-2.1254444066823	0.0384487450015673	0.393492115143255	-3.85886133492645
S100B	-0.626950543999998	3.553487168	-2.1254416393581	0.0384489869095069	0.393492115143255	-3.85886639853793
RPL17	-0.467329660000004	12.37718903	-2.12464059342014	0.0385190670304169	0.393790582672628	-3.86033191316481
ENO1-AS1	-0.359118612000002	4.657759082	-2.12452770635814	0.0385289520234975	0.393790582672628	-3.86053840364116
CLDN4	-0.351435872	2.348272064	-2.12392970973778	0.0385813528333132	0.393790582672628	-3.86163209497074
XLOC_l2_010118	0.4076331	2.769432706	2.12373393684231	0.0385985214227332	0.393790582672628	-3.86199009395792
MGARP	-0.530980627999999	2.651287258	-2.1230695881943	0.0386568322930735	0.394049760796217	-3.86320474877884
KIAA2022	0.395011584	1.798661636	2.12287339225349	0.03867406743948	0.394049760796217	-3.86356340170187
GRB10	0.471884900000001	6.285602762	2.12274218854181	0.0386855969908164	0.394049760796217	-3.86380323136771
CFAP58	0.384172999999999	3.30163884	2.12217217182822	0.0387357222415858	0.394250996581942	-3.86484503363705
BCL7A	-0.415992056	6.142213512	-2.1186641521673	0.0390454577723142	0.39614058090957	-3.8712514608754
C19orf57	-0.557936436000001	3.64849977	-2.11851480266079	0.0390586923096788	0.39614058090957	-3.87152401261592
THEGL	-0.393018876000001	2.632440126	-2.11699776728387	0.039193346167424	0.397040983180256	-3.87429159196849
LOC102723649	-0.391494048000001	1.756182392	-2.11672832480131	0.0392173046057595	0.397128742895453	-3.87478297417531
LEF1	-0.389695555999999	11.37506087	-2.11645394032763	0.0392417156383644	0.397221015530017	-3.87528331610256
SPACA6P	0.382954684	5.954909382	2.11437848606427	0.0394267922859422	0.398026517968123	-3.87906618861897
FLT3	0.486030396	5.12382763	2.11366568864991	0.0394905311148088	0.398026517968123	-3.88036467844142
DEFB136	-0.488987632	1.74063348	-2.11350121778659	0.0395052509938319	0.398026517968123	-3.88066424068508
SLC51A	0.417972787999999	1.774996154	2.11237953459573	0.0396057677892635	0.398636287283144	-3.8827067276564
LOC339975	-0.713701187999999	2.59608007	-2.11179717098396	0.0396580429256418	0.398659523775453	-3.8837668080592
LOC100131289	-0.463300868	3.466073902	-2.11038279816175	0.039785253445158	0.399276805454746	-3.88634039616254
PCGF6	-0.399370768	4.8979626	-2.10972662998287	0.0398443910381314	0.399276805454746	-3.88753387436414
RPS7	-0.440457976000005	12.956944508	-2.10912494313323	0.0398986859526227	0.399276805454746	-3.88862798938285
HSPB9	0.388852239999999	4.145772188	2.10892805217857	0.0399164669960412	0.399276805454746	-3.88898596245241
XLOC_l2_010489	-0.43211066	2.318405142	-2.10810013367603	0.0399913113451104	0.399276805454746	-3.89049092279384
PXDN	-0.47937462	1.99339247	-2.10510222198867	0.0402633510069216	0.40084265549989	-3.89593633523585
FBXL22	-0.499726128000001	3.413225252	-2.10381135971229	0.0403809846443914	0.40139811841768	-3.89827908813147
PEX11A	-0.525852244	3.526762594	-2.10279549114503	0.0404737695589318	0.401705257197288	-3.90012192698853
NDUFA4	-0.359974183999999	11.995611216	-2.10094702610258	0.0406430776653217	0.402092895849052	-3.90347325219482
PP12719	0.367455976	8.619972924	2.1008475667233	0.0406522050378894	0.402092895849052	-3.90365350609617
PSAT1	-0.373106344	5.774990704	-2.10025077150029	0.0407070104326742	0.402132925623993	-3.9047349519005
LDLRAD2	-0.541531692	3.317897298	-2.1002298264481	0.0407089350468859	0.402132925623993	-3.9047729015756
ST6GALNAC3	0.424040519999999	4.324960112	2.10008018491909	0.0407226877274733	0.402132925623993	-3.90504402320616
SNORD66	0.600394908000001	3.682593462	2.09966181164495	0.0407611594949815	0.402242169745242	-3.90580195023575
METAP2	-0.359182032	6.98062792	-2.09950330903253	0.0407757429814157	0.402242169745242	-3.90608906171091
GTSCR1	0.465750236	4.613906954	2.09745808240316	0.0409643287519237	0.403030629675994	-3.9097921750277
HIST1H1T	0.59645046	2.90922295	2.0960099568905	0.0410983169269117	0.403379424336075	-3.91241236387133
PARD6B	-0.461665756000002	3.99937309	-2.09439549931771	0.041248145582522	0.403704580728231	-3.91533174268962
STK33	-0.39287874	2.169231878	-2.09239861107054	0.0414341243500817	0.403994024261776	-3.91894008402421
KIF15	-0.560361724000002	3.09431953	-2.09202431283926	0.0414690656094266	0.403994024261776	-3.91961611705297
CDC25A	-0.38029322	1.56852233	-2.09191763585381	0.0414790287578246	0.403994024261776	-3.91980877171914
LRP10	0.421108983999999	7.302296004	2.09170219288939	0.0414991565215963	0.403994024261776	-3.920197828888
PANK1	-0.581500123999999	2.773438286	-2.08988112453723	0.0416696303648445	0.404906542961385	-3.92348507489219
MANSC1	0.50165174	5.880475726	2.08850640201158	0.0417987249550898	0.405552886301541	-3.9259650420745
HERC2P10	0.362107016	3.326377	2.08771637688787	0.0418730706151105	0.405971772012969	-3.92738961699481
ZNF687	0.465258447999999	5.888538456	2.08700339754323	0.0419402647604916	0.406067104781514	-3.92867487931622
RETN	0.878757580000002	8.32823181	2.0864323511887	0.0419941503016753	0.406067104781514	-3.92970402167265
CFLAR-AS1	0.350359536	3.39588228	2.08635807823138	0.0420011633388752	0.406067104781514	-3.92983785957901
ZNF667-AS1	-0.35629178	1.402588534	-2.0852908755548	0.0421020440094166	0.406537363590447	-3.93176049445582
SH3BP5-AS1	0.367032615999999	2.307132024	2.08468682852094	0.0421592369583324	0.406537363590447	-3.93284836289646
ADAMTS1	-0.517439956	2.875175126	-2.08305297880372	0.042314273934163	0.406906595713558	-3.93578956174422
SYP-AS1	0.509379447999999	4.619052652	2.08040253507764	0.0425668324654677	0.407540426722832	-3.94055672832709
KCNQ4	0.380580216	1.37852606	2.07634190236945	0.0429563127528936	0.410052670071164	-3.94785053012851
CUZD1	-0.397829964	4.902041986	-2.07257506270588	0.0433203831969293	0.410938308309668	-3.95460603091674
SLC25A4	-0.395135548	5.54048895	-2.07240917984368	0.0433364775459489	0.410938308309668	-3.95490329314262
DEPDC1B	-0.49481054	2.316266894	-2.07132493433227	0.043441801797382	0.411036859477664	-3.95684577491728
ADCY4	0.356842240000001	6.691200508	2.0708387244446	0.0434891047858342	0.411036859477664	-3.9577165705877
LOC102724231	0.4232565	7.710379766	2.07083094001746	0.0434898624910703	0.411036859477664	-3.95773051101458
RPL9	-0.410091996	13.838755322	-2.0707693505606	0.0434958577691596	0.411036859477664	-3.9578408044694
XLOC_l2_010370	-0.39687742	1.416761026	-2.06952654275149	0.043616989627033	0.41109790220228	-3.96006582282636
C1orf21	-0.422786247999999	5.56187994	-2.06891047871209	0.0436771437894965	0.41109790220228	-3.96116836018496
PISD	0.390971132	7.512055866	2.06882620116188	0.0436853784854178	0.41109790220228	-3.96131916605042
KIF14	-0.521578888	3.021592724	-2.06870641756365	0.0436970847737433	0.41109790220228	-3.96153349748571
LOC102467081	-0.469218052	2.222363394	-2.06721400237764	0.0438431653669253	0.411846579445314	-3.96420304341567
PRRT4	0.62059286	3.658957138	2.06610573442387	0.0439519194233306	0.412271964791506	-3.96618441197642
SERPINB12	-0.544615208	1.625216144	-2.064157073739	0.0441437097894252	0.412877262598212	-3.96966609591802
PPP2R3A	-0.3565289	2.935627654	-2.06147011376087	0.0444093575785959	0.41352582952365	-3.97446241813665
ANXA3	0.521894928	8.26109724	2.06093559589851	0.0444623683176714	0.413622691150132	-3.9754159317598
UMODL1-AS1	0.490628400000001	2.059950584	2.05962199134074	0.0445928785162529	0.414391373584821	-3.97775836448513
GATM	-0.481029535999998	4.450905412	-2.05782751122894	0.0447717027708629	0.415194462430674	-3.98095628840253
EEF1E1	-0.378437592	6.242395156	-2.0570634728886	0.0448480298759095	0.415194462430674	-3.98231716797402
LOC101929132	0.440874987999999	2.961356874	2.05699173668444	0.044855202092052	0.415194462430674	-3.98244492047611
LDLR	-0.374374883999998	8.549050394	-2.05624536612021	0.0449298836538566	0.415589419019855	-3.98377388545667
BCKDHB	-0.370226332000001	4.631659994	-2.056021533377	0.0449523013107999	0.415648700581769	-3.98417235694905
POU5F1	0.428743939999998	5.630620346	2.05491874673356	0.045062891234379	0.415677240780633	-3.98613503164183
LOC100131131	0.504906048	2.03349212	2.05469142730394	0.0450857166800011	0.415677240780633	-3.98653949223503
ZBTB8A	-0.496469476	2.149722614	-2.0546451923937	0.0450903604169506	0.415677240780633	-3.98662175164149
GCM1	0.387878548000001	5.254760598	2.05434937818246	0.0451200812018723	0.415677240780633	-3.98714801658875
LOC100499194	0.52620754	2.503483354	2.0536598310962	0.0451894268062251	0.415915731158039	-3.98837450227442
TNFSF13	0.401359468000001	6.488348942	2.04947836651301	0.0456119284621851	0.417583960011345	-3.99580464540681
COX6C	-0.480168555999999	10.81075651	-2.04582465080555	0.0459839072574416	0.419805263021172	-4.0022866712363
USF1	0.413588708000001	3.776292646	2.04496107441598	0.04607221001571	0.420246600222266	-4.00381732358139
BASP1	0.365054483999998	12.734353918	2.04487707579482	0.046080806918533	0.420246600222266	-4.00396617875335
HTR2A	-0.391364	1.44644128	-2.04345653409445	0.046226404168899	0.420614314894534	-4.00648276765769
LOC101928714	-0.425652108	2.342707938	-2.04188722510439	0.0463877127559954	0.421281002933692	-4.00926120945937
SBK3	0.533817764000002	2.611078582	2.04067097233701	0.0465130662763696	0.421281002933692	-4.01141334260177
LOC100506882	-0.422478376	2.8945004	-2.04019211131658	0.0465625007541721	0.421281002933692	-4.01226038281257
LOC101928830	0.377724603999999	8.163383522	2.03939460154229	0.046644931516326	0.421502766667827	-4.01367070060144
DYRK3	-0.564595892	2.56096305	-2.0386189384015	0.0467252254940236	0.421502766667827	-4.01504194250704
L1TD1	-0.725106087999999	3.476240664	-2.03563446446767	0.0470352859346671	0.422568914881556	-4.02031392140441
ARPC5	0.365421416000002	10.401260444	2.03518292925666	0.0470823513386553	0.422699228961565	-4.02111098135912
CLEC4D	0.367938428	7.29397207	2.03430497474892	0.0471739809907875	0.423082985300451	-4.02266034258358
SPTBN2	-0.782579659999998	3.440648558	-2.03404342642131	0.0472013078989532	0.423181891674178	-4.02312179916214
MADCAM1	0.588825676000001	4.219158478	2.03297156228607	0.0473134409193824	0.423843552832447	-4.0250123984339
RPL39	-0.393735379999997	12.854433122	-2.03234557863903	0.0473790348136823	0.423843552832447	-4.02611614902674
LOC100128374	0.385887036000001	3.913061638	2.03188788554628	0.04742704414958	0.423843552832447	-4.02692298526433
ZNF32-AS1	-0.457029987999999	3.218093922	-2.03054532081757	0.0475681144283722	0.424132567072885	-4.02928882418988
RAPGEFL1	0.38580752	2.421751288	2.02836749688758	0.0477977223144419	0.424861370137683	-4.03312375382426
BACH1-IT2	0.394646392	1.915882592	2.02737198701099	0.0479029979310395	0.425214850694533	-4.03487559882887
LOC613266	-0.505997443999999	2.004685902	-2.02618491318111	0.0480287937571894	0.426185783018341	-4.03696360587475
NELL2	-0.387950251999998	8.273478582	-2.02468851693855	0.0481877760743927	0.426804209672227	-4.03959423613695
ABCB9	-0.4067457	2.151681058	-2.02176112854966	0.04850010876016	0.427591451222002	-4.0447358058135
CACNA1E	0.532883220000001	4.594100474	2.02091730485614	0.048590463509055	0.427772351328845	-4.04621671189157
ZNF280B	-0.383593044	3.026964614	-2.02009048306487	0.048679138878655	0.428152155096679	-4.04766727669732
HES1	0.381949488	1.581433972	2.0196566396134	0.048725723868406	0.428182863699961	-4.04842820648908
ARHGAP20	-0.362336399999999	1.654066488	-2.01940427146927	0.0487528402355194	0.428220143394799	-4.04887077873508
ATP11AUN	-0.526885992	2.033202408	-2.01713012360157	0.0489977811247213	0.429100694950771	-4.05285680634616
HTR3C	0.355144076	1.401536306	2.01678648818902	0.0490348852996048	0.429100694950771	-4.05345878772226
SNORA66	-0.438272551999999	2.992047688	-2.01557926461738	0.0491654283288194	0.429385002631804	-4.05557292243005
LOC101929531	-0.388601536	7.6139287	-2.01488399432127	0.0492407475311732	0.429558045007733	-4.05679002323604
ALDH3B2	0.469389823999999	2.949374292	2.01487924546809	0.0492412623209596	0.429558045007733	-4.0567983350971
ZNF559	-0.371499296	4.701150788	-2.01446965364486	0.04928568079179	0.429558045007733	-4.0575151768786
MIR146A	-0.371608684000003	5.66774285	-2.01400599782775	0.049336004040953	0.429825268502928	-4.0583264903647
KIF21A	-0.428271003999999	2.580113158	-2.01235569500776	0.0495154813199086	0.430117081629344	-4.06121294780684
PFDN5	-0.365254911999999	12.33562756	-2.0103113805235	0.0497385907860691	0.430972203043963	-4.06478579360174
ZNF566	-0.436454532000001	3.408170922	-2.00934113528591	0.0498447834602734	0.431262770980361	-4.06648042203618
