# Supplementary material for: Identification and validation of aging-related genes in neuropathic pain using bioinformatics
Source: Front Genet. 2024 Jul 24;15:1430275. doi: 10.3389/fgene.2024.1430275 (PMC11303200; doi:10.3389/fgene.2024.1430275)
Supplement: Supplementary file 2 [file DataSheet1.ZIP › RAWDATA (1)/rawdata/GPL21185.txt]

#ID = Agilent Probe Name
#CONTROL_TYPE = Control type
#REFSEQ = RefSeqAccession
#GB_ACC = GenBankAccession
#LOCUSLINK_ID = LocuslinkID
#GENE_SYMBOL = Gene Symbol
#GENE_NAME = Gene Name
#UNIGENE_ID = UnigeneID
#ENSEMBL_ID = EnsemblID
#ACCESSION_STRING = Accession String
#CHROMOSOMAL_LOCATION = Chromosomal Location
#CYTOBAND = Cytoband
#DESCRIPTION = Description
#GO_ID = GoIDs
#SEQUENCE = Sequence
#SPOT_ID = Spot identifier
ID	CONTROL_TYPE	REFSEQ	GB_ACC	LOCUSLINK_ID	GENE_SYMBOL	GENE_NAME	UNIGENE_ID	ENSEMBL_ID	ACCESSION_STRING	CHROMOSOMAL_LOCATION	CYTOBAND	DESCRIPTION	GO_ID	SEQUENCE	SPOT_ID
GE_BrightCorner	pos														GE_BrightCorner
DarkCorner	pos														DarkCorner
A_21_P0014386	FALSE									unmapped				AATACATGTTTTGGTAAACACTCGGTCAGAGCACCCTCTTTCTGTGGAATCAGACTGGCA	A_21_P0014386
A_33_P3396872	FALSE	NM_001105533	NM_001105533	79974	CPED1	cadherin-like and PC-esterase domain containing 1	Hs.189652		ref|NM_001105533|gb|AK025639|gb|BC030538|tc|THC2601673	chr7:120901888-120901947	hs|7q31.31	Homo sapiens cadherin-like and PC-esterase domain containing 1 (CPED1), transcript variant 2, mRNA [NM_001105533]	GO:0005783(endoplasmic reticulum)	GCTTATCTCACCTAATACAGGGACTATGCAACCAAGAAACTGGAAATAAAAACAAAGATA	A_33_P3396872
A_33_P3267760	FALSE			54880	BCOR	BCL6 corepressor		ENST00000378463	ens|ENST00000378463	chrX:39909128-39909069	hs|Xp11.4	BCL6 corepressor [Source:HGNC Symbol;Acc:HGNC:20893] [ENST00000378463]	GO:0000122(negative regulation of transcription from RNA polymerase II promoter)|GO:0000415(negative regulation of histone H3-K36 methylation)|GO:0003714(transcription corepressor activity)|GO:0004842(ubiquitin-protein ligase activity)|GO:0005515(protein binding)|GO:0005634(nucleus)|GO:0006351(transcription, DNA-dependent)|GO:0007507(heart development)|GO:0008134(transcription factor binding)|GO:0030502(negative regulation of bone mineralization)|GO:0031072(heat shock protein binding)|GO:0031519(PcG protein complex)|GO:0035518(histone H2A monoubiquitination)|GO:0042476(odontogenesis)|GO:0042826(histone deacetylase binding)|GO:0044212(transcription regulatory region DNA binding)|GO:0045892(negative regulation of transcription, DNA-dependent)|GO:0051572(negative regulation of histone H3-K4 methylation)|GO:0060021(palate development)|GO:0065001(specification of axis polarity)|GO:0070171(negative regulation of tooth mineralization)	CATCAAAGCTACGAGAGATCCTACACACCCAGATTTAAAAAATAATAAAAACTTAAGGGC	A_33_P3267760
A_32_P194264	FALSE	NM_001008708	NM_001008708	494143	CHAC2	ChaC, cation transport regulator homolog 2 (E. coli)	Hs.585944	ENST00000295304	ref|NM_001008708|ens|ENST00000295304|gb|HQ447717|gb|BC017941	chr2:54001454-54001513	hs|2p16.2	Homo sapiens ChaC, cation transport regulator homolog 2 (E. coli) (CHAC2), mRNA [NM_001008708]	GO:0003674(molecular_function)|GO:0005575(cellular_component)|GO:0008150(biological_process)|GO:0008152(metabolic process)|GO:0016746(transferase activity, transferring acyl groups)	CTGATTATCTTGGTCCTGCACCTCTGGAAGACATTGCTGAACAAATTCTTAATGCAGCTG	A_32_P194264
A_23_P153745	FALSE	NM_006332	NM_006332	10437	IFI30	interferon, gamma-inducible protein 30	Hs.14623	ENST00000593731	ref|NM_006332|ens|ENST00000593731|ens|ENST00000600463|ens|ENST00000407280	chr19:18288840-18288899	hs|19p13.11	Homo sapiens interferon, gamma-inducible protein 30 (IFI30), mRNA [NM_006332]	GO:0005576(extracellular region)|GO:0005737(cytoplasm)|GO:0005764(lysosome)|GO:0005886(plasma membrane)|GO:0016667(oxidoreductase activity, acting on a sulfur group of donors)|GO:0019221(cytokine-mediated signaling pathway)|GO:0019886(antigen processing and presentation of exogenous peptide antigen via MHC class II)|GO:0030054(cell junction)|GO:0042590(antigen processing and presentation of exogenous peptide antigen via MHC class I)|GO:0043202(lysosomal lumen)|GO:0043231(intracellular membrane-bounded organelle)|GO:0048147(negative regulation of fibroblast proliferation)|GO:0050821(protein stabilization)|GO:0055114(oxidation-reduction process)|GO:0060333(interferon-gamma-mediated signaling pathway)	ATGAAGCCCAGATACACAAAATTCCACCCCTAGATCAAGAATCCTGCTCCACTAAGAATG	A_23_P153745
A_33_P3352837	FALSE									chr2:171521262-171521203	hs|2q31.1			TTAGTTGTTCCGGTTACACAAGGCTGCTTAGAATGTGGGAGCAGGAAGGCTTTCTCTAAA	A_33_P3352837
A_21_P0011260	FALSE						Hs.592320	ENST00000618272	ens|ENST00000618272|linc|TCONS_l2_00007928|gb|BI821606|tc|THC2662262	chr14:103675125-103675184	hs|14q32.32	603036639F1 NIH_MGC_115 Homo sapiens cDNA clone IMAGE:5177672 5', mRNA sequence [BI821606]		CAGCTGCAACATATTTTTCAAATTTAGGAACCCAACTTAACCATCTGAACATCCTTCTTA	A_21_P0011260
A_33_P3235816	FALSE		BX647611				Hs.594815	ENST00000436258	ens|ENST00000436258|gb|BX647611|tc|THC2646539	chr7:35129516-35129457	hs|7p14.2	DPY19L2 pseudogene 1 [Source:HGNC Symbol;Acc:HGNC:22305] [ENST00000436258]		ATTCCTAATTAAAATTTTTTAATTTCTGAATTTTGAATCTCTAAAAATCATAAAATTCTA	A_33_P3235816
A_21_P0014180	FALSE		XM_006715643	115330	GPR146	G protein-coupled receptor 146		ENST00000474396	ens|ENST00000474396|tc|THC2637218	chr7:1095841-1095900	hs|7p22.3	G protein-coupled receptor 146 [Source:HGNC Symbol;Acc:HGNC:21718] [ENST00000474396]	GO:0004930(G-protein coupled receptor activity)|GO:0005886(plasma membrane)|GO:0007186(G-protein coupled receptor signaling pathway)|GO:0016021(integral to membrane)	TGCTGGTCAAGATGTGTTAGTGAGGAGCTAGACAAGATGAGCACGTGAGAAGCAGGGGCC	A_21_P0014180
A_24_P944991	FALSE	NM_173829	NM_173829	285672	SREK1IP1	SREK1-interacting protein 1	Hs.69504	ENST00000513458	ref|NM_173829|ens|ENST00000513458|gb|BC127085|gb|BC127086	chr5:64018946-64018887	hs|5q12.3	Homo sapiens SREK1-interacting protein 1 (SREK1IP1), mRNA [NM_173829]	GO:0003676(nucleic acid binding)|GO:0006397(mRNA processing)|GO:0008270(zinc ion binding)|GO:0008380(RNA splicing)	TAGGTAGCCCTTATGTCCACTAAAGTAAATGCTTATGTTGTAGAAGCATCGAACATCAAC	A_24_P944991
A_21_P0006507	FALSE				lnc-ARMCX4-1	lnc-ARMCX4-1:1			linc|lnc-ARMCX4-1:1|linc|TCONS_00017209	chrX:100672726-100672785	hs|Xq22.1	LNCipedia lincRNA (lnc-ARMCX4-1), lincRNA [lnc-ARMCX4-1:1]		AATGCTCTGACCGATACATTCTTTAGAACATCTACCCGTACATTCCAAGGACCCTTTTTC	A_21_P0006507
A_23_P208706	FALSE	NM_138764	NM_138764	581	BAX	BCL2-associated X protein	Hs.624291		ref|NM_138764|ref|NM_001291428|ref|NM_001291431|ref|NM_138761	chr19:49464904-49464963	hs|19q13.33	Homo sapiens BCL2-associated X protein (BAX), transcript variant sigma, mRNA [NM_138764]	GO:0001541(ovarian follicle development)|GO:0001764(neuron migration)|GO:0001777(T cell homeostatic proliferation)|GO:0001782(B cell homeostasis)|GO:0001783(B cell apoptotic process)|GO:0001822(kidney development)|GO:0001836(release of cytochrome c from mitochondria)|GO:0001844(protein insertion into mitochondrial membrane involved in apoptotic signaling pathway)|GO:0001974(blood vessel remodeling)|GO:0002262(myeloid cell homeostasis)|GO:0002352(B cell negative selection)|GO:0002358(B cell homeostatic proliferation)|GO:0002904(positive regulation of B cell apoptotic process)|GO:0005515(protein binding)|GO:0005634(nucleus)|GO:0005635(nuclear envelope)|GO:0005739(mitochondrion)|GO:0005741(mitochondrial outer membrane)|GO:0005757(mitochondrial permeability transition pore complex)|GO:0005783(endoplasmic reticulum)|GO:0005789(endoplasmic reticulum membrane)|GO:0005829(cytosol)|GO:0006687(glycosphingolipid metabolic process)|GO:0006808(regulation of nitrogen utilization)|GO:0006915(apoptotic process)|GO:0006919(activation of cysteine-type endopeptidase activity involved in apoptotic process)|GO:0006927(transformed cell apoptotic process)|GO:0007281(germ cell development)|GO:0008053(mitochondrial fusion)|GO:0008289(lipid binding)|GO:0008625(induction of apoptosis via death domain receptors)|GO:0008630(DNA damage response, signal transduction resulting in induction of apoptosis)|GO:0008635(activation of cysteine-type endopeptidase activity involved in apoptotic process by cytochrome c)|GO:0008637(apoptotic mitochondrial changes)|GO:0009566(fertilization)|GO:0009636(response to toxin)|GO:0009651(response to salt stress)|GO:0010248(establishment or maintenance of transmembrane electrochemical gradient)|GO:0010332(response to gamma radiation)|GO:0015267(channel activity)|GO:0016020(membrane)|GO:0016032(viral reproduction)|GO:0021854(hypothalamus development)|GO:0021987(cerebral cortex development)|GO:0032091(negative regulation of protein binding)|GO:0032461(positive regulation of protein oligomerization)|GO:0032469(endoplasmic reticulum calcium ion homeostasis)|GO:0032471(reduction of endoplasmic reticulum calcium ion concentration)|GO:0032976(release of matrix enzymes from mitochondria)|GO:0033137(negative regulation of peptidyl-serine phosphorylation)|GO:0033599(regulation of mammary gland epithelial cell proliferation)|GO:0034644(cellular response to UV)|GO:0035234(germ cell programmed cell death)|GO:0042475(odontogenesis of dentin-containing tooth)|GO:0042802(identical protein binding)|GO:0042803(protein homodimerization activity)|GO:0043065(positive regulation of apoptotic process)|GO:0043496(regulation of protein homodimerization activity)|GO:0043497(regulation of protein heterodimerization activity)|GO:0043524(negative regulation of neuron apoptotic process)|GO:0043525(positive regulation of neuron apoptotic process)|GO:0043653(mitochondrial fragmentation involved in apoptotic process)|GO:0045136(development of secondary sexual characteristics)|GO:0046666(retinal cell programmed cell death)|GO:0046930(pore complex)|GO:0046982(protein heterodimerization activity)|GO:0048087(positive regulation of developmental pigmentation)	TGCCTTGGACTGTGTTTTTCCTCCATAAATTATGGCATTTTTCTGGGAGGGGTGGGGATT	A_23_P208706
A_33_P3388806	FALSE	NM_001199327	NM_001199327	100526835	FPGT-TNNI3K	FPGT-TNNI3K readthrough	Hs.480085	ENST00000370899	ref|NM_001199327|gb|BC032865|ens|ENST00000370899|tc|THC2476487	chr1:74930515-74930574	hs|1p31.1	Homo sapiens FPGT-TNNI3K readthrough (FPGT-TNNI3K), transcript variant 2, mRNA [NM_001199327]		CGGTCCTTTTTGTTTATTTTGTTCACTGCTATAACACTAACATCTAAAGCTGGATGCTTA	A_33_P3388806
A_33_P3324839	FALSE	NM_006772	NM_006772	8831	SYNGAP1	synaptic Ras GTPase activating protein 1	Hs.586264	ENST00000418600	ref|NM_006772|ens|ENST00000418600|ens|ENST00000455687|gb|AL713634	chr6:33420559-33420618	hs|6p21.32	Homo sapiens synaptic Ras GTPase activating protein 1 (SYNGAP1), mRNA [NM_006772]	GO:0005097(Rab GTPase activator activity)|GO:0005099(Ras GTPase activator activity)|GO:0005737(cytoplasm)|GO:0007265(Ras protein signal transduction)|GO:0007389(pattern specification process)|GO:0008542(visual learning)|GO:0016358(dendrite development)|GO:0017124(SH3 domain binding)|GO:0031235(intrinsic to internal side of plasma membrane)|GO:0032320(positive regulation of Ras GTPase activity)|GO:0032851(positive regulation of Rab GTPase activity)|GO:0043113(receptor clustering)|GO:0043198(dendritic shaft)|GO:0043408(regulation of MAPK cascade)|GO:0043524(negative regulation of neuron apoptotic process)|GO:0046580(negative regulation of Ras protein signal transduction)|GO:0048167(regulation of synaptic plasticity)|GO:0048169(regulation of long-term neuronal synaptic plasticity)|GO:0050771(negative regulation of axonogenesis)|GO:0050803(regulation of synapse structure and activity)	TTGGTCTCTACTCCCAGGGGGAGGGGGGAACTTACTCTAGGAAAAGCCATGTCTCTCTCC	A_33_P3324839
A_24_P333494	FALSE	NM_018994	NM_018994	54455	FBXO42	F-box protein 42	Hs.522384	ENST00000375592	ref|NM_018994|ens|ENST00000375592|ref|XM_006710698|gb|BC006174	chr1:16577198-16577139	hs|1p36.13	Homo sapiens F-box protein 42 (FBXO42), mRNA [NM_018994]		AAACGCCTTGTACTTTGTACGAGCAAAGAGATAATGTGTTCTAAACCCCTTTCCTTTTCT	A_24_P333494
A_22_P00006274	FALSE	NR_109772	NR_109772	101927502	LOC101927502	uncharacterized LOC101927502	Hs.528628	ENST00000413050	ref|NR_109772|ens|ENST00000413050|ens|ENST00000437181|linc|lnc-FAM75D1-1:3	chr9:84362930-84362989	hs|9q21.32	Homo sapiens uncharacterized LOC101927502 (LOC101927502), long non-coding RNA [NR_109772]		AATAAGCAAAGATTCGCACCTCTAGCCTCCGGGGAGCTTAATCTTCTGCTACAACATTTG	A_22_P00006274
A_23_P161615	FALSE		AK307831	23649	POLA2	polymerase (DNA directed), alpha 2, accessory subunit	Hs.201897	ENST00000534785	ens|ENST00000534785|ens|ENST00000527618|ens|ENST00000527850|gb|AK307831	chr11:65062111-65063057	hs|11q13.1	polymerase (DNA directed), alpha 2, accessory subunit [Source:HGNC Symbol;Acc:HGNC:30073] [ENST00000534785]	GO:0000060(protein import into nucleus, translocation)|GO:0000082(G1/S transition of mitotic cell cycle)|GO:0000278(mitotic cell cycle)|GO:0000722(telomere maintenance via recombination)|GO:0000723(telomere maintenance)|GO:0003674(molecular_function)|GO:0003677(DNA binding)|GO:0003887(DNA-directed DNA polymerase activity)|GO:0005654(nucleoplasm)|GO:0005658(alpha DNA polymerase:primase complex)|GO:0005737(cytoplasm)|GO:0006260(DNA replication)|GO:0006270(DNA-dependent DNA replication initiation)|GO:0006271(DNA strand elongation involved in DNA replication)|GO:0032201(telomere maintenance via semi-conservative replication)|GO:0046982(protein heterodimerization activity)|GO:0071897(DNA biosynthetic process)	AGGAGATCAGTAGTTCTTCCGGAACTTCAGACAGATTCAGCCGAATACTCAAGCACATCT	A_23_P161615
A_33_P3384958	FALSE	NM_014839	NM_014839	9890	LPPR4	lipid phosphate phosphatase-related protein type 4	Hs.13245	ENST00000457765	ref|NM_014839|ref|NM_001166252|ens|ENST00000457765|ens|ENST00000370185	chr1:99771632-99771691	hs|1p21.2	Homo sapiens lipid phosphate phosphatase-related protein type 4 (LPPR4), transcript variant 1, mRNA [NM_014839]	GO:0005887(integral to plasma membrane)|GO:0007409(axonogenesis)|GO:0008195(phosphatidate phosphatase activity)|GO:0042577(lipid phosphatase activity)|GO:0046839(phospholipid dephosphorylation)|GO:0048839(inner ear development)	ATAAGAATGAAAGTCGAAAGTTGTCCTTGCAAGTTATAGAGCCTGAGCCTGGGCAGTCAC	A_33_P3384958
A_22_P00018955	FALSE		BX089860		lnc-SOX11-1	lnc-SOX11-1:1	Hs.597532		linc|lnc-SOX11-1:1|gb|BX089860|tc|THC2729651	chr2:5847732-5847791	hs|2p25.2	BX089860 NCI_CGAP_Brn23 Homo sapiens cDNA clone IMAGp998P014327 ; IMAGE:1704048, mRNA sequence [BX089860]		TGGAAAGAATACTGCAACAACTTCTCGCAATTACTTCGATAATTCGCAATTGCTCTATTA	A_22_P00018955
A_22_P00009547	FALSE	NR_126414	NR_126414	104355297	ABCA9-AS1	ABCA9 antisense RNA 1	Hs.569827		ref|NR_126414|linc|lnc-MAP2K6-3:1|gb|CB960713|tc|THC2717445	chr17:67008185-67008244	hs|17q24.2	Homo sapiens ABCA9 antisense RNA 1 (ABCA9-AS1), long non-coding RNA [NR_126414]		AGGTGTTACTTCGGTACCCATACTCATAATCCATATGCTCCTGAAATCATGTGGAACATG	A_22_P00009547
A_23_P218331	FALSE	NM_001017916	NM_001017916	1534	CYB561	cytochrome b561	Hs.355264	ENST00000581573	ref|NM_001017916|ref|NM_001017917|ref|NM_001915|ens|ENST00000581573	chr17:61510687-61510628	hs|17q23.3	Homo sapiens cytochrome b561 (CYB561), transcript variant 2, mRNA [NM_001017916]	GO:0000293(ferric-chelate reductase activity)|GO:0016021(integral to membrane)|GO:0022865(transmembrane electron transfer carrier)|GO:0022900(electron transport chain)|GO:0046872(metal ion binding)|GO:0055085(transmembrane transport)	GTCACCATTTGGCTTCGGCCTGGAAATAGTGTGATTAGAACACTGATCGTGTGCGAGGCC	A_23_P218331
A_33_P6455786	FALSE	NM_058172	NM_058172	118429	ANTXR2	anthrax toxin receptor 2	Hs.162963	ENST00000403729	ref|NM_058172|ref|NM_001286781|ref|NM_001286780|ens|ENST00000403729	chr4:80822879-80822820	hs|4q21.21	Homo sapiens anthrax toxin receptor 2 (ANTXR2), transcript variant 1, mRNA [NM_058172]	GO:0004872(receptor activity)|GO:0005515(protein binding)|GO:0005576(extracellular region)|GO:0005789(endoplasmic reticulum membrane)|GO:0005886(plasma membrane)|GO:0009405(pathogenesis)|GO:0009897(external side of plasma membrane)|GO:0010008(endosome membrane)|GO:0016021(integral to membrane)|GO:0022414(reproductive process)|GO:0046872(metal ion binding)	GAAAACAAGCTCAGGCTCCCACTGATTCTACATTATAGTGAGTTGTGTAATTATTTCATT	A_33_P6455786
A_21_P0008705	FALSE				lnc-POTEB-5	lnc-POTEB-5:4			linc|lnc-POTEB-5:4|linc|lnc-POTEB-5:2|linc|TCONS_00023574|linc|TCONS_00023573	chr15:22541615-22541556	hs|15q11.2	LNCipedia lincRNA (lnc-POTEB-5), lincRNA [lnc-POTEB-5:4]		ACAGAGAAGCCTGGTGCAGCAGGGAATTTTCTCTCCCTGGGGTGCTGCCAAGGTATGTGT	A_21_P0008705
A_22_P00016526	FALSE						Hs.148998	ENST00000547094	ens|ENST00000547094|linc|lnc-TMTC3-4:1|linc|lnc-TMTC3-4:2|linc|TCONS_00020510	chr12:90343407-90343466	hs|12q21.33			CTCATGCAATGGGAAGTAAGCAAACATTCCATGAGGTTCATTTTATGAAGCAATAAAAGA	A_22_P00016526
A_33_P3235207	FALSE	NM_018018	NM_018018	55089	SLC38A4	solute carrier family 38, member 4	Hs.446077	ENST00000547477	ref|NM_018018|ref|NM_001143824|ens|ENST00000547477|ens|ENST00000266579	chr12:47173627-47173568	hs|12q13.11	Homo sapiens solute carrier family 38, member 4 (SLC38A4), transcript variant 1, mRNA [NM_018018]	GO:0003333(amino acid transmembrane transport)|GO:0005886(plasma membrane)|GO:0005887(integral to plasma membrane)|GO:0006811(ion transport)|GO:0006814(sodium ion transport)|GO:0006865(amino acid transport)|GO:0015171(amino acid transmembrane transporter activity)|GO:0015293(symporter activity)|GO:0055085(transmembrane transport)	CAACTACCTCATCATATTTGTGTCTGTTGGAATTATTCTTCCACTTTCGCTCCTTAAAAA	A_33_P3235207
A_33_P3330991	FALSE	XR_248772	XR_248772	100134237	LOC100134237	uncharacterized LOC100134237	Hs.199368		ref|XR_248772|gb|AK128451|tc|NP850545	chr1:32012152-32012211	hs|1p35.2	PREDICTED: Homo sapiens uncharacterized LOC100134237 (LOC100134237), misc_RNA [XR_248772]		TCCATGCATGCATCTATTCATCCATCCATCCATCTACTCAATAAAAGTGTGAGGTCCTAG	A_33_P3330991
A_33_P3374299	FALSE	NM_173561	NM_173561	222643	UNC5CL	unc-5 homolog C (C. elegans)-like	Hs.158357	ENST00000373164	ref|NM_173561|ens|ENST00000373164|ens|ENST00000470102|ens|ENST00000244565	chr6:40998222-40998163	hs|6p21.1	Homo sapiens unc-5 homolog C (C. elegans)-like (UNC5CL), mRNA [NM_173561]	GO:0005737(cytoplasm)|GO:0006508(proteolysis)|GO:0007165(signal transduction)|GO:0008233(peptidase activity)|GO:0016020(membrane)|GO:0016021(integral to membrane)|GO:0043123(positive regulation of I-kappaB kinase/NF-kappaB cascade)|GO:0046330(positive regulation of JNK cascade)	TGAGCAGCTGCGGATGTTATTGGAGCCAAACAGCATCACCGGCAATGACTGGCGCAGACT	A_33_P3374299
A_33_P3274701	FALSE		AK024162						gb|AK024162|tc|THC2483964	chr1:2144562-2144503	hs|1p36.33	Homo sapiens cDNA FLJ14100 fis, clone MAMMA1000855. [AK024162]		TCCAAAACTGGGGCAGGAAAAGAGCATTCAGGCCAGGCAGCGAAAACCCCAGCTCTGGTA	A_33_P3274701
A_23_P83436	FALSE	NM_000285	NM_000285	5184	PEPD	peptidase D	Hs.36473	ENST00000591968	ref|NM_000285|ref|NM_001166056|ref|NM_001166057|ens|ENST00000591968	chr19:33877995-33877936	hs|19q13.11	Homo sapiens peptidase D (PEPD), transcript variant 1, mRNA [NM_000285]	GO:0004177(aminopeptidase activity)|GO:0004181(metallocarboxypeptidase activity)|GO:0006508(proteolysis)|GO:0006520(cellular amino acid metabolic process)|GO:0016805(dipeptidase activity)|GO:0030145(manganese ion binding)|GO:0030574(collagen catabolic process)|GO:0070062(extracellular vesicular exosome)	ATGCTGTTCTTTAGTAGCAACTAAAATGTGTCTTGCTGTCATTTATATTCCTTTTCCCAG	A_23_P83436
A_33_P3243138	FALSE	NM_182704	NM_182704	348303	SELV	selenoprotein V	Hs.319284	ENST00000600586	ref|NM_182704|ens|ENST00000600586|ens|ENST00000335426|ens|ENST00000622070	chr19:40009729-40009788	hs|19q13.2	Homo sapiens selenoprotein V (SELV), mRNA [NM_182704]	GO:0008430(selenium binding)|GO:0045454(cell redox homeostasis)	AACGAGTCCAGGCTGCAGAAAATTGTGAGCGTTATCGATGAGGAAATCAAGAAAAGGTAG	A_33_P3243138
A_22_P00008018	FALSE		BC082966				Hs.20588	ENST00000579045	ens|ENST00000579045|linc|lnc-IFT20-3:1|gb|BC082966|tc|THC2513242	chr17:26574222-26574163	hs|17q11.2	Homo sapiens cDNA clone IMAGE:6341252. [BC082966]		AGAAGTGTAGCAGAGAAAATGGAGACATGAGTCCTGGAGACACATGTCTCATGACATCCA	A_22_P00008018
A_22_P00003937	FALSE		BX641062	145781	GCOM1	GRINL1A complex locus 1	Hs.711270	ENST00000569945	ens|ENST00000569945|linc|lnc-CGNL1-1:1|gb|BX641062|tc|THC2709601	chr15:57984823-57984882	hs|15q21.3	GRINL1A complex locus 1 [Source:HGNC Symbol;Acc:HGNC:26424] [ENST00000569945]		GAAACATTCATTTGTGCCCAAGGGCCATAAACTTGGTGTAATCTGAATGCAATAAATTAT	A_22_P00003937
ERCC-00109_120	pos								DQ854998	unmapped					ERCC-00109_120
A_33_P3293593	FALSE	NM_152479	NM_152479	148014	TTC9B	tetratricopeptide repeat domain 9B	Hs.631572	ENST00000311308	ref|NM_152479|ens|ENST00000311308|ens|ENST00000593586|gb|BC029539	chr19:40722025-40721966	hs|19q13.2	Homo sapiens tetratricopeptide repeat domain 9B (TTC9B), mRNA [NM_152479]	GO:0000413(protein peptidyl-prolyl isomerization)|GO:0003674(molecular_function)|GO:0003755(peptidyl-prolyl cis-trans isomerase activity)|GO:0005528(FK506 binding)|GO:0005575(cellular_component)|GO:0005789(endoplasmic reticulum membrane)|GO:0008150(biological_process)|GO:0061077(chaperone-mediated protein folding)	CCATGTAACTTCCCCCGACTCATGTGTTTGTTGGTAAAACACTTGTCACTGGTGATCATA	A_33_P3293593
A_22_P00008389	FALSE	NM_001145545	NM_001145545	162083	C16orf82	chromosome 16 open reading frame 82	Hs.120831	ENST00000505035	ref|NM_001145545|ens|ENST00000505035|ens|ENST00000418886|linc|lnc-JMJD5-1:1	chr16:27080048-27080107	hs|16p12.1	Homo sapiens chromosome 16 open reading frame 82 (C16orf82), mRNA [NM_001145545]		TTTTTTCCTTTGAGTGCTGTCTCTGGACATCTTCAGCCCAGAATCTTCTCAGGAGCAAAG	A_22_P00008389
A_21_P0012208	FALSE				lnc-C21orf58-1	lnc-C21orf58-1:1	Hs.596577		linc|lnc-C21orf58-1:1|linc|TCONS_l2_00017315|linc|TCONS_l2_00017538|gb|AK127572	chr21:47875234-47875175	hs|21q22.3	Homo sapiens cDNA FLJ45665 fis, clone CTONG2027959. [AK127572]		TGATGAAAGGGGCACTGATGTCACTAAAATATTCAGTGATGGCTCATCTCTGTAGGCAAG	A_21_P0012208
A_23_P101084	FALSE	NM_032598	NM_032598	84690	SPATA22	spermatogenesis associated 22	Hs.351068		ref|NM_032598|ref|NM_001170698|ref|NM_001170697|ref|NM_001170695	chr17:3346555-3346496	hs|17p13.2	Homo sapiens spermatogenesis associated 22 (SPATA22), transcript variant 2, mRNA [NM_032598]	GO:0000711(meiotic DNA repair synthesis)|GO:0005694(chromosome)|GO:0007129(synapsis)|GO:0007276(gamete generation)|GO:0009566(fertilization)|GO:0051445(regulation of meiotic cell cycle)	TTCAGCTGTTACACCTGGCCCATATTATTCGAAGACTTTTCTTATGAGGGATGGGAAAAA	A_23_P101084
A_23_P162120	FALSE	NM_006185	NM_006185	4926	NUMA1	nuclear mitotic apparatus protein 1	Hs.325978	ENST00000616538	ref|NM_006185|ref|NM_001286561|ref|NR_104476|ens|ENST00000616538	chr11:71715302-71715118	hs|11q13.4	Homo sapiens nuclear mitotic apparatus protein 1 (NUMA1), transcript variant 1, mRNA [NM_006185]	GO:0000086(G2/M transition of mitotic cell cycle)|GO:0000132(establishment of mitotic spindle orientation)|GO:0000139(Golgi membrane)|GO:0000278(mitotic cell cycle)|GO:0000922(spindle pole)|GO:0005198(structural molecule activity)|GO:0005515(protein binding)|GO:0005634(nucleus)|GO:0005654(nucleoplasm)|GO:0005694(chromosome)|GO:0005737(cytoplasm)|GO:0005819(spindle)|GO:0005829(cytosol)|GO:0005876(spindle microtubule)|GO:0006997(nucleus organization)|GO:0007067(mitosis)|GO:0008017(microtubule binding)|GO:0016363(nuclear matrix)|GO:0030425(dendrite)|GO:0043025(neuronal cell body)|GO:0045177(apical part of cell)|GO:0051301(cell division)|GO:0051321(meiotic cell cycle)|GO:0060487(lung epithelial cell differentiation)|GO:0070062(extracellular vesicular exosome)	AGAAGAAAGCAGCTCCAGCTTCTACTAAACAGGCTGACCGGCGCCAGTCGATGGCCTTCA	A_23_P162120
A_24_P291426	FALSE	NM_016316	NM_016316	51455	REV1	REV1, polymerase (DNA directed)	Hs.443077	ENST00000258428	ref|NM_016316|ref|NM_001037872|ens|ENST00000258428|ens|ENST00000393445	chr2:100019124-100018768	hs|2q11.2	Homo sapiens REV1, polymerase (DNA directed) (REV1), transcript variant 1, mRNA [NM_016316]	GO:0000287(magnesium ion binding)|GO:0003684(damaged DNA binding)|GO:0003887(DNA-directed DNA polymerase activity)|GO:0005515(protein binding)|GO:0005654(nucleoplasm)|GO:0006260(DNA replication)|GO:0006281(DNA repair)|GO:0009411(response to UV)|GO:0017125(deoxycytidyl transferase activity)|GO:0042276(error-prone translesion synthesis)	GGATAACTACAATTTCAGATCCAATGGAAGAAGACATTCTCCAAGTTGTGAAATACTGTA	A_24_P291426
A_32_P99311	FALSE	NM_181756	NM_181756	353355	ZNF233	zinc finger protein 233	Hs.466891	ENST00000391958	ref|NM_181756|ref|NM_001207005|ens|ENST00000391958|gb|AK055310	chr19:44779060-44779119	hs|19q13.31	Homo sapiens zinc finger protein 233 (ZNF233), transcript variant 1, mRNA [NM_181756]	GO:0003677(DNA binding)|GO:0005634(nucleus)|GO:0006351(transcription, DNA-dependent)|GO:0006355(regulation of transcription, DNA-dependent)|GO:0046872(metal ion binding)	CACAACAGAGAAACCCTATAAAGAATGATACAATATGTTTCAATCAGAACCTTCACATCC	A_32_P99311
A_21_P0011409	FALSE				XLOC_l2_004898		Hs.586876		linc|TCONS_l2_00009502|gb|AK125393|tc|THC2508977	chr15:40983434-40983375	hs|15q15.1	BROAD Institute lincRNA (XLOC_l2_004898), lincRNA [TCONS_l2_00009502]		GAACTTGGAAATAAGGCAAACTAGATTTCCCTCTAATAGTTAAATTGGCATTCTCTGAGA	A_21_P0011409
A_24_P198629	FALSE	NM_001040616	NM_001040616	55180	LINS	lines homolog (Drosophila)	Hs.105633	ENST00000559169	ref|NM_001040616|ens|ENST00000559169|ref|XM_005254941|ref|XM_005254943	chr15:101109837-101109778	hs|15q26.3	Homo sapiens lines homolog (Drosophila) (LINS), mRNA [NM_001040616]		TAGATTACGACAGCTCTGACGATTCTGACGTGGAATCCACAGAGCAGTGTTTAGCTAACA	A_24_P198629
A_19_P00322925	FALSE						Hs.188825	ENST00000607519	ens|ENST00000607519|ens|ENST00000606884|linc|lnc-WRNIP1-2:31|linc|lnc-WRNIP1-2:32	chr6:2481189-2481248	hs|6p25.2	GMDS antisense RNA 1 (head to head) [Source:HGNC Symbol;Acc:HGNC:48993] [ENST00000607519]		TCATTCAGCTCATCTAACTAGGATGCTGTCCTGCCAGAGCCCTGGGGGTTCTCGTCTCCT	A_19_P00322925
A_22_P00025188	FALSE							ENST00000512831	ens|ENST00000512831|linc|lnc-NPY5R-2:1|linc|TCONS_00007672|tc|THC2642096	chr4:163662989-163663048	hs|4q32.2	Q6NT14_HUMAN (Q6NT14) ZNF80 protein (Fragment), partial (13%) [THC2642096]		GCTGGTGTCTTTAGAGGTAGCATTGCATTTCATTGGCATATGTTTTATTTAGTCTTTCTA	A_22_P00025188
A_23_P52610	FALSE	NM_000107	NM_000107	1643	DDB2	damage-specific DNA binding protein 2, 48kDa	Hs.700338	ENST00000378601	ref|NM_000107|ref|NM_001300734|ens|ENST00000378601|ens|ENST00000617847	chr11:47260623-47260682	hs|11p11.2	Homo sapiens damage-specific DNA binding protein 2, 48kDa (DDB2), mRNA [NM_000107]	GO:0000209(protein polyubiquitination)|GO:0000718(nucleotide-excision repair, DNA damage removal)|GO:0003677(DNA binding)|GO:0003684(damaged DNA binding)|GO:0004842(ubiquitin-protein ligase activity)|GO:0005515(protein binding)|GO:0005654(nucleoplasm)|GO:0006281(DNA repair)|GO:0006289(nucleotide-excision repair)|GO:0006290(pyrimidine dimer repair)|GO:0009411(response to UV)|GO:0030054(cell junction)|GO:0031465(Cul4B-RING ubiquitin ligase complex)|GO:0035518(histone H2A monoubiquitination)|GO:0043234(protein complex)|GO:0051865(protein autoubiquitination)|GO:0070914(UV-damage excision repair)	CAAGGGCCCCTCTGTATCTAGCCTGGAACCAAGGTTATCTTGGAACTAAATGACTTTTCT	A_23_P52610
A_22_P00004622	FALSE				lnc-CST7-2	lnc-CST7-2:1			linc|lnc-CST7-2:1	chr20:24998440-24998499	hs|20p11.21	LNCipedia lincRNA (lnc-CST7-2), lincRNA [lnc-CST7-2:1]		ACCTTCCTTCAGGAGACAAATCCCATGAGTGTATCTGGAAAACCAAATCTTGCCCTTCAG	A_22_P00004622
A_23_P2814	FALSE	NM_005905	NM_005905	4093	SMAD9	SMAD family member 9	Hs.123119	ENST00000379826	ref|NM_005905|ref|NM_001127217|ens|ENST00000379826|ens|ENST00000350148	chr13:37422872-37422813	hs|13q13.3	Homo sapiens SMAD family member 9 (SMAD9), transcript variant b, mRNA [NM_005905]	GO:0001657(ureteric bud development)|GO:0001666(response to hypoxia)|GO:0001880(Mullerian duct regression)|GO:0003677(DNA binding)|GO:0003700(sequence-specific DNA binding transcription factor activity)|GO:0005515(protein binding)|GO:0005622(intracellular)|GO:0005634(nucleus)|GO:0005654(nucleoplasm)|GO:0005667(transcription factor complex)|GO:0005737(cytoplasm)|GO:0005829(cytosol)|GO:0006351(transcription, DNA-dependent)|GO:0006468(protein phosphorylation)|GO:0007179(transforming growth factor beta receptor signaling pathway)|GO:0030509(BMP signaling pathway)|GO:0030618(transforming growth factor beta receptor, pathway-specific cytoplasmic mediator activity)|GO:0030901(midbrain development)|GO:0030902(hindbrain development)|GO:0035556(intracellular signal transduction)|GO:0045597(positive regulation of cell differentiation)|GO:0045893(positive regulation of transcription, DNA-dependent)|GO:0046872(metal ion binding)|GO:0051216(cartilage development)|GO:0060348(bone development)|GO:0071407(cellular response to organic cyclic compound)	CTGGACAAAGTTCTGACTCAGATGGGCTCTCCACATAACCCCATTTCTTCAGTGTCTTAA	A_23_P2814
A_23_P140602	FALSE	NM_001033088	NM_001033088	51335	NGRN	neugrin, neurite outgrowth associated	Hs.135471	ENST00000561573	ref|NM_001033088|ref|NR_028052|ens|ENST00000561573|gb|AK312641	chr15:90814473-90814532	hs|15q26.1	Homo sapiens neugrin, neurite outgrowth associated (NGRN), transcript variant 2, mRNA [NM_001033088]	GO:0005576(extracellular region)|GO:0005634(nucleus)|GO:0030182(neuron differentiation)	GCTTTGATGTCAGCACTGATGTGATCCGAAGAGTTTTAAAAAGCAAGTTTTTACCCACAT	A_23_P140602
A_33_P3276112	FALSE		AK126743		lnc-CTD-2517M22.14.1-1	lnc-CTD-2517M22.14.1-1:3	Hs.521937		linc|lnc-CTD-2517M22.14.1-1:3|linc|lnc-CTD-2517M22.14.1-1:4|gb|AK126743|tc|THC2487449	chr8:145722802-145722743	hs|8q24.3	Homo sapiens cDNA FLJ44789 fis, clone BRACE3038760. [AK126743]		AAGGACAACACTGGGAGGGAAGAGGACCTGCTTCAGGAGCCCTTGGCTGGCTGCCTCCTT	A_33_P3276112
A_21_P0012896	FALSE				XLOC_l2_011987				linc|TCONS_l2_00022830|tc|THC2775530	chr5:34124290-34124231	hs|5p13.2	BROAD Institute lincRNA (XLOC_l2_011987), lincRNA [TCONS_l2_00022830]		GGACGGCTAATCATTAGAACAACATTTCAGTATCTGTGTGGGTGTTATATTTTATCTGTT	A_21_P0012896
A_22_P00010379	FALSE		AK093324		lnc-MYL12A-1	lnc-MYL12A-1:1	Hs.589563		linc|lnc-MYL12A-1:1|gb|AK093324|tc|THC2533948	chr18:3247111-3247170	hs|18p11.31	Homo sapiens cDNA FLJ36005 fis, clone TESTI2015350. [AK093324]		GAAAAACGACGGCAAATGTTTTTCAAGAGGAAGTCTCCAGCCACTTGTGACCTGGGAAAT	A_22_P00010379
A_23_P210939	FALSE	NM_181468	NM_181468	3692	EIF6	eukaryotic translation initiation factor 6	Hs.743992		ref|NM_181468|ref|NM_002212|ref|NM_181466|ref|NM_001267810	chr20:33866998-33866939	hs|20q11.22	Homo sapiens eukaryotic translation initiation factor 6 (EIF6), transcript variant 2, mRNA [NM_181468]	GO:0000054(ribosomal subunit export from nucleus)|GO:0003743(translation initiation factor activity)|GO:0005515(protein binding)|GO:0005634(nucleus)|GO:0005638(lamin filament)|GO:0005654(nucleoplasm)|GO:0005730(nucleolus)|GO:0005737(cytoplasm)|GO:0006413(translational initiation)|GO:0042256(mature ribosome assembly)|GO:0042273(ribosomal large subunit biogenesis)|GO:0043022(ribosome binding)|GO:0043023(ribosomal large subunit binding)|GO:0070062(extracellular vesicular exosome)	TCACCTTCCAAGTTGTTCCATGGGCTCCTGGCTCTGGACTGTGGCCAACCTTCTCCACAT	A_23_P210939
A_24_P349039	FALSE	NM_020754	NM_020754	57514	ARHGAP31	Rho GTPase activating protein 31	Hs.668218	ENST00000264245	ref|NM_020754|ens|ENST00000264245|ref|XM_006713714|ref|XM_005247671	chr3:119136009-119136068	hs|3q13.33	Homo sapiens Rho GTPase activating protein 31 (ARHGAP31), mRNA [NM_020754]	GO:0005096(GTPase activator activity)|GO:0005829(cytosol)|GO:0005925(focal adhesion)|GO:0007264(small GTPase mediated signal transduction)|GO:0017124(SH3 domain binding)|GO:0030027(lamellipodium)|GO:0043547(positive regulation of GTPase activity)|GO:0051056(regulation of small GTPase mediated signal transduction)	ATGTCACCATAGATAAAAGCCTCATACAAAGGCAGAACTACACTCCAAATTTAATGTGTT	A_24_P349039
A_24_P143686	FALSE	NM_001080394	NM_001080394	23514	SPIDR	scaffolding protein involved in DNA repair	Hs.381058		ref|NM_001080394|ref|NM_001282919|ref|NM_001282916|ref|NR_104581	chr8:48642027-48647927	hs|8q11.21	Homo sapiens scaffolding protein involved in DNA repair (SPIDR), transcript variant 1, mRNA [NM_001080394]	GO:0000228(nuclear chromosome)|GO:0000724(double-strand break repair via homologous recombination)|GO:0005515(protein binding)|GO:0005654(nucleoplasm)|GO:0006974(response to DNA damage stimulus)|GO:0010569(regulation of double-strand break repair via homologous recombination)|GO:0031334(positive regulation of protein complex assembly)|GO:0070202(regulation of establishment of protein localization to chromosome)|GO:0071479(cellular response to ionizing radiation)|GO:0072711(cellular response to hydroxyurea)|GO:2000781(positive regulation of double-strand break repair)	GAGCTACGAAGTGAAGAGTGTCCTCGGAAAGGAAGTGGGGTTGTTAAATTGTTTTGTCCA	A_24_P143686
A_23_P115346	FALSE	NM_006893	NM_006893	1939	EIF2D	eukaryotic translation initiation factor 2D	Hs.497581	ENST00000468891	ref|NM_006893|ref|NM_001201478|ens|ENST00000468891|ens|ENST00000484492	chr1:206770531-206770472	hs|1q32.1	Homo sapiens eukaryotic translation initiation factor 2D (EIF2D), transcript variant 1, mRNA [NM_006893]	GO:0001731(formation of translation preinitiation complex)|GO:0002192(IRES-dependent translational initiation)|GO:0003743(translation initiation factor activity)|GO:0004872(receptor activity)|GO:0005634(nucleus)|GO:0005654(nucleoplasm)|GO:0005737(cytoplasm)|GO:0006886(intracellular protein transport)|GO:0022627(cytosolic small ribosomal subunit)|GO:0032790(ribosome disassembly)	ATCCCATCCTATGTGACTGCATCTTAGAGAAAAATGAACAGCATACAGTCATGAAGCTTC	A_23_P115346
A_22_P00010590	FALSE							ENST00000553534	ens|ENST00000553534|linc|lnc-NDRG2-3:1	chr14:21404323-21404264	hs|14q11.2			GAAAAATATCCATCTCTGTGGATGTCATCTGCTCTGCAGAAAACCCTTTCCTGGAACTCC	A_22_P00010590
A_22_P00014892	FALSE		BC038731				Hs.561806	ENST00000521326	ens|ENST00000521326|linc|lnc-SLC7A13-1:2|linc|lnc-SLC7A13-1:1|gb|BC038731	chr8:87355370-87355311	hs|8q21.3	Homo sapiens cDNA clone IMAGE:5267578. [BC038731]		CAAGACCCGTGACCCCACCCCAGAAAACTCCCGACTCCCGGGCTGGAGAAGGTAGCCAAG	A_22_P00014892
A_21_P0014148	FALSE		XR_108599				Hs.570950		gb|XR_108599	chr5:50757933-50757992	hs|5q11.2	PREDICTED: Homo sapiens uncharacterized LOC100506329 (LOC100506329), misc_RNA [XR_108599]		TTTAATTTAGCACTCAGAGTGATGTCACTGATAGTCTCTAGCTCTTAATAAATGCAGTTC	A_21_P0014148
A_21_P0012259	FALSE				XLOC_l2_009328				linc|TCONS_l2_00017650|linc|TCONS_l2_00017653	chr22:24663001-24663060	hs|22q11.23	BROAD Institute lincRNA (XLOC_l2_009328), lincRNA [TCONS_l2_00017650]		GGATGGGGTTGAGATGGTGCCTTCTGAATTTTGAAATATACAAATGTATTGTCTATTTAG	A_21_P0012259
A_33_P3237393	FALSE	NM_001300778	NM_001300778	7699	ZNF140	zinc finger protein 140	Hs.181552		ref|NM_001300778|ref|NM_003440|ref|NM_001300777|ref|NM_001300776	chr12:133684178-133684237	hs|12q24.33	Homo sapiens zinc finger protein 140 (ZNF140), transcript variant 4, mRNA [NM_001300778]	GO:0003677(DNA binding)|GO:0003700(sequence-specific DNA binding transcription factor activity)|GO:0005634(nucleus)|GO:0006351(transcription, DNA-dependent)|GO:0006355(regulation of transcription, DNA-dependent)|GO:0046872(metal ion binding)	GGTAATGCTGACAGTTATCCTTGAATCTGACTATAGACATTTGTTATTCAGTGTGAAACA	A_33_P3237393
A_23_P251486	FALSE	NM_006438	NM_006438	10584	COLEC10	collectin sub-family member 10 (C-type lectin)	Hs.176615		ref|NM_006438|gb|AB002631|tc|THC2478678	chr8:120118876-120118935	hs|8q24.12	Homo sapiens collectin sub-family member 10 (C-type lectin) (COLEC10), mRNA [NM_006438]	GO:0005537(mannose binding)|GO:0005576(extracellular region)|GO:0005581(collagen)|GO:0005737(cytoplasm)	CAATGATAAGATCTTTGAATCCAAGATGCCCAGATGTTTTACCAGTCACACCCTATGGCC	A_23_P251486
A_33_P3227880	FALSE	NM_001197247	NM_001197247	11118	BTN3A2	butyrophilin, subfamily 3, member A2	Hs.376046	ENST00000396948	ref|NM_001197247|ref|NM_001145009|ens|ENST00000396948|ens|ENST00000425234	chr6:26375985-26376044	hs|6p22.2	Homo sapiens butyrophilin, subfamily 3, member A2 (BTN3A2), transcript variant 3, mRNA [NM_001197247]	GO:0002456(T cell mediated immunity)|GO:0005886(plasma membrane)|GO:0016020(membrane)|GO:0016021(integral to membrane)|GO:0072643(interferon-gamma secretion)	TACAGCGCTAGAGATTCATATGTTTATCCCCATTTTTCAGGTGAGGAAATGCTTCAGATG	A_33_P3227880
A_33_P3267305	FALSE	NM_173595	NM_173595	283373	ANKRD52	ankyrin repeat domain 52	Hs.524506	ENST00000267116	ref|NM_173595|ens|ENST00000267116|ens|ENST00000548241|gb|AK056831	chr12:56631650-56631591	hs|12q13.3	Homo sapiens ankyrin repeat domain 52 (ANKRD52), mRNA [NM_173595]	GO:0005515(protein binding)	ACAACTGTCGTAGTCATGGCTTTGGGATGGGTTCTGTTTATTAAAATCCTATTGCTCCTA	A_33_P3267305
A_22_P00017513	FALSE				lnc-WDFY2-1	lnc-WDFY2-1:1			linc|lnc-WDFY2-1:1|tc|THC2661765|tc|THC2604700	chr13:52378813-52378872	hs|13q14.3	Q9BSH2_HUMAN (Q9BSH2) MARVELD3 protein (Fragment), partial (10%) [THC2604700]		AAGTAATTGTCTCCAAAGTTGGACTTTTGCCACTGGTTCTGCGACTTCATGCAATGCCAG	A_22_P00017513
A_21_P0005768	FALSE	NR_126028	NR_126028	552853	NCRNA00250	non-protein coding RNA 250		ENST00000519500	ref|NR_126028|ens|ENST00000519500|linc|lnc-KHDRBS3-4:4|linc|lnc-KHDRBS3-4:6	chr8:135854504-135854698	hs|8q24.22	Homo sapiens non-protein coding RNA 250 (NCRNA00250), long non-coding RNA [NR_126028]		TTCCTGCTCCATTGACATCAGGCTTATTAGCCATGTTTCTGGATTTGGTCCATTTCATCA	A_21_P0005768
A_21_P0013237	FALSE				lnc-VKORC1L1-2	lnc-VKORC1L1-2:1			linc|lnc-VKORC1L1-2:1|linc|TCONS_l2_00025988	chr7:66006707-66006766	hs|7q11.21	LNCipedia lincRNA (lnc-VKORC1L1-2), lincRNA [lnc-VKORC1L1-2:1]		AACTCAGAGATGTGTAGAGATTCCTGAGTGTAGGTGTGGACGGACCAGGCCAGGGACCTG	A_21_P0013237
A_21_P0003068	FALSE				lnc-RP11-433C9.2.1-1	lnc-RP11-433C9.2.1-1:2			linc|lnc-RP11-433C9.2.1-1:2|linc|TCONS_00006330	chr3:184119448-184144427	hs|3q27.1	LNCipedia lincRNA (lnc-RP11-433C9.2.1-1), lincRNA [lnc-RP11-433C9.2.1-1:2]		ACCTGATTAAGATGTTTGCTGCGCATCAGGATGTTTGGTGGACATTCCATTGTGGATGGA	A_21_P0003068
A_33_P3333642	FALSE		AK131315				Hs.533590	ENST00000399003	ens|ENST00000399003|linc|lnc-MPEG1-1:1|gb|AK131315|tc|THC2487937	chr11:59036408-59036349	hs|11q12.1	Homo sapiens cDNA FLJ16303 fis, clone PROST2019487. [AK131315]		GGCACCTTGATCTTGGACTTTGTCTCCAGAATTGTGAGAATAAATTTCTGTTTATAAGCC	A_33_P3333642
A_24_P42557	FALSE	NM_001018036	NM_001018036	7253	TSHR	thyroid stimulating hormone receptor	Hs.160411	ENST00000342443	ref|NM_001018036|ref|NM_001142626|ens|ENST00000342443|ens|ENST00000554435	chr14:81557464-81558910	hs|14q31.1	Homo sapiens thyroid stimulating hormone receptor (TSHR), transcript variant 2, mRNA [NM_001018036]	GO:0004996(thyroid-stimulating hormone receptor activity)|GO:0005515(protein binding)|GO:0005886(plasma membrane)|GO:0005887(integral to plasma membrane)|GO:0007186(G-protein coupled receptor signaling pathway)|GO:0007187(G-protein coupled receptor signaling pathway, coupled to cyclic nucleotide second messenger)|GO:0007267(cell-cell signaling)|GO:0008284(positive regulation of cell proliferation)|GO:0043235(receptor complex)	TTCCACTGATATATTCTTTATACTTGAAATTACAGACAACCCTTACATGACGTCAATCCC	A_24_P42557
A_21_P0014207	FALSE	XR_242321	XR_242321	101927721	LOC101927721	uncharacterized LOC101927721			ref|XR_242321|ref|XR_250248|ref|XR_252275|tc|THC2645710	chr7:100944565-100944624	hs|7q22.1	PREDICTED: Homo sapiens uncharacterized LOC101927721 (LOC101927721), ncRNA [XR_242321]		GTTAGTTCTTATTCTGGGGTCTTGGGTAATCGTTAGAGCGAAATAAAAATAATTTCCCTT	A_21_P0014207
A_22_P00021565	FALSE			677844	SNORA78	small nucleolar RNA, H/ACA box 78		ENST00000531523	ens|ENST00000531523|linc|lnc-RNF151-1:1|tc|THC2732461	chr16:2015451-2015510	hs|16p13.3	small nucleolar RNA host gene 9 (non-protein coding) [Source:HGNC Symbol;Acc:HGNC:33102] [ENST00000531523]		GGGGTTGGGGGAACTTGGCTGTCCCACGTCTTTCAAATAAAGCTGTTTTGTCTAACTCAC	A_22_P00021565
A_21_P0000102	FALSE	NM_001190470	NM_001190470	100462981	MTRNR2L2	MT-RNR2-like 2	Hs.666077	ENST00000604882	ref|NM_001190470|ens|ENST00000604882	chr5:79945878-79945819	hs|5q14.1	Homo sapiens MT-RNR2-like 2 (MTRNR2L2), mRNA [NM_001190470]	GO:0005576(extracellular region)|GO:0005737(cytoplasm)	TTACTTTCAACCAGTGAAATTGACCTGCCCGTGAAGAGACTTTTAAGTTCAGTTTTTTAA	A_21_P0000102
A_24_P401090	FALSE							ENST00000442006	ens|ENST00000442006	chr1:39175954-39176015	hs|1p34.3			TTTTCTACAGCTTTTGATAATCAAGTTACAATCAAGGTCTATGAAGGTAAACAACCCCTG	A_24_P401090
A_21_P0003288	FALSE							ENST00000479244	ens|ENST00000479244|linc|lnc-VGLL3-2:1|linc|lnc-VGLL3-2:2|linc|TCONS_00007195	chr3:86313788-86313729	hs|3p12.1			GTCACTTGCTTTATTACAATCTACACTCACTTGTTATTGTGGCCATTACTTTGCTGCTGC	A_21_P0003288
A_24_P914625	FALSE	NM_207406	NM_207406	389206	BEND4	BEN domain containing 4	Hs.120591	ENST00000611697	ref|NM_207406|ref|NM_001159547|ens|ENST00000611697|ens|ENST00000504360	chr4:42145792-42145733	hs|4p13	Homo sapiens BEN domain containing 4 (BEND4), transcript variant 1, mRNA [NM_207406]		TGCAAAGGAAACAACAAACTTCTGCCTTTTTGAGGGTTTTCACTGACTCTCTACAAAATT	A_24_P914625
A_33_P3393543	FALSE		AL831916	400692	LOC400692	uncharacterized LOC400692	Hs.590968		gb|AL831916	chr19:38036489-38036430	hs|19q13.12	Homo sapiens mRNA; cDNA DKFZp761D1918 (from clone DKFZp761D1918). [AL831916]		GTGATGGTTGCACAACACCGTAAGTGTAATAATGTCACTGAATTATACACTTTAAAGTGA	A_33_P3393543
A_22_P00025856	FALSE			100132735	LOC100132735	uncharacterized LOC100132735		ENST00000414038	ens|ENST00000414038|linc|lnc-HECA-2:1|linc|TCONS_l2_00024448|linc|TCONS_l2_00025257	chr6:140176043-140176102	hs|6q24.1			TCAACGAGTAACAGTGAAGACCTAGCCGTGCCTGGAGTAAATTAAGGTGATCTATGTCTC	A_22_P00025856
A_23_P10559	FALSE	NM_001080395	NM_001080395	9625	AATK	apoptosis-associated tyrosine kinase	Hs.514575	ENST00000374792	ref|NM_001080395|ref|NM_004920|ens|ENST00000374792|ens|ENST00000570932	chr17:79091254-79091195	hs|17q25.3	Homo sapiens apoptosis-associated tyrosine kinase (AATK), transcript variant 1, mRNA [NM_001080395]	GO:0004674(protein serine/threonine kinase activity)|GO:0004713(protein tyrosine kinase activity)|GO:0005515(protein binding)|GO:0005524(ATP binding)|GO:0005783(endoplasmic reticulum)|GO:0007420(brain development)|GO:0016021(integral to membrane)|GO:0030517(negative regulation of axon extension)|GO:0032482(Rab protein signal transduction)|GO:0038083(peptidyl-tyrosine autophosphorylation)|GO:0044295(axonal growth cone)|GO:0048471(perinuclear region of cytoplasm)|GO:0051402(neuron apoptotic process)|GO:0055037(recycling endosome)	GGAAGTTGGGTGATTTTAAGTTATTGTTGCCAAAGAGATGTAAAGTTTATTGTTGCTTCG	A_23_P10559
A_23_P109636	FALSE	NM_015541	NM_015541	26018	LRIG1	leucine-rich repeats and immunoglobulin-like domains 1	Hs.518055	ENST00000496559	ref|NM_015541|ens|ENST00000496559|ens|ENST00000383703|ens|ENST00000273261	chr3:66429656-66429597	hs|3p14.1	Homo sapiens leucine-rich repeats and immunoglobulin-like domains 1 (LRIG1), mRNA [NM_015541]	GO:0007605(sensory perception of sound)|GO:0016021(integral to membrane)|GO:0032474(otolith morphogenesis)|GO:0060384(innervation)	AAAGGACAGCCCTTGACCTGGGTTCTGGGTATAATTTGCACTTTTGAGACTGGTAGCTAA	A_23_P109636
A_22_P00011325	FALSE		AK125769		lnc-OST4-2	lnc-OST4-2:3	Hs.666730		linc|lnc-OST4-2:3|linc|lnc-OST4-2:2	chr2:27237428-27237369	hs|2p23.3	LNCipedia lincRNA (lnc-OST4-2), lincRNA [lnc-OST4-2:3]		GCCCAGCATGCGCCCCCTCCCACACATCCAGGACAGGGATCTGGACGGCTGTGGGTTCAG	A_22_P00011325
A_22_P00000881	FALSE	NM_001010881	NM_001010881	284498	C1orf167	chromosome 1 open reading frame 167	Hs.730573	ENST00000433342	ref|NM_001010881|ens|ENST00000433342|linc|lnc-AGTRAP-1:1|ref|XM_006710068	chr1:11826106-11826165	hs|1p36.22	Homo sapiens chromosome 1 open reading frame 167 (C1orf167), mRNA [NM_001010881]		ACACGACTGGCCAACTGGTCAATTCAAGCTTCTGGCAACAGAGCAACCTGCAGTCCCTGG	A_22_P00000881
A_24_P143301	FALSE	NM_181337	NM_181337	353219	KAAG1	kidney associated antigen 1	Hs.697888	ENST00000274766	ref|NM_181337|ens|ENST00000274766|gb|AF181722	chr6:24357605-24357664	hs|6p22.3	Homo sapiens kidney associated antigen 1 (KAAG1), mRNA [NM_181337]	GO:0005575(cellular_component)|GO:0006955(immune response)	GGGTAGGGATCTGCATTTCTTCATATCAACCCCACACTATAGGGCACCTAAATGGGTGGG	A_24_P143301
A_22_P00010333	FALSE							ENST00000452888	ens|ENST00000452888|linc|lnc-MYB-5:1|linc|TCONS_00011377	chr6:134957640-134957699	hs|6q23.2			AGTCAAAGGACTGCTCGTTAATTTTAAGATGTGCAGGATGAAGAGGAGAACAATGCAAGG	A_22_P00010333
A_23_P215406	FALSE	NM_018890	NM_018890	5879	RAC1	ras-related C3 botulinum toxin substrate 1 (rho family, small GTP binding protein Rac1)	Hs.413812	ENST00000348035	ref|NM_018890|ref|NM_006908|ens|ENST00000348035|gb|AK054993	chr7:6443013-6443072	hs|7p22.1	Homo sapiens ras-related C3 botulinum toxin substrate 1 (rho family, small GTP binding protein Rac1) (RAC1), transcript variant Rac1b, mRNA [NM_018890]	GO:0000139(Golgi membrane)|GO:0001891(phagocytic cup)|GO:0001934(positive regulation of protein phosphorylation)|GO:0002093(auditory receptor cell morphogenesis)|GO:0002551(mast cell chemotaxis)|GO:0003382(epithelial cell morphogenesis)|GO:0003924(GTPase activity)|GO:0005515(protein binding)|GO:0005525(GTP binding)|GO:0005737(cytoplasm)|GO:0005802(trans-Golgi network)|GO:0005829(cytosol)|GO:0005884(actin filament)|GO:0005886(plasma membrane)|GO:0005925(focal adhesion)|GO:0006928(cellular component movement)|GO:0006954(inflammatory response)|GO:0006972(hyperosmotic response)|GO:0007155(cell adhesion)|GO:0007160(cell-matrix adhesion)|GO:0007186(G-protein coupled receptor signaling pathway)|GO:0007264(small GTPase mediated signal transduction)|GO:0007411(axon guidance)|GO:0007596(blood coagulation)|GO:0008152(metabolic process)|GO:0008283(cell proliferation)|GO:0009611(response to wounding)|GO:0009653(anatomical structure morphogenesis)|GO:0010310(regulation of hydrogen peroxide metabolic process)|GO:0010592(positive regulation of lamellipodium assembly)|GO:0010811(positive regulation of cell-substrate adhesion)|GO:0016020(membrane)|GO:0016032(viral reproduction)|GO:0017137(Rab GTPase binding)|GO:0019897(extrinsic to plasma membrane)|GO:0019899(enzyme binding)|GO:0019901(protein kinase binding)|GO:0021799(cerebral cortex radially oriented cell migration)|GO:0021831(embryonic olfactory bulb interneuron precursor migration)|GO:0030027(lamellipodium)|GO:0030032(lamellipodium assembly)|GO:0030036(actin cytoskeleton organization)|GO:0030041(actin filament polymerization)|GO:0030168(platelet activation)|GO:0030334(regulation of cell migration)|GO:0030742(GTP-dependent protein binding)|GO:0030838(positive regulation of actin filament polymerization)|GO:0031295(T cell costimulation)|GO:0031529(ruffle organization)|GO:0031996(thioesterase binding)|GO:0032587(ruffle membrane)|GO:0032707(negative regulation of interleukin-23 production)|GO:0034446(substrate adhesion-dependent cell spreading)|GO:0035025(positive regulation of Rho protein signal transduction)|GO:0035556(intracellular signal transduction)|GO:0038095(Fc-epsilon receptor signaling pathway)|GO:0038096(Fc-gamma receptor signaling pathway involved in phagocytosis)|GO:0042470(melanosome)|GO:0043065(positive regulation of apoptotic process)|GO:0043552(positive regulation of phosphatidylinositol 3-kinase activity)|GO:0043652(engulfment of apoptotic cell)|GO:0045087(innate immune response)|GO:0045216(cell-cell junction organization)|GO:0045453(bone resorption)|GO:0045740(positive regulation of DNA replication)|GO:0048010(vascular endothelial growth factor receptor signaling pathway)|GO:0048011(nerve growth factor receptor signaling pathway)|GO:0048013(ephrin receptor signaling pathway)|GO:0048261(negative regulation of receptor-mediated endocytosis)|GO:0048532(anatomical structure arrangement)|GO:0048813(dendrite morphogenesis)|GO:0048870(cell motility)|GO:0050690(regulation of defense response to virus by virus)	TGTTAGTCGCTAACTTAGTAAGTGCTTTTCTTATAGAACCCCTTCTGACTGAGCAATATG	A_23_P215406
A_22_P00011550	FALSE				lnc-PCDH18-1	lnc-PCDH18-1:4	Hs.738310		linc|lnc-PCDH18-1:4|linc|lnc-PCDH18-1:1|linc|TCONS_00009123|linc|TCONS_00008582	chr4:138628424-138628365	hs|4q28.3	LNCipedia lincRNA (lnc-PCDH18-1), lincRNA [lnc-PCDH18-1:4]		GAGTCAGACAACTCATTAACTCTAAAGGGACTGCCATGTATTAAAAATTCTCTTTATGGA	A_22_P00011550
A_21_P0003096	FALSE				lnc-IL5RA-3	lnc-IL5RA-3:1			linc|lnc-IL5RA-3:1|linc|TCONS_00006396	chr3:2139272-2139213	hs|3p26.3	LNCipedia lincRNA (lnc-IL5RA-3), lincRNA [lnc-IL5RA-3:1]		CCAACATATATATGCAGCAGCCTTATTAGTTCATTCAGTGTTGGTTTGGTTTGTTTGTTT	A_21_P0003096
A_21_P0013738	FALSE				XLOC_l2_015315				linc|TCONS_l2_00030040|gb|DQ673932|gb|DQ673931	chr9:102128039-102127202	hs|9q22.33	BROAD Institute lincRNA (XLOC_l2_015315), lincRNA [TCONS_l2_00030040]		TTCATCCATGGAATTTGAGTTTTTCCTGAAGAACACTCCCCCAGTAAATCACGTGTACCT	A_21_P0013738
A_21_P0010286	FALSE				lnc-PRDM15-1	lnc-PRDM15-1:1			linc|lnc-PRDM15-1:1|linc|TCONS_00029147	chr21:43209077-43209018	hs|21q22.3	LNCipedia lincRNA (lnc-PRDM15-1), lincRNA [lnc-PRDM15-1:1]		CATGAGCCTCGAAAATCCTCATCTCCAATGATTCACTCTTATTAATAAGATCACTAATGA	A_21_P0010286
A_24_P336113	FALSE	NM_012295	NM_012295	23523	CABIN1	calcineurin binding protein 1	Hs.517478	ENST00000620406	ref|NM_012295|ref|NM_001199281|ref|NM_001201429|ens|ENST00000620406	chr22:24574422-24574481	hs|22q11.23	Homo sapiens calcineurin binding protein 1 (CABIN1), transcript variant 2, mRNA [NM_012295]	GO:0004864(protein phosphatase inhibitor activity)|GO:0005654(nucleoplasm)|GO:0005737(cytoplasm)|GO:0006336(DNA replication-independent nucleosome assembly)|GO:0007166(cell surface receptor signaling pathway)|GO:0016235(aggresome)|GO:0016568(chromatin modification)|GO:0043086(negative regulation of catalytic activity)	CATCCTTTTCTATGAAGTGTTGACTTTGTAAATCTGCCCACACCCAGCTGGCCATATCCA	A_24_P336113
A_33_P3373991	FALSE						Hs.574600	ENST00000437095	ens|ENST00000437095|linc|lnc-ECEL1-1:1|linc|TCONS_00003513|gb|CN283607	chr2:233285490-233285431	hs|2q37.1	17000424984468 GRN_ES Homo sapiens cDNA 5', mRNA sequence [CN283607]		CGTAGCCGCTGCGCGGAGCCTCCCGGCTTTGTTTGCGTCCATCCGCCGGCTGCGACTCCC	A_33_P3373991
A_33_P3266619	FALSE	XR_245977	XR_245977	728114	LOC728114	uncharacterized LOC728114	Hs.382689	ENST00000547602	ens|ENST00000547602|ref|XR_245977|ref|XR_247813|ref|XR_253055	chr12:48413644-48413585	hs|12q13.11	PREDICTED: Homo sapiens uncharacterized LOC728114 (LOC728114), misc_RNA [XR_245977]		CCGAATGTCCATCAGAAGGGGACTGCTTAAATAAATTATGGTATATCTGTATAATGGAAT	A_33_P3266619
A_33_P3361412	FALSE	NM_018420	NM_018420	55356	SLC22A15	solute carrier family 22, member 15	Hs.125482	ENST00000369502	ref|NM_018420|ens|ENST00000369502|ens|ENST00000369503|ref|XR_426622	chr1:116569583-116569642	hs|1p13.1	Homo sapiens solute carrier family 22, member 15 (SLC22A15), mRNA [NM_018420]	GO:0006811(ion transport)|GO:0016021(integral to membrane)|GO:0022857(transmembrane transporter activity)|GO:0055085(transmembrane transport)	CCTGGAGGACCCTAGCCATTCTGGTTAACCTGCAGGGAACGGTGGTCTTTCTCTTATCTT	A_33_P3361412
A_33_P3349927	FALSE		CR627036	55112	WDR60	WD repeat domain 60		ENST00000467220	ens|ENST00000467220|gb|CR627036|tc|NP1276298	chr7:158695283-158695342	hs|7q36.3	WD repeat domain 60 [Source:HGNC Symbol;Acc:HGNC:21862] [ENST00000467220]	GO:0005615(extracellular space)|GO:0006996(organelle organization)|GO:0030030(cell projection organization)|GO:0070062(extracellular vesicular exosome)|GO:0072372(primary cilium)	ACAGGTAAACAAATCAATGCTACTAATGGTGTCCGTGCTCTTAGGGCTCTGTGTACTGAG	A_33_P3349927
A_22_P00023880	FALSE				lnc-ANKMY2-1	lnc-ANKMY2-1:1			linc|lnc-ANKMY2-1:1|tc|THC2776638	chr7:16735584-16735525	hs|7p21.1	Q3V199_MOUSE (Q3V199) 0 day neonate head cDNA, RIKEN full-length enriched library, clone:4833413M20 product:basic leucine zipper and W2 domains 2, full insert sequence. (Fragment), partial (13%) [THC2776638]		GGCTTTTTATGTTTGCTTCTTTTCCCCATGGAAAATAATGTACAAATTCTTGCTTGGAGA	A_22_P00023880
A_22_P00002594	FALSE				lnc-C19orf54-1	lnc-C19orf54-1:1			linc|lnc-C19orf54-1:1	chr19:41302261-41302202	hs|19q13.2	LNCipedia lincRNA (lnc-C19orf54-1), lincRNA [lnc-C19orf54-1:1]		CAGAGAGCTGTCTGAGTCTGTAAAGCCACATTTCAACATCTAAATATCATGAATCTGGAT	A_22_P00002594
A_22_P00019357	FALSE		BF727361		lnc-UMPS-1	lnc-UMPS-1:1	Hs.581599		linc|lnc-UMPS-1:1|gb|BF727361	chr3:124506545-124506604	hs|3q21.2	by20d10.y1 Human Lens cDNA (Un-normalized, unamplified): BY Homo sapiens cDNA clone by20d10 5', mRNA sequence [BF727361]		TCAGATACTTACTAAGCTCTGGTTTTTCCAAAGCTCTGGTTTCTCCAACCACAAGCTGCA	A_22_P00019357
A_22_P00009095	FALSE				lnc-LHX2-2	lnc-LHX2-2:1			linc|lnc-LHX2-2:1	chr9:126514156-126514215	hs|9q33.3	LNCipedia lincRNA (lnc-LHX2-2), lincRNA [lnc-LHX2-2:1]		GAGATGGGCACTGTCTAATCTGTGACTTTGAAGAACCTTACACATAAATATGTTTTCTTA	A_22_P00009095
A_24_P92952	FALSE	NM_006015	NM_006015	8289	ARID1A	AT rich interactive domain 1A (SWI-like)	Hs.468972	ENST00000532781	ref|NM_006015|ref|NM_139135|ens|ENST00000532781|ens|ENST00000466382	chr1:27107178-27107237	hs|1p36.11	Homo sapiens AT rich interactive domain 1A (SWI-like) (ARID1A), transcript variant 1, mRNA [NM_006015]	GO:0000122(negative regulation of transcription from RNA polymerase II promoter)|GO:0000790(nuclear chromatin)|GO:0001843(neural tube closure)|GO:0003205(cardiac chamber development)|GO:0003408(optic cup formation involved in camera-type eye development)|GO:0003677(DNA binding)|GO:0003713(transcription coactivator activity)|GO:0005515(protein binding)|GO:0005634(nucleus)|GO:0005654(nucleoplasm)|GO:0006337(nucleosome disassembly)|GO:0006338(chromatin remodeling)|GO:0006351(transcription, DNA-dependent)|GO:0006357(regulation of transcription from RNA polymerase II promoter)|GO:0016514(SWI/SNF complex)|GO:0016922(ligand-dependent nuclear receptor binding)|GO:0030520(intracellular estrogen receptor signaling pathway)|GO:0030521(androgen receptor signaling pathway)|GO:0030900(forebrain development)|GO:0031491(nucleosome binding)|GO:0042766(nucleosome mobilization)|GO:0042921(glucocorticoid receptor signaling pathway)|GO:0043044(ATP-dependent chromatin remodeling)|GO:0045893(positive regulation of transcription, DNA-dependent)|GO:0048096(chromatin-mediated maintenance of transcription)|GO:0060674(placenta blood vessel development)|GO:0071564(npBAF complex)|GO:0071565(nBAF complex)	ATCACCGTTGATGAACTCATTGGTTTCACAAGTCATTTGTGATGTACTGTTTTTGATTGG	A_24_P92952
A_32_P132317	FALSE	NM_001033045	NM_001033045	151556	GPR155	G protein-coupled receptor 155	Hs.516604		ref|NM_001033045|ref|NM_001267050|ref|NM_152529|ref|NM_001267051	chr2:175297161-175297102	hs|2q31.1	Homo sapiens G protein-coupled receptor 155 (GPR155), transcript variant 1, mRNA [NM_001033045]	GO:0003674(molecular_function)|GO:0016021(integral to membrane)|GO:0035556(intracellular signal transduction)|GO:0050890(cognition)|GO:0055085(transmembrane transport)|GO:0070062(extracellular vesicular exosome)	GCAATATCTTTTTCCATGGGAGACCCTAAAAGAAAACCCTGGATCAGAATGATCTGCAGT	A_32_P132317
A_22_P00015375	FALSE			400952	LINC01121	long intergenic non-protein coding RNA 1121		ENST00000430650	ens|ENST00000430650|linc|lnc-SRBD1-4:1|linc|lnc-SRBD1-4:2|linc|TCONS_00004239	chr2:45550236-45550177	hs|2p21	long intergenic non-protein coding RNA 1121 [Source:HGNC Symbol;Acc:HGNC:49266] [ENST00000430650]		AAACCAATCGTCCCCCCACCTGATTCCAAAGGAATTACAGAAAAATGGAAAGCCAGGAAC	A_22_P00015375
A_32_P120604	FALSE		BC029857	92017	SNX29	sorting nexin 29	Hs.458401		gb|BC029857|tc|THC2486512|tc|THC2621952	chr16:12621134-12621193	hs|16p13.12	Homo sapiens sorting nexin 29, mRNA (cDNA clone IMAGE:5177668), partial cds. [BC029857]	GO:0035091(phosphatidylinositol binding)|GO:0070062(extracellular vesicular exosome)	CTTTCTCCATGTGCTGCCCACAGAAAGCAGCGAGACTGCTGTCTCAGCTGGAAAGCTGAG	A_32_P120604
A_23_P141044	FALSE	NM_145271	NM_145271	146542	ZNF688	zinc finger protein 688	Hs.301463	ENST00000223459	ref|NM_145271|ref|NM_001024683|ens|ENST00000223459|ref|XM_005255138	chr16:30581086-30581027	hs|16p11.2	Homo sapiens zinc finger protein 688 (ZNF688), transcript variant 1, mRNA [NM_145271]	GO:0003674(molecular_function)|GO:0003677(DNA binding)|GO:0005575(cellular_component)|GO:0005634(nucleus)|GO:0006351(transcription, DNA-dependent)|GO:0006355(regulation of transcription, DNA-dependent)|GO:0008150(biological_process)|GO:0046872(metal ion binding)	AGTGCCTGTAAAGATTCGAATAGATTAGACTTGCCACCCATCTCCCCAGTCTTTTGTTTA	A_23_P141044
A_33_P3250356	FALSE	NM_001162530	NM_001162530	79729	SH3D21	SH3 domain containing 21	Hs.524496	ENST00000505871	ref|NM_001162530|ref|NM_024676|ens|ENST00000505871|ens|ENST00000453908	chr1:36773712-36773771	hs|1p34.3	Homo sapiens SH3 domain containing 21 (SH3D21), transcript variant 1, mRNA [NM_001162530]	GO:0070062(extracellular vesicular exosome)	TCCCACCCTGAGGTCTACAGGGTCCTGTTTGACTACCAGCCTGAGGCCCCAGACGAGTTG	A_33_P3250356
A_21_P0003248	FALSE				lnc-C3orf30-4	lnc-C3orf30-4:2			linc|lnc-C3orf30-4:2|linc|lnc-C3orf30-4:1|linc|TCONS_00006932|linc|TCONS_00006933	chr3:117438963-117439022	hs|3q13.32	LNCipedia lincRNA (lnc-C3orf30-4), lincRNA [lnc-C3orf30-4:2]		CCTGATTTAAAATAGCTTTGCAGATGTTTTAGGTAAATAGCAGCAAGCGAACAATACCAA	A_21_P0003248
A_23_P310295	FALSE		BC002811				Hs.679409	ENST00000420826	ens|ENST00000420826|linc|lnc-SUMO2-1:1|gb|BC002811|tc|THC2659145	chr17:73161771-73161712	hs|17q25.1	small ubiquitin-like modifier 2 [Source:HGNC Symbol;Acc:HGNC:11125] [ENST00000420826]		AAACTGGGACTAGAGATAGTATCCTAATGCTTGTTGATTGTTTTTGTCCATACTGATTGT	A_23_P310295
A_23_P429449	FALSE	NM_033119	NM_033119	85407	NKD1	naked cuticle homolog 1 (Drosophila)	Hs.187578	ENST00000268459	ref|NM_033119|ens|ENST00000268459|ref|XM_005256211|gb|AB062886	chr16:50667885-50667944	hs|16q12.1	Homo sapiens naked cuticle homolog 1 (Drosophila) (NKD1), mRNA [NM_033119]	GO:0000159(protein phosphatase type 2A complex)|GO:0001754(eye photoreceptor cell differentiation)|GO:0005509(calcium ion binding)|GO:0005515(protein binding)|GO:0005737(cytoplasm)|GO:0005886(plasma membrane)|GO:0007525(somatic muscle development)|GO:0016055(Wnt receptor signaling pathway)|GO:0030165(PDZ domain binding)|GO:0045732(positive regulation of protein catabolic process)|GO:0090090(negative regulation of canonical Wnt receptor signaling pathway)|GO:0090249(regulation of cell motility involved in somitogenic axis elongation)|GO:2000096(positive regulation of Wnt receptor signaling pathway, planar cell polarity pathway)	GTGGGGACTGCATAACTAGCCCAGGAAATGACTCTGGTTTTGAGTGGCCTGTAATGGGCA	A_23_P429449
A_24_P161581	FALSE	NM_001145176	NM_001145176	729956	SHISA7	shisa family member 7	Hs.6664	ENST00000376325	ref|NM_001145176|ens|ENST00000376325|ref|XR_425001|ens|ENST00000416792	chr19:55949046-55948987	hs|19q13.42	Homo sapiens shisa family member 7 (SHISA7), mRNA [NM_001145176]	GO:0016021(integral to membrane)	TCTCGCATCTGCCCCCGTCCTACGAGGCTGCCGTGAAATCCGAGCTGAACCGCTACTCTT	A_24_P161581
A_22_P00011282	FALSE	NR_036678	NR_036678	283299	LOC283299	uncharacterized LOC283299	Hs.501825	ENST00000527565	ref|NR_036678|ens|ENST00000527565|linc|lnc-OR5P3-1:3|linc|lnc-OR5P3-1:4	chr11:7904466-7904407	hs|11p15.4	Homo sapiens uncharacterized LOC283299 (LOC283299), long non-coding RNA [NR_036678]		AAATGAAGGTGAACTCGTGGAGATTTTGGAGAGAATTTAATGAAGAGGCTGTTTACCAAG	A_22_P00011282
A_23_P121806	FALSE	NM_021204	NM_021204	58478	ENOPH1	enolase-phosphatase 1	Hs.18442	ENST00000505846	ref|NM_021204|ref|NM_001292017|ref|NR_120457|ens|ENST00000505846	chr4:83381838-83381897	hs|4q21.22	Homo sapiens enolase-phosphatase 1 (ENOPH1), transcript variant 1, mRNA [NM_021204]	GO:0000096(sulfur amino acid metabolic process)|GO:0000287(magnesium ion binding)|GO:0005634(nucleus)|GO:0005829(cytosol)|GO:0006595(polyamine metabolic process)|GO:0016311(dephosphorylation)|GO:0019509(L-methionine salvage from methylthioadenosine)|GO:0034641(cellular nitrogen compound metabolic process)|GO:0043874(acireductone synthase activity)|GO:0044281(small molecule metabolic process)|GO:0070062(extracellular vesicular exosome)	GTGTCTTTTACTTAAGAAGAAACTTGGTAATCATTGTGGCACCCACAGCAAGCAGTTGCC	A_23_P121806
A_21_P0007692	FALSE	XR_424331	XR_424331	102724247	LOC102724247	uncharacterized LOC102724247			ref|XR_424331|ref|XR_429055|ref|XR_432799|linc|lnc-SLCO1A2-2:1	chr12:20417065-20399538	hs|12p12.2	PREDICTED: Homo sapiens uncharacterized LOC102724247 (LOC102724247), ncRNA [XR_424331]		GTTAGCAAGAAAGCCAGACTCATCTAGATTAGGACCACCAATGCCCCTTTTCTGTTATAC	A_21_P0007692
A_23_P207400	FALSE	NM_007300	NM_007300	672	BRCA1	breast cancer 1, early onset	Hs.194143		ref|NM_007300|ref|NM_007294|ref|NM_007297|ref|NM_007299	chr17:41196481-41196422	hs|17q21.31	Homo sapiens breast cancer 1, early onset (BRCA1), transcript variant 2, mRNA [NM_007300]	GO:0000151(ubiquitin ligase complex)|GO:0000724(double-strand break repair via homologous recombination)|GO:0000794(condensed nuclear chromosome)|GO:0003677(DNA binding)|GO:0003684(damaged DNA binding)|GO:0003713(transcription coactivator activity)|GO:0003723(RNA binding)|GO:0004842(ubiquitin-protein ligase activity)|GO:0005515(protein binding)|GO:0005634(nucleus)|GO:0005654(nucleoplasm)|GO:0005694(chromosome)|GO:0005737(cytoplasm)|GO:0005886(plasma membrane)|GO:0006260(DNA replication)|GO:0006281(DNA repair)|GO:0006301(postreplication repair)|GO:0006302(double-strand break repair)|GO:0006349(regulation of gene expression by genetic imprinting)|GO:0006357(regulation of transcription from RNA polymerase II promoter)|GO:0006359(regulation of transcription from RNA polymerase III promoter)|GO:0006633(fatty acid biosynthetic process)|GO:0006915(apoptotic process)|GO:0006974(response to DNA damage stimulus)|GO:0006978(DNA damage response, signal transduction by p53 class mediator resulting in transcription of p21 class mediator)|GO:0007059(chromosome segregation)|GO:0007098(centrosome cycle)|GO:0008270(zinc ion binding)|GO:0008274(gamma-tubulin ring complex)|GO:0008630(DNA damage response, signal transduction resulting in induction of apoptosis)|GO:0009048(dosage compensation by inactivation of X chromosome)|GO:0010212(response to ionizing radiation)|GO:0010575(positive regulation vascular endothelial growth factor production)|GO:0010628(positive regulation of gene expression)|GO:0015631(tubulin binding)|GO:0016567(protein ubiquitination)|GO:0016874(ligase activity)|GO:0019899(enzyme binding)|GO:0030521(androgen receptor signaling pathway)|GO:0030529(ribonucleoprotein complex)|GO:0031398(positive regulation of protein ubiquitination)|GO:0031436(BRCA1-BARD1 complex)|GO:0031572(G2/M transition DNA damage checkpoint)|GO:0031625(ubiquitin protein ligase binding)|GO:0035066(positive regulation of histone acetylation)|GO:0035067(negative regulation of histone acetylation)|GO:0042127(regulation of cell proliferation)|GO:0042981(regulation of apoptotic process)|GO:0043009(chordate embryonic development)|GO:0043234(protein complex)|GO:0043627(response to estrogen stimulus)|GO:0044030(regulation of DNA methylation)|GO:0044212(transcription regulatory region DNA binding)|GO:0045717(negative regulation of fatty acid biosynthetic process)|GO:0045739(positive regulation of DNA repair)|GO:0045766(positive regulation of angiogenesis)|GO:0045892(negative regulation of transcription, DNA-dependent)|GO:0045893(positive regulation of transcription, DNA-dependent)|GO:0045944(positive regulation of transcription from RNA polymerase II promoter)|GO:0046600(negative regulation of centriole replication)|GO:0050681(androgen receptor binding)|GO:0051571(positive regulation of histone H3-K4 methylation)|GO:0051572(negative regulation of histone H3-K4 methylation)|GO:0051573(negative regulation of histone H3-K9 methylation)|GO:0051574(positive regulation of histone H3-K9 methylation)|GO:0051865(protein autoubiquitination)|GO:0070512(positive regulation of histone H4-K20 methylation)|GO:0070531(BRCA1-A complex)	AAGTGTTTTTCATAAACCCATTATCCAGGACTGTTTATAGCTGTTGGAAGGACTAGGTCT	A_23_P207400
A_21_P0009956	FALSE						Hs.130555	ENST00000428529	ens|ENST00000428529|linc|lnc-TOX2-1:1|linc|lnc-TOX2-1:2|linc|lnc-TOX2-1:3	chr20:42523721-42523780	hs|20q13.12			AACCATCACAATAGCCTTCCGCCTTCTCAGTGGGAGTACGAGTGACCCTGCAGCAGAAGG	A_21_P0009956
A_23_P203841	FALSE	NM_013449	NM_013449	11176	BAZ2A	bromodomain adjacent to zinc finger domain, 2A	Hs.314263	ENST00000551812	ref|NM_013449|ref|NM_001300905|ens|ENST00000551812|gb|AB032254	chr12:56990407-56990348	hs|12q13.3	Homo sapiens bromodomain adjacent to zinc finger domain, 2A (BAZ2A), transcript variant 1, mRNA [NM_013449]	GO:0000183(chromatin silencing at rDNA)|GO:0003677(DNA binding)|GO:0003723(RNA binding)|GO:0005515(protein binding)|GO:0005677(chromatin silencing complex)|GO:0005730(nucleolus)|GO:0006306(DNA methylation)|GO:0006338(chromatin remodeling)|GO:0006351(transcription, DNA-dependent)|GO:0006355(regulation of transcription, DNA-dependent)|GO:0008270(zinc ion binding)|GO:0010467(gene expression)|GO:0016575(histone deacetylation)|GO:0016922(ligand-dependent nuclear receptor binding)|GO:0033553(rDNA heterochromatin)|GO:0034770(histone H4-K20 methylation)|GO:0040029(regulation of gene expression, epigenetic)|GO:0045814(negative regulation of gene expression, epigenetic)|GO:0051567(histone H3-K9 methylation)|GO:0070577(histone acetyl-lysine binding)|GO:0070869(heterochromatin assembly involved in chromatin silencing)|GO:0070933(histone H4 deacetylation)	GCAATTTTCCCTTGGTATAAGATGTGCTAGATTAATTTCATTGTGAGGTGGATGGGGGAG	A_23_P203841
A_22_P00012923	FALSE	NR_121197	NR_121197	102724601	LOC102724601	uncharacterized LOC102724601	Hs.737097	ENST00000454467	ref|NR_121197|ens|ENST00000454467|ens|ENST00000430592|ens|ENST00000426899	chr1:174124824-174124765	hs|1q25.1	Homo sapiens uncharacterized LOC102724601 (LOC102724601), long non-coding RNA [NR_121197]		AAAGAGGCACTGGCTACTGGAGGAAGGGAGAAATCACCGAGAGAGCGAAAGATGTAACAG	A_22_P00012923
A_23_P117928	FALSE	NM_014952	NM_014952	22893	BAHD1	bromo adjacent homology domain containing 1	Hs.22109	ENST00000561234	ref|NM_014952|ref|NM_001301132|ref|NR_125372|ens|ENST00000561234	chr15:40760131-40760190	hs|15q15.1	Homo sapiens bromo adjacent homology domain containing 1 (BAHD1), transcript variant 1, mRNA [NM_014952]	GO:0000785(chromatin)|GO:0000976(transcription regulatory region sequence-specific DNA binding)|GO:0003682(chromatin binding)|GO:0005515(protein binding)|GO:0005654(nucleoplasm)|GO:0005677(chromatin silencing complex)|GO:0006342(chromatin silencing)|GO:0006351(transcription, DNA-dependent)|GO:0031507(heterochromatin assembly)|GO:0045892(negative regulation of transcription, DNA-dependent)	AGGAGGTAGGGTCTTGGCTGCCCCGAACTTAAATGCTTTTGAAATCTCTTAGATGTGGAA	A_23_P117928
A_21_P0007650	FALSE				lnc-FAM101A-2	lnc-FAM101A-2:4			linc|lnc-FAM101A-2:4|linc|TCONS_00020612	chr12:124725503-124725562	hs|12q24.31	LNCipedia lincRNA (lnc-FAM101A-2), lincRNA [lnc-FAM101A-2:4]		AGATGATAGGAGCCTAAATCAGTGGGTGGAACAGATTCAAGCAATTTTAGGGCAATACCG	A_21_P0007650
A_23_P120845	FALSE	NM_005080	NM_005080	7494	XBP1	X-box binding protein 1	Hs.437638	ENST00000611155	ref|NM_005080|ref|NM_001079539|ens|ENST00000611155|ens|ENST00000484256	chr22:29190792-29190733	hs|22q12.1	Homo sapiens X-box binding protein 1 (XBP1), transcript variant 1, mRNA [NM_005080]	GO:0000122(negative regulation of transcription from RNA polymerase II promoter)|GO:0000977(RNA polymerase II regulatory region sequence-specific DNA binding)|GO:0000981(sequence-specific DNA binding RNA polymerase II transcription factor activity)|GO:0001047(core promoter binding)|GO:0001085(RNA polymerase II transcription factor binding)|GO:0001158(enhancer sequence-specific DNA binding)|GO:0001525(angiogenesis)|GO:0001889(liver development)|GO:0001934(positive regulation of protein phosphorylation)|GO:0001935(endothelial cell proliferation)|GO:0002020(protease binding)|GO:0002639(positive regulation of immunoglobulin production)|GO:0003677(DNA binding)|GO:0003700(sequence-specific DNA binding transcription factor activity)|GO:0005515(protein binding)|GO:0005634(nucleus)|GO:0005654(nucleoplasm)|GO:0005737(cytoplasm)|GO:0005783(endoplasmic reticulum)|GO:0005829(cytosol)|GO:0006366(transcription from RNA polymerase II promoter)|GO:0006511(ubiquitin-dependent protein catabolic process)|GO:0006955(immune response)|GO:0006987(activation of signaling protein activity involved in unfolded protein response)|GO:0006990(positive regulation of transcription from RNA polymerase II promoter involved in unfolded protein response)|GO:0010508(positive regulation of autophagy)|GO:0010832(negative regulation of myotube differentiation)|GO:0014065(phosphatidylinositol 3-kinase cascade)|GO:0016049(cell growth)|GO:0019901(protein kinase binding)|GO:0030176(integral to endoplasmic reticulum membrane)|GO:0030968(endoplasmic reticulum unfolded protein response)|GO:0031017(exocrine pancreas development)|GO:0031062(positive regulation of histone methylation)|GO:0031490(chromatin DNA binding)|GO:0031625(ubiquitin protein ligase binding)|GO:0031647(regulation of protein stability)|GO:0031648(protein destabilization)|GO:0031670(cellular response to nutrient)|GO:0032008(positive regulation of TOR signaling cascade)|GO:0032869(cellular response to insulin stimulus)|GO:0034599(cellular response to oxidative stress)|GO:0034976(response to endoplasmic reticulum stress)|GO:0035356(cellular triglyceride homeostasis)|GO:0035924(cellular response to vascular endothelial growth factor stimulus)|GO:0042149(cellular response to glucose starvation)|GO:0042493(response to drug)|GO:0042632(cholesterol homeostasis)|GO:0042993(positive regulation of transcription factor import into nucleus)|GO:0043066(negative regulation of apoptotic process)|GO:0044212(transcription regulatory region DNA binding)|GO:0044267(cellular protein metabolic process)|GO:0045348(positive regulation of MHC class II biosynthetic process)|GO:0045579(positive regulation of B cell differentiation)|GO:0045582(positive regulation of T cell differentiation)|GO:0045600(positive regulation of fat cell differentiation)|GO:0045944(positive regulation of transcription from RNA polymerase II promoter)|GO:0046982(protein heterodimerization activity)|GO:0048010(vascular endothelial growth factor receptor signaling pathway)|GO:0048666(neuron development)|GO:0051024(positive regulation of immunoglobulin secretion)|GO:0051602(response to electrical stimulus)|GO:0055089(fatty acid homeostasis)	CCTTTTTGGCATCCTGGCTTGCCTCCAGTTTTAGGTCCTTTAGTTTGCTTCTGTAAGCAA	A_23_P120845
A_22_P00010589	FALSE							ENST00000555642	ens|ENST00000555642|linc|lnc-NDRG2-2:1	chr14:21384984-21384925	hs|14q11.2			AGATGTTTTATATGAAGCAGAAATAAAGTGTAAGCCAACATTAAACAAAATTCTCTGTAA	A_22_P00010589
A_21_P0001417	FALSE				lnc-ATF3-1	lnc-ATF3-1:4			linc|lnc-ATF3-1:4|linc|TCONS_00001267	chr1:212733871-212733930	hs|1q32.3	LNCipedia lincRNA (lnc-ATF3-1), lincRNA [lnc-ATF3-1:4]		AATCACTACTGGTACTTGGCTAAATATTGCAGCCACCTCTTCAGGCTACACATGTCAGGT	A_21_P0001417
A_23_P156708	FALSE	NM_032470	NM_032470	7148	TNXB	tenascin XB	Hs.485104	ENST00000549232	ref|NM_032470|ref|NM_019105|ref|NR_001284|ens|ENST00000549232	chr6:32009022-32008964	hs|6p21.33	Homo sapiens tenascin XB (TNXB), transcript variant XB-S, mRNA [NM_032470]	GO:0005178(integrin binding)|GO:0005518(collagen binding)|GO:0005578(proteinaceous extracellular matrix)|GO:0005583(fibrillar collagen)|GO:0005615(extracellular space)|GO:0005622(intracellular)|GO:0006631(fatty acid metabolic process)|GO:0006641(triglyceride metabolic process)|GO:0007155(cell adhesion)|GO:0007160(cell-matrix adhesion)|GO:0008201(heparin binding)|GO:0016337(cell-cell adhesion)|GO:0030036(actin cytoskeleton organization)|GO:0030199(collagen fibril organization)|GO:0031012(extracellular matrix)|GO:0032963(collagen metabolic process)|GO:0043206(fibril organization)|GO:0043506(regulation of JUN kinase activity)|GO:0048251(elastic fiber assembly)|GO:0070062(extracellular vesicular exosome)	CTTCTCTGCCAGCGATCTCGCAGCACTGTGTTTACAGGGGGGAGGGGAGGGGTTCGTACA	A_23_P156708
A_23_P252023	FALSE	NM_175698	NM_175698	6757	SSX2	synovial sarcoma, X breakpoint 2	Hs.661107		ref|NM_175698|ref|NM_001164417|ref|NM_001278697|ref|NM_001278702	chrX:52782287-52782346	hs|Xp11.22	Homo sapiens synovial sarcoma, X breakpoint 2 (SSX2), transcript variant 2, mRNA [NM_175698]	GO:0003676(nucleic acid binding)|GO:0005515(protein binding)|GO:0005634(nucleus)|GO:0006351(transcription, DNA-dependent)|GO:0006355(regulation of transcription, DNA-dependent)	ACTTCTCTAAGGAAGAGTGGGAAAAGATGAAAGCCTCAGAGAAAATCTTCTATGTGTATA	A_23_P252023
A_21_P0001507	FALSE				lnc-PPAP2B-4	lnc-PPAP2B-4:1			linc|lnc-PPAP2B-4:1|linc|TCONS_00001499	chr1:56522474-56522415	hs|1p32.2	LNCipedia lincRNA (lnc-PPAP2B-4), lincRNA [lnc-PPAP2B-4:1]		CCAAAACCAAAGCAATGTGATCATTCCAGTAGCAATTGTTGCAATAGAACCGTTTTATTA	A_21_P0001507
A_21_P0012608	FALSE				XLOC_l2_010816				linc|TCONS_l2_00020732	chr4:121256844-121288829	hs|4q27	BROAD Institute lincRNA (XLOC_l2_010816), lincRNA [TCONS_l2_00020732]		GCTGACTCGGGTTGCTACTTCTTGACAGACCGGACCCCAGATCGCTCATATAGCTTGAAG	A_21_P0012608
A_33_P3357949	FALSE	NM_004956	NM_004956	2115	ETV1	ets variant 1	Hs.22634		ref|NM_004956|ref|NM_001163147|ref|NM_001163148|ref|NM_001163150	chr7:13934144-13934085	hs|7p21.2	Homo sapiens ets variant 1 (ETV1), transcript variant 1, mRNA [NM_004956]	GO:0000978(RNA polymerase II core promoter proximal region sequence-specific DNA binding)|GO:0000981(sequence-specific DNA binding RNA polymerase II transcription factor activity)|GO:0001077(RNA polymerase II core promoter proximal region sequence-specific DNA binding transcription factor activity involved in positive regulation of transcription)|GO:0003700(sequence-specific DNA binding transcription factor activity)|GO:0005515(protein binding)|GO:0005634(nucleus)|GO:0006357(regulation of transcription from RNA polymerase II promoter)|GO:0006366(transcription from RNA polymerase II promoter)|GO:0007411(axon guidance)|GO:0007517(muscle organ development)|GO:0007638(mechanosensory behavior)|GO:0030154(cell differentiation)|GO:0045944(positive regulation of transcription from RNA polymerase II promoter)|GO:0048935(peripheral nervous system neuron development)	TGGAAAATTATTTACAAACCGTCAAAGAATATGAGGAAGTTGCTGTATGACATAGTGCTG	A_33_P3357949
A_22_P00000283	FALSE			100126328	MIR940	microRNA 940		ENST00000563734	ens|ENST00000563734|linc|lnc-AC009065.1-2:1	chr16:2318206-2318265	hs|16p13.3	microRNA 940 [Source:HGNC Symbol;Acc:HGNC:33683] [ENST00000563734]		TTAAAGAGTCAAGGCAGTTTGTGGGAGTCGCGCTGGGGACGTTCAAGGTGTCTCCTAGCC	A_22_P00000283
A_23_P255257	FALSE	NM_015397	NM_015397	25853	DCAF12	DDB1 and CUL4 associated factor 12	Hs.741270	ENST00000361264	ref|NM_015397|ens|ENST00000361264|ref|XM_006716752|gb|AB067479	chr9:34086957-34086898	hs|9p13.3	Homo sapiens DDB1 and CUL4 associated factor 12 (DCAF12), mRNA [NM_015397]	GO:0005737(cytoplasm)|GO:0005813(centrosome)|GO:0016567(protein ubiquitination)|GO:0080008(CUL4 RING ubiquitin ligase complex)	CACCAGTTCCTCTAAGCACATACTCTGCTTTTCTGTCAACATCCCATTTTGGGGAAAGGA	A_23_P255257
A_33_P3220445	FALSE	NM_001001419	NM_001001419	4090	SMAD5	SMAD family member 5	Hs.167700	ENST00000545279	ref|NM_001001419|ref|NM_005903|ref|NM_001001420|ens|ENST00000545279	chr5:135513109-135513168	hs|5q31.1	Homo sapiens SMAD family member 5 (SMAD5), transcript variant 2, mRNA [NM_001001419]	GO:0000979(RNA polymerase II core promoter sequence-specific DNA binding)|GO:0001657(ureteric bud development)|GO:0001880(Mullerian duct regression)|GO:0002051(osteoblast fate commitment)|GO:0003700(sequence-specific DNA binding transcription factor activity)|GO:0005057(receptor signaling protein activity)|GO:0005515(protein binding)|GO:0005622(intracellular)|GO:0005634(nucleus)|GO:0005654(nucleoplasm)|GO:0005667(transcription factor complex)|GO:0005737(cytoplasm)|GO:0005829(cytosol)|GO:0006351(transcription, DNA-dependent)|GO:0006468(protein phosphorylation)|GO:0007165(signal transduction)|GO:0007179(transforming growth factor beta receptor signaling pathway)|GO:0007281(germ cell development)|GO:0009880(embryonic pattern specification)|GO:0016021(integral to membrane)|GO:0030218(erythrocyte differentiation)|GO:0030509(BMP signaling pathway)|GO:0030618(transforming growth factor beta receptor, pathway-specific cytoplasmic mediator activity)|GO:0031625(ubiquitin protein ligase binding)|GO:0035556(intracellular signal transduction)|GO:0043234(protein complex)|GO:0045669(positive regulation of osteoblast differentiation)|GO:0045893(positive regulation of transcription, DNA-dependent)|GO:0046872(metal ion binding)|GO:0051216(cartilage development)|GO:0060048(cardiac muscle contraction)|GO:0060348(bone development)|GO:0071407(cellular response to organic cyclic compound)|GO:0071773(cellular response to BMP stimulus)	CTGGATAAAGTCCTTACTCAGATGGGCTCCCCTCTGAACCCCATATCTTCTGTTTCATAA	A_33_P3220445
A_22_P00005226	FALSE	NR_024149	NR_024149	79104	MEG8	maternally expressed 8 (non-protein coding)	Hs.655789	ENST00000614605	ref|NR_024149|ens|ENST00000614605|ens|ENST00000553584|ens|ENST00000554852	chr14:101372441-101372500	hs|14q32.2	Homo sapiens maternally expressed 8 (non-protein coding) (MEG8), long non-coding RNA [NR_024149]		TGGTCAAGTCAGTGTTCAAACTATCTCCTGCTCTTTCAAGGGGATCTGGGGCTCTAGAAG	A_22_P00005226
A_33_P3295098	FALSE			83850	ESYT3	extended synaptotagmin-like protein 3		ENST00000289135	ens|ENST00000289135	chr3:138181245-138181304	hs|3q22.3	extended synaptotagmin-like protein 3 [Source:HGNC Symbol;Acc:HGNC:24295] [ENST00000289135]	GO:0005515(protein binding)|GO:0005543(phospholipid binding)|GO:0005887(integral to plasma membrane)|GO:0006869(lipid transport)|GO:0031227(intrinsic to endoplasmic reticulum membrane)|GO:0031234(extrinsic to internal side of plasma membrane)|GO:0044232(organelle membrane contact site)|GO:0046872(metal ion binding)	GTCAAATTTACTGCATTCTAAACTTACTTGGAATATTTCCTCTGTTTGTGACAACTGACC	A_33_P3295098
A_22_P00014012	FALSE	NR_110621	NR_110621	100996635	LOC100996635	uncharacterized LOC100996635	Hs.639548	ENST00000440116	ref|NR_110621|ref|NR_110622|ens|ENST00000440116|ens|ENST00000411798	chr1:95980226-95980285	hs|1p21.3	Homo sapiens uncharacterized LOC100996635 (LOC100996635), transcript variant 1, long non-coding RNA [NR_110621]		AGACCGGCTCATAGTGGCCACACTGATTAAGAATTACCATCAGCTCTTTAGGATTTGGAA	A_22_P00014012
A_23_P123672	FALSE	NM_014290	NM_014290	23424	TDRD7	tudor domain containing 7	Hs.193842	ENST00000355295	ref|NM_014290|ref|NM_001302884|ens|ENST00000355295|ref|XM_006717026	chr9:100258236-100258295	hs|9q22.33	Homo sapiens tudor domain containing 7 (TDRD7), transcript variant 1, mRNA [NM_014290]	GO:0002089(lens morphogenesis in camera-type eye)|GO:0003729(mRNA binding)|GO:0005515(protein binding)|GO:0005737(cytoplasm)|GO:0005759(mitochondrial matrix)|GO:0007281(germ cell development)|GO:0007283(spermatogenesis)|GO:0010608(posttranscriptional regulation of gene expression)|GO:0033391(chromatoid body)|GO:0035770(ribonucleoprotein granule)|GO:0043186(P granule)|GO:0047485(protein N-terminus binding)|GO:0070306(lens fiber cell differentiation)	AAATCTTAACTCTGCTACATGGCTCTGACTGCTGTGGGGGATTGAAAAGAATATGCTTAT	A_23_P123672
A_21_P0003616	FALSE				lnc-LPHN3-3	lnc-LPHN3-3:1			linc|lnc-LPHN3-3:1|linc|TCONS_00008092	chr4:63036133-63036192	hs|4q13.1	LNCipedia lincRNA (lnc-LPHN3-3), lincRNA [lnc-LPHN3-3:1]		TCAGAGGAGGATTGGTGAGCACCTGGAAGATTGACAAGTCACTTCCGGCAGAGCAGGCAG	A_21_P0003616
A_22_P00003128	FALSE		BX108194		lnc-C9orf131-1	lnc-C9orf131-1:1	Hs.735820		linc|lnc-C9orf131-1:1|gb|BX108194|tc|THC2672880	chr9:35098067-35098126	hs|9p13.3	BX108194 Soares_NFL_T_GBC_S1 Homo sapiens cDNA clone IMAGp998M065776, mRNA sequence [BX108194]		CCTCAGCACCTAGCATATATTTGAGGTTCACATACTGACCAAACGAATAAAGGAATATGT	A_22_P00003128
A_33_P3259443	FALSE	XR_109175	XR_109175	441728	LOC441728	golgin-like	Hs.635230		ref|XR_109175|ref|XR_159251|ref|XR_172109	chr15:76079262-76079321	hs|15q24.2	PREDICTED: Homo sapiens golgin-like (LOC441728), misc_RNA [XR_109175]		CCCTGTGTGTCATTCTTTTACCAGGCAGCCGAGAACAGGGAGATAAACATCATCATCTAA	A_33_P3259443
A_22_P00025675	FALSE				lnc-VCL-1	lnc-VCL-1:1			linc|lnc-VCL-1:1	chr10:76186402-76186461	hs|10q22.2	LNCipedia lincRNA (lnc-VCL-1), lincRNA [lnc-VCL-1:1]		GGATATTGGGGTATACTTTCTTGGCATAGTTTCAACTTTTGAAAGCATGTTAATGTCCAA	A_22_P00025675
A_22_P00020019	FALSE							ENST00000565401	ens|ENST00000565401|linc|lnc-LMF1-2:1	chr16:1046378-1046319	hs|16p13.3			GGTCTGCATAGCTCTGAATTGATTTTGGAAGAAACCGCCCTGAACTGTTTTTCTCACTGC	A_22_P00020019
A_22_P00002331	FALSE			101928536	LINC01493	long intergenic non-protein coding RNA 1493		ENST00000530102	ens|ENST00000530102|linc|lnc-C11orf74-5:2|linc|lnc-C11orf74-5:3|linc|TCONS_00019276	chr11:38688264-38688323	hs|11p12	long intergenic non-protein coding RNA 1493 [Source:HGNC Symbol;Acc:HGNC:51150] [ENST00000530102]		CCAGGATATGTCAAAATGGCTCCCACAGAACTTTCATTTGATCTTATCTTTCGCTGTCAC	A_22_P00002331
A_33_P3254590	FALSE	NR_033868	NR_033868	399881	HNRNPKP3	heterogeneous nuclear ribonucleoprotein K pseudogene 3	Hs.446761	ENST00000511537	ref|NR_033868|ens|ENST00000511537|linc|lnc-ALX4-8:2|gb|AK126814	chr11:43283141-43283082	hs|11p12	Homo sapiens heterogeneous nuclear ribonucleoprotein K pseudogene 3 (HNRNPKP3), non-coding RNA [NR_033868]		CCTCCATCATACCTTTTAAAACTAACAACTGTGAATCGTTTATTGTGTTAACCCTATACG	A_33_P3254590
A_33_P3421163	FALSE	NM_033285	NM_033285	94241	TP53INP1	tumor protein p53 inducible nuclear protein 1	Hs.492261	ENST00000342697	ref|NM_033285|ref|NM_001135733|ens|ENST00000342697|ens|ENST00000448464	chr8:95952206-95952147	hs|8q22.1	Homo sapiens tumor protein p53 inducible nuclear protein 1 (TP53INP1), transcript variant 1, mRNA [NM_033285]	GO:0000045(autophagic vacuole assembly)|GO:0005515(protein binding)|GO:0005634(nucleus)|GO:0005776(autophagic vacuole)|GO:0005829(cytosol)|GO:0006351(transcription, DNA-dependent)|GO:0006915(apoptotic process)|GO:0006950(response to stress)|GO:0007050(cell cycle arrest)|GO:0008285(negative regulation of cell proliferation)|GO:0009408(response to heat)|GO:0010508(positive regulation of autophagy)|GO:0016209(antioxidant activity)|GO:0016605(PML body)|GO:0030336(negative regulation of cell migration)|GO:0031410(cytoplasmic vesicle)|GO:0034644(cellular response to UV)|GO:0045893(positive regulation of transcription, DNA-dependent)|GO:0048102(autophagic cell death)|GO:0071361(cellular response to ethanol)|GO:0071447(cellular response to hydroperoxide)|GO:0072703(cellular response to methyl methanesulfonate)|GO:2001235(positive regulation of apoptotic signaling pathway)	ATGGAAAACCTTCTCATTGAACATCCCAGCATGTCTGTCTATGCTGTGCATAACTCCTGC	A_33_P3421163
A_24_P288915	FALSE		AK093811				Hs.745246	ENST00000445752	ens|ENST00000445752|ens|ENST00000580574|gb|AK093811|gb|AX748319	chr17:18506954-18506895	hs|17p11.2	coiled-coil domain containing 144B (pseudogene) [Source:HGNC Symbol;Acc:HGNC:26704] [ENST00000445752]		CAGCAGATTCCTAGGAAGGAAAATGAAGAGCATGACAGGTAAGCCTATAGCAGCGTTTAA	A_24_P288915
A_33_P3417950	FALSE	NM_005858	NM_005858	10270	AKAP8	A kinase (PRKA) anchor protein 8	Hs.594496	ENST00000598597	ref|NM_005858|ens|ENST00000598597|ens|ENST00000269701|ref|XM_005259706	chr19:15464414-15464355	hs|19p13.12	Homo sapiens A kinase (PRKA) anchor protein 8 (AKAP8), mRNA [NM_005858]	GO:0000793(condensed chromosome)|GO:0001939(female pronucleus)|GO:0003690(double-stranded DNA binding)|GO:0005634(nucleus)|GO:0005654(nucleoplasm)|GO:0005739(mitochondrion)|GO:0005794(Golgi apparatus)|GO:0007067(mitosis)|GO:0007076(mitotic chromosome condensation)|GO:0007165(signal transduction)|GO:0008270(zinc ion binding)|GO:0016020(membrane)|GO:0016363(nuclear matrix)|GO:0034237(protein kinase A regulatory subunit binding)	GCCTTAGTGGAGATTCCAGGTGAATATTTATGAAAAAGTCAACATTAGAACTGAAAATGG	A_33_P3417950
A_33_P3241989	FALSE	NM_001130715	NM_001130715	51316	PLAC8	placenta-specific 8	Hs.546392		ref|NM_001130715	chr4:84015366-84015307	hs|4q21.22	Homo sapiens placenta-specific 8 (PLAC8), transcript variant 3, mRNA [NM_001130715]	GO:0003682(chromatin binding)|GO:0008284(positive regulation of cell proliferation)|GO:0009409(response to cold)|GO:0040015(negative regulation of multicellular organism growth)|GO:0042742(defense response to bacterium)|GO:0043066(negative regulation of apoptotic process)|GO:0045944(positive regulation of transcription from RNA polymerase II promoter)|GO:0050873(brown fat cell differentiation)	CTGTTGGAGAAGCTGAACTTTGAAAGAGGTGAACATAGAATTTAGAATGTTTGGAAATGT	A_33_P3241989
A_33_P3414669	FALSE	NM_183353	NM_183353	51132	RLIM	ring finger protein, LIM domain interacting	Hs.653288	ENST00000349225	ref|NM_183353|ref|NM_016120|ens|ENST00000349225|ens|ENST00000332687	chrX:73810112-73810053	hs|Xq13.2	Homo sapiens ring finger protein, LIM domain interacting (RLIM), transcript variant 2, mRNA [NM_183353]	GO:0000122(negative regulation of transcription from RNA polymerase II promoter)|GO:0003714(transcription corepressor activity)|GO:0004842(ubiquitin-protein ligase activity)|GO:0005634(nucleus)|GO:0005654(nucleoplasm)|GO:0005737(cytoplasm)|GO:0006351(transcription, DNA-dependent)|GO:0006511(ubiquitin-dependent protein catabolic process)|GO:0008270(zinc ion binding)|GO:0016567(protein ubiquitination)|GO:0016874(ligase activity)|GO:0017053(transcriptional repressor complex)|GO:0043433(negative regulation of sequence-specific DNA binding transcription factor activity)|GO:0045892(negative regulation of transcription, DNA-dependent)|GO:0060816(random inactivation of X chromosome)	GGTTTAAGAAAAACAAACCACTACTACCTAGCACAAGTTAAATTTACAAGTCTGCTCCTC	A_33_P3414669
A_33_P3252394	FALSE	NM_006705	NM_006705	10912	GADD45G	growth arrest and DNA-damage-inducible, gamma	Hs.9701	ENST00000252506	ref|NM_006705|ens|ENST00000252506|gb|D83023|gb|AF079806	chr9:92221400-92221459	hs|9q22.2	Homo sapiens growth arrest and DNA-damage-inducible, gamma (GADD45G), mRNA [NM_006705]	GO:0000185(activation of MAPKKK activity)|GO:0000186(activation of MAPKK activity)|GO:0005515(protein binding)|GO:0005634(nucleus)|GO:0005737(cytoplasm)|GO:0006469(negative regulation of protein kinase activity)|GO:0006915(apoptotic process)|GO:0006950(response to stress)|GO:0007275(multicellular organismal development)|GO:0030154(cell differentiation)|GO:0043065(positive regulation of apoptotic process)|GO:0046330(positive regulation of JNK cascade)|GO:0051726(regulation of cell cycle)|GO:1900745(positive regulation of p38MAPK cascade)	GGCAATGCTTCGTTTTCTAAAGGATGCTGCTGTTGAAGCTTTGAATTTTACAATAAACTT	A_33_P3252394
A_23_P62377	FALSE	NM_001039582	NM_001039582	139728	PNCK	pregnancy up-regulated nonubiquitous CaM kinase	Hs.436667	ENST00000488994	ref|NM_001039582|ref|NM_001135740|ens|ENST00000488994|ens|ENST00000438984	chrX:152936250-152936042	hs|Xq28	Homo sapiens pregnancy up-regulated nonubiquitous CaM kinase (PNCK), transcript variant 1, mRNA [NM_001039582]	GO:0004683(calmodulin-dependent protein kinase activity)|GO:0005516(calmodulin binding)|GO:0005524(ATP binding)|GO:0005634(nucleus)|GO:0005737(cytoplasm)|GO:0006468(protein phosphorylation)	AGGCTCTGTCAGTGAGCAGATCCGGAAGAACTTTGCTCGGACACACTGGAAGCGAGCCTT	A_23_P62377
A_21_P0010441	FALSE				lnc-KCNJ4-1	lnc-KCNJ4-1:1			linc|lnc-KCNJ4-1:1|linc|lnc-KCNJ4-1:2|linc|TCONS_00029699|linc|TCONS_00029698	chr22:38814039-38812947	hs|22q13.1	LNCipedia lincRNA (lnc-KCNJ4-1), lincRNA [lnc-KCNJ4-1:1]		ATCTGAGCAATCCCCTACGGGGTGACAACCTGCAACTACATGGCATCGTGCACGTGGATC	A_21_P0010441
A_33_P3763846	FALSE	NM_001303252	NM_001303252	6300	MAPK12	mitogen-activated protein kinase 12	Hs.432642	ENST00000622558	ref|NM_001303252|ens|ENST00000622558|ens|ENST00000215659|gb|CR456515	chr22:50695576-50695517	hs|22q13.33	Homo sapiens mitogen-activated protein kinase 12 (MAPK12), transcript variant 2, mRNA [NM_001303252]	GO:0000165(MAPK cascade)|GO:0000287(magnesium ion binding)|GO:0004674(protein serine/threonine kinase activity)|GO:0004707(MAP kinase activity)|GO:0005515(protein binding)|GO:0005524(ATP binding)|GO:0005654(nucleoplasm)|GO:0005737(cytoplasm)|GO:0005739(mitochondrion)|GO:0005829(cytosol)|GO:0006351(transcription, DNA-dependent)|GO:0006355(regulation of transcription, DNA-dependent)|GO:0006975(DNA damage induced protein phosphorylation)|GO:0006996(organelle organization)|GO:0007005(mitochondrion organization)|GO:0007050(cell cycle arrest)|GO:0007165(signal transduction)|GO:0007265(Ras protein signal transduction)|GO:0007517(muscle organ development)|GO:0010952(positive regulation of peptidase activity)|GO:0018105(peptidyl-serine phosphorylation)|GO:0042692(muscle cell differentiation)|GO:0045445(myoblast differentiation)|GO:0048010(vascular endothelial growth factor receptor signaling pathway)|GO:0048011(nerve growth factor receptor signaling pathway)|GO:0051149(positive regulation of muscle cell differentiation)	AAACATGAGAAGCTAGGCGAGGACCGGATCCAGTTCCTCGTGTACCAGATGCTGAAGGGG	A_33_P3763846
A_21_P0012309	FALSE	NR_002733	NR_002733	26220	DGCR5	DiGeorge syndrome critical region gene 5 (non-protein coding)	Hs.646438		ref|NR_002733|ref|NR_045121|linc|lnc-DGCR6-2:1|linc|TCONS_l2_00018146	chr22:18982068-18982127	hs|22q11.21	Homo sapiens DiGeorge syndrome critical region gene 5 (non-protein coding) (DGCR5), transcript variant 1, non-coding RNA [NR_002733]		CTCCTCAAACTAAATCTTCCATTCTAAGCGCTTTGAACGAAGCAAATCAACCAATTAAAA	A_21_P0012309
A_19_P00319917	FALSE	NR_038956	NR_038956	100506714	NUP50-AS1	NUP50 antisense RNA 1 (head to head)	Hs.189902	ENST00000426282	ref|NR_038956|ref|NR_038957|ens|ENST00000426282|linc|lnc-KIAA0930-2:1	chr22:45529898-45529839	hs|22q13.31	Homo sapiens NUP50 antisense RNA 1 (head to head) (NUP50-AS1), transcript variant 1, long non-coding RNA [NR_038956]		ATGCACTTGTAAAAGTCAGACCAAGCTCAGCTCAGATTTCAGTTTTATTAGAAGTATGTC	A_19_P00319917
ERCC-00134_68	pos								DQ516739	unmapped					ERCC-00134_68
A_33_P3381851	FALSE	NM_181688	NM_181688	353333	KRTAP10-10	keratin associated protein 10-10	Hs.474001	ENST00000380095	ref|NM_181688|ref|NM_198688|ens|ENST00000380095|ens|ENST00000400368	chr21:46058134-46058193	hs|21q22.3	Homo sapiens keratin associated protein 10-10 (KRTAP10-10), mRNA [NM_181688]	GO:0045095(keratin filament)	CCTCCCAGCTGCCCCAGCAAGCTCTGCCCTCTCTGGCTTTGACACCCTCAGAAGGTGGGG	A_33_P3381851
A_23_P71146	FALSE	NM_006230	NM_006230	5425	POLD2	polymerase (DNA directed), delta 2, accessory subunit	Hs.306791	ENST00000470867	ref|NM_006230|ref|NM_001256879|ref|NM_001127218|ens|ENST00000470867	chr7:44156824-44156765	hs|7p13	Homo sapiens polymerase (DNA directed), delta 2, accessory subunit (POLD2), transcript variant 2, mRNA [NM_006230]	GO:0000278(mitotic cell cycle)|GO:0000722(telomere maintenance via recombination)|GO:0000723(telomere maintenance)|GO:0003677(DNA binding)|GO:0003887(DNA-directed DNA polymerase activity)|GO:0005515(protein binding)|GO:0005634(nucleus)|GO:0005654(nucleoplasm)|GO:0006260(DNA replication)|GO:0006271(DNA strand elongation involved in DNA replication)|GO:0006281(DNA repair)|GO:0006283(transcription-coupled nucleotide-excision repair)|GO:0006284(base-excision repair)|GO:0006289(nucleotide-excision repair)|GO:0006297(nucleotide-excision repair, DNA gap filling)|GO:0006298(mismatch repair)|GO:0032201(telomere maintenance via semi-conservative replication)|GO:0071897(DNA biosynthetic process)	CTCCGTGAGAGACGACGGGAAGTTTCTGGTGGAGGACTATTGCTTTGCTGACCTTGCTCC	A_23_P71146
A_22_P00010187	FALSE		CR740320				Hs.640541	ENST00000538640	ens|ENST00000538640|linc|lnc-MRPS35-1:1|gb|CR740320|tc|THC2696627	chr12:27857563-27857622	hs|12p11.22	CR740320 NCI_CGAP_GC4 Homo sapiens cDNA clone IMAGp971G2463 ; IMAGE:1552187 5', mRNA sequence [CR740320]		GAAAATATTTTATATACTGAAGTGTAAGCTTACGAAAATTTCAGAGAACCTAGTATAAAT	A_22_P00010187
A_21_P0000259	FALSE	NR_002565	NR_002565	9303	SNORD25	small nucleolar RNA, C/D box 25		ENST00000537925	ref|NR_002565|ens|ENST00000537925|ens|ENST00000540725|linc|lnc-WDR74-1:6	chr11:62623098-62623039	hs|11q12.3	Homo sapiens small nucleolar RNA, C/D box 25 (SNORD25), small nucleolar RNA [NR_002565]		ATGATGAGGACCTTTTCACAGACCTGTACTGAGCTCCGTGAGGATAAATAACTCTGAGGA	A_21_P0000259
A_22_P00004353	FALSE		CR741371				Hs.583581	ENST00000519306	ens|ENST00000519306|linc|lnc-COL22A1-1:1|gb|CR741371	chr8:140111676-140111617	hs|8q24.3	CR741371 Soares_testis_NHT Homo sapiens cDNA clone IMAGp971I1376 ; IMAGE:1737685 5', mRNA sequence [CR741371]		ATAAGCTCCCAACTCAGAGCTTGAGATCTAGACTTCTGCAGTACTTCCCAATTGCAGCAT	A_22_P00004353
A_21_P0001285	FALSE				lnc-UTP11L-2	lnc-UTP11L-2:1			linc|lnc-UTP11L-2:1|linc|TCONS_00000894	chr1:38628162-38628221	hs|1p34.3	LNCipedia lincRNA (lnc-UTP11L-2), lincRNA [lnc-UTP11L-2:1]		CGAGCTTAACAAATAGAACTTCCCTCAAATGATTCTTCCAACTAAACTGATAGAAAGCTA	A_21_P0001285
A_24_P930418	FALSE		AK057533	11030	RBPMS	RNA binding protein with multiple splicing	Hs.334587		gb|AK057533|gb|AK310533|tc|THC2479636	chr8:30402947-30403006	hs|8p12	Homo sapiens cDNA FLJ32971 fis, clone TESTI2008847. [AK057533]	GO:0000166(nucleotide binding)|GO:0003713(transcription coactivator activity)|GO:0005515(protein binding)|GO:0005654(nucleoplasm)|GO:0005737(cytoplasm)|GO:0006351(transcription, DNA-dependent)|GO:0006355(regulation of transcription, DNA-dependent)|GO:0006396(RNA processing)|GO:0008143(poly(A) RNA binding)|GO:0010862(positive regulation of pathway-restricted SMAD protein phosphorylation)|GO:0060391(positive regulation of SMAD protein import into nucleus)	GGCCTGCAAAGATTGATGACCAGTAACAAATAGAAAGTACGTACGTAGGTTTCATTTGTC	A_24_P930418
A_22_P00016797	FALSE							ENST00000555649	ens|ENST00000555649|linc|lnc-TRIM9-2:1|tc|THC2781301	chr14:51811691-51811632	hs|14q22.1	ALU2_HUMAN (P39189) Alu subfamily SB sequence contamination warning entry, partial (8%) [THC2781301]		ATAACACCAAAAGAAAAAACCTGGATTCCAGAAGGAAATAAAGATTTTCAGTCCCTGCAA	A_22_P00016797
A_22_P00007653	FALSE				lnc-HEXA-1	lnc-HEXA-1:1			linc|lnc-HEXA-1:1	chr15:72774092-72774033	hs|15q24.1	LNCipedia lincRNA (lnc-HEXA-1), lincRNA [lnc-HEXA-1:1]		ACCCTATGATTAGCCTAGTAAACGTTGCCTAGGTTCTGGAAATTTTCCCATTATTACCTT	A_22_P00007653
A_21_P0007074	FALSE	NR_120620	NR_120620	101927396	LINC01514	long intergenic non-protein coding RNA 1514	Hs.551648	ENST00000434189	ref|NR_120620|ens|ENST00000434189|linc|lnc-TLX1-1:3|linc|lnc-TLX1-1:2	chr10:102950946-102951102	hs|10q24.31	Homo sapiens long intergenic non-protein coding RNA 1514 (LINC01514), long non-coding RNA [NR_120620]		ACTTCAAAGCCTTTCTGGAAGCAGTCTCTGCAATAACCAACCTGGGTTCTCTCCTAATGT	A_21_P0007074
A_22_P00012683	FALSE		XM_006726511		lnc-QSOX2-1	lnc-QSOX2-1:10			linc|lnc-QSOX2-1:10|linc|lnc-QSOX2-1:6|linc|lnc-QSOX2-1:5|linc|lnc-QSOX2-1:7	chr9:139166788-139166729	hs|9q34.3	LNCipedia lincRNA (lnc-QSOX2-1), lincRNA [lnc-QSOX2-1:10]		GATGTGCAAGGACCGAGAGCCGACCACAGCCTCTCAGAGCACAGGGATGGCCACACCCAG	A_22_P00012683
A_21_P0011230	FALSE						Hs.678973	ENST00000606973	ens|ENST00000606973|linc|TCONS_l2_00007552|gb|BC041842|tc|THC2668121	chr13:52793841-52793782	hs|13q14.3	transmembrane phosphoinositide 3-phosphatase and tensin homolog 2 pseudogene 2 [Source:HGNC Symbol;Acc:HGNC:38076] [ENST00000606973]		CTAACAAGGGTGCCTACTACATGGCTTTTCAGTTAGCCCCAAAATAAAATGTAACAATTT	A_21_P0011230
A_33_P3589217	FALSE	NM_001636	NM_001636	293	SLC25A6	solute carrier family 25 (mitochondrial carrier; adenine nucleotide translocator), member 6	Hs.350927	ENST00000484026	ref|NM_001636|ens|ENST00000484026|ens|ENST00000475167|ens|ENST00000381401	chrX:1508451-1508392	hs|Xp22.33	Homo sapiens solute carrier family 25 (mitochondrial carrier; adenine nucleotide translocator), member 6 (SLC25A6), mRNA [NM_001636]	GO:0005471(ATP:ADP antiporter activity)|GO:0005515(protein binding)|GO:0005634(nucleus)|GO:0005739(mitochondrion)|GO:0005743(mitochondrial inner membrane)|GO:0005744(mitochondrial inner membrane presequence translocase complex)|GO:0006112(energy reserve metabolic process)|GO:0006626(protein targeting to mitochondrion)|GO:0006915(apoptotic process)|GO:0015866(ADP transport)|GO:0015867(ATP transport)|GO:0016021(integral to membrane)|GO:0016032(viral reproduction)|GO:0019048(virus-host interaction)|GO:0019058(viral infectious cycle)|GO:0044267(cellular protein metabolic process)|GO:0044281(small molecule metabolic process)|GO:0046732(active induction of host immune response by virus)|GO:0050796(regulation of insulin secretion)|GO:0055085(transmembrane transport)	AGTACAAGCAGATCTTCCTGGGGGGCGTGGACAAGCACACGCAGTTCTGGAGGTACTTTG	A_33_P3589217
A_33_P3231739	FALSE	NM_017770	NM_017770	54898	ELOVL2	ELOVL fatty acid elongase 2	Hs.656436	ENST00000354666	ref|NM_017770|ens|ENST00000354666|ref|XM_005249200|gb|AL080199	chr6:10981073-10981014	hs|6p24.2	Homo sapiens ELOVL fatty acid elongase 2 (ELOVL2), mRNA [NM_017770]	GO:0005515(protein binding)|GO:0005783(endoplasmic reticulum)|GO:0005789(endoplasmic reticulum membrane)|GO:0006636(unsaturated fatty acid biosynthetic process)|GO:0009922(fatty acid elongase activity)|GO:0016021(integral to membrane)|GO:0019432(triglyceride biosynthetic process)|GO:0033559(unsaturated fatty acid metabolic process)|GO:0034626(fatty acid elongation, polyunsaturated fatty acid)|GO:0035338(long-chain fatty-acyl-CoA biosynthetic process)|GO:0036109(alpha-linolenic acid metabolic process)|GO:0042761(very long-chain fatty acid biosynthetic process)|GO:0043651(linoleic acid metabolic process)|GO:0044255(cellular lipid metabolic process)|GO:0044281(small molecule metabolic process)	GGAGGCTGCAGAAGCCATTTCTCTTTGTAGATAAAAAGCATTATCTATGATTGTTGTATA	A_33_P3231739
A_33_P3223467	FALSE	NM_025054	NM_025054	80124	VCPIP1	valosin containing protein (p97)/p47 complex interacting protein 1	Hs.632066		ref|NM_025054	chr8:67542631-67542572	hs|8q13.1	Homo sapiens valosin containing protein (p97)/p47 complex interacting protein 1 (VCPIP1), mRNA [NM_025054]	GO:0004843(ubiquitin-specific protease activity)|GO:0005737(cytoplasm)|GO:0005783(endoplasmic reticulum)|GO:0005795(Golgi stack)|GO:0006508(proteolysis)|GO:0007067(mitosis)|GO:0016320(endoplasmic reticulum membrane fusion)|GO:0016567(protein ubiquitination)|GO:0035871(protein K11-linked deubiquitination)|GO:0071108(protein K48-linked deubiquitination)|GO:0090168(Golgi reassembly)	GTGCCAAGAACTGGAAAGTCTACTTTTTGGAGGGAAATGATACTTAGAATTTGTAAACAT	A_33_P3223467
A_32_P57237	FALSE	NM_000982	NM_000982	6144	RPL21	ribosomal protein L21	Hs.381123	ENST00000403842	ref|NM_000982|ref|NR_026911|ens|ENST00000403842|ens|ENST00000493317	chr13:27829448-27830336	hs|13q12.2	Homo sapiens ribosomal protein L21 (RPL21), mRNA [NM_000982]	GO:0000184(nuclear-transcribed mRNA catabolic process, nonsense-mediated decay)|GO:0003723(RNA binding)|GO:0003735(structural constituent of ribosome)|GO:0005730(nucleolus)|GO:0005737(cytoplasm)|GO:0005829(cytosol)|GO:0006412(translation)|GO:0006413(translational initiation)|GO:0006414(translational elongation)|GO:0006415(translational termination)|GO:0006614(SRP-dependent cotranslational protein targeting to membrane)|GO:0010467(gene expression)|GO:0016020(membrane)|GO:0016032(viral reproduction)|GO:0019058(viral infectious cycle)|GO:0019083(viral transcription)|GO:0022625(cytosolic large ribosomal subunit)|GO:0044267(cellular protein metabolic process)	GTTACCCAGCATGCTGTTGGCATTGTTGTAAACAAACAAGTTAAAGGCAAGATTCTTGCC	A_32_P57237
A_21_P0010149	FALSE							ENST00000415269	ens|ENST00000415269|ens|ENST00000434859|linc|lnc-JAM2-7:1|linc|lnc-JAM2-7:2	chr21:25415582-25415641	hs|21q21.2			TGTCAACGAATTCAACAAAGCTGTAAGCAAAGCCAATGGAAGAATATGTCAGATACTGAG	A_21_P0010149
A_22_P00011426	FALSE				lnc-PAM-4	lnc-PAM-4:1			linc|lnc-PAM-4:1|linc|lnc-PAM-4:2|linc|TCONS_00009473|linc|TCONS_00009474	chr5:101841229-101841288	hs|5q21.1	LNCipedia lincRNA (lnc-PAM-4), lincRNA [lnc-PAM-4:1]		CGAATGAGAAGACTGATGATGAAGAGGACCTTTAAAAGTGTATTTCTGTTACGGTTATTT	A_22_P00011426
A_33_P3342481	FALSE								tc|THC2723408	chr2:090520625-090520566	hs|2p11.1			TATTTGCAGTAATCACTAAATTTTAACTAATACTATCTTTGCTTCCAGTAGTGTTCTATG	A_33_P3342481
A_23_P114689	FALSE	NM_017707	NM_017707	55616	ASAP3	ArfGAP with SH3 domain, ankyrin repeat and PH domain 3	Hs.437379	ENST00000336689	ref|NM_017707|ref|NM_001143778|ens|ENST00000336689|ens|ENST00000495646	chr1:23755346-23755287	hs|1p36.12	Homo sapiens ArfGAP with SH3 domain, ankyrin repeat and PH domain 3 (ASAP3), transcript variant 1, mRNA [NM_017707]	GO:0001726(ruffle)|GO:0005737(cytoplasm)|GO:0005925(focal adhesion)|GO:0008060(ARF GTPase activator activity)|GO:0008270(zinc ion binding)|GO:0016477(cell migration)|GO:0032850(positive regulation of ARF GTPase activity)|GO:0051492(regulation of stress fiber assembly)	CAATGAGAAAGCAGATACACCTAAGCCATCATCAACCACTAACATCTCAACTTGCCAGTT	A_23_P114689
A_33_P3877992	FALSE	NR_038881	NR_038881	286190	LOC286190	uncharacterized LOC286190	Hs.662204		ref|NR_038881|gb|AL833348|tc|THC2543254	chr8:71575421-71575480	hs|8q13.3	Homo sapiens uncharacterized LOC286190 (LOC286190), long non-coding RNA [NR_038881]		CAACTGTTGGTGAGAAGGGGAACTGCATATGACTGGAAATAAACAATAAAAGTAACATAC	A_33_P3877992
A_22_P00023982	FALSE	NR_126346	NR_126346	104266957	KBTBD11-OT1	KBTBD11 overlapping transcript 1	Hs.734498	ENST00000518539	ref|NR_126346|ens|ENST00000518539|linc|lnc-KBTBD11-1:1|gb|BX104191	chr8:1924548-1924607	hs|8p23.3	Homo sapiens KBTBD11 overlapping transcript 1 (KBTBD11-OT1), long non-coding RNA [NR_126346]		CTTTAAGAATAAATTAAAGCATCTAGTTTACTTTTTGCCAACAGCCAGGTTCCTGCTAGA	A_22_P00023982
A_33_P3381107	FALSE	NM_001004478	NM_001004478	128368	OR10Z1	olfactory receptor, family 10, subfamily Z, member 1	Hs.553590	ENST00000361284	ref|NM_001004478|ens|ENST00000361284|gb|AB529288|tc|NP1461918	chr1:158577098-158577157	hs|1q23.1	Homo sapiens olfactory receptor, family 10, subfamily Z, member 1 (OR10Z1), mRNA [NM_001004478]	GO:0004888(transmembrane signaling receptor activity)|GO:0004930(G-protein coupled receptor activity)|GO:0004984(olfactory receptor activity)|GO:0005886(plasma membrane)|GO:0007186(G-protein coupled receptor signaling pathway)|GO:0016021(integral to membrane)|GO:0050907(detection of chemical stimulus involved in sensory perception)|GO:0050911(detection of chemical stimulus involved in sensory perception of smell)	TAGTCTAAGGAATAGGGCTATACAGACAGCTCTGAGGAATGCTTTCAGAGGGAGATTGCT	A_33_P3381107
A_22_P00015234	FALSE		DB050195		lnc-SPACA3-1	lnc-SPACA3-1:1	Hs.579287		linc|lnc-SPACA3-1:1|gb|DB050195	chr17:31458654-31458713	hs|17q11.2	DB050195 TESTI2 Homo sapiens cDNA clone TESTI2039685 5', mRNA sequence [DB050195]		TATGTGTGAGGACAGGTGCTTCATGCTCCTGGGAGTCCTGTGAGGCTGGAGGAGGTCATT	A_22_P00015234
A_21_P0010897	FALSE				XLOC_l2_002067				linc|TCONS_l2_00003715	chr10:95505468-95505409	hs|10q23.33	BROAD Institute lincRNA (XLOC_l2_002067), lincRNA [TCONS_l2_00003715]		AAAGCTGTTACTATTCCAGTATGTATCCTACTACCCACGGTGCCGCTTATATAAGAGCGC	A_21_P0010897
A_32_P783	FALSE	NM_000998	NM_000998	6168	RPL37A	ribosomal protein L37a	Hs.433701	ENST00000451614	ref|NM_000998|ens|ENST00000451614|ens|ENST00000359681|linc|TCONS_l2_00026919	chr2:217364080-217364688	hs|2q35	Homo sapiens ribosomal protein L37a (RPL37A), mRNA [NM_000998]	GO:0000184(nuclear-transcribed mRNA catabolic process, nonsense-mediated decay)|GO:0003735(structural constituent of ribosome)|GO:0005634(nucleus)|GO:0005829(cytosol)|GO:0005925(focal adhesion)|GO:0006412(translation)|GO:0006413(translational initiation)|GO:0006414(translational elongation)|GO:0006415(translational termination)|GO:0006614(SRP-dependent cotranslational protein targeting to membrane)|GO:0010467(gene expression)|GO:0016032(viral reproduction)|GO:0019058(viral infectious cycle)|GO:0019083(viral transcription)|GO:0022625(cytosolic large ribosomal subunit)|GO:0044267(cellular protein metabolic process)|GO:0046872(metal ion binding)|GO:0070062(extracellular vesicular exosome)	ATCAGCCAGTACGCCAAGTACATTTGCTCTTTTCTGTGGCAAAACCAAGATGAAGAGACG	A_32_P783
A_21_P0003351	FALSE							ENST00000503465	ens|ENST00000503465|linc|lnc-TBC1D1-2:1|linc|TCONS_00007514	chr4:38387312-38387371	hs|4p14			CTAGGATTCTGCAACTTGAGGTGGGAGTGTCTATAAGCTGGAAACAAAAGTTTCAAAAAA	A_21_P0003351
A_21_P0012145	FALSE				lnc-SPTLC3-2	lnc-SPTLC3-2:1			linc|lnc-SPTLC3-2:1|linc|TCONS_l2_00016734	chr20:12917783-12917842	hs|20p12.1	LNCipedia lincRNA (lnc-SPTLC3-2), lincRNA [lnc-SPTLC3-2:1]		CACCTGAAAGGCTCACTCCTGTTGTAATAAATGACACATAAGGTCACAATTCAACCGGTA	A_21_P0012145
A_21_P0009361	FALSE				lnc-SDK2-5	lnc-SDK2-5:1			linc|lnc-SDK2-5:1|linc|TCONS_00025761	chr17:71943124-71943065	hs|17q25.1	LNCipedia lincRNA (lnc-SDK2-5), lincRNA [lnc-SDK2-5:1]		ATCATGTATCCAAAGGCATGAATGAAAAGAAAGAGCCTTCTACCAGGACCTCCTGCACCA	A_21_P0009361
A_21_P0008555	FALSE				lnc-C15orf48-1	lnc-C15orf48-1:4	Hs.375762		linc|lnc-C15orf48-1:4|linc|lnc-C15orf48-1:5|gb|AK056686|linc|TCONS_00023224	chr15:45771743-45771802	hs|15q21.1	Homo sapiens cDNA FLJ32124 fis, clone PEBLM1000180. [AK056686]		CGTCACTGCATGTGACTGATACCAAAAGAGAAAGGTTCTTTTAATTAATCTTTCCATACT	A_21_P0008555
A_23_P76218	FALSE	NM_053283	NM_053283	117159	DCD	dermcidin	Hs.350570	ENST00000546807	ref|NM_053283|ref|NM_001300854|ens|ENST00000546807|ens|ENST00000293371	chr12:55038504-55038445	hs|12q13.2	Homo sapiens dermcidin (DCD), transcript variant 1, mRNA [NM_053283]	GO:0005576(extracellular region)|GO:0006508(proteolysis)|GO:0008233(peptidase activity)|GO:0031640(killing of cells of other organism)|GO:0042742(defense response to bacterium)|GO:0050832(defense response to fungus)|GO:0070062(extracellular vesicular exosome)	TACTATAGCTGTAAGGAGAAGCTGAGAAATGATACCCAGGAGCAGCAGGCTTTACGTCTT	A_23_P76218
A_22_P00012147	FALSE						Hs.582510	ENST00000512941	ens|ENST00000512941|linc|lnc-POLR3G-2:1|linc|TCONS_00009458|gb|DA173333	chr5:89243157-89243216	hs|5q14.3	DA173333 BRAMY2 Homo sapiens cDNA clone BRAMY2036130 5', mRNA sequence [DA173333]		CAGGTGCCCTATGAAGGTGAAACAGATAATATTCATTCAGGAAATATTCCCGTATTTAAA	A_22_P00012147
A_23_P120812	FALSE	NM_020070	NM_020070	3543	IGLL1	immunoglobulin lambda-like polypeptide 1	Hs.348935	ENST00000330377	ref|NM_020070|ref|NR_029395|ens|ENST00000330377|ens|ENST00000412472	chr22:23917222-23917163	hs|22q11.23	Homo sapiens immunoglobulin lambda-like polypeptide 1 (IGLL1), transcript variant 1, mRNA [NM_020070]	GO:0006955(immune response)|GO:0016020(membrane)|GO:0070062(extracellular vesicular exosome)	GGGGGTTTCAATCCAAGCATAACTCAGTGACGCATGTGTTTGGCAGCGGGACCCAGCTCA	A_23_P120812
A_23_P29204	FALSE	NM_016498	NM_016498	51537	MTFP1	mitochondrial fission process 1	Hs.713636	ENST00000454552	ref|NM_016498|ref|NM_001003704|ens|ENST00000454552|ens|ENST00000266263	chr22:30824628-30824687	hs|22q12.2	Homo sapiens mitochondrial fission process 1 (MTFP1), transcript variant 1, mRNA [NM_016498]	GO:0000266(mitochondrial fission)|GO:0005743(mitochondrial inner membrane)|GO:0006915(apoptotic process)|GO:0016021(integral to membrane)	CACCTGGGTGGGTTTGAGCTGGACAGAAGCTTAGAGACAAAGGCTTCAAGAAGCAGTGGC	A_23_P29204
A_33_P3281066	FALSE	NM_001098402	NM_001098402	49854	ZBTB21	zinc finger and BTB domain containing 21	Hs.434947	ENST00000398499	ref|NM_001098402|ref|NM_020727|ref|NM_001098403|ens|ENST00000398499	chr21:43408967-43408908	hs|21q22.3	Homo sapiens zinc finger and BTB domain containing 21 (ZBTB21), transcript variant 1, mRNA [NM_001098402]	GO:0005515(protein binding)|GO:0005634(nucleus)|GO:0006351(transcription, DNA-dependent)|GO:0006355(regulation of transcription, DNA-dependent)|GO:0008327(methyl-CpG binding)|GO:0045892(negative regulation of transcription, DNA-dependent)|GO:0046872(metal ion binding)	CTTGGCATTATAAATTCAGTATCCCAGGACCTAAACCTTTATGCTACATTTTCGAAGATT	A_33_P3281066
A_23_P73637	FALSE	NM_031273	NM_031273	56156	TEX13B	testis expressed 13B	Hs.333130	ENST00000302917	ref|NM_031273|ens|ENST00000302917|gb|BC160037|gb|BC150140	chrX:107224373-107224314	hs|Xq22.3	Homo sapiens testis expressed 13B (TEX13B), mRNA [NM_031273]		CTTCACCAGCAAAGGTCACAGAACGGGTTCCAACTCAGATGCCTTTCAACTGGGGGGCCT	A_23_P73637
A_23_P146497	FALSE	NM_014811	NM_014811	9858	PPP1R26	protein phosphatase 1, regulatory subunit 26	Hs.533260	ENST00000356818	ref|NM_014811|ens|ENST00000356818|ens|ENST00000401470|ens|ENST00000605286	chr9:138380281-138380340	hs|9q34.3	Homo sapiens protein phosphatase 1, regulatory subunit 26 (PPP1R26), mRNA [NM_014811]	GO:0004864(protein phosphatase inhibitor activity)|GO:0005515(protein binding)|GO:0005654(nucleoplasm)|GO:0005730(nucleolus)|GO:0010923(negative regulation of phosphatase activity)|GO:0019902(phosphatase binding)	TCTTAGCTTAGGAAACATTTGGTTCTTACCATCACAGCCAGGTTCACAGAGGCTCTGATG	A_23_P146497
A_33_P3339197	FALSE									unmapped				AGGGGTTTCCCAGCTCTGACTTTCCTAGTCATTCACCTGAGTCTGAGGCCTCCTAGGTGA	A_33_P3339197
A_21_P0009396	FALSE				lnc-SEPT9-1	lnc-SEPT9-1:3			linc|lnc-SEPT9-1:3|linc|TCONS_00025982	chr17:75254724-75254783	hs|17q25.2	LNCipedia lincRNA (lnc-SEPT9-1), lincRNA [lnc-SEPT9-1:3]		GGACCAACCTCCAACTTCTCCTCGGCTTGGGATCTCCGGTTTCTCTCTTTGTCAAGGCAC	A_21_P0009396
A_23_P116898	FALSE	NM_000014	NM_000014	2	A2M	alpha-2-macroglobulin	Hs.212838	ENST00000318602	ref|NM_000014|ens|ENST00000318602|ens|ENST00000495709|ens|ENST00000495442	chr12:9221418-9221359	hs|12p13.31	Homo sapiens alpha-2-macroglobulin (A2M), mRNA [NM_000014]	GO:0001869(negative regulation of complement activation, lectin pathway)|GO:0002020(protease binding)|GO:0002576(platelet degranulation)|GO:0004867(serine-type endopeptidase inhibitor activity)|GO:0005102(receptor binding)|GO:0005515(protein binding)|GO:0005576(extracellular region)|GO:0005829(cytosol)|GO:0007264(small GTPase mediated signal transduction)|GO:0007596(blood coagulation)|GO:0007597(blood coagulation, intrinsic pathway)|GO:0010951(negative regulation of endopeptidase activity)|GO:0019838(growth factor binding)|GO:0019899(enzyme binding)|GO:0019959(interleukin-8 binding)|GO:0019966(interleukin-1 binding)|GO:0022617(extracellular matrix disassembly)|GO:0030168(platelet activation)|GO:0030198(extracellular matrix organization)|GO:0031093(platelet alpha granule lumen)|GO:0043120(tumor necrosis factor binding)|GO:0048306(calcium-dependent protein binding)|GO:0048863(stem cell differentiation)|GO:0051056(regulation of small GTPase mediated signal transduction)|GO:0070062(extracellular vesicular exosome)|GO:0072562(blood microparticle)	CTTGTTCTTCACGGTTCTGCAAGATGTCCCAGTAAGAGATCTGAAACCAGCCATAGTGAA	A_23_P116898
A_24_P254965	FALSE	NM_018486	NM_018486	55869	HDAC8	histone deacetylase 8	Hs.310536		ref|NM_018486|ref|NM_001166422|ref|NM_001166420|ref|NM_001166419	chrX:71788605-71787823	hs|Xq13.1	Homo sapiens histone deacetylase 8 (HDAC8), transcript variant 1, mRNA [NM_018486]	GO:0000118(histone deacetylase complex)|GO:0000122(negative regulation of transcription from RNA polymerase II promoter)|GO:0000228(nuclear chromosome)|GO:0000278(mitotic cell cycle)|GO:0004407(histone deacetylase activity)|GO:0005634(nucleus)|GO:0005654(nucleoplasm)|GO:0005737(cytoplasm)|GO:0005829(cytosol)|GO:0005886(plasma membrane)|GO:0006325(chromatin organization)|GO:0006333(chromatin assembly or disassembly)|GO:0006351(transcription, DNA-dependent)|GO:0007062(sister chromatid cohesion)|GO:0008134(transcription factor binding)|GO:0016568(chromatin modification)|GO:0032041(NAD-dependent histone deacetylase activity (H3-K14 specific))|GO:0046872(metal ion binding)|GO:0046969(NAD-dependent histone deacetylase activity (H3-K9 specific))|GO:0046970(NAD-dependent histone deacetylase activity (H4-K16 specific))|GO:0070932(histone H3 deacetylation)|GO:0070933(histone H4 deacetylation)|GO:0071922(regulation of cohesin localization to chromatin)	AGGTTATGACTGCCCAGCCACTGAAGGGATATTTGACTATGCAGCAGCTATAGGAGGGGC	A_24_P254965
A_33_P3240951	FALSE	NM_001280544	NM_001280544	8110	DPF3	D4, zinc and double PHD fingers, family 3	Hs.162868	ENST00000366353	ref|NM_001280544|ref|NM_001280543|ref|NM_012074|ens|ENST00000366353	chr14:73136788-73136729	hs|14q24.2	Homo sapiens D4, zinc and double PHD fingers, family 3 (DPF3), transcript variant 4, mRNA [NM_001280544]	GO:0006351(transcription, DNA-dependent)|GO:0006355(regulation of transcription, DNA-dependent)|GO:0007399(nervous system development)|GO:0008150(biological_process)|GO:0008270(zinc ion binding)|GO:0016568(chromatin modification)|GO:0071565(nBAF complex)	TTATGTTTCCAATAGCACTTCCTGAAATAAACCAAAGCAACACTGCTCAAGGCCCCTGGG	A_33_P3240951
A_33_P3376302	FALSE		DA144211				Hs.739143		gb|DA144211	chr13:80632879-80632820	hs|13q31.1	DA144211 BRAMY2 Homo sapiens cDNA clone BRAMY2000368 5', mRNA sequence [DA144211]		ATGACCCAGAAACCAAGTTGCGTGAAACTACCATGGTTTGTGCCTCGATAGGTTGAACAA	A_33_P3376302
A_24_P168760	FALSE	NM_004286	NM_004286	9567	GTPBP1	GTP binding protein 1	Hs.276925	ENST00000216044	ref|NM_004286|ens|ENST00000216044|ref|XR_244397|ref|XM_005261857	chr22:39129283-39129342	hs|22q13.1	Homo sapiens GTP binding protein 1 (GTPBP1), mRNA [NM_004286]	GO:0000177(cytoplasmic exosome (RNase complex))|GO:0003924(GTPase activity)|GO:0005525(GTP binding)|GO:0005829(cytosol)|GO:0006184(GTP catabolic process)|GO:0006955(immune response)|GO:0007165(signal transduction)|GO:0016020(membrane)|GO:0061014(positive regulation of mRNA catabolic process)	CATGGCAGAACCTCGTTTTATTTTAACTCTTTGCCCCTACAAACAAACAGCAGTACTTGC	A_24_P168760
A_22_P00021003	FALSE				lnc-HDAC9-2	lnc-HDAC9-2:1			linc|lnc-HDAC9-2:1|linc|lnc-HDAC9-2:2|linc|TCONS_00012869	chr7:19153811-19153870	hs|7p21.1	LNCipedia lincRNA (lnc-HDAC9-2), lincRNA [lnc-HDAC9-2:1]		CTCCAAGCTTTCACTAACCTTTTAATACAAGTCAATGCTGCAGACTCCTTATTGTAAAAT	A_22_P00021003
A_33_P3383606	FALSE	NM_001135914	NM_001135914	375616	KCP	kielin/chordin-like protein	Hs.371746	ENST00000610776	ref|NM_001135914|linc|lnc-TNPO3-1:3|linc|lnc-TNPO3-1:1|ens|ENST00000610776	chr7:128516990-128516931	hs|7q32.1	Homo sapiens kielin/chordin-like protein (KCP), transcript variant 1, mRNA [NM_001135914]	GO:0005576(extracellular region)	AGCCTGGGCCCCTGCCCTGCAAAGACCCCCGCCATGTTGAGTCACCAGCAGTAAACTCTA	A_33_P3383606
A_22_P00008257	FALSE				lnc-IRX1-2	lnc-IRX1-2:1			linc|lnc-IRX1-2:1|linc|TCONS_00009850	chr5:3419368-3419427	hs|5p15.33	LNCipedia lincRNA (lnc-IRX1-2), lincRNA [lnc-IRX1-2:1]		AGAATACCGTCATGAACTTCAACTGCATGCTTTCCAGGAAAGTGGAGAACTAAAAATAGC	A_22_P00008257
A_19_P00802154	FALSE	NM_001144769	NM_001144769	667	DST	dystonin	Hs.735651	ENST00000370754	ref|NM_001144769|ens|ENST00000370754|ref|XM_005249326|ref|XM_005249325	chr6:56765299-56765240	hs|6p12.1	Homo sapiens dystonin (DST), transcript variant 2, mRNA [NM_001144769]	GO:0000226(microtubule cytoskeleton organization)|GO:0003779(actin binding)|GO:0005178(integrin binding)|GO:0005509(calcium ion binding)|GO:0005515(protein binding)|GO:0005604(basement membrane)|GO:0005634(nucleus)|GO:0005635(nuclear envelope)|GO:0005737(cytoplasm)|GO:0005789(endoplasmic reticulum membrane)|GO:0005829(cytosol)|GO:0005882(intermediate filament)|GO:0005925(focal adhesion)|GO:0005938(cell cortex)|GO:0007010(cytoskeleton organization)|GO:0007050(cell cycle arrest)|GO:0007155(cell adhesion)|GO:0007229(integrin-mediated signaling pathway)|GO:0008022(protein C-terminus binding)|GO:0009611(response to wounding)|GO:0009925(basal plasma membrane)|GO:0015629(actin cytoskeleton)|GO:0015630(microtubule cytoskeleton)|GO:0016021(integral to membrane)|GO:0016023(cytoplasmic membrane-bounded vesicle)|GO:0030011(maintenance of cell polarity)|GO:0030018(Z disc)|GO:0030056(hemidesmosome)|GO:0030198(extracellular matrix organization)|GO:0030424(axon)|GO:0031252(cell leading edge)|GO:0031581(hemidesmosome assembly)|GO:0031673(H zone)|GO:0035371(microtubule plus end)|GO:0042803(protein homodimerization activity)|GO:0045104(intermediate filament cytoskeleton organization)|GO:0045111(intermediate filament cytoskeleton)|GO:0048870(cell motility)|GO:0051010(microtubule plus-end binding)|GO:0070062(extracellular vesicular exosome)	AGGAAACGAAGAATCAAGAAGAGCAGCCGAGTCCAGCCAGAATTTTATCACTCTGTTCAA	A_19_P00802154
A_19_P00315810	FALSE							ENST00000455068	ens|ENST00000455068|linc|lnc-CXCR7-1:1|linc|TCONS_00003130	chr2:237642104-237642163	hs|2q37.3			TATTTCAACAGCCTCCAAATTGGAATGTATTTTGAAGCCCCCCATACAGCCCCCTGTTGT	A_19_P00315810
A_23_P253074	FALSE	NM_018068	NM_018068	55124	PIWIL2	piwi-like RNA-mediated gene silencing 2	Hs.614809	ENST00000519884	ref|NM_018068|ref|NM_001135721|ens|ENST00000519884|gb|KF651165	chr8:22210694-22211811	hs|8p21.3	Homo sapiens piwi-like RNA-mediated gene silencing 2 (PIWIL2), transcript variant 2, mRNA [NM_018068]	GO:0000966(RNA 5'-end processing)|GO:0003729(mRNA binding)|GO:0005737(cytoplasm)|GO:0005844(polysome)|GO:0007275(multicellular organismal development)|GO:0007283(spermatogenesis)|GO:0010467(gene expression)|GO:0030718(germ-line stem cell maintenance)|GO:0031047(gene silencing by RNA)|GO:0033391(chromatoid body)|GO:0034584(piRNA binding)|GO:0034587(piRNA metabolic process)|GO:0043046(DNA methylation involved in gamete generation)|GO:0043186(P granule)|GO:0045727(positive regulation of translation)|GO:0048477(oogenesis)|GO:0051321(meiotic cell cycle)|GO:0060903(positive regulation of meiosis I)|GO:0071546(pi-body)	GTGGTAGATCATACAATAACAAGCTGTGAGTGGGTGGATTTCTATCTTCTTGCCCATCAT	A_23_P253074
A_21_P0009282	FALSE				lnc-TMEM235-1	lnc-TMEM235-1:1			linc|lnc-TMEM235-1:1|linc|TCONS_00025511	chr17:76291137-76291196	hs|17q25.3	LNCipedia lincRNA (lnc-TMEM235-1), lincRNA [lnc-TMEM235-1:1]		AGAATTCACATGCTGATTTGTAGGCGGCCTGGCCAGGTGCTTCGGAGACTCCAGCAGCAT	A_21_P0009282
(+)E1A_r60_a22	pos														(+)E1A_r60_a22
A_32_P181527	FALSE	NM_001025357	NM_001025357	441376	AARD	alanine and arginine rich domain containing protein	Hs.437551	ENST00000378279	ref|NM_001025357|ens|ENST00000378279|gb|BC142621|tc|THC2533349	chr8:117955962-117956021	hs|8q24.11	Homo sapiens alanine and arginine rich domain containing protein (AARD), mRNA [NM_001025357]	GO:0030324(lung development)	TTCCTTGTTCCTGGGGTCAAGCTGTATAAGACTCCAGGCCTTGCTCTTGTTTATGTACAT	A_32_P181527
A_21_P0002371	FALSE				lnc-SH3BP4-3	lnc-SH3BP4-3:1	Hs.580616		linc|lnc-SH3BP4-3:1|linc|TCONS_00004057|gb|BF185848	chr2:235626354-235631781	hs|2q37.2	601817555F1 NIH_MGC_57 Homo sapiens cDNA clone IMAGE:4041036 5', mRNA sequence [BF185848]		TCGTCTGTCTGTAGACCCTGAGACACTGATTTACAGCAAGACTCACGGTGACAAGAATAT	A_21_P0002371
A_22_P00015397	FALSE		BC039097		lnc-SRP54-1	lnc-SRP54-1:1			linc|lnc-SRP54-1:1|gb|BC039097|tc|THC2608391	chr14:35345606-35345665	hs|14q13.2	Homo sapiens cDNA clone IMAGE:4823416. [BC039097]		TATCTTTCAGGCTGGCTTTAACTGTTCATACACCTAGCAAAATAAACATTTGTGAAAGGC	A_22_P00015397
A_23_P104583	FALSE	NM_020441	NM_020441	57175	CORO1B	coronin, actin binding protein, 1B	Hs.6191	ENST00000539970	ref|NM_020441|ref|NM_001018070|ens|ENST00000539970|ens|ENST00000537042	chr11:67207834-67207704	hs|11q13.2	Homo sapiens coronin, actin binding protein, 1B (CORO1B), transcript variant 1, mRNA [NM_020441]	GO:0001725(stress fiber)|GO:0005515(protein binding)|GO:0005737(cytoplasm)|GO:0005884(actin filament)|GO:0005886(plasma membrane)|GO:0005925(focal adhesion)|GO:0015629(actin cytoskeleton)|GO:0016477(cell migration)|GO:0030027(lamellipodium)|GO:0030036(actin cytoskeleton organization)|GO:0031252(cell leading edge)|GO:0031529(ruffle organization)|GO:0034316(negative regulation of Arp2/3 complex-mediated actin nucleation)|GO:0035767(endothelial cell chemotaxis)|GO:0042060(wound healing)|GO:0042802(identical protein binding)|GO:0051015(actin filament binding)|GO:0051017(actin filament bundle assembly)|GO:0070062(extracellular vesicular exosome)|GO:0071933(Arp2/3 complex binding)|GO:0090135(actin filament branching)|GO:2000394(positive regulation of lamellipodium morphogenesis)	ACACCAGTGTGGTCTACGTCTGCGGCAAGGGTGACTCCAGCATCCGGTACTTTGAGATCA	A_23_P104583
A_22_P00005058	FALSE				lnc-DENND1A-4	lnc-DENND1A-4:1			linc|lnc-DENND1A-4:1|tc|THC2705251	chr9:126794628-126794569	hs|9q33.3	HSU11701 LIM-homeobox domain protein {Homo sapiens} (exp=-1; wgp=0; cg=0), partial (10%) [THC2705251]		GAGCTCTGCTGCCTCTGGGGACGCTGATCTGTGTTTTGCCAAGAGGATCCAAAAAGTCAG	A_22_P00005058
A_23_P118392	FALSE	NM_016084	NM_016084	51655	RASD1	RAS, dexamethasone-induced 1	Hs.25829	ENST00000225688	ref|NM_016084|ref|NM_001199989|ens|ENST00000225688|gb|BC018041	chr17:17397846-17397787	hs|17p11.2	Homo sapiens RAS, dexamethasone-induced 1 (RASD1), transcript variant 1, mRNA [NM_016084]	GO:0003924(GTPase activity)|GO:0005525(GTP binding)|GO:0005634(nucleus)|GO:0005886(plasma membrane)|GO:0006184(GTP catabolic process)|GO:0007165(signal transduction)|GO:0007186(G-protein coupled receptor signaling pathway)|GO:0007263(nitric oxide mediated signal transduction)|GO:0007264(small GTPase mediated signal transduction)|GO:0045892(negative regulation of transcription, DNA-dependent)|GO:0048471(perinuclear region of cytoplasm)	CTTACCCAGGTGTTTATACTGTGTGTGTGTGAGGTCTTTAAAGTTATTGCTTTATTTGGT	A_23_P118392
A_21_P0001995	FALSE			100505964	LINC01304	long intergenic non-protein coding RNA 1304		ENST00000457371	ens|ENST00000457371|ens|ENST00000431730|linc|lnc-RNASEH1-4:11|linc|lnc-RNASEH1-4:10	chr2:4020564-4020505	hs|2p25.3	long intergenic non-protein coding RNA 1304 [Source:HGNC Symbol;Acc:HGNC:50472] [ENST00000457371]		CAAGCTCCCTCCATCTTGCCTCTGGGACCAGCTCTGCATTGCTCCAAAGCCCTCATCAGT	A_21_P0001995
A_21_P0010606	FALSE						Hs.641782	ENST00000602765	ens|ENST00000602765|linc|TCONS_l2_00001145|linc|TCONS_l2_00001144|gb|DB520278	chr1:36545944-36545885	hs|1p34.3	DB520278 RIKEN full-length enriched human cDNA library, testis Homo sapiens cDNA clone H013067A13 3', mRNA sequence [DB520278]		CCTGACTATCCATACAGCTTTGTCTGGGATTAAAAAGGATCCTACAGACATAGACAATGA	A_21_P0010606
A_24_P76879	FALSE	NM_003309	NM_003309	7259	TSPYL1	TSPY-like 1	Hs.458358	ENST00000368608	ref|NM_003309|ens|ENST00000368608|gb|AK026849|gb|AL136629	chr6:116598155-116598096	hs|6q22.1	Homo sapiens TSPY-like 1 (TSPYL1), mRNA [NM_003309]	GO:0005634(nucleus)|GO:0005730(nucleolus)|GO:0006334(nucleosome assembly)|GO:0008150(biological_process)|GO:0019899(enzyme binding)	ACTATATTCCTAGAAACATAGTTTGAACAACTTGGTCTTTGTTAGGCTTGTCAAATTGCC	A_24_P76879
A_22_P00008551	FALSE		BG202600				Hs.736699	ENST00000423466	ens|ENST00000423466|linc|lnc-KCNMB2-4:1|gb|BG202600	chr3:177402743-177402802	hs|3q26.32	RST21962 Athersys RAGE Library Homo sapiens cDNA, mRNA sequence [BG202600]		ACATCCATCAAATTCTTAACATGAACCAGGTTCTTTGCTTACATTCGCATAGGCATATCG	A_22_P00008551
A_23_P37914	FALSE	NM_052944	NM_052944	115584	SLC5A11	solute carrier family 5 (sodium/inositol cotransporter), member 11	Hs.164118		ref|NM_052944|ref|NM_001258411|ref|NM_001258413|ref|NM_001258412	chr16:24922818-24922877	hs|16p12.1	Homo sapiens solute carrier family 5 (sodium/inositol cotransporter), member 11 (SLC5A11), transcript variant 1, mRNA [NM_052944]	GO:0005886(plasma membrane)|GO:0006814(sodium ion transport)|GO:0006915(apoptotic process)|GO:0008643(carbohydrate transport)|GO:0015293(symporter activity)|GO:0016021(integral to membrane)|GO:0055085(transmembrane transport)	GAGCTGCGCCATCTTTATCTGGGGCTATTTTGCTTAGTGTGGGGTGAACCCAGGGGTCCA	A_23_P37914
ERCC-00162_107	pos								DQ516750	unmapped					ERCC-00162_107
A_23_P137532	FALSE	NM_000302	NM_000302	5351	PLOD1	procollagen-lysine, 2-oxoglutarate 5-dioxygenase 1	Hs.75093	ENST00000481933	ref|NM_000302|ens|ENST00000481933|ens|ENST00000196061|gb|AK295254	chr1:12034947-12035006	hs|1p36.22	Homo sapiens procollagen-lysine, 2-oxoglutarate 5-dioxygenase 1 (PLOD1), mRNA [NM_000302]	GO:0001666(response to hypoxia)|GO:0005506(iron ion binding)|GO:0005789(endoplasmic reticulum membrane)|GO:0006464(cellular protein modification process)|GO:0008475(procollagen-lysine 5-dioxygenase activity)|GO:0008544(epidermis development)|GO:0030198(extracellular matrix organization)|GO:0030867(rough endoplasmic reticulum membrane)|GO:0031418(L-ascorbic acid binding)|GO:0042803(protein homodimerization activity)|GO:0046947(hydroxylysine biosynthetic process)|GO:0055114(oxidation-reduction process)|GO:0070062(extracellular vesicular exosome)	GGAACCCAGTCCAGCCTCCTGGCTGTTGACTTCCCATTGCTCTTGGAGCCACCAATCAAA	A_23_P137532
A_21_P0006321	FALSE				lnc-PTGES2-1	lnc-PTGES2-1:5			linc|lnc-PTGES2-1:5|linc|TCONS_00016480	chr9:130875259-130875200	hs|9q34.11	LNCipedia lincRNA (lnc-PTGES2-1), lincRNA [lnc-PTGES2-1:5]		AGATTCCTTTACTGCTTTCTGGCAAATCCACCTCTGGCCAGGCAGTAGGCCGGCAACGCA	A_21_P0006321
A_21_P0012840	FALSE	XR_425907	XR_425907	102724810	LOC102724810	uncharacterized LOC102724810	Hs.582517		ref|XR_425907|ref|XR_427746|ref|XR_431896|linc|TCONS_l2_00022452	chr5:98334433-98335418	hs|5q21.1	PREDICTED: Homo sapiens uncharacterized LOC102724810 (LOC102724810), transcript variant X2, ncRNA [XR_425907]		TATTGAGTTGAATGGCTCTGTTTTCCATCAACGATGACAGCTTTTAATCACAGATCTCAA	A_21_P0012840
A_33_P3240607	FALSE		AK125870	100128699	LOC100128699	uncharacterized LOC100128699	Hs.650701		gb|AK125870|tc|THC2628108	chr2:127639160-127639101	hs|2q14.3	Homo sapiens cDNA FLJ43882 fis, clone TESTI4009034. [AK125870]		GACGGGCCAGATCTGGATTTTAAGAAAGTTCGAATTTTTAAAATTGTGGTAAAATTCACG	A_33_P3240607
A_33_P3329467	FALSE	NM_016086	NM_016086	51657	STYXL1	serine/threonine/tyrosine interacting-like 1	Hs.11615	ENST00000359697	ref|NM_016086|ens|ENST00000359697|ens|ENST00000340062|ens|ENST00000248600	chr7:75625720-75625661	hs|7q11.23	Homo sapiens serine/threonine/tyrosine interacting-like 1 (STYXL1), mRNA [NM_016086]	GO:0006470(protein dephosphorylation)|GO:0008138(protein tyrosine/serine/threonine phosphatase activity)|GO:0035556(intracellular signal transduction)	CCAGAGTGTGTATACCCAGGCTTGTCTGGAAGGAGAAGGCCTTTGCTGCCTGAAAGTCTC	A_33_P3329467
A_22_P00015696	FALSE		CU679798					ENST00000553983	ens|ENST00000553983|linc|lnc-SYNE2-1:1|gb|CU679798	chr14:64065907-64065966	hs|14q23.2	Synthetic construct Homo sapiens gateway clone IMAGE:100019193 3' read WDR89 mRNA. [CU679798]		CAGTGTCCAGATGATTAAGATCCCACCAATAAAATCCTTCATCATGTGTCATGCAGTAAA	A_22_P00015696
A_21_P0012155	FALSE						Hs.542528	ENST00000427691	ens|ENST00000427691|ens|ENST00000458422|linc|lnc-C20orf197-3:4|linc|lnc-C20orf197-3:7	chr20:58729517-58755911	hs|20q13.33	MIR646 host gene (non-protein coding) [Source:HGNC Symbol;Acc:HGNC:27659] [ENST00000427691]		GTGTTCCTGATATGAAGAGGAAAGCAGTCCTTCTCCATTAAATGCTGACAACATGAGCCT	A_21_P0012155
A_33_P3265394	FALSE		XM_005274055	54663	WDR74	WD repeat domain 74	Hs.654620	ENST00000538098	ens|ENST00000538098|tc|THC2498258	chr11:62607176-62607117	hs|11q12.3	WD repeat domain 74 [Source:HGNC Symbol;Acc:HGNC:25529] [ENST00000538098]	GO:0001825(blastocyst formation)|GO:0003674(molecular_function)|GO:0005634(nucleus)|GO:0005730(nucleolus)|GO:0008150(biological_process)|GO:0016070(RNA metabolic process)	AAACAAGCATGGAAGCTTTACTGTTTCGGCTCTTCAAACTTCCAGCAACTACACTGCGCT	A_33_P3265394
A_19_P00318883	FALSE	NR_038361	NR_038361	100505854	APTR	Alu-mediated CDKN1A/p21 transcriptional regulator (non-protein coding)	Hs.72451	ENST00000398043	ref|NR_038361|ens|ENST00000398043|ens|ENST00000430801|ens|ENST00000416650	chr7:77314638-77314579	hs|7q11.23	Homo sapiens Alu-mediated CDKN1A/p21 transcriptional regulator (non-protein coding) (APTR), long non-coding RNA [NR_038361]		CAGGTACTGCCTTCTAACGAGCTGGCCATTTCCACATGTCAGATAGGACCAACTTGCCTT	A_19_P00318883
A_21_P0005058	FALSE						Hs.582668	ENST00000430672	ens|ENST00000430672|linc|lnc-HDDC2-2:1|linc|lnc-HDDC2-2:2|linc|TCONS_00011553	chr6:125766240-125766181	hs|6q22.31			GAAGAAATGTTCACAGGAACTGCATATGGGCCTGCTACTTGTGTCAAAATGTGACTGAAC	A_21_P0005058
A_21_P0002697	FALSE	NR_034088	NR_034088	401109	LINC00885	long intergenic non-protein coding RNA 885	Hs.280133	ENST00000457079	ref|NR_034088|ens|ENST00000457079|linc|lnc-AC069257.9.1-2:1|gb|AK129507	chr3:195887551-195887610	hs|3q29	Homo sapiens long intergenic non-protein coding RNA 885 (LINC00885), long non-coding RNA [NR_034088]		AAATAATTTCCCAGTGATCAGGAGTAAATCAGCTGGGGCAGGGTTGGTGCTATGAATGAC	A_21_P0002697
A_23_P118246	FALSE	NM_016095	NM_016095	51659	GINS2	GINS complex subunit 2 (Psf2 homolog)	Hs.433180		ref|NM_016095|gb|AK091519|gb|AK001275|gb|BC022839	chr16:85711713-85711654	hs|16q24.1	Homo sapiens GINS complex subunit 2 (Psf2 homolog) (GINS2), mRNA [NM_016095]	GO:0000278(mitotic cell cycle)|GO:0005515(protein binding)|GO:0005654(nucleoplasm)|GO:0006271(DNA strand elongation involved in DNA replication)	TGTGTGATGGTGCAAGGAATGGATTCAGGATGTTGTTGGAGAAACAAGTTTGTGATTAGT	A_23_P118246
A_21_P0004924	FALSE				lnc-RFPL4B-4	lnc-RFPL4B-4:1			linc|lnc-RFPL4B-4:1|linc|TCONS_00011925	chr6:113202017-113204278	hs|6q21	LNCipedia lincRNA (lnc-RFPL4B-4), lincRNA [lnc-RFPL4B-4:1]		AACAGCAAGAGTCTATTTGTCAAGATTTCTCCCTAAAGCCCTTTGGCTACTCAGGAAGGC	A_21_P0004924
A_22_P00023983	FALSE							ENST00000428006	ens|ENST00000428006|linc|lnc-C9orf146-3:1|linc|TCONS_l2_00028623|linc|TCONS_l2_00028625	chr9:13446533-13446592	hs|9p23			CTGTTTCAAGATTCCTGCGCCAGCTCCTTCGTTGTTATAGAAGTTGGACTAAATAAAAGG	A_22_P00023983
A_33_P3251332	FALSE	NM_015473	NM_015473	25938	HEATR5A	HEAT repeat containing 5A	Hs.744979	ENST00000551414	ref|NM_015473|ens|ENST00000551414|gb|BC045764|gb|CR749444	chr14:31762417-31762358	hs|14q12	Homo sapiens HEAT repeat containing 5A (HEATR5A), mRNA [NM_015473]		GAGGTCTAGTTGATTGTTTTACCTTAAATAGCTGTGACTCTTCAAAGTAACAGCATACTT	A_33_P3251332
A_33_P3423585	FALSE	NM_001080534	NM_001080534	440279	UNC13C	unc-13 homolog C (C. elegans)	Hs.657273		ref|NM_001080534|ref|XM_005254394|ref|XM_005254395|gb|AL834407	chr15:54920745-54920804	hs|15q21.3	Homo sapiens unc-13 homolog C (C. elegans) (UNC13C), mRNA [NM_001080534]	GO:0005737(cytoplasm)|GO:0005886(plasma membrane)|GO:0006887(exocytosis)|GO:0007268(synaptic transmission)|GO:0019992(diacylglycerol binding)|GO:0030054(cell junction)|GO:0035556(intracellular signal transduction)|GO:0042734(presynaptic membrane)|GO:0046872(metal ion binding)|GO:0048786(presynaptic active zone)	AGTGTGATGCGATCCTCTGGCATATGCTTTAATAAATGGATGTATATTGAGCACATGCAG	A_33_P3423585
A_33_P3403399	FALSE	NM_018242	NM_018242	55244	SLC47A1	solute carrier family 47 (multidrug and toxin extrusion), member 1	Hs.232054	ENST00000395585	ref|NM_018242|ens|ENST00000395585|ens|ENST00000495425|ens|ENST00000497548	chr17:19480656-19480715	hs|17p11.2	Homo sapiens solute carrier family 47 (multidrug and toxin extrusion), member 1 (SLC47A1), mRNA [NM_018242]	GO:0005451(monovalent cation:hydrogen antiporter activity)|GO:0005886(plasma membrane)|GO:0006855(drug transmembrane transport)|GO:0015238(drug transmembrane transporter activity)|GO:0015695(organic cation transport)|GO:0016021(integral to membrane)|GO:0031988(membrane-bounded vesicle)|GO:0055085(transmembrane transport)	TGAAGGAATTTTAACGAACGATGTTGGAAAGACAGGCGAGCCTCAGTCAGATCAGCAGAT	A_33_P3403399
A_23_P39402	FALSE	NM_198867	NM_198867	84964	ALKBH6	alkB, alkylation repair homolog 6 (E. coli)	Hs.71941	ENST00000592353	ref|NM_198867|ref|NM_032878|ref|NM_001297701|ens|ENST00000592353	chr19:36503981-36502366	hs|19q13.12	Homo sapiens alkB, alkylation repair homolog 6 (E. coli) (ALKBH6), transcript variant 1, mRNA [NM_198867]	GO:0005515(protein binding)|GO:0005634(nucleus)|GO:0005737(cytoplasm)|GO:0016706(oxidoreductase activity, acting on paired donors, with incorporation or reduction of molecular oxygen, 2-oxoglutarate as one donor, and incorporation of one atom each of oxygen into both donors)|GO:0046872(metal ion binding)|GO:0055114(oxidation-reduction process)	TAATCTACTATGTCCCTGACTTCATCTCCAAAGAAGAGGAGGAGTATTTGCTTCGACAGG	A_23_P39402
A_23_P37702	FALSE	NM_003294	NM_003294	7177	TPSAB1	tryptase alpha/beta 1	Hs.405479	ENST00000562432	ref|NM_003294|ref|NM_024164|ens|ENST00000562432|ens|ENST00000612142	chr16:1291871-1291930	hs|16p13.3	Homo sapiens tryptase alpha/beta 1 (TPSAB1), mRNA [NM_003294]	GO:0004252(serine-type endopeptidase activity)|GO:0005515(protein binding)|GO:0005576(extracellular region)|GO:0005615(extracellular space)|GO:0006508(proteolysis)|GO:0006952(defense response)|GO:0008236(serine-type peptidase activity)|GO:0022617(extracellular matrix disassembly)|GO:0030198(extracellular matrix organization)|GO:0031012(extracellular matrix)	CATAATGGAAAACCACATTTGTGACGCAAAATACCACCTTGGCGCCTACACGGGAGACGA	A_23_P37702
A_23_P213014	FALSE	NM_001001290	NM_001001290	56606	SLC2A9	solute carrier family 2 (facilitated glucose transporter), member 9	Hs.656895	ENST00000503280	ref|NM_001001290|ref|NM_020041|ens|ENST00000503280|ens|ENST00000309065	chr4:9828161-9828102	hs|4p16.1	Homo sapiens solute carrier family 2 (facilitated glucose transporter), member 9 (SLC2A9), transcript variant 2, mRNA [NM_001001290]	GO:0005351(sugar:hydrogen symporter activity)|GO:0005355(glucose transmembrane transporter activity)|GO:0005635(nuclear envelope)|GO:0005886(plasma membrane)|GO:0005887(integral to plasma membrane)|GO:0015758(glucose transport)|GO:0015992(proton transport)|GO:0016021(integral to membrane)|GO:0016323(basolateral plasma membrane)|GO:0016324(apical plasma membrane)|GO:0046415(urate metabolic process)|GO:0055085(transmembrane transport)	CTGTATTTTGTGCTGCCTGAGACCAAAAACAGAACCTATGCAGAAATCAGCCAGGCATTT	A_23_P213014
A_23_P321261	FALSE	NM_002396	NM_002396	4200	ME2	malic enzyme 2, NAD(+)-dependent, mitochondrial	Hs.233119	ENST00000585680	ref|NM_002396|ref|NM_001168335|ens|ENST00000585680|ens|ENST00000382927	chr18:48473496-48473555	hs|18q21.2	Homo sapiens malic enzyme 2, NAD(+)-dependent, mitochondrial (ME2), transcript variant 1, mRNA [NM_002396]	GO:0004471(malate dehydrogenase (decarboxylating) activity)|GO:0005739(mitochondrion)|GO:0005759(mitochondrial matrix)|GO:0006108(malate metabolic process)|GO:0008948(oxaloacetate decarboxylase activity)|GO:0009055(electron carrier activity)|GO:0043231(intracellular membrane-bounded organelle)|GO:0046872(metal ion binding)|GO:0051287(NAD binding)|GO:0055114(oxidation-reduction process)	TGCCAGATGTGTATGAATGGCCAGAATCTGCATCAAGCCCTCCTGTGATAACAGAATAGA	A_23_P321261
A_23_P115842	FALSE	NM_018237	NM_018237	55749	CCAR1	cell division cycle and apoptosis regulator 1	Hs.49853		ref|NM_018237|ref|NM_001282959|ref|NM_001282960|ref|NR_104262	chr10:70550998-70551057	hs|10q21.3	Homo sapiens cell division cycle and apoptosis regulator 1 (CCAR1), transcript variant 1, mRNA [NM_018237]	GO:0000398(nuclear mRNA splicing, via spliceosome)|GO:0005515(protein binding)|GO:0005654(nucleoplasm)|GO:0006351(transcription, DNA-dependent)|GO:0006355(regulation of transcription, DNA-dependent)|GO:0006915(apoptotic process)|GO:0007049(cell cycle)|GO:0008380(RNA splicing)|GO:0010467(gene expression)|GO:0030374(ligand-dependent nuclear receptor transcription coactivator activity)|GO:0048471(perinuclear region of cytoplasm)	CCAAGGAGAATGGTGCCAGTGTATGATAAAATCCATGTAGTGATGAGGAATGGTGTTAAA	A_23_P115842
A_22_P00012632	FALSE				lnc-PTX4-2	lnc-PTX4-2:1			linc|lnc-PTX4-2:1|tc|THC2725906	chr16:1630243-1630184	hs|16p13.3	LNCipedia lincRNA (lnc-PTX4-2), lincRNA [lnc-PTX4-2:1]		AAATGAATCCTAGGACAGCTGTTTAATCTGTGGCTGTCACTTCAGAAATCGGGAGACAAG	A_22_P00012632
A_23_P102364	FALSE	NM_019850	NM_019850	25791	NGEF	neuronal guanine nucleotide exchange factor	Hs.97316	ENST00000264051	ref|NM_019850|ref|NM_001114090|ens|ENST00000264051|gb|BC031573	chr2:233743527-233743468	hs|2q37.1	Homo sapiens neuronal guanine nucleotide exchange factor (NGEF), transcript variant 1, mRNA [NM_019850]	GO:0005085(guanyl-nucleotide exchange factor activity)|GO:0005089(Rho guanyl-nucleotide exchange factor activity)|GO:0005829(cytosol)|GO:0007264(small GTPase mediated signal transduction)|GO:0007411(axon guidance)|GO:0016020(membrane)|GO:0030426(growth cone)|GO:0032321(positive regulation of Rho GTPase activity)|GO:0043065(positive regulation of apoptotic process)|GO:0043087(regulation of GTPase activity)|GO:0043547(positive regulation of GTPase activity)|GO:0048011(nerve growth factor receptor signaling pathway)|GO:0048013(ephrin receptor signaling pathway)|GO:0051056(regulation of small GTPase mediated signal transduction)|GO:0061002(negative regulation of dendritic spine morphogenesis)|GO:0097190(apoptotic signaling pathway)	AGGAGCCCAGGTGTTTTAAGGAATGAATTGGTCACTGCATCTTGTATCGATTATGGTTCT	A_23_P102364
A_23_P315451	FALSE	NM_199180	NM_199180	84063	KIRREL2	kin of IRRE like 2 (Drosophila)	Hs.145729	ENST00000360202	ref|NM_199180|ref|NM_032123|ref|NM_199179|ens|ENST00000360202	chr19:36357917-36357976	hs|19q13.12	Homo sapiens kin of IRRE like 2 (Drosophila) (KIRREL2), transcript variant 3, mRNA [NM_199180]	GO:0001933(negative regulation of protein phosphorylation)|GO:0005886(plasma membrane)|GO:0007155(cell adhesion)|GO:0016021(integral to membrane)|GO:0016337(cell-cell adhesion)|GO:0036057(slit diaphragm)	CTTAAAGACTCAGAAAGACTTGGACCCAAGGAGTGGGGATACAGTGAGAATTACCACTGT	A_23_P315451
A_33_P3210379	FALSE	NM_052863	NM_052863	92304	SCGB3A1	secretoglobin, family 3A, member 1	Hs.62492	ENST00000512120	ref|NM_052863|ens|ENST00000512120|ens|ENST00000292641|gb|AF436839	chr5:180017165-180017106	hs|5q35.3	Homo sapiens secretoglobin, family 3A, member 1 (SCGB3A1), mRNA [NM_052863]	GO:0005125(cytokine activity)|GO:0005615(extracellular space)|GO:0030308(negative regulation of cell growth)|GO:0042127(regulation of cell proliferation)|GO:0070062(extracellular vesicular exosome)	CCGCGGGGAGGACCGTCCATCCCCTTCCCCCGGCCCCTCTCAATAAACGTGGTTAAGAGC	A_33_P3210379
A_22_P00010339	FALSE				lnc-MYBPH-2	lnc-MYBPH-2:1			linc|lnc-MYBPH-2:1	chr1:203096450-203096391	hs|1q32.1	LNCipedia lincRNA (lnc-MYBPH-2), lincRNA [lnc-MYBPH-2:1]		GCATCTTCTCATCCCATATTGTTTTGCAGGCTCTACCCTGAGTCATTATATTCCTTTCTC	A_22_P00010339
A_33_P3827416	FALSE		AK024156				Hs.652837		gb|AK024156|tc|THC2527675	chr10:49264602-49264543	hs|10q11.22	Homo sapiens cDNA FLJ14094 fis, clone MAMMA1000372. [AK024156]		AAATACAAAATTAGACGGGTGAGGTGGTGCATGCCTGTAATCCCAGTTACTTAGGAGGCT	A_33_P3827416
A_22_P00017072	FALSE				lnc-TUFM-2	lnc-TUFM-2:1			linc|lnc-TUFM-2:1	chr16:28873546-28873487	hs|16p11.2	LNCipedia lincRNA (lnc-TUFM-2), lincRNA [lnc-TUFM-2:1]		CATCAAGGCCAGTTAGAGAAATCGAGAACAATTAAAGTACGGAGGGTAGTTGAAAGCATG	A_22_P00017072
A_21_P0006214	FALSE				lnc-DEC1-2	lnc-DEC1-2:1			linc|lnc-DEC1-2:1|linc|TCONS_00016137	chr9:118365905-118365964	hs|9q33.1	LNCipedia lincRNA (lnc-DEC1-2), lincRNA [lnc-DEC1-2:1]		CCTACCACTGGATTGGTGGCAGAATAATAGCGATCATTATAAAGCTATAGTATTTATCCC	A_21_P0006214
A_22_P00009258	FALSE		XR_249026				Hs.461372	ENST00000432495	ens|ENST00000432495|ens|ENST00000411511|linc|lnc-LRP5L-1:2|linc|lnc-LRP5L-1:3	chr22:25678058-25677999	hs|22q11.23			TAGGGAGCCCCCTGATGGAAGAGCTCTCTGCTTAAGAAGGTCAGCACGCCCTTACACTCA	A_22_P00009258
A_33_P3417985	FALSE	NM_001005489	NM_001005489	219965	OR5B17	olfactory receptor, family 5, subfamily B, member 17	Hs.554517	ENST00000357377	ref|NM_001005489|ens|ENST00000357377|tc|NP1461752	chr11:58125660-58125601	hs|11q12.1	Homo sapiens olfactory receptor, family 5, subfamily B, member 17 (OR5B17), mRNA [NM_001005489]	GO:0004930(G-protein coupled receptor activity)|GO:0004984(olfactory receptor activity)|GO:0005886(plasma membrane)|GO:0007186(G-protein coupled receptor signaling pathway)|GO:0016021(integral to membrane)|GO:0050911(detection of chemical stimulus involved in sensory perception of smell)	GTGAAGAATGCATTCATGAAGGTTGTTGAGAAGGCAAAATATTCTCTAGATTCAGTCTTT	A_33_P3417985
A_23_P98350	FALSE	NM_001165	NM_001165	330	BIRC3	baculoviral IAP repeat containing 3	Hs.127799	ENST00000263464	ref|NM_001165|ref|NM_182962|ens|ENST00000263464|ens|ENST00000615299	chr11:102208356-102208415	hs|11q22.2	Homo sapiens baculoviral IAP repeat containing 3 (BIRC3), transcript variant 1, mRNA [NM_001165]	GO:0002224(toll-like receptor signaling pathway)|GO:0002756(MyD88-independent toll-like receptor signaling pathway)|GO:0004842(ubiquitin-protein ligase activity)|GO:0005515(protein binding)|GO:0005634(nucleus)|GO:0005654(nucleoplasm)|GO:0005737(cytoplasm)|GO:0005829(cytosol)|GO:0005876(spindle microtubule)|GO:0007166(cell surface receptor signaling pathway)|GO:0007283(spermatogenesis)|GO:0008270(zinc ion binding)|GO:0016567(protein ubiquitination)|GO:0016874(ligase activity)|GO:0031398(positive regulation of protein ubiquitination)|GO:0034121(regulation of toll-like receptor signaling pathway)|GO:0034138(toll-like receptor 3 signaling pathway)|GO:0034142(toll-like receptor 4 signaling pathway)|GO:0035666(TRIF-dependent toll-like receptor signaling pathway)|GO:0038061(NIK/NF-kappaB cascade)|GO:0039535(regulation of RIG-I signaling pathway)|GO:0042326(negative regulation of phosphorylation)|GO:0042981(regulation of apoptotic process)|GO:0043027(cysteine-type endopeptidase inhibitor activity involved in apoptotic process)|GO:0043066(negative regulation of apoptotic process)|GO:0043123(positive regulation of I-kappaB kinase/NF-kappaB cascade)|GO:0045087(innate immune response)|GO:0045088(regulation of innate immune response)|GO:0045121(membrane raft)|GO:0050727(regulation of inflammatory response)|GO:0051291(protein heterooligomerization)|GO:0060544(regulation of necroptosis)|GO:0060546(negative regulation of necroptosis)|GO:0070266(necroptosis)|GO:0070424(regulation of nucleotide-binding oligomerization domain containing signaling pathway)|GO:0090307(spindle assembly involved in mitosis)|GO:2000116(regulation of cysteine-type endopeptidase activity)|GO:2000378(negative regulation of reactive oxygen species metabolic process)	TCCTATACATCGAAGGTGTGCATATATGTTGAATGACATTTTAGGGACATGGTGTTTTTA	A_23_P98350
A_21_P0012541	FALSE	NR_104116	NR_104116	285286	LINC00877	long intergenic non-protein coding RNA 877	Hs.559386	ENST00000470712	ref|NR_104116|ens|ENST00000470712|ens|ENST00000468646|linc|lnc-RYBP-4:8	chr3:72109205-72109146	hs|3p13	Homo sapiens long intergenic non-protein coding RNA 877 (LINC00877), long non-coding RNA [NR_104116]		GTTTGGAAGATGGAAAAAGGAATCCAGGCAAAAAGGAGCCCAAGATTGAAGTGAATGACC	A_21_P0012541
A_23_P61580	FALSE	NM_182543	NM_182543	221078	NSUN6	NOP2/Sun domain family, member 6	Hs.396175	ENST00000377304	ref|NM_182543|ens|ENST00000377304|ref|XM_005252397|ref|XM_005252394	chr10:18834783-18834724	hs|10p12.31	Homo sapiens NOP2/Sun domain family, member 6 (NSUN6), mRNA [NM_182543]	GO:0003723(RNA binding)|GO:0008168(methyltransferase activity)|GO:0032259(methylation)	CAGGCCAACTGAATGATGATGTGGTTGCTATGGAAACAGAAAAGGCTGCCAGCTGTTTTA	A_23_P61580
A_23_P119943	FALSE	NM_000597	NM_000597	3485	IGFBP2	insulin-like growth factor binding protein 2, 36kDa	Hs.438102	ENST00000490362	ref|NM_000597|ens|ENST00000490362|ens|ENST00000233809|gb|AB209509	chr2:217529086-217529145	hs|2q35	Homo sapiens insulin-like growth factor binding protein 2, 36kDa (IGFBP2), mRNA [NM_000597]	GO:0001558(regulation of cell growth)|GO:0005515(protein binding)|GO:0005576(extracellular region)|GO:0005615(extracellular space)|GO:0007165(signal transduction)|GO:0007565(female pregnancy)|GO:0007568(aging)|GO:0007584(response to nutrient)|GO:0009612(response to mechanical stimulus)|GO:0010226(response to lithium ion)|GO:0016324(apical plasma membrane)|GO:0031410(cytoplasmic vesicle)|GO:0031994(insulin-like growth factor I binding)|GO:0031995(insulin-like growth factor II binding)|GO:0032355(response to estradiol stimulus)|GO:0032526(response to retinoic acid)|GO:0032870(cellular response to hormone stimulus)|GO:0042104(positive regulation of activated T cell proliferation)|GO:0042493(response to drug)|GO:0043567(regulation of insulin-like growth factor receptor signaling pathway)|GO:0044267(cellular protein metabolic process)|GO:0051384(response to glucocorticoid stimulus)|GO:0070062(extracellular vesicular exosome)	GGAGGGGGAAGAGAAATTTTTATTTTTGAACCCCTGTGTCCCTTTTGCATAAGATTAAAG	A_23_P119943
A_23_P102937	FALSE	NM_006936	NM_006936	6612	SUMO3	small ubiquitin-like modifier 3	Hs.474005	ENST00000411651	ref|NM_006936|ref|NM_001286416|ens|ENST00000411651|ens|ENST00000332859	chr21:46225999-46225940	hs|21q22.3	Homo sapiens small ubiquitin-like modifier 3 (SUMO3), transcript variant 1, mRNA [NM_006936]	GO:0000776(kinetochore)|GO:0005515(protein binding)|GO:0005634(nucleus)|GO:0005654(nucleoplasm)|GO:0005737(cytoplasm)|GO:0016605(PML body)|GO:0016925(protein sumoylation)|GO:0019789(SUMO ligase activity)|GO:0034504(protein localization to nucleus)|GO:0043687(post-translational protein modification)|GO:0044267(cellular protein metabolic process)|GO:0070062(extracellular vesicular exosome)|GO:2000060(positive regulation of protein ubiquitination involved in ubiquitin-dependent protein catabolic process)	AAAGTAAGACTAAGTATTGCTGAATTTGCAGTTATGTTGTCGTGTATAAGAGCTACTTCC	A_23_P102937
A_24_P944827	FALSE	NM_006395	NM_006395	10533	ATG7	autophagy related 7	Hs.38032	ENST00000354449	ref|NM_006395|ref|NM_001136031|ref|NM_001144912|ens|ENST00000354449	chr3:11598763-11598822	hs|3p25.3	Homo sapiens autophagy related 7 (ATG7), transcript variant 1, mRNA [NM_006395]	GO:0000407(pre-autophagosomal structure)|GO:0000422(mitochondrion degradation)|GO:0001889(liver development)|GO:0004839(ubiquitin activating enzyme activity)|GO:0005515(protein binding)|GO:0005737(cytoplasm)|GO:0005829(cytosol)|GO:0005930(axoneme)|GO:0006464(cellular protein modification process)|GO:0006497(protein lipidation)|GO:0006501(C-terminal protein lipidation)|GO:0006520(cellular amino acid metabolic process)|GO:0006995(cellular response to nitrogen starvation)|GO:0007005(mitochondrion organization)|GO:0007628(adult walking behavior)|GO:0008134(transcription factor binding)|GO:0009267(cellular response to starvation)|GO:0009791(post-embryonic development)|GO:0010508(positive regulation of autophagy)|GO:0015031(protein transport)|GO:0016239(positive regulation of macroautophagy)|GO:0016567(protein ubiquitination)|GO:0019778(APG12 activating enzyme activity)|GO:0019779(APG8 activating enzyme activity)|GO:0021680(cerebellar Purkinje cell layer development)|GO:0021860(pyramidal neuron development)|GO:0021955(central nervous system neuron axonogenesis)|GO:0021987(cerebral cortex development)|GO:0030163(protein catabolic process)|GO:0031396(regulation of protein ubiquitination)|GO:0031401(positive regulation of protein modification process)|GO:0032446(protein modification by small protein conjugation)|GO:0034727(piecemeal microautophagy of nucleus)|GO:0042803(protein homodimerization activity)|GO:0043065(positive regulation of apoptotic process)|GO:0043066(negative regulation of apoptotic process)|GO:0045732(positive regulation of protein catabolic process)|GO:0050877(neurological system process)|GO:0055013(cardiac muscle cell development)|GO:0061025(membrane fusion)|GO:0070257(positive regulation of mucus secretion)|GO:0071455(cellular response to hyperoxia)|GO:2000619(negative regulation of histone H4-K16 acetylation)	TTGGCCCCAGCGTACGAGGAAGCGTATAAAACACCATATCACAGATTGTCTGTCAGTAAT	A_24_P944827
A_21_P0001769	FALSE							ENST00000420828	ens|ENST00000420828|linc|lnc-FAM84A-2:1|linc|TCONS_00002687|tc|THC2605279	chr2:13866978-13867037	hs|2p24.3			TATGTGGGATATGCTGTTACCACTGAACTTGAAGTTATCAAAGAAGTTCTATTCTTAACC	A_21_P0001769
A_23_P101461	FALSE	NM_030818	NM_030818	81576	CCDC130	coiled-coil domain containing 130	Hs.24998	ENST00000593174	ref|NM_030818|ens|ENST00000593174|ens|ENST00000221554|ens|ENST00000586600	chr19:13874029-13874088	hs|19p13.2	Homo sapiens coiled-coil domain containing 130 (CCDC130), mRNA [NM_030818]	GO:0005515(protein binding)|GO:0005575(cellular_component)|GO:0009615(response to virus)	GTGGAGTTATTTATTTGGTCCTGGTGAGGGTGTTTGTGCCTTGTGAGACTCCGTACATTA	A_23_P101461
A_22_P00004711	FALSE		CD675540	283387	LOC283387	uncharacterized LOC283387	Hs.722610	ENST00000548955	ens|ENST00000548955|linc|lnc-CTDSP2-1:4|gb|CD675540	chr12:58280443-58280384	hs|12q14.1	fs24h05.y1 Human Lens cDNA (Normalized): fs Homo sapiens cDNA clone fs24h05 5', mRNA sequence [CD675540]		AAAGTAAGAGGATGTTTCTGCAGCAGCTGTCCTTTCTCCTGTAACTACTAAACTGTCGCC	A_22_P00004711
A_21_P0006900	FALSE				lnc-GOLGA7B-2	lnc-GOLGA7B-2:1			linc|lnc-GOLGA7B-2:1|linc|TCONS_00018295	chr10:99600667-99600726	hs|10q24.2	LNCipedia lincRNA (lnc-GOLGA7B-2), lincRNA [lnc-GOLGA7B-2:1]		GAAAGACAAGATTTGGAAAAGTCAGGTAACATCTAGAGAAAGCCTCTAATAGCCCTCTCC	A_21_P0006900
A_22_P00009827	FALSE	XR_243528	XR_243528	101929650	LOC101929650	uncharacterized LOC101929650		ENST00000572343	ens|ENST00000572343|ref|XR_243528|ref|XR_248430|ref|XR_253748	chr17:81092759-81092818	hs|17q25.3	PREDICTED: Homo sapiens uncharacterized LOC101929650 (LOC101929650), ncRNA [XR_243528]		AACTGAGAAGCAAAGACACCCAGGAGGCAAGGCTGCAGTCATTTAGGAGAGTGGACGGAT	A_22_P00009827
A_21_P0004606	FALSE				lnc-QKI-2	lnc-QKI-2:2	Hs.559444		linc|lnc-QKI-2:2|linc|TCONS_00011199|gb|AK093114|tc|THC2627193	chr6:164195595-164195654	hs|6q26	Homo sapiens cDNA FLJ35795 fis, clone TESTI2005827. [AK093114]		GAGAAAGACATCTCAGAGCACTTCTGCCGTCAGTTACGAAGTTTCAATATAAGAATTCTT	A_21_P0004606
A_22_P00002868	FALSE	NR_026783	NR_026783	60467	BPESC1	blepharophimosis, epicanthus inversus and ptosis, candidate 1 (non-protein coding)	Hs.512673	ENST00000418282	ref|NR_026783|ens|ENST00000418282|linc|lnc-C3orf72-1:1|gb|AF196865	chr3:138843844-138843903	hs|3q23	Homo sapiens blepharophimosis, epicanthus inversus and ptosis, candidate 1 (non-protein coding) (BPESC1), long non-coding RNA [NR_026783]	GO:0003674(molecular_function)|GO:0005575(cellular_component)|GO:0008150(biological_process)	ACTAGACATGGTATGTAGCATGTAGTGCACAAGCTGATTTTAAGTGATATTCAGATGGCC	A_22_P00002868
A_32_P223777	FALSE	NM_002184	NM_002184	3572	IL6ST	interleukin 6 signal transducer	Hs.532082		ref|NM_002184|ref|NM_175767|ref|NM_001190981|ref|NR_120480	chr5:55231193-55231134	hs|5q11.2	Homo sapiens interleukin 6 signal transducer (IL6ST), transcript variant 1, mRNA [NM_002184]	GO:0002675(positive regulation of acute inflammatory response)|GO:0002821(positive regulation of adaptive immune response)|GO:0004897(ciliary neurotrophic factor receptor activity)|GO:0004915(interleukin-6 receptor activity)|GO:0004921(interleukin-11 receptor activity)|GO:0004923(leukemia inhibitory factor receptor activity)|GO:0004924(oncostatin-M receptor activity)|GO:0005127(ciliary neurotrophic factor receptor binding)|GO:0005138(interleukin-6 receptor binding)|GO:0005515(protein binding)|GO:0005576(extracellular region)|GO:0005615(extracellular space)|GO:0005886(plasma membrane)|GO:0005896(interleukin-6 receptor complex)|GO:0005900(oncostatin-M receptor complex)|GO:0005977(glycogen metabolic process)|GO:0008284(positive regulation of cell proliferation)|GO:0008593(regulation of Notch signaling pathway)|GO:0009897(external side of plasma membrane)|GO:0010575(positive regulation vascular endothelial growth factor production)|GO:0010613(positive regulation of cardiac muscle hypertrophy)|GO:0016020(membrane)|GO:0016032(viral reproduction)|GO:0019221(cytokine-mediated signaling pathway)|GO:0019838(growth factor binding)|GO:0019970(interleukin-11 binding)|GO:0019981(interleukin-6 binding)|GO:0030425(dendrite)|GO:0034097(response to cytokine stimulus)|GO:0038154(interleukin-11-mediated signaling pathway)|GO:0038165(oncostatin-M-mediated signaling pathway)|GO:0042102(positive regulation of T cell proliferation)|GO:0042511(positive regulation of tyrosine phosphorylation of Stat1 protein)|GO:0042517(positive regulation of tyrosine phosphorylation of Stat3 protein)|GO:0042803(protein homodimerization activity)|GO:0043025(neuronal cell body)|GO:0043066(negative regulation of apoptotic process)|GO:0045509(interleukin-27 receptor activity)|GO:0045669(positive regulation of osteoblast differentiation)|GO:0048711(positive regulation of astrocyte differentiation)|GO:0048861(leukemia inhibitory factor signaling pathway)|GO:0070062(extracellular vesicular exosome)|GO:0070102(interleukin-6-mediated signaling pathway)|GO:0070104(negative regulation of interleukin-6-mediated signaling pathway)|GO:0070106(interleukin-27-mediated signaling pathway)|GO:0070110(ciliary neurotrophic factor receptor complex)|GO:0070120(ciliary neurotrophic factor-mediated signaling pathway)	AGCTTAGTTTTAGAAACCTGTGGACATTCAAACCTGATTCTTTATTCCCTGTGACTATGG	A_32_P223777
A_33_P3244269	FALSE									chrX:102632170-102632111	hs|Xq22.2			TTCTTTCCCAGAGCTTTGCAGGCACCAAAATGGAGGACCGGTATAGGAGTGGGGGATGGG	A_33_P3244269
A_22_P00001571	FALSE				lnc-ARL4A-2	lnc-ARL4A-2:1			linc|lnc-ARL4A-2:1|linc|TCONS_00013350	chr7:13771118-13771177	hs|7p21.3	LNCipedia lincRNA (lnc-ARL4A-2), lincRNA [lnc-ARL4A-2:1]		AACCAAAGTCATAGAACATCTGAACTCTGTCCAAACATCGGTCGTATTTCAAAATTTCAG	A_22_P00001571
A_32_P55241	FALSE	NM_001007538	NM_001007538	387914	SHISA2	shisa family member 2	Hs.433791	ENST00000319420	ref|NM_001007538|ens|ENST00000319420|tc|THC2475409	chr13:26619404-26619345	hs|13q12.13	Homo sapiens shisa family member 2 (SHISA2), mRNA [NM_001007538]	GO:0005789(endoplasmic reticulum membrane)|GO:0007275(multicellular organismal development)|GO:0016021(integral to membrane)	AGTCCTGAGTGCAAGTAATTACTATACTTGTAAATGAAGATCAGTATTTCTGCCTAGATC	A_32_P55241
A_21_P0000766	FALSE	NR_038328	NR_038328	100132288	TEKT4P2	tektin 4 pseudogene 2	Hs.487562	ENST00000624052	ref|NR_038328|ref|NR_037871|ref|NR_046440|ens|ENST00000624052	chr21:9968517-9966323	hs|21p11.2	Homo sapiens tektin 4 pseudogene 2 (TEKT4P2), transcript variant 2, non-coding RNA [NR_038328]		AGCTATGTTTCCAGTGTCCTCTGGGTGTTTCCAAGAGCAACAAGAAACGAATAAATCTCT	A_21_P0000766
A_33_P3247919	FALSE									chr9:092035519-092035460	hs|9q22.2			AAGGCGCTGCCAGTGGCTCTGTCCTTCTGCCATCAGCGACCACTAAATACCTGTTCGCAA	A_33_P3247919
A_21_P0007475	FALSE				lnc-SPATA19-1	lnc-SPATA19-1:2	Hs.737513		linc|lnc-SPATA19-1:2|linc|lnc-SPATA19-1:3|linc|TCONS_00020156|gb|AK097142	chr11:133668084-133668025	hs|11q25	Homo sapiens cDNA FLJ39823 fis, clone SPLEN2011931. [AK097142]		AAGTTTTGCATCTCTGTCTTATGACTCTGATTCTTCAGCTCCAAGCTCCACAACCACTAA	A_21_P0007475
A_22_P00003178	FALSE						Hs.614612	ENST00000447524	ens|ENST00000447524|linc|lnc-C9orf79-2:1|linc|TCONS_l2_00028882|linc|TCONS_l2_00029789	chr9:90481056-90481115	hs|9q22.1			CGCTTTCGTAATGGTAAATGTTACCACTATTTTGATTACTGCTATAACCAGCTTTGCATT	A_22_P00003178
A_23_P29975	FALSE	NM_018302	NM_018302	55286	C4orf19	chromosome 4 open reading frame 19	Hs.107527	ENST00000284437	ref|NM_018302|ref|NM_001104629|ens|ENST00000284437|ens|ENST00000381980	chr4:37593257-37593316	hs|4p14	Homo sapiens chromosome 4 open reading frame 19 (C4orf19), transcript variant 2, mRNA [NM_018302]		ACACCTTGACCTTAACTTTTTTACATTATTACTTTTAAATCTCCTTTGGGATTGGGGAGG	A_23_P29975
A_33_P3305885	FALSE	NM_006648	NM_006648	65268	WNK2	WNK lysine deficient protein kinase 2	Hs.654856	ENST00000474009	ref|NM_006648|ens|ENST00000474009|ens|ENST00000479696|ens|ENST00000395477	chr9:96060265-96060324	hs|9q22.31	Homo sapiens WNK lysine deficient protein kinase 2 (WNK2), transcript variant 2, mRNA [NM_006648]	GO:0004674(protein serine/threonine kinase activity)|GO:0005524(ATP binding)|GO:0005737(cytoplasm)|GO:0005886(plasma membrane)|GO:0006468(protein phosphorylation)|GO:0008285(negative regulation of cell proliferation)|GO:0035556(intracellular signal transduction)|GO:0046777(protein autophosphorylation)|GO:0070373(negative regulation of ERK1 and ERK2 cascade)|GO:2000021(regulation of ion homeostasis)|GO:2000651(positive regulation of sodium ion transmembrane transporter activity)	AGAAAAACCAGCAAGAGCAAGCTGAAGGCAGGCAAGCTGCTAAATCCCCTGGTGCGGCAG	A_33_P3305885
A_21_P0006535	FALSE				lnc-AKAP4-1	lnc-AKAP4-1:1			linc|lnc-AKAP4-1:1|linc|TCONS_00017322	chrX:49969234-49969175	hs|Xp11.22	LNCipedia lincRNA (lnc-AKAP4-1), lincRNA [lnc-AKAP4-1:1]		TTTCTCTTCTATCTCCAGACCCTGAAAGAAATAAAAGGCATGCTAATCACCACACACACA	A_21_P0006535
A_22_P00023281	FALSE	NR_110090	NR_110090	101929010	SIRPG-AS1	SIRPG antisense RNA 1	Hs.570358		ref|NR_110090|linc|lnc-SIRPA-3:1|gb|AK093519|tc|THC2622434	chr20:1629027-1629086	hs|20p13	Homo sapiens SIRPG antisense RNA 1 (SIRPG-AS1), long non-coding RNA [NR_110090]		ATTAGACTAAACAGTGAATCTGTGCCTCCCAGGAATCTTCCCTGTGTGATGTTTCTGAAG	A_22_P00023281
A_22_P00001741	FALSE	NM_001144936	NM_001144936	65998	C11orf95	chromosome 11 open reading frame 95	Hs.191073	ENST00000433688	ref|NM_001144936|ens|ENST00000433688|linc|lnc-ATL3-1:6|linc|lnc-ATL3-1:4	chr11:63533426-63533367	hs|11q13.1	Homo sapiens chromosome 11 open reading frame 95 (C11orf95), mRNA [NM_001144936]		AGCAACAGCTGGGATGCACACCTGGGGCTGGGGGCCTGCGGAGAGGCCGAGGGCCTGGGG	A_22_P00001741
A_21_P0004866	FALSE	NR_026775	NR_026775	100133205	LINC00240	long intergenic non-protein coding RNA 240	Hs.526951	ENST00000606878	ref|NR_026775|ens|ENST00000606878|linc|lnc-HIST1H2AG-3:1|linc|TCONS_00011754	chr6:26924913-26936246	hs|6p22.2	Homo sapiens long intergenic non-protein coding RNA 240 (LINC00240), long non-coding RNA [NR_026775]		TCACCTCTCAGAAATACAGGAAGAACATCAATAATGTTCGAAGTTATAAATTGCGGAGGC	A_21_P0004866
A_33_P3397763	FALSE	NM_003811	NM_003811	8744	TNFSF9	tumor necrosis factor (ligand) superfamily, member 9	Hs.1524	ENST00000245817	ref|NM_003811|ens|ENST00000245817|ref|XM_006722931|gb|U03398	chr19:6535866-6535925	hs|19p13.3	Homo sapiens tumor necrosis factor (ligand) superfamily, member 9 (TNFSF9), mRNA [NM_003811]	GO:0005102(receptor binding)|GO:0005125(cytokine activity)|GO:0005164(tumor necrosis factor receptor binding)|GO:0005615(extracellular space)|GO:0005886(plasma membrane)|GO:0006915(apoptotic process)|GO:0006955(immune response)|GO:0007165(signal transduction)|GO:0007267(cell-cell signaling)|GO:0008283(cell proliferation)|GO:0016021(integral to membrane)|GO:0032729(positive regulation of interferon-gamma production)|GO:0032735(positive regulation of interleukin-12 production)|GO:0032755(positive regulation of interleukin-6 production)|GO:0042104(positive regulation of activated T cell proliferation)|GO:0043011(myeloid dendritic cell differentiation)|GO:0045585(positive regulation of cytotoxic T cell differentiation)	CGGTATTGCTATGTTGCCAAGGTTGTTTACATGCCAGTACAATTTATAATAAACACTCAT	A_33_P3397763
A_22_P00012133	FALSE	NR_034081	NR_034081	255130	IGFBP7-AS1	IGFBP7 antisense RNA 1	Hs.691061		ref|NR_034081|linc|lnc-POLR2B-1:1|linc|lnc-POLR2B-1:10|linc|lnc-POLR2B-1:12	chr4:58071358-58071417	hs|4q12	Homo sapiens IGFBP7 antisense RNA 1 (IGFBP7-AS1), long non-coding RNA [NR_034081]		GGACTGCATATTTGGTTCTAAGTTTCTGGAAGATAAAGCCAAAATAGAAACACAACTCAT	A_22_P00012133
A_21_P0007107	FALSE	XR_424136	XR_424136					ENST00000427247	ens|ENST00000427247|ref|XR_424136|ref|XR_428766|ref|XR_432599	chr10:71767525-71767381	hs|10q22.1	PREDICTED: Homo sapiens uncharacterized LOC102723350 (LOC102723350), ncRNA [XR_424136]		AAACCTCCAGTGATGGGAATGACAGAATCTGGGATGATTTTCTTCTGTTTCTTATCTAAA	A_21_P0007107
A_22_P00018241	FALSE	NR_120454	NR_120454	101927905	LOC101927905	uncharacterized LOC101927905		ENST00000536034	ref|NR_120454|ens|ENST00000536034|linc|lnc-ZNF705A-2:3|tc|THC2566801	chr12:8395101-8395160	hs|12p13.31	Homo sapiens uncharacterized LOC101927905 (LOC101927905), transcript variant 1, long non-coding RNA [NR_120454]		TAGAATGGGCGAGTGCAGCTGTGTCCCAGTGTCCCAGTGACCAGAACGATTACTGCCTTT	A_22_P00018241
A_33_P3272189	FALSE	NM_032718	NM_032718	84804	MFSD9	major facilitator superfamily domain containing 9	Hs.720914	ENST00000438943	ref|NM_032718|ens|ENST00000438943|gb|AK075376|tc|THC2474286	chr2:103333845-103333786	hs|2q12.1	Homo sapiens major facilitator superfamily domain containing 9 (MFSD9), mRNA [NM_032718]	GO:0005215(transporter activity)|GO:0005886(plasma membrane)|GO:0016021(integral to membrane)|GO:0055085(transmembrane transport)	TCATGCCAGACCAGAACTTGATGCTACTGTGTCTTGTGTTAAGAATCATTTCCTGGCCAG	A_33_P3272189
A_22_P00017887	FALSE		AA311918				Hs.583589	ENST00000523317	ens|ENST00000523317|linc|lnc-ZFAT-2:1|gb|AA311918	chr8:135332666-135332607	hs|8q24.22	EST182624 Jurkat T-cells VI Homo sapiens cDNA 5' end, mRNA sequence [AA311918]		ATGGGCAACTCCAGGAGGTGTGAGAGCACACAATTTTGCCGCTGTTGGATGTCACACACG	A_22_P00017887
A_24_P61772	FALSE		XM_006710029	96597	TBC1D27	TBC1 domain family, member 27		ENST00000261651	ens|ENST00000261651|ens|ENST00000424239|gb|AK024458|tc|THC2656121	chr17:16827412-16827353	hs|17p11.2	TBC1 domain family, member 27 [Source:HGNC Symbol;Acc:HGNC:28104] [ENST00000261651]		GTCAGGCCTCGTATTACATAAAAATACCTGTGCTGGGACTCTATGCCACACCTCCACACA	A_24_P61772
A_22_P00009100	FALSE	NR_110541	NR_110541	101929664	HORMAD2-AS1	HORMAD2 antisense RNA 1	Hs.679526		ref|NR_110541|ref|XR_425324|ref|XR_430439|ref|XR_433700	chr22:30476176-30476117	hs|22q12.2	Homo sapiens HORMAD2 antisense RNA 1 (HORMAD2-AS1), long non-coding RNA [NR_110541]		GCCACCTATACAACGACAGCCTGCTCCGGGGCTTCCTGAGGAGGTGCCTGCCCCGCCGAG	A_22_P00009100
A_23_P375354	FALSE	NM_005422	NM_005422	7007	TECTA	tectorin alpha	Hs.248162	ENST00000264037	ref|NM_005422|ens|ENST00000264037|ens|ENST00000392793|ref|XM_005271653	chr11:121061441-121061500	hs|11q23.3	Homo sapiens tectorin alpha (TECTA), mRNA [NM_005422]	GO:0005578(proteinaceous extracellular matrix)|GO:0005886(plasma membrane)|GO:0007160(cell-matrix adhesion)|GO:0007605(sensory perception of sound)|GO:0031225(anchored to membrane)|GO:0070062(extracellular vesicular exosome)	GTCTGGACGCTTCTTCTCATCATGATCCAGATTTCATTATGGCATTTTGTCTATAAATCA	A_23_P375354
A_33_P3362321	FALSE	NM_201555	NM_201555	2274	FHL2	four and a half LIM domains 2	Hs.443687		ref|NM_201555|ref|NM_001450|ref|NM_201557|ref|NM_001039492	chr2:105990080-105990021	hs|2q12.1	Homo sapiens four and a half LIM domains 2 (FHL2), transcript variant 2, mRNA [NM_201555]	GO:0000122(negative regulation of transcription from RNA polymerase II promoter)|GO:0001649(osteoblast differentiation)|GO:0003713(transcription coactivator activity)|GO:0005515(protein binding)|GO:0005634(nucleus)|GO:0005654(nucleoplasm)|GO:0005925(focal adhesion)|GO:0006351(transcription, DNA-dependent)|GO:0008134(transcription factor binding)|GO:0008270(zinc ion binding)|GO:0009725(response to hormone stimulus)|GO:0015629(actin cytoskeleton)|GO:0030018(Z disc)|GO:0030521(androgen receptor signaling pathway)|GO:0031430(M band)|GO:0042802(identical protein binding)|GO:0043066(negative regulation of apoptotic process)|GO:0044255(cellular lipid metabolic process)|GO:0044281(small molecule metabolic process)|GO:0045893(positive regulation of transcription, DNA-dependent)|GO:0050681(androgen receptor binding)|GO:0055014(atrial cardiac muscle cell development)|GO:0055015(ventricular cardiac muscle cell development)|GO:0060347(heart trabecula formation)	TACAGACTGCTATTCCAACGAGTACTCATCCAAGTGCCAGGAATGCAAGAAGACCATCAT	A_33_P3362321
A_23_P171366	FALSE	NM_004651	NM_004651	8237	USP11	ubiquitin specific peptidase 11	Hs.171501	ENST00000467378	ref|NM_004651|ens|ENST00000467378|ens|ENST00000469080|ens|ENST00000218348	chrX:47107052-47107204	hs|Xp11.23	Homo sapiens ubiquitin specific peptidase 11 (USP11), mRNA [NM_004651]	GO:0004197(cysteine-type endopeptidase activity)|GO:0004843(ubiquitin-specific protease activity)|GO:0005515(protein binding)|GO:0005634(nucleus)|GO:0005737(cytoplasm)|GO:0016579(protein deubiquitination)|GO:0043161(proteasomal ubiquitin-dependent protein catabolic process)|GO:0061136(regulation of proteasomal protein catabolic process)	ACTTTGATGACAACAGCGTCTCCCCTGTCAATGAGAATCAGATCGAGTCCAAGGCAGCCT	A_23_P171366
A_23_P110504	FALSE	NM_030782	NM_030782	81037	CLPTM1L	CLPTM1-like	Hs.444673	ENST00000503534	ref|NM_030782|ens|ENST00000503534|ens|ENST00000503042|ens|ENST00000320895	chr5:1318471-1318412	hs|5p15.33	Homo sapiens CLPTM1-like (CLPTM1L), mRNA [NM_030782]	GO:0006915(apoptotic process)|GO:0016020(membrane)|GO:0016021(integral to membrane)	CTGCCGCCAGCCAAGTGCAACTTGAATTGTCAATGAGTATTTTTGGAAGCATTTGGAGGA	A_23_P110504
A_22_P00009713	FALSE				lnc-MCCC2-2	lnc-MCCC2-2:2			linc|lnc-MCCC2-2:2|linc|lnc-MCCC2-2:1|linc|TCONS_00010712|linc|TCONS_00009994	chr5:70966370-70966429	hs|5q13.2	LNCipedia lincRNA (lnc-MCCC2-2), lincRNA [lnc-MCCC2-2:2]		AAATTTGATCTCTTTCTTCTCCGGGATCTGGTCATGTGGACATGTGACTCTGGGATCTGT	A_22_P00009713
A_21_P0014007	FALSE		AK098413	101362076	GVQW1	GVQW motif containing 1	Hs.664395		gb|AK098413|tc|THC2490227	chr9:32567209-32567268	hs|9p21.1	Homo sapiens cDNA FLJ25547 fis, clone JTH01487. [AK098413]		GGGCTCTACACCAGGTGTGCTCTGCAAAACTGGCATGGGCCGGGAACCGATCCCAGAAAC	A_21_P0014007
A_32_P148538	FALSE	NM_014839	NM_014839	9890	LPPR4	lipid phosphate phosphatase-related protein type 4	Hs.13245	ENST00000457765	ref|NM_014839|ref|NM_001166252|ens|ENST00000457765|ens|ENST00000370185	chr1:99774690-99774749	hs|1p21.2	Homo sapiens lipid phosphate phosphatase-related protein type 4 (LPPR4), transcript variant 1, mRNA [NM_014839]	GO:0005887(integral to plasma membrane)|GO:0007409(axonogenesis)|GO:0008195(phosphatidate phosphatase activity)|GO:0042577(lipid phosphatase activity)|GO:0046839(phospholipid dephosphorylation)|GO:0048839(inner ear development)	AGGACATATAATGATAGACACTAGAACTCAGACCTCTGCATGTATATTTGATAACATGTC	A_32_P148538
A_21_P0011760	FALSE				XLOC_l2_007112				linc|TCONS_l2_00013208	chr19:53483764-53483705	hs|19q13.41	BROAD Institute lincRNA (XLOC_l2_007112), lincRNA [TCONS_l2_00013208]		CTGGCATCAGGTAAATTCTGGAAATGGAGACAAATTAGGGGAGATATTTTGTGTCTGATT	A_21_P0011760
A_23_P101960	FALSE	NM_006887	NM_006887	678	ZFP36L2	ZFP36 ring finger protein-like 2	Hs.503093	ENST00000282388	ref|NM_006887|ens|ENST00000282388|gb|BC005010|gb|BM979687	chr2:43451215-43451156	hs|2p21	Homo sapiens ZFP36 ring finger protein-like 2 (ZFP36L2), mRNA [NM_006887]	GO:0000288(nuclear-transcribed mRNA catabolic process, deadenylation-dependent decay)|GO:0003677(DNA binding)|GO:0003700(sequence-specific DNA binding transcription factor activity)|GO:0005634(nucleus)|GO:0005737(cytoplasm)|GO:0006355(regulation of transcription, DNA-dependent)|GO:0006402(mRNA catabolic process)|GO:0008283(cell proliferation)|GO:0017091(AU-rich element binding)|GO:0030097(hemopoiesis)|GO:0033077(T cell differentiation in thymus)|GO:0035019(somatic stem cell maintenance)|GO:0035925(mRNA 3'-UTR AU-rich region binding)|GO:0043488(regulation of mRNA stability)|GO:0046872(metal ion binding)|GO:0048103(somatic stem cell division)|GO:0060216(definitive hemopoiesis)|GO:1900153(positive regulation of nuclear-transcribed mRNA catabolic process, deadenylation-dependent decay)|GO:2000737(negative regulation of stem cell differentiation)	AGCAAAAAAGTCGAACTTTTTCTGTTGAACAAAATATTCACAACAGGGCAGTTGTGATAC	A_23_P101960
ERCC-00128_189	pos								DQ459428	unmapped					ERCC-00128_189
A_21_P0000989	FALSE	NR_125940	NR_125940	101927412	LOC101927412	uncharacterized LOC101927412	Hs.171273	ENST00000443104	ref|NR_125940|ref|NR_125941|ref|NR_125942|ens|ENST00000443104	chr1:81112411-81112470	hs|1p31.1	Homo sapiens uncharacterized LOC101927412 (LOC101927412), transcript variant 1, long non-coding RNA [NR_125940]		ACCCCATACCTTGGGCCAATGTAACTGTTAACAGCTTGAAGCTATTAAAAATGTACCAAT	A_21_P0000989
A_33_P3382412	FALSE	NM_001277120	NM_001277120	90333	ZNF468	zinc finger protein 468	Hs.467223		ref|NM_001277120|ref|NM_001008801|ref|NR_102299|ref|NR_102300	chr19:53342568-53342509	hs|19q13.41	Homo sapiens zinc finger protein 468 (ZNF468), transcript variant 1, mRNA [NM_001277120]	GO:0003677(DNA binding)|GO:0005634(nucleus)|GO:0006351(transcription, DNA-dependent)|GO:0006355(regulation of transcription, DNA-dependent)|GO:0046872(metal ion binding)	AGCCTAGCCAACAGATGGGAGCTACTTTTCCCAGCCTTTATTTTCTTTTTCTTGTTTTTT	A_33_P3382412
A_23_P207632	FALSE	NM_174953	NM_174953	489	ATP2A3	ATPase, Ca++ transporting, ubiquitous	Hs.513870		ref|NM_174953|ref|NM_174954|ref|NM_174956|ref|NM_174955	chr17:3827607-3827548	hs|17p13.2	Homo sapiens ATPase, Ca++ transporting, ubiquitous (ATP2A3), transcript variant 5, mRNA [NM_174953]	GO:0005388(calcium-transporting ATPase activity)|GO:0005524(ATP binding)|GO:0005783(endoplasmic reticulum)|GO:0005789(endoplasmic reticulum membrane)|GO:0006810(transport)|GO:0006816(calcium ion transport)|GO:0007596(blood coagulation)|GO:0008152(metabolic process)|GO:0016021(integral to membrane)|GO:0016529(sarcoplasmic reticulum)|GO:0031095(platelet dense tubular network membrane)|GO:0031965(nuclear membrane)|GO:0033017(sarcoplasmic reticulum membrane)|GO:0034220(ion transmembrane transport)|GO:0046872(metal ion binding)|GO:0055085(transmembrane transport)|GO:0070588(calcium ion transmembrane transport)	CTCTGATGGACAGAATTTTTCTCTTAACTCAGCTTTTGCTACTTTGGCAAAAACTAGCGA	A_23_P207632
A_22_P00010537	FALSE	NR_120487	NR_120487	102724050	LOC102724050	uncharacterized LOC102724050	Hs.670941		ref|NR_120487|ref|NR_120488|linc|lnc-NCKAP1L-1:2|linc|lnc-NCKAP1L-1:1	chr12:54821650-54821709	hs|12q13.13	Homo sapiens uncharacterized LOC102724050 (LOC102724050), transcript variant 2, long non-coding RNA [NR_120487]		GGCCAGAGAAAGCAAGCTTGAAACAGAGAGGAACGGGTCACTTTGGTGGAGGAAATTGGG	A_22_P00010537
A_22_P00016091	FALSE				lnc-THOC1-1	lnc-THOC1-1:1			linc|lnc-THOC1-1:1	chr18:423832-423773	hs|18p11.32	LNCipedia lincRNA (lnc-THOC1-1), lincRNA [lnc-THOC1-1:1]		TGAACCAGGAACCATATCAGCACATTCTGACTGAGTTAACCTTAATTGTAAAAGACTGGG	A_22_P00016091
A_23_P1863	FALSE	NM_001005323	NM_001005323	390181	OR5AK2	olfactory receptor, family 5, subfamily AK, member 2	Hs.554520	ENST00000326855	ref|NM_001005323|ens|ENST00000326855|ens|ENST00000524837|gb|BC137198	chr11:56756469-56756528	hs|11q12.1	Homo sapiens olfactory receptor, family 5, subfamily AK, member 2 (OR5AK2), mRNA [NM_001005323]	GO:0004930(G-protein coupled receptor activity)|GO:0004984(olfactory receptor activity)|GO:0005886(plasma membrane)|GO:0007186(G-protein coupled receptor signaling pathway)|GO:0016021(integral to membrane)|GO:0050911(detection of chemical stimulus involved in sensory perception of smell)	CTTCATTGTATTCCTTCTCATCTATGTGACCTCCATAATGGGTAATAGTGGAATAATCTT	A_23_P1863
A_23_P126623	FALSE	NM_002631	NM_002631	5226	PGD	phosphogluconate dehydrogenase	Hs.464071	ENST00000498356	ref|NM_002631|ens|ENST00000498356|ens|ENST00000496718|ens|ENST00000270776	chr1:10478911-10478970	hs|1p36.22	Homo sapiens phosphogluconate dehydrogenase (PGD), mRNA [NM_002631]	GO:0004616(phosphogluconate dehydrogenase (decarboxylating) activity)|GO:0005634(nucleus)|GO:0005829(cytosol)|GO:0005975(carbohydrate metabolic process)|GO:0006098(pentose-phosphate shunt)|GO:0009051(pentose-phosphate shunt, oxidative branch)|GO:0009405(pathogenesis)|GO:0019322(pentose biosynthetic process)|GO:0019521(D-gluconate metabolic process)|GO:0044281(small molecule metabolic process)|GO:0050661(NADP binding)|GO:0055114(oxidation-reduction process)|GO:0070062(extracellular vesicular exosome)	TTTGATCGAAACCCGGAACTTCAGAACCTCCTACTGGACGACTTCTTTAAGTCAGCTGTT	A_23_P126623
3xSLv1	neg														3xSLv1
A_22_P00002581	FALSE		AK292743				Hs.657197	ENST00000581170	ens|ENST00000581170|ens|ENST00000579933|linc|lnc-C18orf42-1:2|linc|lnc-C18orf42-1:3	chr18:5238378-5238319	hs|18p11.31			TTCGAGAATCTAGCCTCGAAGAAAGTCATGTAAGAGAACGCCTGCATCAAAAAGTCGGGA	A_22_P00002581
A_21_P0005046	FALSE				lnc-HACE1-4	lnc-HACE1-4:1			linc|lnc-HACE1-4:1|linc|TCONS_00012235	chr6:104785487-104785428	hs|6q16.3	LNCipedia lincRNA (lnc-HACE1-4), lincRNA [lnc-HACE1-4:1]		TAAGAAAAGCGACATTCGTCTGTCTAATTTTACATTTTACCAACTAAGTCAGGCAATCAG	A_21_P0005046
A_33_P3373273	FALSE	NM_005073	NM_005073	6564	SLC15A1	solute carrier family 15 (oligopeptide transporter), member 1	Hs.436893	ENST00000376503	ref|NM_005073|ens|ENST00000376503|gb|U21936|tc|THC2478947	chr13:99336152-99336093	hs|13q32.3	Homo sapiens solute carrier family 15 (oligopeptide transporter), member 1 (SLC15A1), mRNA [NM_005073]	GO:0005427(proton-dependent oligopeptide secondary active transmembrane transporter activity)|GO:0005886(plasma membrane)|GO:0005887(integral to plasma membrane)|GO:0006810(transport)|GO:0006811(ion transport)|GO:0007586(digestion)|GO:0015031(protein transport)|GO:0015333(peptide:hydrogen symporter activity)|GO:0015992(proton transport)|GO:0016020(membrane)|GO:0035672(oligopeptide transmembrane transport)|GO:0055085(transmembrane transport)	TGTGTTTAAATTATGGATAACTCGAAAGACAGCTCAGGTGAAGGCCAGTAATGATTTTTT	A_33_P3373273
A_33_P3397418	FALSE	NM_020119	NM_020119	56829	ZC3HAV1	zinc finger CCCH-type, antiviral 1	Hs.133512	ENST00000242351	ref|NM_020119|ens|ENST00000242351|ref|XM_005250501|gb|AK098308	chr7:138728410-138728351	hs|7q34	Homo sapiens zinc finger CCCH-type, antiviral 1 (ZC3HAV1), transcript variant 1, mRNA [NM_020119]	GO:0003950(NAD+ ADP-ribosyltransferase activity)|GO:0005515(protein binding)|GO:0005634(nucleus)|GO:0005737(cytoplasm)|GO:0005794(Golgi apparatus)|GO:0008152(metabolic process)|GO:0009615(response to virus)|GO:0032727(positive regulation of interferon-alpha production)|GO:0032728(positive regulation of interferon-beta production)|GO:0043123(positive regulation of I-kappaB kinase/NF-kappaB cascade)|GO:0045071(negative regulation of viral genome replication)|GO:0045087(innate immune response)|GO:0046872(metal ion binding)|GO:0051607(defense response to virus)|GO:0061014(positive regulation of mRNA catabolic process)|GO:1900246(positive regulation of RIG-I signaling pathway)	CCCAGCAGCATGCTTTGTACACTGATATATTGGGTAAATTTTGTTGAATAAATTAAGCTC	A_33_P3397418
A_21_P0008949	FALSE							ENST00000571340	ens|ENST00000571340|linc|lnc-RBL2-1:4|linc|lnc-RBL2-1:3|linc|TCONS_00024420	chr16:53422865-53422924	hs|16q12.2			TTCTTCTTCAGGTAACCACAGAGTCTGAGCACTATCAAAAATTCTTCCTGGGCCAGGCAT	A_21_P0008949
A_23_P112026	FALSE	NM_002164	NM_002164	3620	IDO1	indoleamine 2,3-dioxygenase 1	Hs.840	ENST00000523779	ref|NM_002164|ens|ENST00000523779|ens|ENST00000522495|ens|ENST00000518237	chr8:39785529-39785588	hs|8p11.21	Homo sapiens indoleamine 2,3-dioxygenase 1 (IDO1), mRNA [NM_002164]	GO:0002534(cytokine production involved in inflammatory response)|GO:0002666(positive regulation of T cell tolerance induction)|GO:0002678(positive regulation of chronic inflammatory response)|GO:0002830(positive regulation of type 2 immune response)|GO:0004833(tryptophan 2,3-dioxygenase activity)|GO:0005829(cytosol)|GO:0006569(tryptophan catabolic process)|GO:0007565(female pregnancy)|GO:0009055(electron carrier activity)|GO:0019441(tryptophan catabolic process to kynurenine)|GO:0020037(heme binding)|GO:0030485(smooth muscle contractile fiber)|GO:0032421(stereocilium bundle)|GO:0032496(response to lipopolysaccharide)|GO:0032693(negative regulation of interleukin-10 production)|GO:0032735(positive regulation of interleukin-12 production)|GO:0033555(multicellular organismal response to stress)|GO:0033754(indoleamine 2,3-dioxygenase activity)|GO:0034276(kynurenic acid biosynthetic process)|GO:0034641(cellular nitrogen compound metabolic process)|GO:0042130(negative regulation of T cell proliferation)|GO:0044281(small molecule metabolic process)|GO:0046006(regulation of activated T cell proliferation)|GO:0046872(metal ion binding)|GO:0055114(oxidation-reduction process)|GO:0070233(negative regulation of T cell apoptotic process)|GO:0070234(positive regulation of T cell apoptotic process)	ATCTGCAAATCGTGACTAAGTACATCCTGATTCCTGCAAGCCAGCAGCCAAAGGAGAATA	A_23_P112026
A_21_P0014887	FALSE	NR_045215	NR_045215	100652768	LOC100652768	uncharacterized LOC100652768	Hs.732365		ref|NR_045215|gb|AK026219|tc|THC2525831	chr11:117068046-117067987	hs|11q23.3	Homo sapiens uncharacterized LOC100652768 (LOC100652768), long non-coding RNA [NR_045215]		AGCAGAGCTATAAAAACAAGTTTGGGAGAAAAACACATTCCCATCCCCAAAGCAGAGGCC	A_21_P0014887
A_22_P00017445	FALSE	NR_046711	NR_046711	100861520	POU6F2-AS1	POU6F2 antisense RNA 1	Hs.571292		ref|NR_046711|linc|lnc-VPS41-2:1|tc|THC2690713	chr7:39444585-39444526	hs|7p14.1	Homo sapiens POU6F2 antisense RNA 1 (POU6F2-AS1), long non-coding RNA [NR_046711]		ATCAGCCTAAAGAGAAACCCTGTCTTATCCCAGATTACCACCATGGGATTTAAAATTCAG	A_22_P00017445
A_23_P79911	FALSE	NM_006814	NM_006814	9491	PSMF1	proteasome (prosome, macropain) inhibitor subunit 1 (PI31)	Hs.471917	ENST00000333082	ref|NM_006814|ref|NM_178578|ens|ENST00000333082|gb|D88378	chr20:1147718-1147777	hs|20p13	Homo sapiens proteasome (prosome, macropain) inhibitor subunit 1 (PI31) (PSMF1), transcript variant 1, mRNA [NM_006814]	GO:0000082(G1/S transition of mitotic cell cycle)|GO:0000209(protein polyubiquitination)|GO:0000278(mitotic cell cycle)|GO:0002474(antigen processing and presentation of peptide antigen via MHC class I)|GO:0002479(antigen processing and presentation of exogenous peptide antigen via MHC class I, TAP-dependent)|GO:0004866(endopeptidase inhibitor activity)|GO:0005515(protein binding)|GO:0005654(nucleoplasm)|GO:0005737(cytoplasm)|GO:0005783(endoplasmic reticulum)|GO:0005829(cytosol)|GO:0005839(proteasome core complex)|GO:0006511(ubiquitin-dependent protein catabolic process)|GO:0006521(regulation of cellular amino acid metabolic process)|GO:0006915(apoptotic process)|GO:0006977(DNA damage response, signal transduction by p53 class mediator resulting in cell cycle arrest)|GO:0010467(gene expression)|GO:0010951(negative regulation of endopeptidase activity)|GO:0016020(membrane)|GO:0016032(viral reproduction)|GO:0031145(anaphase-promoting complex-dependent proteasomal ubiquitin-dependent protein catabolic process)|GO:0034641(cellular nitrogen compound metabolic process)|GO:0042590(antigen processing and presentation of exogenous peptide antigen via MHC class I)|GO:0042981(regulation of apoptotic process)|GO:0043066(negative regulation of apoptotic process)|GO:0044281(small molecule metabolic process)|GO:0051436(negative regulation of ubiquitin-protein ligase activity involved in mitotic cell cycle)|GO:0051437(positive regulation of ubiquitin-protein ligase activity involved in mitotic cell cycle)|GO:0051439(regulation of ubiquitin-protein ligase activity involved in mitotic cell cycle)|GO:0070628(proteasome binding)|GO:0090090(negative regulation of canonical Wnt receptor signaling pathway)|GO:0090263(positive regulation of canonical Wnt receptor signaling pathway)	TTTTTTGTGAGTTTCCTTGCATCAAGGACACTGAGAAACACAGTCATTGTCTTAGGTGTT	A_23_P79911
A_22_P00011501	FALSE		BX646043				Hs.577522	ENST00000547089	ens|ENST00000547089|ens|ENST00000546865|linc|lnc-PAWR-3:2|linc|lnc-PAWR-3:1	chr12:78934431-78934372	hs|12q21.2			TGCTGGATCTTCCTACTAGAGCTCACTGATTGCCCAGGGTTGAGGTACAAGAATTATGAA	A_22_P00011501
A_22_P00025696	FALSE				lnc-CTD-2117L12.1.1-1	lnc-CTD-2117L12.1.1-1:1			linc|lnc-CTD-2117L12.1.1-1:1	chr5:58110557-58110498	hs|5q11.2	LNCipedia lincRNA (lnc-CTD-2117L12.1.1-1), lincRNA [lnc-CTD-2117L12.1.1-1:1]		TAACTAGATGAAGCAAGGACCACCCTTCTGGACAACAAAGGGAGAGGAATGAAAGTCTGA	A_22_P00025696
A_21_P0007656	FALSE				lnc-TMEM132B-3	lnc-TMEM132B-3:6			linc|lnc-TMEM132B-3:6|linc|TCONS_00020626	chr12:126591819-126591878	hs|12q24.32	LNCipedia lincRNA (lnc-TMEM132B-3), lincRNA [lnc-TMEM132B-3:6]		AACCACAGATTTCCCAATTCTTGCGAAGGAAGCAATTCATGTTCCTTCTGGGTGAAGCTG	A_21_P0007656
A_24_P58308	FALSE		AF147412				Hs.684614	ENST00000594193	ens|ENST00000594193|ens|ENST00000413110|ens|ENST00000492525|ens|ENST00000406202	chr1:45246174-45246115	hs|1p34.1	ribosomal protein S15a pseudogene 11 [Source:HGNC Symbol;Acc:HGNC:36707] [ENST00000594193]		TGTGGAGCGATCAGCCCCAGATTTGATGTGCAACTCAAAGATCTGGAAAAATGGCAGAAT	A_24_P58308
ERCC-00007_60	pos								EF011068	unmapped					ERCC-00007_60
A_23_P126416	FALSE	NM_005424	NM_005424	7075	TIE1	tyrosine kinase with immunoglobulin-like and EGF-like domains 1	Hs.78824	ENST00000372476	ref|NM_005424|ref|NM_001253357|ens|ENST00000372476|ref|XM_006710869	chr1:43788328-43788387	hs|1p34.2	Homo sapiens tyrosine kinase with immunoglobulin-like and EGF-like domains 1 (TIE1), transcript variant 1, mRNA [NM_005424]	GO:0001525(angiogenesis)|GO:0001570(vasculogenesis)|GO:0001701(in utero embryonic development)|GO:0004714(transmembrane receptor protein tyrosine kinase activity)|GO:0005515(protein binding)|GO:0005524(ATP binding)|GO:0005887(integral to plasma membrane)|GO:0007165(signal transduction)|GO:0007498(mesoderm development)|GO:0016525(negative regulation of angiogenesis)|GO:0018108(peptidyl-tyrosine phosphorylation)|GO:0030336(negative regulation of cell migration)|GO:0032526(response to retinoic acid)|GO:0045026(plasma membrane fusion)	GTGAACATGTCGCTGTTTGAGAACTTCACTTACGCGGGCATTGATGCCACAGCTGAGGAG	A_23_P126416
A_21_P0003949	FALSE							ENST00000515086	ens|ENST00000515086|linc|lnc-C5orf38-3:3|linc|TCONS_00009329	chr5:2967683-2967742	hs|5p15.33			TCATGACTTAACGTTTCACGGCTGGCTCTGCACAACCTGCGAATAAACAAAAACTAAAAC	A_21_P0003949
A_32_P396186	FALSE	NM_014818	NM_014818	9866	TRIM66	tripartite motif containing 66	Hs.130836	ENST00000299550	ref|NM_014818|ens|ENST00000299550|ref|XM_006718397|ref|XM_006718398	chr11:8633658-8633599	hs|11p15.4	Homo sapiens tripartite motif containing 66 (TRIM66), mRNA [NM_014818]	GO:0005654(nucleoplasm)|GO:0008270(zinc ion binding)|GO:0016235(aggresome)	GGGAAGTATAGCTGATTTTAAAAGAACCTATACATTCAAGAACAAATAAAAAACAGCACT	A_32_P396186
A_33_P3292874	FALSE		AK090448				Hs.631550	ENST00000595897	ens|ENST00000595897|gb|AK090448|gb|BC035127|tc|THC2502933	chr19:42402488-42402547	hs|19q13.2	Rho guanine nucleotide exchange factor (GEF) 1 [Source:HGNC Symbol;Acc:HGNC:681] [ENST00000595897]		ATCGAATGCCAAGGCCACTGACCGGGGTTGAACGCTCTAAGAGGCTGAAGGCTGCTTCTT	A_33_P3292874
A_23_P147199	FALSE	NR_024565	NR_024565	10778	ZNF271P	zinc finger protein 271, pseudogene	Hs.314246	ENST00000465539	ref|NR_024565|ref|NR_024566|ens|ENST00000465539|ens|ENST00000399070	chr18:32887664-32887723	hs|18q12.2	Homo sapiens zinc finger protein 271, pseudogene (ZNF271P), transcript variant 1, non-coding RNA [NR_024565]		AGAAACCCTACCAGTGTGTTCAGTGCAGCAGAAGTTGTAGCCAACTCTCTGAACTTACTA	A_23_P147199
A_23_P81399	FALSE	NM_003900	NM_003900	8878	SQSTM1	sequestosome 1	Hs.724025	ENST00000360718	ref|NM_003900|ref|NM_001142298|ref|NM_001142299|ens|ENST00000360718	chr5:179263709-179263768	hs|5q35.3	Homo sapiens sequestosome 1 (SQSTM1), transcript variant 1, mRNA [NM_003900]	GO:0000407(pre-autophagosomal structure)|GO:0000932(cytoplasmic mRNA processing body)|GO:0001934(positive regulation of protein phosphorylation)|GO:0002376(immune system process)|GO:0004674(protein serine/threonine kinase activity)|GO:0005080(protein kinase C binding)|GO:0005515(protein binding)|GO:0005654(nucleoplasm)|GO:0005737(cytoplasm)|GO:0005764(lysosome)|GO:0005770(late endosome)|GO:0005776(autophagic vacuole)|GO:0005783(endoplasmic reticulum)|GO:0005829(cytosol)|GO:0006468(protein phosphorylation)|GO:0006511(ubiquitin-dependent protein catabolic process)|GO:0006914(autophagy)|GO:0006950(response to stress)|GO:0008104(protein localization)|GO:0008270(zinc ion binding)|GO:0016197(endosomal transport)|GO:0016234(inclusion body)|GO:0016235(aggresome)|GO:0016236(macroautophagy)|GO:0016239(positive regulation of macroautophagy)|GO:0016605(PML body)|GO:0019901(protein kinase binding)|GO:0030154(cell differentiation)|GO:0030971(receptor tyrosine kinase binding)|GO:0031410(cytoplasmic vesicle)|GO:0035556(intracellular signal transduction)|GO:0042169(SH2 domain binding)|GO:0042802(identical protein binding)|GO:0042803(protein homodimerization activity)|GO:0043065(positive regulation of apoptotic process)|GO:0043066(negative regulation of apoptotic process)|GO:0043122(regulation of I-kappaB kinase/NF-kappaB cascade)|GO:0043130(ubiquitin binding)|GO:0045944(positive regulation of transcription from RNA polymerase II promoter)|GO:0046578(regulation of Ras protein signal transduction)|GO:0048011(nerve growth factor receptor signaling pathway)|GO:0051291(protein heterooligomerization)|GO:0070062(extracellular vesicular exosome)|GO:0070530(K63-linked polyubiquitin binding)|GO:0097190(apoptotic signaling pathway)	GGTTAGGGTGCAAGAAGCCATTTAGGGCAGCAAAACAAGTGACATGAAGGGAGGGTCCCT	A_23_P81399
A_22_P00010650	FALSE		BC010081				Hs.598731	ENST00000563278	ens|ENST00000563278|linc|lnc-NEIL1-1:1|gb|BC010081	chr15:75661595-75661654	hs|15q24.2	Homo sapiens mannosidase, alpha, class 2C, member 1, mRNA (cDNA clone IMAGE:4329693), partial cds. [BC010081]		CAGAAACAGACCTCCAGTTTCATTCTCATCCCTAGTACTCCACTGACAGCTTTATTTTTT	A_22_P00010650
A_33_P3248602	FALSE	NM_001293798	NM_001293798	100288687	DUX4	double homeobox 4	Hs.728749	ENST00000425409	ref|NM_001293798|ens|ENST00000425409|ens|ENST00000616429|ens|ENST00000623687	chrUn_gl000228:107050-107109		Homo sapiens double homeobox 4 (DUX4), mRNA [NM_001293798]	GO:0000976(transcription regulatory region sequence-specific DNA binding)|GO:0005634(nucleus)|GO:0005654(nucleoplasm)|GO:0006351(transcription, DNA-dependent)|GO:0006915(apoptotic process)|GO:0008285(negative regulation of cell proliferation)|GO:0031965(nuclear membrane)|GO:0045944(positive regulation of transcription from RNA polymerase II promoter)|GO:0070317(negative regulation of G0 to G1 transition)	CGGCGCCCTCCCAGGCGCTCCAGGAGCCGGCGCCCTGGTCTGCACTCCCCTGCGGCCTGC	A_33_P3248602
A_22_P00024904	FALSE		DA745931				Hs.577481	ENST00000547515	ens|ENST00000547515|linc|lnc-CDK17-5:1|gb|DA745931	chr12:97668300-97668241	hs|12q23.1	DA745931 NT2RP7 Homo sapiens cDNA clone NT2RP7010881 5', mRNA sequence [DA745931]		CTAAAAGAAATGTGGTTCTTCACTTGGAGCTGATGTGAAACACAGGCAATCTGTTGGCCT	A_22_P00024904
A_19_P00322966	FALSE	NR_015353	NR_015353	92249	LINC01278	long intergenic non-protein coding RNA 1278	Hs.31532		ref|NR_015353|linc|lnc-ARHGEF9-1:7|linc|lnc-ARHGEF9-1:4|linc|lnc-ARHGEF9-1:8	chrX:62736916-62736857	hs|Xq11.1	Homo sapiens long intergenic non-protein coding RNA 1278 (LINC01278), long non-coding RNA [NR_015353]		TGGAAAGAGACTGTAGAGAAAGGCAAATGGAAGAAGAAAGCTTCTGTGCCCCCACAGATA	A_19_P00322966
A_23_P99785	FALSE	NM_024643	NM_024643	79696	ZC2HC1C	zinc finger, C2HC-type containing 1C	Hs.48642	ENST00000439583	ref|NM_024643|ref|NM_001042430|ref|NR_110315|ens|ENST00000439583	chr14:75544429-75544488	hs|14q24.3	Homo sapiens zinc finger, C2HC-type containing 1C (ZC2HC1C), transcript variant 1, mRNA [NM_024643]	GO:0046872(metal ion binding)	TGAGCAACACATTCCCAAGTGTAAGACCATCAAGAACTGTCATCCACCTCTAAGGAAGCA	A_23_P99785
A_33_P3267651	FALSE	NM_014648	NM_014648	9666	DZIP3	DAZ interacting zinc finger protein 3	Hs.409210	ENST00000479138	ref|NM_014648|ens|ENST00000479138|ens|ENST00000463306|ens|ENST00000495008	chr3:108351859-108351918	hs|3q13.13	Homo sapiens DAZ interacting zinc finger protein 3 (DZIP3), mRNA [NM_014648]	GO:0000209(protein polyubiquitination)|GO:0003723(RNA binding)|GO:0004842(ubiquitin-protein ligase activity)|GO:0005515(protein binding)|GO:0005737(cytoplasm)|GO:0008270(zinc ion binding)|GO:0016874(ligase activity)|GO:0019902(phosphatase binding)|GO:0031593(polyubiquitin binding)	TAGTTACCTAGATTGTGAACGATCTTGTGAAGCTGACATTTTGAAGAACACCAGTTATAA	A_33_P3267651
A_24_P376787	FALSE	NM_032752	NM_032752	84838	ZNF496	zinc finger protein 496	Hs.654803		ref|NM_032752|ref|XM_005273331|gb|AB507748|gb|AB587407	chr1:247473031-247471862	hs|1q44	Homo sapiens zinc finger protein 496 (ZNF496), mRNA [NM_032752]	GO:0000122(negative regulation of transcription from RNA polymerase II promoter)|GO:0000981(sequence-specific DNA binding RNA polymerase II transcription factor activity)|GO:0003677(DNA binding)|GO:0005515(protein binding)|GO:0005634(nucleus)|GO:0006366(transcription from RNA polymerase II promoter)|GO:0016604(nuclear body)|GO:0043621(protein self-association)|GO:0045893(positive regulation of transcription, DNA-dependent)|GO:0046872(metal ion binding)	GGCAAAGAAGTGCCCCAGGTCTCCTACTTGGACTCTCCAAGTCTCCAGCCATTCCAGGTA	A_24_P376787
A_24_P392925	FALSE	NM_001014985	NM_001014985	388323	GLTPD2	glycolipid transfer protein domain containing 2	Hs.131035	ENST00000331264	ref|NM_001014985|ens|ENST00000331264|ref|XM_005256626|gb|BC150536	chr17:4693360-4693419	hs|17p13.2	Homo sapiens glycolipid transfer protein domain containing 2 (GLTPD2), mRNA [NM_001014985]	GO:0005737(cytoplasm)|GO:0017089(glycolipid transporter activity)|GO:0046836(glycolipid transport)|GO:0051861(glycolipid binding)	CGACGCCTACCGTGCGGCCCTGGGTCCGCATCACCCCTGGCTGGTCCGACAGACCGCCCG	A_24_P392925
A_33_P3797820	FALSE	XR_432607	XR_432607	102723652	LOC102723652	uncharacterized LOC102723652		ENST00000439559	ens|ENST00000439559|ref|XR_432607|linc|lnc-FAM22E-1:1|tc|THC2494870	chr10:89117016-89117075	hs|10q23.2	long intergenic non-protein coding RNA 863 [Source:HGNC Symbol;Acc:HGNC:45162] [ENST00000439559]		CTATCATTTTGACACTAATAAACGGACAGTGATTCTCAGTGTGGAAATGAGAATGAAGTT	A_33_P3797820
A_22_P00008478	FALSE							ENST00000540533	ens|ENST00000540533|linc|lnc-KCNA5-2:1	chr12:5127772-5127831	hs|12p13.32			TCTACTTATAGGTGCTCACAATGGCCAGTGCCCTGGAAAAGCTCTGGAATAAATACACCT	A_22_P00008478
A_33_P3230137	FALSE	NM_001039211	NM_001039211	219293	ATAD3C	ATPase family, AAA domain containing 3C	Hs.724767	ENST00000378785	ref|NM_001039211|ens|ENST00000378785|gb|AK094502|tc|THC2475451	chr1:1404876-1404935	hs|1p36.33	Homo sapiens ATPase family, AAA domain containing 3C (ATAD3C), mRNA [NM_001039211]	GO:0005524(ATP binding)	GTCAGGGGCGTCTGACTATGGCTGGGGAACTCATTTGGTTTTTCTCCTCTCTTATTTTTT	A_33_P3230137
A_33_P3252598	FALSE	NM_001033018	NM_001033018	613210	DEFB136	defensin, beta 136	Hs.558285	ENST00000382209	ref|NM_001033018|ens|ENST00000382209|gb|DQ012026|gb|BC153129	chr8:11831505-11831446	hs|8p23.1	Homo sapiens defensin, beta 136 (DEFB136), mRNA [NM_001033018]	GO:0005576(extracellular region)|GO:0042742(defense response to bacterium)	TGCTGTAAAAATATGACACGTTTTCAACCCCCGCAAGCCAAAGATCCATGGGTTCATTAA	A_33_P3252598
A_33_P3313250	FALSE	NM_001004477	NM_001004477	128367	OR10X1	olfactory receptor, family 10, subfamily X, member 1 (gene/pseudogene)	Hs.553589	ENST00000368150	ref|NM_001004477|ens|ENST00000368150|ens|ENST00000623167|ens|ENST00000625122	chr1:158548776-158548717	hs|1q23.1	Homo sapiens olfactory receptor, family 10, subfamily X, member 1 (gene/pseudogene) (OR10X1), mRNA [NM_001004477]	GO:0004930(G-protein coupled receptor activity)|GO:0004984(olfactory receptor activity)|GO:0005886(plasma membrane)|GO:0007186(G-protein coupled receptor signaling pathway)|GO:0016021(integral to membrane)|GO:0050911(detection of chemical stimulus involved in sensory perception of smell)	TGAGGAATAAGGACATGAAAAATGCTTTTAGAAGAATGATGGGAAACACAGTTGCCTTGA	A_33_P3313250
ERCC-00053_71	pos														ERCC-00053_71
A_23_P388993	FALSE	NM_033390	NM_033390	85463	ZC3H12C	zinc finger CCCH-type containing 12C	Hs.376289	ENST00000278590	ref|NM_033390|ens|ENST00000278590|ref|XM_005271715|gb|AB096241	chr11:110042213-110042272	hs|11q22.3	Homo sapiens zinc finger CCCH-type containing 12C (ZC3H12C), mRNA [NM_033390]	GO:0003674(molecular_function)|GO:0004519(endonuclease activity)|GO:0005575(cellular_component)|GO:0008150(biological_process)|GO:0046872(metal ion binding)|GO:0090305(nucleic acid phosphodiester bond hydrolysis)	CCTCTGTTCTGTGTATTTCTGTAATGGAATCTTTACAATTCCCAAAACGGTATTTTAGAC	A_23_P388993
ERCC-00165_60	pos								DQ668363	unmapped					ERCC-00165_60
A_23_P256632	FALSE	NM_005023	NM_005023	5229	PGGT1B	protein geranylgeranyltransferase type I, beta subunit	Hs.254006	ENST00000419445	ref|NM_005023|ens|ENST00000419445|ref|XM_005272020|ref|XM_005272023	chr5:114547953-114547894	hs|5q22.3	Homo sapiens protein geranylgeranyltransferase type I, beta subunit (PGGT1B), mRNA [NM_005023]	GO:0004661(protein geranylgeranyltransferase activity)|GO:0004662(CAAX-protein geranylgeranyltransferase activity)|GO:0005953(CAAX-protein geranylgeranyltransferase complex)|GO:0008144(drug binding)|GO:0008270(zinc ion binding)|GO:0008284(positive regulation of cell proliferation)|GO:0018344(protein geranylgeranylation)|GO:0019840(isoprenoid binding)|GO:0034097(response to cytokine stimulus)|GO:0042277(peptide binding)|GO:0045787(positive regulation of cell cycle)|GO:0051771(negative regulation of nitric-oxide synthase biosynthetic process)	TGAGCCAGTAATCTTTATACTGGGTTTCAAGAAAATCTTTGTTGAAGTTTGAACCACAAC	A_23_P256632
A_23_P22364	FALSE	NM_000844	NM_000844	2917	GRM7	glutamate receptor, metabotropic 7	Hs.660131	ENST00000389336	ref|NM_000844|ref|NM_181874|ens|ENST00000389336|ens|ENST00000389335	chr3:7721812-7721871	hs|3p26.1	Homo sapiens glutamate receptor, metabotropic 7 (GRM7), transcript variant 1, mRNA [NM_000844]	GO:0001642(group III metabotropic glutamate receptor activity)|GO:0001661(conditioned taste aversion)|GO:0001662(behavioral fear response)|GO:0005245(voltage-gated calcium channel activity)|GO:0005246(calcium channel regulator activity)|GO:0005509(calcium ion binding)|GO:0005886(plasma membrane)|GO:0005887(integral to plasma membrane)|GO:0005938(cell cortex)|GO:0007194(negative regulation of adenylate cyclase activity)|GO:0007196(adenylate cyclase-inhibiting G-protein coupled glutamate receptor signaling pathway)|GO:0007268(synaptic transmission)|GO:0007605(sensory perception of sound)|GO:0007608(sensory perception of smell)|GO:0007614(short-term memory)|GO:0008066(glutamate receptor activity)|GO:0010855(adenylate cyclase inhibitor activity)|GO:0014050(negative regulation of glutamate secretion)|GO:0016021(integral to membrane)|GO:0016595(glutamate binding)|GO:0019226(transmission of nerve impulse)|GO:0030165(PDZ domain binding)|GO:0030424(axon)|GO:0030425(dendrite)|GO:0030534(adult behavior)|GO:0030818(negative regulation of cAMP biosynthetic process)|GO:0031279(regulation of cyclase activity)|GO:0032279(asymmetric synapse)|GO:0042734(presynaptic membrane)|GO:0043198(dendritic shaft)|GO:0043235(receptor complex)|GO:0045211(postsynaptic membrane)|GO:0048786(presynaptic active zone)|GO:0051966(regulation of synaptic transmission, glutamatergic)|GO:0070588(calcium ion transmembrane transport)|GO:0070905(serine binding)	CGAAAGTGTACATCATCATTTTCCACCCTGAACTCAATGTCCAGAAACGGAAGCGAAGCT	A_23_P22364
A_33_P3412317	FALSE									chr2:114344618-114344677	hs|2q13			CCTTTGTGATCTTACATATGGGAGAACTGAGGCACAGAAATAAGTTAGGACATCCAGCAA	A_33_P3412317
A_23_P154708	FALSE	NM_017545	NM_017545	54363	HAO1	hydroxyacid oxidase (glycolate oxidase) 1	Hs.193640	ENST00000378789	ref|NM_017545|ens|ENST00000378789|gb|AF231916|gb|AL121739	chr20:7863975-7863916	hs|20p12.3	Homo sapiens hydroxyacid oxidase (glycolate oxidase) 1 (HAO1), mRNA [NM_017545]	GO:0001561(fatty acid alpha-oxidation)|GO:0003973((S)-2-hydroxy-acid oxidase activity)|GO:0005102(receptor binding)|GO:0005777(peroxisome)|GO:0005782(peroxisomal matrix)|GO:0006979(response to oxidative stress)|GO:0008891(glycolate oxidase activity)|GO:0010181(FMN binding)|GO:0034641(cellular nitrogen compound metabolic process)|GO:0044281(small molecule metabolic process)|GO:0046296(glycolate catabolic process)|GO:0046487(glyoxylate metabolic process)|GO:0047969(glyoxylate oxidase activity)|GO:0052852(very-long-chain-(S)-2-hydroxy-acid oxidase activity)|GO:0052853(long-chain-(S)-2-hydroxy-long-chain-acid oxidase activity)|GO:0052854(medium-chain-(S)-2-hydroxy-acid oxidase activity)	CAACGTCATCCCCTGGCAGGCTAAAGTGCTGTATCCTTTAGTAAAATTGGAGGTAGCAAA	A_23_P154708
A_21_P0008147	FALSE				lnc-EPSTI1-3	lnc-EPSTI1-3:1			linc|lnc-EPSTI1-3:1|linc|lnc-EPSTI1-3:3|linc|TCONS_00021980|linc|TCONS_00021979	chr13:43312703-43312644	hs|13q14.11	LNCipedia lincRNA (lnc-EPSTI1-3), lincRNA [lnc-EPSTI1-3:1]		CAAGACACTCTCAAATAGTGCTAATGGAGAAATGAAAGGACACAGCCATTTTCAATAATA	A_21_P0008147
A_22_P00004664	FALSE	XR_433192	XR_433192	102724973	LOC102724973	uncharacterized LOC102724973			ref|XR_433192|ref|XR_429623|ref|XR_433193|ref|XR_429624	chr15:100510460-100510519	hs|15q26.3	PREDICTED: Homo sapiens uncharacterized LOC102724973 (LOC102724973), transcript variant X1, ncRNA [XR_433192]		TCATGAAGAAATTCCACATGAACAGGGCTGTTAAAAGCCAACCCGCCAGAAAGGGTAGAA	A_22_P00004664
A_22_P00000647	FALSE	NR_120491	NR_120491	102724663	LOC102724663	uncharacterized LOC102724663	Hs.667264	ENST00000550138	ref|NR_120491|ens|ENST00000550138|ens|ENST00000550999|ens|ENST00000550938	chr12:81676514-81676573	hs|12q21.31	Homo sapiens uncharacterized LOC102724663 (LOC102724663), long non-coding RNA [NR_120491]		AGGAATTTAAGTTTTGGATCATTCTTTTGAGAAAGAAAGAAAAGTACCCTTTTAAAAGAG	A_22_P00000647
A_22_P00020384	FALSE	NM_001202547	NM_001202547	100529257	SYNJ2BP-COX16	SYNJ2BP-COX16 readthrough	Hs.709581		ref|NM_001202547|ref|NM_001202548|ref|NM_001202549|ref|NM_016468	chr14:70793163-70793104	hs|14q24.2	Homo sapiens SYNJ2BP-COX16 readthrough (SYNJ2BP-COX16), transcript variant 1, mRNA [NM_001202547]		ATCAAAGACTCCAAGTTTGATGACTGGAAGAATATTCGAGGACCCAGGCCTTGGGAAGAT	A_22_P00020384
A_32_P210252	FALSE	NM_000983	NM_000983	6146	RPL22	ribosomal protein L22	Hs.515329	ENST00000234875	ref|NM_000983|ens|ENST00000234875|gb|BC035566|gb|BC066314	chr1:6246415-6246356	hs|1p36.31	Homo sapiens ribosomal protein L22 (RPL22), mRNA [NM_000983]	GO:0000184(nuclear-transcribed mRNA catabolic process, nonsense-mediated decay)|GO:0003723(RNA binding)|GO:0003735(structural constituent of ribosome)|GO:0005515(protein binding)|GO:0005634(nucleus)|GO:0005737(cytoplasm)|GO:0005829(cytosol)|GO:0005925(focal adhesion)|GO:0006412(translation)|GO:0006413(translational initiation)|GO:0006414(translational elongation)|GO:0006415(translational termination)|GO:0006614(SRP-dependent cotranslational protein targeting to membrane)|GO:0008201(heparin binding)|GO:0010467(gene expression)|GO:0016032(viral reproduction)|GO:0019058(viral infectious cycle)|GO:0019083(viral transcription)|GO:0022625(cytosolic large ribosomal subunit)|GO:0030529(ribonucleoprotein complex)|GO:0044267(cellular protein metabolic process)|GO:0046632(alpha-beta T cell differentiation)|GO:0070062(extracellular vesicular exosome)	TGTCAGTTGTATCTGTTGCTTTTCTCAATGATTCAGGGATACAAGTGGGCTTCTCTCATT	A_32_P210252
A_22_P00002385	FALSE							ENST00000401043	ens|ENST00000401043|linc|lnc-C13orf16-2:1	chr13:112294224-112294283	hs|13q34			CAGCTTCTTGGGAAGACAGTGAACAATTCTGGGGGTTAAGAACTGTTTTTAAAAGAAAAC	A_22_P00002385
A_23_P110288	FALSE	NM_024751	NM_024751	79807	GSTCD	glutathione S-transferase, C-terminal domain containing	Hs.161429	ENST00000484843	ref|NM_024751|ref|NM_001031720|ens|ENST00000484843|ens|ENST00000515255	chr4:106744140-106744199	hs|4q24	Homo sapiens glutathione S-transferase, C-terminal domain containing (GSTCD), transcript variant 2, mRNA [NM_024751]	GO:0003674(molecular_function)|GO:0005515(protein binding)|GO:0008150(biological_process)|GO:0070062(extracellular vesicular exosome)	AAGCAGCAACAGTTGAACAACCTTGTCTATGTGGTAACAAATCAGGCCAAACCTGGTGAC	A_23_P110288
A_33_P3356371	FALSE		AK127766				Hs.689483		gb|AK127766|tc|THC2668151	chr10:51388712-51388771	hs|10q11.23	Homo sapiens cDNA FLJ45867 fis, clone OCBBF3003745. [AK127766]		CAAGGGTCAGATAATTCTCTTCTGTGATAAGTTTTACTAGTTTAGAAGCATACATCCAAG	A_33_P3356371
A_33_P3359285	FALSE									chr9:032566061-032566002	hs|9p21.1			CCAGTAGCTCCTGGAAAAAACCTTAAAAAATATTTCCGGCAAATCTGATTTCAGTACATT	A_33_P3359285
A_22_P00009857	FALSE				lnc-METTL22-2	lnc-METTL22-2:2			linc|lnc-METTL22-2:2|linc|lnc-METTL22-2:1|linc|TCONS_00024804|linc|TCONS_00024322	chr16:8346609-8346668	hs|16p13.2	LNCipedia lincRNA (lnc-METTL22-2), lincRNA [lnc-METTL22-2:2]		CAGCTAACTGTGCAAAGATGTTAGCCTGATAGTCAAAGCTCTTCCCAGACTCTTATAAAC	A_22_P00009857
A_32_P224850	FALSE	XR_425464	XR_425464	101927764	LOC101927764	uncharacterized LOC101927764			ref|XR_425464|ref|XR_427165|ref|XR_431480|ref|XR_425463	chr2:120480892-120480833	hs|2q14.2	PREDICTED: Homo sapiens uncharacterized LOC101927764 (LOC101927764), transcript variant X4, ncRNA [XR_425464]		GCAGTATTCCCTTTGGCACCCCCACCCACCTGGAACAAAGCCTGATGTAAAGTCTGGGTG	A_32_P224850
A_19_P00321739	FALSE	NR_121614	NR_121614	79940	LINC00472	long intergenic non-protein coding RNA 472	Hs.368337		ref|NR_121614|ref|NR_121613|ref|NR_026807|ref|NR_121612	chr6:72129888-72129829	hs|6q13	Homo sapiens long intergenic non-protein coding RNA 472 (LINC00472), transcript variant 4, long non-coding RNA [NR_121614]		CGTCCGCGGTCATCGCGGGTGACTTTCTCGACTCGTCGTCAGCCGGGGCCGCAGCGCGGC	A_19_P00321739
A_33_P3256033	FALSE	NM_005188	NM_005188	867	CBL	Cbl proto-oncogene, E3 ubiquitin protein ligase	Hs.504096	ENST00000264033	ref|NM_005188|ens|ENST00000264033|gb|BX648139|gb|AL832396	chr11:119178466-119178525	hs|11q23.3	Homo sapiens Cbl proto-oncogene, E3 ubiquitin protein ligase (CBL), mRNA [NM_005188]	GO:0001784(phosphotyrosine binding)|GO:0003700(sequence-specific DNA binding transcription factor activity)|GO:0004842(ubiquitin-protein ligase activity)|GO:0004871(signal transducer activity)|GO:0005509(calcium ion binding)|GO:0005515(protein binding)|GO:0005634(nucleus)|GO:0005737(cytoplasm)|GO:0005829(cytosol)|GO:0005886(plasma membrane)|GO:0006355(regulation of transcription, DNA-dependent)|GO:0007166(cell surface receptor signaling pathway)|GO:0007173(epidermal growth factor receptor signaling pathway)|GO:0007179(transforming growth factor beta receptor signaling pathway)|GO:0008270(zinc ion binding)|GO:0008543(fibroblast growth factor receptor signaling pathway)|GO:0014068(positive regulation of phosphatidylinositol 3-kinase cascade)|GO:0016567(protein ubiquitination)|GO:0016600(flotillin complex)|GO:0016874(ligase activity)|GO:0017124(SH3 domain binding)|GO:0042059(negative regulation of epidermal growth factor receptor signaling pathway)|GO:0043066(negative regulation of apoptotic process)|GO:0046875(ephrin receptor binding)|GO:0048260(positive regulation of receptor-mediated endocytosis)	CTGATGCTTTCTCCAGAATGAAGAGTCCCAATTTGTATATCAGTGTTAAGAAGAAAACAA	A_33_P3256033
A_21_P0009051	FALSE				lnc-TK2-4	lnc-TK2-4:3			linc|lnc-TK2-4:3|linc|TCONS_00024702	chr16:66165645-66165586	hs|16q21	LNCipedia lincRNA (lnc-TK2-4), lincRNA [lnc-TK2-4:3]		GGGTCTTTTCCCAAAGTGTTTTGAAATGGTATGAAAGAGTGTATTCAGTTAGAAACCTTG	A_21_P0009051
A_21_P0001804	FALSE	XR_249063	XR_249063	101930516	LOC101930516	uncharacterized LOC101930516	Hs.591591		ref|XR_249063|linc|lnc-ACP1-3:2|linc|TCONS_00002784|gb|BC055007	chr2:202532-202591	hs|2p25.3	PREDICTED: Homo sapiens uncharacterized LOC101930516 (LOC101930516), ncRNA [XR_249063]		GTGTCTGGCATGGTTTTTGCTCTCATTTTGTTGCTTTTATGTTCTTTGATATGGTTAAAC	A_21_P0001804
A_23_P110167	FALSE	NM_002413	NM_002413	4258	MGST2	microsomal glutathione S-transferase 2	Hs.81874		ref|NM_002413|ref|NM_001204368|ref|NM_001204366|ref|NM_001204367	chr4:140625256-140625315	hs|4q31.1	Homo sapiens microsomal glutathione S-transferase 2 (MGST2), transcript variant 1, mRNA [NM_002413]	GO:0004364(glutathione transferase activity)|GO:0004464(leukotriene-C4 synthase activity)|GO:0004602(glutathione peroxidase activity)|GO:0005635(nuclear envelope)|GO:0005789(endoplasmic reticulum membrane)|GO:0005886(plasma membrane)|GO:0006750(glutathione biosynthetic process)|GO:0006805(xenobiotic metabolic process)|GO:0008047(enzyme activator activity)|GO:0010243(response to organic nitrogen)|GO:0016021(integral to membrane)|GO:0019370(leukotriene biosynthetic process)|GO:0032496(response to lipopolysaccharide)|GO:0043085(positive regulation of catalytic activity)|GO:0043231(intracellular membrane-bounded organelle)|GO:0044281(small molecule metabolic process)|GO:0055114(oxidation-reduction process)	AATATCTGGACCTCAATATTGCCAAGAAACTGAGGCGGCAATTCTAACTTTTTCTCTTCC	A_23_P110167
A_21_P0010069	FALSE				lnc-RP11-93B14.6.1-4	lnc-RP11-93B14.6.1-4:1			linc|lnc-RP11-93B14.6.1-4:1|linc|TCONS_00028462|tc|THC2751630	chr20:61200197-61199863	hs|20q13.33	LNCipedia lincRNA (lnc-RP11-93B14.6.1-4), lincRNA [lnc-RP11-93B14.6.1-4:1]		AGGAGTCCTACAGTCTCACAGTGCCACCCAGCAGTGCCAACCCAGCAAAGGTCTTGAGAA	A_21_P0010069
A_33_P3378161	FALSE		AK126015	100131066	LOC100131066	uncharacterized LOC100131066	Hs.640183		gb|AK126015|tc|THC2638533	chr5:92936511-92936570	hs|5q15	Homo sapiens cDNA FLJ44027 fis, clone TESTI4026785. [AK126015]		CAGAGGGGGAGTGCAGCCGGCAGCCAAAAAAGAAAAGTAAGAGTTTTATTTATTTGCTGA	A_33_P3378161
A_22_P00017159	FALSE				lnc-UBE3C-1	lnc-UBE3C-1:1	Hs.335010		linc|lnc-UBE3C-1:1|linc|TCONS_00013103|gb|AI198554	chr7:156851141-156851200	hs|7q36.3	qf49h02.x1 Soares_testis_NHT Homo sapiens cDNA clone IMAGE:1753395 3', mRNA sequence [AI198554]		ACTTCATAAATTGGACACTTCAGAAATGCCACATCTCAGGCTTCTGGGTCAAGTGTGAGC	A_22_P00017159
A_24_P66932	FALSE	NR_033244	NR_033244	729080	LOC729080	glycine cleavage system protein H (aminomethyl carrier) pseudogene	Hs.730564	ENST00000515639	ref|NR_033244|ens|ENST00000515639|ens|ENST00000457394|ref|XM_003960892	chr5:141276021-141275962	hs|5q31.3	Homo sapiens glycine cleavage system protein H (aminomethyl carrier) pseudogene (LOC729080), non-coding RNA [NR_033244]		TTTGGGAGATGTTGTTTACTATAGTCTGCCTGAAGTTGGGACAAAATTGAACAAACAAGA	A_24_P66932
A_21_P0014800	FALSE	NR_123723	NR_123723	100507419	MMP25-AS1	MMP25 antisense RNA 1	Hs.715074		ref|NR_123723|ref|XR_424758|ref|XR_429657|ref|XR_433205	chr16:3105763-3105001	hs|16p13.3	Homo sapiens MMP25 antisense RNA 1 (MMP25-AS1), long non-coding RNA [NR_123723]		TGAGTTTCATGGCCATCTCTAACTAAGGACAGGACATCGATGTCATCTGTAACTTCCGGT	A_21_P0014800
A_33_P3389342	FALSE	NM_212481	NM_212481	10865	ARID5A	AT rich interactive domain 5A (MRF1-like)	Hs.920	ENST00000467498	ref|NM_212481|ens|ENST00000467498|ens|ENST00000412735|ens|ENST00000497920	chr2:97216361-97216420	hs|2q11.2	Homo sapiens AT rich interactive domain 5A (MRF1-like) (ARID5A), mRNA [NM_212481]	GO:0002062(chondrocyte differentiation)|GO:0003677(DNA binding)|GO:0003682(chromatin binding)|GO:0005515(protein binding)|GO:0005634(nucleus)|GO:0005654(nucleoplasm)|GO:0005667(transcription factor complex)|GO:0005730(nucleolus)|GO:0006351(transcription, DNA-dependent)|GO:0006357(regulation of transcription from RNA polymerase II promoter)|GO:0008134(transcription factor binding)|GO:0035066(positive regulation of histone acetylation)|GO:0044212(transcription regulatory region DNA binding)|GO:0045892(negative regulation of transcription, DNA-dependent)|GO:0045944(positive regulation of transcription from RNA polymerase II promoter)	TGCCCACCTCCAAGCCCAGGAAACAGTACAAGATGGCTAAGGAGAACAGGGGGGATGATG	A_33_P3389342
A_24_P133905	FALSE	NM_005064	NM_005064	6368	CCL23	chemokine (C-C motif) ligand 23	Hs.169191	ENST00000610342	ref|NM_005064|ref|NM_145898|ens|ENST00000610342|ens|ENST00000615050	chr17:34340165-34340106	hs|17q12	Homo sapiens chemokine (C-C motif) ligand 23 (CCL23), transcript variant CKbeta8, mRNA [NM_005064]	GO:0002548(monocyte chemotaxis)|GO:0005576(extracellular region)|GO:0005615(extracellular space)|GO:0006874(cellular calcium ion homeostasis)|GO:0006935(chemotaxis)|GO:0006954(inflammatory response)|GO:0006955(immune response)|GO:0007165(signal transduction)|GO:0007186(G-protein coupled receptor signaling pathway)|GO:0007267(cell-cell signaling)|GO:0008009(chemokine activity)|GO:0008201(heparin binding)|GO:0008285(negative regulation of cell proliferation)|GO:0031726(CCR1 chemokine receptor binding)|GO:2001264(negative regulation of C-C chemokine binding)	TTTTAAAGAAGCATTTATTCTTGTGTTCTGGATTTAGAGCAATTCATCTAATAAACAGTT	A_24_P133905
A_24_P943894	FALSE	NM_152753	NM_152753	222663	SCUBE3	signal peptide, CUB domain, EGF-like 3	Hs.12923	ENST00000274938	ref|NM_152753|ref|NM_001303136|ens|ENST00000274938|ref|XM_005248943	chr6:35218376-35218435	hs|6p21.31	Homo sapiens signal peptide, CUB domain, EGF-like 3 (SCUBE3), transcript variant 1, mRNA [NM_152753]	GO:0005509(calcium ion binding)|GO:0005515(protein binding)|GO:0005576(extracellular region)|GO:0009986(cell surface)|GO:0051260(protein homooligomerization)|GO:0051291(protein heterooligomerization)	GCCCTTAATCCAAGTGTTGCCTATAAAATTATTTTCTGTTTTCTCACTCTAGTTCCCCCA	A_24_P943894
A_22_P00015322	FALSE							ENST00000421326	ens|ENST00000421326|linc|lnc-SPOPL-5:1|linc|TCONS_00003013|tc|THC2659503	chr2:140235187-140235246	hs|2q22.1			ACTCTTCTGAATGGACAAAGGGAGAATATGGGAGGGAACAACATGGGAATATAAGTCAGA	A_22_P00015322
A_33_P3247659	FALSE	NM_001110503	NM_001110503	25963	TMEM87A	transmembrane protein 87A	Hs.744941	ENST00000307216	ref|NM_001110503|ref|NM_015497|ref|NM_001286487|ens|ENST00000307216	chr15:42556349-42556290	hs|15q15.1	Homo sapiens transmembrane protein 87A (TMEM87A), transcript variant 2, mRNA [NM_001110503]	GO:0016021(integral to membrane)	CTGGGAAATATCAAACATCATCAAAATTGTTCCAGAACTGCAGTGAACTCTTTAAAACAC	A_33_P3247659
A_33_P3401482	FALSE		AK125943				Hs.590584		gb|AK125943|tc|THC2625943	chr7:157408451-157408510	hs|7q36.3	Homo sapiens cDNA FLJ43955 fis, clone TESTI4015646. [AK125943]		ATCGGTTACAGGAGATGAACACAAGGCTCGATTCTCCTGTTAAACTTGACTGTCACCAAC	A_33_P3401482
ERCC-00062_278	pos														ERCC-00062_278
A_23_P320739	FALSE	NM_002397	NM_002397	4208	MEF2C	myocyte enhancer factor 2C	Hs.649965		ref|NM_002397|ref|NM_001193350|ref|NM_001193347|ref|NM_001131005	chr5:88016876-88016817	hs|5q14.3	Homo sapiens myocyte enhancer factor 2C (MEF2C), transcript variant 1, mRNA [NM_002397]	GO:0000122(negative regulation of transcription from RNA polymerase II promoter)|GO:0000165(MAPK cascade)|GO:0000977(RNA polymerase II regulatory region sequence-specific DNA binding)|GO:0000978(RNA polymerase II core promoter proximal region sequence-specific DNA binding)|GO:0000980(RNA polymerase II distal enhancer sequence-specific DNA binding)|GO:0000981(sequence-specific DNA binding RNA polymerase II transcription factor activity)|GO:0000983(RNA polymerase II core promoter sequence-specific DNA binding transcription factor activity)|GO:0001046(core promoter sequence-specific DNA binding)|GO:0001077(RNA polymerase II core promoter proximal region sequence-specific DNA binding transcription factor activity involved in positive regulation of transcription)|GO:0001205(RNA polymerase II distal enhancer sequence-specific DNA binding transcription factor activity involved in positive regulation of transcription)|GO:0001568(blood vessel development)|GO:0001649(osteoblast differentiation)|GO:0001764(neuron migration)|GO:0001782(B cell homeostasis)|GO:0001947(heart looping)|GO:0001958(endochondral ossification)|GO:0001974(blood vessel remodeling)|GO:0002062(chondrocyte differentiation)|GO:0002224(toll-like receptor signaling pathway)|GO:0002467(germinal center formation)|GO:0002634(regulation of germinal center formation)|GO:0002755(MyD88-dependent toll-like receptor signaling pathway)|GO:0002756(MyD88-independent toll-like receptor signaling pathway)|GO:0002931(response to ischemia)|GO:0003138(primary heart field specification)|GO:0003139(secondary heart field specification)|GO:0003151(outflow tract morphogenesis)|GO:0003185(sinoatrial valve morphogenesis)|GO:0003211(cardiac ventricle formation)|GO:0003677(DNA binding)|GO:0003680(AT DNA binding)|GO:0003682(chromatin binding)|GO:0003700(sequence-specific DNA binding transcription factor activity)|GO:0005515(protein binding)|GO:0005634(nucleus)|GO:0005654(nucleoplasm)|GO:0005737(cytoplasm)|GO:0005829(cytosol)|GO:0006355(regulation of transcription, DNA-dependent)|GO:0006366(transcription from RNA polymerase II promoter)|GO:0006915(apoptotic process)|GO:0006959(humoral immune response)|GO:0007399(nervous system development)|GO:0007507(heart development)|GO:0007517(muscle organ development)|GO:0007519(skeletal muscle tissue development)|GO:0007521(muscle cell fate determination)|GO:0007611(learning or memory)|GO:0009615(response to virus)|GO:0010628(positive regulation of gene expression)|GO:0010629(negative regulation of gene expression)|GO:0010694(positive regulation of alkaline phosphatase activity)|GO:0014033(neural crest cell differentiation)|GO:0014898(cardiac muscle hypertrophy in response to stress)|GO:0014902(myotube differentiation)|GO:0016607(nuclear speck)|GO:0030182(neuron differentiation)|GO:0030220(platelet formation)|GO:0030224(monocyte differentiation)|GO:0030279(negative regulation of ossification)|GO:0030318(melanocyte differentiation)|GO:0030501(positive regulation of bone mineralization)|GO:0030890(positive regulation of B cell proliferation)|GO:0033613(activating transcription factor binding)|GO:0034134(toll-like receptor 2 signaling pathway)	GAAAAATGTGAAAGACTGGGTGCTAGACAAGAAGGAAGCAGGTAAAGGGATAGTTGCTTT	A_23_P320739
A_23_P109034	FALSE	NM_002999	NM_002999	6385	SDC4	syndecan 4	Hs.632267	ENST00000372733	ref|NM_002999|ens|ENST00000372733|gb|D13292|gb|X67016	chr20:43954637-43954578	hs|20q13.12	Homo sapiens syndecan 4 (SDC4), mRNA [NM_002999]	GO:0001523(retinoid metabolic process)|GO:0001657(ureteric bud development)|GO:0001968(fibronectin binding)|GO:0005080(protein kinase C binding)|GO:0005515(protein binding)|GO:0005796(Golgi lumen)|GO:0005886(plasma membrane)|GO:0005887(integral to plasma membrane)|GO:0005925(focal adhesion)|GO:0005975(carbohydrate metabolic process)|GO:0006024(glycosaminoglycan biosynthetic process)|GO:0006027(glycosaminoglycan catabolic process)|GO:0007603(phototransduction, visible light)|GO:0008150(biological_process)|GO:0009405(pathogenesis)|GO:0009986(cell surface)|GO:0030198(extracellular matrix organization)|GO:0030203(glycosaminoglycan metabolic process)|GO:0030204(chondroitin sulfate metabolic process)|GO:0043034(costamere)|GO:0043202(lysosomal lumen)|GO:0044281(small molecule metabolic process)|GO:0045121(membrane raft)|GO:0045860(positive regulation of protein kinase activity)|GO:0051496(positive regulation of stress fiber assembly)|GO:0051894(positive regulation of focal adhesion assembly)|GO:0070053(thrombospondin receptor activity)|GO:0070062(extracellular vesicular exosome)	CCTGGTGCCTTCTGATGGGGCTGGAATAGTTGAGGTGGATGGTTCTACCCTTTCTGCCTT	A_23_P109034
A_23_P95302	FALSE	NM_181578	NM_181578	5985	RFC5	replication factor C (activator 1) 5, 36.5kDa	Hs.731908		ref|NM_181578|ref|NM_001130112|ref|NM_007370|ref|NM_001206801	chr12:118469774-118469833	hs|12q24.23	Homo sapiens replication factor C (activator 1) 5, 36.5kDa (RFC5), transcript variant 2, mRNA [NM_181578]	GO:0000278(mitotic cell cycle)|GO:0000722(telomere maintenance via recombination)|GO:0000723(telomere maintenance)|GO:0003689(DNA clamp loader activity)|GO:0005515(protein binding)|GO:0005524(ATP binding)|GO:0005634(nucleus)|GO:0005654(nucleoplasm)|GO:0005663(DNA replication factor C complex)|GO:0006260(DNA replication)|GO:0006261(DNA-dependent DNA replication)|GO:0006271(DNA strand elongation involved in DNA replication)|GO:0006281(DNA repair)|GO:0006283(transcription-coupled nucleotide-excision repair)|GO:0006289(nucleotide-excision repair)|GO:0006297(nucleotide-excision repair, DNA gap filling)|GO:0019899(enzyme binding)|GO:0032201(telomere maintenance via semi-conservative replication)	AAGTAAGGTTGAGCCTGACTGTAAACCTAGAACTGCGGAAGGACTGGGACTTTTGTACAA	A_23_P95302
ETG10_13482	pos														ETG10_13482
A_23_P149200	FALSE	NM_001255	NM_001255	991	CDC20	cell division cycle 20	Hs.524947	ENST00000372462	ref|NM_001255|ens|ENST00000372462|ens|ENST00000310955|gb|AK312780	chr1:43826537-43826596	hs|1p34.2	Homo sapiens cell division cycle 20 (CDC20), mRNA [NM_001255]	GO:0000278(mitotic cell cycle)|GO:0000922(spindle pole)|GO:0005515(protein binding)|GO:0005634(nucleus)|GO:0005654(nucleoplasm)|GO:0005680(anaphase-promoting complex)|GO:0005737(cytoplasm)|GO:0005813(centrosome)|GO:0005819(spindle)|GO:0005829(cytosol)|GO:0007049(cell cycle)|GO:0007067(mitosis)|GO:0007094(mitotic cell cycle spindle assembly checkpoint)|GO:0008022(protein C-terminus binding)|GO:0008284(positive regulation of cell proliferation)|GO:0016567(protein ubiquitination)|GO:0019899(enzyme binding)|GO:0031145(anaphase-promoting complex-dependent proteasomal ubiquitin-dependent protein catabolic process)|GO:0031915(positive regulation of synaptic plasticity)|GO:0040020(regulation of meiosis)|GO:0048471(perinuclear region of cytoplasm)|GO:0050773(regulation of dendrite development)|GO:0051301(cell division)|GO:0051436(negative regulation of ubiquitin-protein ligase activity involved in mitotic cell cycle)|GO:0051437(positive regulation of ubiquitin-protein ligase activity involved in mitotic cell cycle)|GO:0051439(regulation of ubiquitin-protein ligase activity involved in mitotic cell cycle)|GO:0051488(activation of anaphase-promoting complex activity)|GO:0090129(positive regulation of synapse maturation)	GGTAATGATAACTTGGTCAATGTGTGGCCTAGTGCTCCTGGAGAGGGTGGCTGGGTTCCT	A_23_P149200
A_23_P202860	FALSE	NM_024514	NM_024514	120227	CYP2R1	cytochrome P450, family 2, subfamily R, polypeptide 1	Hs.371427	ENST00000525015	ref|NM_024514|ens|ENST00000525015|ens|ENST00000530609|ens|ENST00000534686	chr11:14899691-14899632	hs|11p15.2	Homo sapiens cytochrome P450, family 2, subfamily R, polypeptide 1 (CYP2R1), mRNA [NM_024514]	GO:0005506(iron ion binding)|GO:0005737(cytoplasm)|GO:0005789(endoplasmic reticulum membrane)|GO:0006082(organic acid metabolic process)|GO:0006766(vitamin metabolic process)|GO:0006805(xenobiotic metabolic process)|GO:0008202(steroid metabolic process)|GO:0008395(steroid hydroxylase activity)|GO:0016712(oxidoreductase activity, acting on paired donors, with incorporation or reduction of molecular oxygen, reduced flavin or flavoprotein as one donor, and incorporation of one atom of oxygen)|GO:0019825(oxygen binding)|GO:0020037(heme binding)|GO:0030343(vitamin D3 25-hydroxylase activity)|GO:0042359(vitamin D metabolic process)|GO:0042738(exogenous drug catabolic process)|GO:0043231(intracellular membrane-bounded organelle)|GO:0044281(small molecule metabolic process)|GO:0055114(oxidation-reduction process)	CTCATCTGTGCTGAAAGACGCTGAAACTGCCTGGGATGTTTTCGGGAACAAGAATGTATA	A_23_P202860
A_23_P78134	FALSE	NM_001014764	NM_001014764	83460	EMC6	ER membrane protein complex subunit 6	Hs.30011	ENST00000248378	ref|NM_001014764|ref|NM_031298|ens|ENST00000248378|ens|ENST00000397133	chr17:3572740-3572799	hs|17p13.2	Homo sapiens ER membrane protein complex subunit 6 (EMC6), transcript variant 1, mRNA [NM_001014764]	GO:0000045(autophagic vacuole assembly)|GO:0005515(protein binding)|GO:0016021(integral to membrane)|GO:0030176(integral to endoplasmic reticulum membrane)|GO:0072546(ER membrane protein complex)	GACGTTCCTCTACGGCATGGTGCACGTCTACTGAAATGGGGGCCCGGGGGACTTTTTTAA	A_23_P78134
A_22_P00000279	FALSE				lnc-AC008394.1-1	lnc-AC008394.1-1:1			linc|lnc-AC008394.1-1:1|linc|TCONS_00010980	chr5:86370060-86370001	hs|5q14.3	LNCipedia lincRNA (lnc-AC008394.1-1), lincRNA [lnc-AC008394.1-1:1]		TGGAGAGTGAATAGTCAACCTTCTGAAAACAGTGTACACCACCGGAAGGGCAAGAAAAAA	A_22_P00000279
A_23_P314584	FALSE	NM_004635	NM_004635	7867	MAPKAPK3	mitogen-activated protein kinase-activated protein kinase 3	Hs.234521	ENST00000357955	ref|NM_004635|ref|NM_001243926|ref|NM_001243925|ens|ENST00000357955	chr3:50686364-50686423	hs|3p21.2	Homo sapiens mitogen-activated protein kinase-activated protein kinase 3 (MAPKAPK3), transcript variant 3, mRNA [NM_004635]	GO:0000187(activation of MAPK activity)|GO:0002224(toll-like receptor signaling pathway)|GO:0002755(MyD88-dependent toll-like receptor signaling pathway)|GO:0002756(MyD88-independent toll-like receptor signaling pathway)|GO:0004674(protein serine/threonine kinase activity)|GO:0004708(MAP kinase kinase activity)|GO:0005515(protein binding)|GO:0005524(ATP binding)|GO:0005634(nucleus)|GO:0005654(nucleoplasm)|GO:0005737(cytoplasm)|GO:0005829(cytosol)|GO:0006950(response to stress)|GO:0007165(signal transduction)|GO:0007265(Ras protein signal transduction)|GO:0018105(peptidyl-serine phosphorylation)|GO:0031965(nuclear membrane)|GO:0032496(response to lipopolysaccharide)|GO:0034097(response to cytokine stimulus)|GO:0034134(toll-like receptor 2 signaling pathway)|GO:0034138(toll-like receptor 3 signaling pathway)|GO:0034142(toll-like receptor 4 signaling pathway)|GO:0034146(toll-like receptor 5 signaling pathway)|GO:0034162(toll-like receptor 9 signaling pathway)|GO:0034166(toll-like receptor 10 signaling pathway)|GO:0035666(TRIF-dependent toll-like receptor signaling pathway)|GO:0038123(toll-like receptor TLR1:TLR2 signaling pathway)|GO:0038124(toll-like receptor TLR6:TLR2 signaling pathway)|GO:0044351(macropinocytosis)|GO:0045087(innate immune response)|GO:0048010(vascular endothelial growth factor receptor signaling pathway)|GO:0048011(nerve growth factor receptor signaling pathway)|GO:0051403(stress-activated MAPK cascade)	AGTGGCTGGTTGGGAGCAGAGCTAAGTGGCTTCCCATTAACCTGAGGTCTCTTTCTTTAC	A_23_P314584
A_21_P0010380	FALSE							ENST00000450365	ens|ENST00000450365|linc|lnc-LARGE-1:3|linc|TCONS_00029475	chr22:34604193-34604134	hs|22q12.3			CAAAAGCATAACTGTGCATTCAATATTCATAGAAAGGGTCTGTGTGTGGTAGGAAAGAGA	A_21_P0010380
A_21_P0008952	FALSE				lnc-SETD6-4	lnc-SETD6-4:1			linc|lnc-SETD6-4:1|linc|TCONS_00024427	chr16:60855603-60855662	hs|16q21	LNCipedia lincRNA (lnc-SETD6-4), lincRNA [lnc-SETD6-4:1]		GTATGAAGGAGATCACAATATTTCTATTGAATATCTAAATAATCTAAGGCTTCTAGAGAT	A_21_P0008952
A_23_P160729	FALSE	NM_006594	NM_006594	10717	AP4B1	adaptor-related protein complex 4, beta 1 subunit	Hs.515048	ENST00000462591	ref|NM_006594|ref|NM_001253852|ref|NM_001253853|ens|ENST00000462591	chr1:114438026-114437967	hs|1p13.2	Homo sapiens adaptor-related protein complex 4, beta 1 subunit (AP4B1), transcript variant 1, mRNA [NM_006594]	GO:0005215(transporter activity)|GO:0005802(trans-Golgi network)|GO:0005905(coated pit)|GO:0006886(intracellular protein transport)|GO:0008565(protein transporter activity)|GO:0016192(vesicle-mediated transport)|GO:0030131(clathrin adaptor complex)	TGCTGATTATTTTGAGAAAACTTGGCTTAGCCTTAAAGTTGCTCATCAGCAAGTGTTGCC	A_23_P160729
A_33_P3388491	FALSE	NM_001040125	NM_001040125	54896	PQLC2	PQ loop repeat containing 2	Hs.647620		ref|NM_001040125|ref|NM_017765|ref|NM_001040126|ref|NM_001287531	chr1:19655697-19655756	hs|1p36.13	Homo sapiens PQ loop repeat containing 2 (PQLC2), transcript variant 1, mRNA [NM_001040125]	GO:0005765(lysosomal membrane)|GO:0015174(basic amino acid transmembrane transporter activity)|GO:0015181(arginine transmembrane transporter activity)|GO:0015189(L-lysine transmembrane transporter activity)|GO:0015809(arginine transport)|GO:0015819(lysine transport)|GO:0031301(integral to organelle membrane)|GO:0043231(intracellular membrane-bounded organelle)|GO:0080144(amino acid homeostasis)	ACCGAGATCGTGCCACTGTACTCCAGCCTGGGTGACAGAGTGAGACTCCGTCTCAAAAAA	A_33_P3388491
A_21_P0011926	FALSE				XLOC_l2_008086				linc|TCONS_l2_00014653	chr2:74639814-74622413	hs|2p13.1	BROAD Institute lincRNA (XLOC_l2_008086), lincRNA [TCONS_l2_00014653]		AACTATGTTGGGCCCTTTCTGCTCACAAATCTACTCCAAGCTTTTCAGTCTGAAAACCCA	A_21_P0011926
A_23_P131866	FALSE	NM_198433	NM_198433	6790	AURKA	aurora kinase A	Hs.250822		ref|NM_198433|ref|NM_003600|ref|NM_198434|ref|NM_198436	chr20:54945179-54945120	hs|20q13.2	Homo sapiens aurora kinase A (AURKA), transcript variant 1, mRNA [NM_198433]	GO:0000086(G2/M transition of mitotic cell cycle)|GO:0000278(mitotic cell cycle)|GO:0000780(condensed nuclear chromosome, centromeric region)|GO:0004672(protein kinase activity)|GO:0004674(protein serine/threonine kinase activity)|GO:0004712(protein serine/threonine/tyrosine kinase activity)|GO:0005515(protein binding)|GO:0005524(ATP binding)|GO:0005634(nucleus)|GO:0005813(centrosome)|GO:0005819(spindle)|GO:0005829(cytosol)|GO:0005876(spindle microtubule)|GO:0006468(protein phosphorylation)|GO:0007052(mitotic spindle organization)|GO:0007057(spindle assembly involved in female meiosis I)|GO:0007067(mitosis)|GO:0007100(mitotic centrosome separation)|GO:0009948(anterior/posterior axis specification)|GO:0015630(microtubule cytoskeleton)|GO:0019901(protein kinase binding)|GO:0030496(midbody)|GO:0031145(anaphase-promoting complex-dependent proteasomal ubiquitin-dependent protein catabolic process)|GO:0031616(spindle pole centrosome)|GO:0031625(ubiquitin protein ligase binding)|GO:0031647(regulation of protein stability)|GO:0032091(negative regulation of protein binding)|GO:0032133(chromosome passenger complex)|GO:0032436(positive regulation of proteasomal ubiquitin-dependent protein catabolic process)|GO:0032465(regulation of cytokinesis)|GO:0035174(histone serine kinase activity)|GO:0035404(histone-serine phosphorylation)|GO:0042585(germinal vesicle)|GO:0043066(negative regulation of apoptotic process)|GO:0043146(spindle stabilization)|GO:0043203(axon hillock)|GO:0045120(pronucleus)|GO:0045840(positive regulation of mitosis)|GO:0046605(regulation of centrosome cycle)|GO:0046777(protein autophosphorylation)|GO:0048471(perinuclear region of cytoplasm)|GO:0051233(spindle midzone)|GO:0051301(cell division)|GO:0051642(centrosome localization)|GO:0071539(protein localization to centrosome)|GO:0072686(mitotic spindle)|GO:0072687(meiotic spindle)|GO:0090233(negative regulation of spindle checkpoint)|GO:1900195(positive regulation of oocyte maturation)	CTGCCATATAACCTGACAGGAACATGCTACTGAAGTTTATTTTACCATTGACTGCTGCCC	A_23_P131866
A_24_P251221	FALSE	NM_006243	NM_006243	5525	PPP2R5A	protein phosphatase 2, regulatory subunit B', alpha	Hs.744012	ENST00000261461	ref|NM_006243|ref|NM_001199756|ens|ENST00000261461|gb|L42373	chr1:212534415-212534474	hs|1q32.3	Homo sapiens protein phosphatase 2, regulatory subunit B', alpha (PPP2R5A), transcript variant 1, mRNA [NM_006243]	GO:0000159(protein phosphatase type 2A complex)|GO:0000775(chromosome, centromeric region)|GO:0005515(protein binding)|GO:0005634(nucleus)|GO:0005737(cytoplasm)|GO:0007165(signal transduction)|GO:0008601(protein phosphatase type 2A regulator activity)|GO:0016020(membrane)|GO:0019900(kinase binding)|GO:0030018(Z disc)|GO:0031430(M band)|GO:0035307(positive regulation of protein dephosphorylation)|GO:0090005(negative regulation of establishment of protein localization in plasma membrane)|GO:0090219(negative regulation of lipid kinase activity)	TGAATTCTTCTTTGATTGTGTTGCACATAGATATGGTAGTCTGCTCTGTATATTTTTCCC	A_24_P251221
A_22_P00023694	FALSE				lnc-TGFB3-1	lnc-TGFB3-1:2			linc|lnc-TGFB3-1:2	chr14:76280908-76280849	hs|14q24.3	LNCipedia lincRNA (lnc-TGFB3-1), lincRNA [lnc-TGFB3-1:2]		AAGACCTAAGGGCAGGGAAAATCTCCCAGTATCGGATGAGACCTTAATAAACCCTACAAG	A_22_P00023694
A_32_P61495	FALSE	NM_052929	NM_052929	114827	FHAD1	forkhead-associated (FHA) phosphopeptide binding domain 1	Hs.659997	ENST00000495195	ref|NM_052929|ens|ENST00000495195|ens|ENST00000471347|ens|ENST00000477846	chr1:15708531-15708590	hs|1p36.21	Homo sapiens forkhead-associated (FHA) phosphopeptide binding domain 1 (FHAD1), mRNA [NM_052929]		AAAGTGTCCATTGAGATGTACCAGTCGCAGGTGGCAAAGCTGGAGGATGATATCTACAAA	A_32_P61495
A_33_P3381186	FALSE	NM_145913	NM_145913	160728	SLC5A8	solute carrier family 5 (sodium/monocarboxylate cotransporter), member 8	Hs.444536	ENST00000536262	ref|NM_145913|ens|ENST00000536262|ens|ENST00000572861|gb|AF536216	chr12:101550087-101550028	hs|12q23.1	Homo sapiens solute carrier family 5 (sodium/monocarboxylate cotransporter), member 8 (SLC5A8), mRNA [NM_145913]	GO:0005886(plasma membrane)|GO:0006811(ion transport)|GO:0006814(sodium ion transport)|GO:0006915(apoptotic process)|GO:0015293(symporter activity)|GO:0016021(integral to membrane)|GO:0016324(apical plasma membrane)|GO:0055085(transmembrane transport)|GO:0070062(extracellular vesicular exosome)	GCTCCATGGAGTTAGATGACTACACTTAATGCTATTAAGTTGAACTTTTGAATGTCAACT	A_33_P3381186
ERCC-00067_104	pos								DQ883653	unmapped					ERCC-00067_104
A_21_P0014344	FALSE	XR_424802	XR_424802	440416	CCDC144NL-AS1	CCDC144NL antisense RNA 1	Hs.661076		ref|XR_424802|ref|XR_429860|ref|XR_433354|linc|lnc-DHRS7B-5:8	chr17:20833079-20833138	hs|17p11.2	PREDICTED: Homo sapiens uncharacterized LOC102724783 (LOC102724783), ncRNA [XR_424802]		CGTGATTAGCCTTCTTCAGCATATGTAAAATGATGTCTGCTTTTCTTCTCTATTTGTCAT	A_21_P0014344
A_19_P00321556	FALSE	NR_104645	NR_104645	101927528	LINC01204	long intergenic non-protein coding RNA 1204	Hs.550772	ENST00000435394	ref|NR_104645|ens|ENST00000435394|linc|lnc-KDM6A-2:1|linc|TCONS_00016983	chrX:45381389-45381448	hs|Xp11.3	Homo sapiens long intergenic non-protein coding RNA 1204 (LINC01204), transcript variant 2, long non-coding RNA [NR_104645]		ACATGGTAAAAAGGTACTCTTTGCTATGCAAAATCTAGCCATCTAGCATTGCTGTGGCCC	A_19_P00321556
A_22_P00008912	FALSE	NR_120430	NR_120430	101928100	LOC101928100	uncharacterized LOC101928100	Hs.638425		ref|NR_120430|linc|lnc-KLRD1-1:1|gb|AK096314|tc|THC2615101	chr12:10551043-10551102	hs|12p13.2	Homo sapiens uncharacterized LOC101928100 (LOC101928100), long non-coding RNA [NR_120430]		ATAATATATTGGCTGACAACCAAGCTATGCAATTCACAAGGGCAATCCCTAGGAAATGGG	A_22_P00008912
A_24_P11061	FALSE	NM_153478	NM_153478	158511	CSAG1	chondrosarcoma associated gene 1	Hs.423718	ENST00000452779	ref|NM_153478|ref|NM_001102576|ens|ENST00000452779|ens|ENST00000370291	chrX:151909253-151909312	hs|Xq28	Homo sapiens chondrosarcoma associated gene 1 (CSAG1), transcript variant a, mRNA [NM_153478]		ACTATCCAGCCACTCTGACCAGCCGAACCAGGAACTCAATCAAAATGCGCCACAGCAGGA	A_24_P11061
A_21_P0004306	FALSE				lnc-IGIP-1	lnc-IGIP-1:1			linc|lnc-IGIP-1:1|linc|TCONS_00010108	chr5:139531705-139531764	hs|5q31.3	LNCipedia lincRNA (lnc-IGIP-1), lincRNA [lnc-IGIP-1:1]		TCGTGGAGGGGTCAGCAAGGCTCCCTGGAGGGGTCTGAAAGACAGAATAGAAATAAGTGA	A_21_P0004306
A_22_P00014322	FALSE				lnc-SERPINB8-3	lnc-SERPINB8-3:1			linc|lnc-SERPINB8-3:1	chr18:63533159-63533218	hs|18q22.1	LNCipedia lincRNA (lnc-SERPINB8-3), lincRNA [lnc-SERPINB8-3:1]		CTTCTGAACAAATATTACTGGCAAAAAGCAAGGTGAGGAGGTGGAGATGGGGAATAAGAA	A_22_P00014322
A_22_P00009971	FALSE				lnc-MKI67IP-6	lnc-MKI67IP-6:1			linc|lnc-MKI67IP-6:1|linc|TCONS_00003397|tc|THC2628255	chr2:124782413-124782354	hs|2q14.3	Q8N2W3_HUMAN (Q8N2W3) FAM78A protein (Fragment), partial (5%) [THC2628255]		TGGGAAAAGCTGATGGGTCTCGATAGGATCGGGATTTCTGGTTTCAAGGTTTAACGTTGT	A_22_P00009971
A_23_P148327	FALSE	NM_005183	NM_005183	778	CACNA1F	calcium channel, voltage-dependent, L type, alpha 1F subunit	Hs.632799	ENST00000376265	ref|NM_005183|ref|NM_001256789|ref|NM_001256790|ens|ENST00000376265	chrX:49062077-49061770	hs|Xp11.23	Homo sapiens calcium channel, voltage-dependent, L type, alpha 1F subunit (CACNA1F), transcript variant 1, mRNA [NM_005183]	GO:0001750(photoreceptor outer segment)|GO:0005245(voltage-gated calcium channel activity)|GO:0005891(voltage-gated calcium channel complex)|GO:0006874(cellular calcium ion homeostasis)|GO:0007409(axonogenesis)|GO:0007601(visual perception)|GO:0008331(high voltage-gated calcium channel activity)|GO:0016021(integral to membrane)|GO:0034765(regulation of ion transmembrane transport)|GO:0043029(T cell homeostasis)|GO:0043204(perikaryon)|GO:0046872(metal ion binding)|GO:0048813(dendrite morphogenesis)|GO:0050856(regulation of T cell receptor signaling pathway)|GO:0050908(detection of light stimulus involved in visual perception)|GO:0060041(retina development in camera-type eye)|GO:0070509(calcium ion import)|GO:0070588(calcium ion transmembrane transport)|GO:0086010(membrane depolarization involved in regulation of action potential)	CTGTGCTTATCTCAGAGGGTCTGGGCCTCTTTGCTCGAGACCCACGTTTCGTGGCCCTGG	A_23_P148327
A_33_P3240492	FALSE	NM_032439	NM_032439	84457	PHYHIPL	phytanoyl-CoA 2-hydroxylase interacting protein-like	Hs.499704	ENST00000373880	ref|NM_032439|ref|NM_001143774|ens|ENST00000373880|ens|ENST00000373878	chr10:61006991-61007050	hs|10q21.1	Homo sapiens phytanoyl-CoA 2-hydroxylase interacting protein-like (PHYHIPL), transcript variant 1, mRNA [NM_032439]	GO:0005737(cytoplasm)|GO:0005739(mitochondrion)	ATCATGCTCTTTTCCATACATCAACATAAACAGTCTTTGGATACTAAATAAACTTTCCCT	A_33_P3240492
A_23_P416212	FALSE	NM_033194	NM_033194	94086	HSPB9	heat shock protein, alpha-crystallin-related, B9	Hs.620611	ENST00000565659	ref|NM_033194|ens|ENST00000565659|gb|AK093488|gb|AX748161	chr17:40275148-40275207	hs|17q21.2	Homo sapiens heat shock protein, alpha-crystallin-related, B9 (HSPB9), mRNA [NM_033194]	GO:0005515(protein binding)|GO:0005634(nucleus)|GO:0005737(cytoplasm)	AGTTACCGCATGTCACAGAAGGTGCACCGGAAAATGCTCCCGTCCAACCTGAGTCCTACC	A_23_P416212
A_33_P3395513	FALSE		AK124504	9542	NRG2	neuregulin 2			gb|AK124504|tc|THC2517026	chr5:139230918-139230859	hs|5q31.2	Homo sapiens cDNA FLJ42513 fis, clone BRACE2046295, highly similar to Pro-neuregulin-2, membrane-bound isoform precursor. [AK124504]	GO:0005102(receptor binding)|GO:0005576(extracellular region)|GO:0005615(extracellular space)|GO:0005886(plasma membrane)|GO:0007165(signal transduction)|GO:0007173(epidermal growth factor receptor signaling pathway)|GO:0008083(growth factor activity)|GO:0008543(fibroblast growth factor receptor signaling pathway)|GO:0009790(embryo development)|GO:0016021(integral to membrane)|GO:0035556(intracellular signal transduction)|GO:0038095(Fc-epsilon receptor signaling pathway)|GO:0045087(innate immune response)|GO:0048011(nerve growth factor receptor signaling pathway)|GO:0048015(phosphatidylinositol-mediated signaling)|GO:0048513(organ development)	AAAGGACATTATTAATAGTTACACTGGAACATCAAGAACAAACAGGCAGCCGGGCGCGGT	A_33_P3395513
A_22_P00021489	FALSE				lnc-ATP11B-4	lnc-ATP11B-4:1	Hs.581641		linc|lnc-ATP11B-4:1|linc|TCONS_00005675|gb|DA230376	chr3:182205889-182205948	hs|3q26.33	DA230376 BRAWH3 Homo sapiens cDNA clone BRAWH3025255 5', mRNA sequence [DA230376]		GTCCTCCATGAGAACAAATCTAATTAGAACAAATCCCAGTCCTTTACAAATACTGTAGAC	A_22_P00021489
A_33_P3377911	FALSE							ENST00000432045	ens|ENST00000432045|linc|TCONS_l2_00026893|tc|THC2499144	chr7:130565591-130565532	hs|7q32.3	microRNA 29b-1 [Source:HGNC Symbol;Acc:HGNC:31619] [ENST00000432045]		AAACCCCAGGGGAAGTGACCTTAAGCCAGTTTGCTGGCTTTTCATGTCACAGAAAACAAT	A_33_P3377911
A_22_P00017015	FALSE				lnc-TTC35-3	lnc-TTC35-3:1	Hs.128689		linc|lnc-TTC35-3:1|linc|TCONS_00014830|gb|BX111153|tc|THC2671566	chr8:109271654-109271713	hs|8q23.1	BX111153 Soares_NFL_T_GBC_S1 Homo sapiens cDNA clone IMAGp998I074001, mRNA sequence [BX111153]		CCCATTCTTTGGGGGAAGGTAGCAATTTCCAGTAATTGGGAGTATCTCAGAGGAATCTAA	A_22_P00017015
A_21_P0012638	FALSE				XLOC_l2_010963				linc|TCONS_l2_00020917|linc|TCONS_l2_00020919	chr4:183956600-183956659	hs|4q35.1	BROAD Institute lincRNA (XLOC_l2_010963), lincRNA [TCONS_l2_00020917]		GAAGCATGCAGACTGGAGATACTATGAACTCTGATCACATAAATGAAGGATTCACTGTAC	A_21_P0012638
A_33_P3280700	FALSE	NM_024980	NM_024980	80045	GPR157	G protein-coupled receptor 157	Hs.632367		ref|NM_024980|ref|XM_005263496|ref|XM_005263497|gb|AY768808	chr1:9164535-9164476	hs|1p36.23	Homo sapiens G protein-coupled receptor 157 (GPR157), mRNA [NM_024980]	GO:0004930(G-protein coupled receptor activity)|GO:0005886(plasma membrane)|GO:0007186(G-protein coupled receptor signaling pathway)|GO:0016021(integral to membrane)	CAAGCCAGGAGAATCTCAGGAATCCCAAGGGACCCCAGGGGAACTTCCAAGCACCTGAGC	A_33_P3280700
A_23_P74059	FALSE	NM_006172	NM_006172	4878	NPPA	natriuretic peptide A	Hs.75640	ENST00000610706	ref|NM_006172|ens|ENST00000610706|ens|ENST00000376480|gb|M30262	chr1:11905940-11905881	hs|1p36.22	Homo sapiens natriuretic peptide A (NPPA), mRNA [NM_006172]	GO:0001666(response to hypoxia)|GO:0003085(negative regulation of systemic arterial blood pressure)|GO:0005102(receptor binding)|GO:0005184(neuropeptide hormone activity)|GO:0005576(extracellular region)|GO:0005615(extracellular space)|GO:0005634(nucleus)|GO:0006182(cGMP biosynthetic process)|GO:0006367(transcription initiation from RNA polymerase II promoter)|GO:0007168(receptor guanylyl cyclase signaling pathway)|GO:0007218(neuropeptide signaling pathway)|GO:0007565(female pregnancy)|GO:0008217(regulation of blood pressure)|GO:0010460(positive regulation of heart rate)|GO:0010467(gene expression)|GO:0014898(cardiac muscle hypertrophy in response to stress)|GO:0030308(negative regulation of cell growth)|GO:0032868(response to insulin stimulus)|GO:0035994(response to muscle stretch)|GO:0042629(mast cell granule)|GO:0048471(perinuclear region of cytoplasm)|GO:0050880(regulation of blood vessel size)|GO:0051428(peptide hormone receptor binding)|GO:0060372(regulation of atrial cardiomyocyte membrane repolarization)|GO:0060452(positive regulation of cardiac muscle contraction)|GO:0071260(cellular response to mechanical stimulus)|GO:0071855(neuropeptide receptor binding)	AGCTGCAGCTTCCTGTCAACACTTCTCACATCTTATGCTAACTGTAGATAAAGTGGTTTG	A_23_P74059
A_21_P0010652	FALSE				XLOC_l2_001097				linc|TCONS_l2_00001506|linc|TCONS_l2_00001505	chr1:146853630-146853571	hs|1q21.1	BROAD Institute lincRNA (XLOC_l2_001097), lincRNA [TCONS_l2_00001506]		GAAGTCAGCAATCAATCTGAAAAGGTAACTAAAATGGCACTTATAAGAACCATAGATTGG	A_21_P0010652
A_23_P106145	FALSE		GQ129372	30001	ERO1L	ERO1-like (S. cerevisiae)	Hs.592304	ENST00000555069	ens|ENST00000555069|ens|ENST00000554019|gb|GQ129372|gb|GQ129373	chr14:53113136-53112990	hs|14q22.1	ERO1-like (S. cerevisiae) [Source:HGNC Symbol;Acc:HGNC:13280] [ENST00000555069]	GO:0000302(response to reactive oxygen species)|GO:0003756(protein disulfide isomerase activity)|GO:0005515(protein binding)|GO:0005783(endoplasmic reticulum)|GO:0005788(endoplasmic reticulum lumen)|GO:0005789(endoplasmic reticulum membrane)|GO:0006457(protein folding)|GO:0006464(cellular protein modification process)|GO:0009266(response to temperature stimulus)|GO:0015035(protein disulfide oxidoreductase activity)|GO:0016020(membrane)|GO:0016491(oxidoreductase activity)|GO:0016671(oxidoreductase activity, acting on a sulfur group of donors, disulfide as acceptor)|GO:0019471(4-hydroxyproline metabolic process)|GO:0022417(protein maturation by protein folding)|GO:0030198(extracellular matrix organization)|GO:0030968(endoplasmic reticulum unfolded protein response)|GO:0034976(response to endoplasmic reticulum stress)|GO:0043231(intracellular membrane-bounded organelle)|GO:0044267(cellular protein metabolic process)|GO:0045454(cell redox homeostasis)|GO:0050873(brown fat cell differentiation)|GO:0051085(chaperone mediated protein folding requiring cofactor)|GO:0051209(release of sequestered calcium ion into cytosol)|GO:0055114(oxidation-reduction process)|GO:0070059(intrinsic apoptotic signaling pathway in response to endoplasmic reticulum stress)	ATTGTGTTGGTTGTTTTAAATGTCGTCTGTGGGGAAAGCTTCAGACTCAGGGTTTGGGCA	A_23_P106145
A_23_P253389	FALSE	NM_003040	NM_003040	6522	SLC4A2	solute carrier family 4 (anion exchanger), member 2	Hs.647069		ref|NM_003040|ref|NM_001199692|ref|NM_001199694|ref|NM_001199693	chr7:150771553-150771798	hs|7q36.1	Homo sapiens solute carrier family 4 (anion exchanger), member 2 (SLC4A2), transcript variant 1, mRNA [NM_003040]	GO:0005452(inorganic anion exchanger activity)|GO:0005886(plasma membrane)|GO:0005887(integral to plasma membrane)|GO:0005925(focal adhesion)|GO:0006811(ion transport)|GO:0006820(anion transport)|GO:0008509(anion transmembrane transporter activity)|GO:0015108(chloride transmembrane transporter activity)|GO:0015701(bicarbonate transport)|GO:0016020(membrane)|GO:0016323(basolateral plasma membrane)|GO:0051453(regulation of intracellular pH)|GO:0055085(transmembrane transport)	GTATTGAGGACACCTATACCCAGAAGCTGAGCGTTCCCAGTGGATTCTCGGTGACTGCCC	A_23_P253389
A_33_P3400643	FALSE	NR_038382	NR_038382	643529	LINC00865	long intergenic non-protein coding RNA 865	Hs.618956	ENST00000448963	ref|NR_038382|ens|ENST00000448963|ens|ENST00000448490|linc|lnc-KIF20B-2:1	chr10:91597402-91597461	hs|10q23.31	Homo sapiens long intergenic non-protein coding RNA 865 (LINC00865), long non-coding RNA [NR_038382]		CTTTCAGGTTCTTTCAGGTTCCTTTGGGCAAACCCGCAGCTAAGAGTCCAGCTTGTGAAC	A_33_P3400643
A_22_P00003386	FALSE	XR_242548	XR_242548	101926948	LOC101926948	uncharacterized LOC101926948	Hs.639412		ref|XR_242548|ref|XR_250431|ref|XR_252529|linc|lnc-CCDC107-1:1	chr9:35646691-35646750	hs|9p13.3	PREDICTED: Homo sapiens uncharacterized LOC101926948 (LOC101926948), ncRNA [XR_242548]		TCAGTTTACAAACGACTGCTTGGGAGCAGTCATGTCACCCAGTCCAGAGGGAGCCGGTCA	A_22_P00003386
A_22_P00008847	FALSE	XR_425512	XR_425512				Hs.622883	ENST00000440545	ens|ENST00000440545|ens|ENST00000417096|ens|ENST00000448786|ref|XR_425512	chr2:208100322-208100263	hs|2q33.3	PREDICTED: Homo sapiens uncharacterized LOC102724675 (LOC102724675), ncRNA [XR_425512]		AGACAGCTGTCTGCAAACCAGAAAGAGAGTCCTCACTGCACTTCATATCTGCCAATGGAT	A_22_P00008847
A_33_P6471080	FALSE	NR_104625	NR_104625	101929505	LOC101929505	uncharacterized LOC101929505	Hs.639360	ENST00000513157	ref|NR_104625|ens|ENST00000513157|linc|lnc-ZNF622-1:3|linc|lnc-ZNF622-1:2	chr5:16430581-16430522	hs|5p15.1	Homo sapiens uncharacterized LOC101929505 (LOC101929505), long non-coding RNA [NR_104625]		AATTCCCTCTTTCTCGGAGGATCTCAGGCTTTTTCTCCTAAGTCCTTCAACCAAGTGGAT	A_33_P6471080
A_22_P00024177	FALSE							ENST00000416593	ens|ENST00000416593|linc|lnc-ASB4-1:1|linc|TCONS_00013046	chr7:95103251-95103310	hs|7q21.3			CATTTCTTAATCTTTAGGCTTCACCTTCCTTAACTGAAAATAAAGCCATAAGTTACCTCC	A_22_P00024177
A_33_P3247629	FALSE	NM_015509	NM_015509	25977	NECAP1	NECAP endocytosis associated 1	Hs.555927	ENST00000450991	ref|NM_015509|ref|NR_024260|ens|ENST00000450991|ens|ENST00000537796	chr12:8248816-8248875	hs|12p13.31	Homo sapiens NECAP endocytosis associated 1 (NECAP1), transcript variant 1, mRNA [NM_015509]	GO:0005886(plasma membrane)|GO:0005905(coated pit)|GO:0006897(endocytosis)|GO:0015031(protein transport)|GO:0030125(clathrin vesicle coat)	TTCTCCATTACATTCAAGCTGGTTTATGTCACTCCCCTGTGTTGTTACTTGTACAGCCAA	A_33_P3247629
A_22_P00009666	FALSE	NR_126356	NR_126356	104310353	LINC01399	long intergenic non-protein coding RNA 1399	Hs.581009	ENST00000423311	ref|NR_126356|ens|ENST00000423311|linc|lnc-MB-1:1|linc|TCONS_l2_00018401	chr22:35515876-35515817	hs|22q12.3	Homo sapiens long intergenic non-protein coding RNA 1399 (LINC01399), long non-coding RNA [NR_126356]		AGAAGGACATCCCTTATCAGTGGTGGGACCAGGACACATAAGCCCAGGGCTGTCTGACTC	A_22_P00009666
A_33_P3315679	FALSE	NM_005511	NM_005511	2315	MLANA	melan-A	Hs.154069	ENST00000381471	ref|NM_005511|ens|ENST00000381471|ens|ENST00000381476|ref|XM_006716742	chr9:5908861-5908920	hs|9p24.1	Homo sapiens melan-A (MLANA), mRNA [NM_005511]	GO:0005515(protein binding)|GO:0005789(endoplasmic reticulum membrane)|GO:0005794(Golgi apparatus)|GO:0005802(trans-Golgi network)|GO:0005887(integral to plasma membrane)|GO:0042470(melanosome)	GCTAGCAGTACTAATCATGTGAGGAAATGATGAGAAATATTAAATTGGGAAAACTCCATC	A_33_P3315679
A_23_P135722	FALSE	NM_001729	NM_001729	685	BTC	betacellulin	Hs.710156		ref|NM_001729|gb|S55606	chr4:75675897-75675838	hs|4q13.3	Homo sapiens betacellulin (BTC), mRNA [NM_001729]	GO:0005154(epidermal growth factor receptor binding)|GO:0005515(protein binding)|GO:0005576(extracellular region)|GO:0005615(extracellular space)|GO:0005886(plasma membrane)|GO:0007173(epidermal growth factor receptor signaling pathway)|GO:0008083(growth factor activity)|GO:0008284(positive regulation of cell proliferation)|GO:0008543(fibroblast growth factor receptor signaling pathway)|GO:0016021(integral to membrane)|GO:0035810(positive regulation of urine volume)|GO:0038095(Fc-epsilon receptor signaling pathway)|GO:0043066(negative regulation of apoptotic process)|GO:0045087(innate immune response)|GO:0045597(positive regulation of cell differentiation)|GO:0045840(positive regulation of mitosis)|GO:0048011(nerve growth factor receptor signaling pathway)|GO:0048015(phosphatidylinositol-mediated signaling)|GO:0048146(positive regulation of fibroblast proliferation)	AGAGAGTTGACTTGTTTTACCTAAGAGGAGACAGAGGACAGATTCTGGTGATTTGTTTGA	A_23_P135722
A_23_P112950	FALSE	NM_018179	NM_018179	55729	ATF7IP	activating transcription factor 7 interacting protein	Hs.591151	ENST00000540793	ref|NM_018179|ref|NM_181352|ref|NM_001286514|ens|ENST00000540793	chr12:14650947-14651006	hs|12p13.1	Homo sapiens activating transcription factor 7 interacting protein (ATF7IP), transcript variant 2, mRNA [NM_018179]	GO:0000122(negative regulation of transcription from RNA polymerase II promoter)|GO:0003714(transcription corepressor activity)|GO:0005515(protein binding)|GO:0005634(nucleus)|GO:0005654(nucleoplasm)|GO:0005667(transcription factor complex)|GO:0005737(cytoplasm)|GO:0006200(ATP catabolic process)|GO:0006306(DNA methylation)|GO:0006325(chromatin organization)|GO:0006351(transcription, DNA-dependent)|GO:0016032(viral reproduction)|GO:0016887(ATPase activity)|GO:0045892(negative regulation of transcription, DNA-dependent)|GO:0045893(positive regulation of transcription, DNA-dependent)|GO:0045898(regulation of RNA polymerase II transcriptional preinitiation complex assembly)	TTTTGGGCCTTTCTGTGATCCTCAGTCAACAGATGTGATCTCTTCTACCCAGAGCAGTTA	A_23_P112950
A_32_P743184	FALSE	NM_199286	NM_199286	359787	DPPA3	developmental pluripotency associated 3	Hs.131358	ENST00000557188	ref|NM_199286|ens|ENST00000557188|ens|ENST00000345088|gb|BC062480	chr12:7869968-7870027	hs|12p13.31	Homo sapiens developmental pluripotency associated 3 (DPPA3), mRNA [NM_199286]	GO:0001939(female pronucleus)|GO:0001940(male pronucleus)|GO:0005634(nucleus)|GO:0005737(cytoplasm)|GO:0016568(chromatin modification)|GO:0035064(methylated histone residue binding)|GO:0040016(embryonic cleavage)|GO:2000653(regulation of genetic imprinting)	CAAGAAATTGAAGCAAAGTTACTTGTGGATAAAGAAAGCATTAGGTAGTTTGGCTATAGC	A_32_P743184
A_23_P132738	FALSE	NM_017541	NM_017541	1427	CRYGS	crystallin, gamma S	Hs.376209	ENST00000460288	ref|NM_017541|ens|ENST00000460288|ens|ENST00000307944|ens|ENST00000392499	chr3:186256728-186256669	hs|3q27.3	Homo sapiens crystallin, gamma S (CRYGS), mRNA [NM_017541]	GO:0002009(morphogenesis of an epithelium)|GO:0002088(lens development in camera-type eye)|GO:0005212(structural constituent of eye lens)	CTTTGAGAAAGGGGATTTTAGTGGTCAGATGTATGAAACCACCGAAGATTGCCCTTCCAT	A_23_P132738
A_24_P250499	FALSE	NM_021215	NM_021215	58490	RPRD1B	regulation of nuclear pre-mRNA domain containing 1B	Hs.278839	ENST00000373433	ref|NM_021215|ens|ENST00000373433|ref|XM_005260479|ref|XM_005260480	chr20:36720305-36720364	hs|20q11.23	Homo sapiens regulation of nuclear pre-mRNA domain containing 1B (RPRD1B), mRNA [NM_021215]	GO:0000993(RNA polymerase II core binding)|GO:0005515(protein binding)|GO:0005634(nucleus)|GO:0006351(transcription, DNA-dependent)|GO:0008284(positive regulation of cell proliferation)|GO:0010564(regulation of cell cycle process)|GO:0016591(DNA-directed RNA polymerase II, holoenzyme)|GO:0045944(positive regulation of transcription from RNA polymerase II promoter)|GO:0070940(dephosphorylation of RNA polymerase II C-terminal domain)	TAAATGAATGTGTTGGCCTCTTAATACCTGTTACTAGTGGACTTCCTGTGAGGAAGTTAG	A_24_P250499
A_22_P00013837	FALSE	NR_046547	NR_046547	100874070	USP12-AS1	USP12 antisense RNA 1			ref|NR_046547|linc|lnc-RPL21-2:1	chr13:27743213-27743272	hs|13q12.13	Homo sapiens USP12 antisense RNA 1 (USP12-AS1), long non-coding RNA [NR_046547]		ATGCAGAACTTGGTACTCCAGATCAAACTGCAGAAGTAAATGATAATCCTTCCCCTTCAA	A_22_P00013837
A_22_P00011976	FALSE							ENST00000445072	ens|ENST00000445072|linc|lnc-PLA2G4A-6:1|tc|THC2761005	chr1:189006310-189006369	hs|1q31.1	long intergenic non-protein coding RNA 1035 [Source:HGNC Symbol;Acc:HGNC:49022] [ENST00000445072]		CCCTGTTCTTATTATGCAAAACGTAAGAACTATCCTTTTCCACCATCTCTTTGAAAAATC	A_22_P00011976
A_22_P00006228	FALSE							ENST00000445883	ens|ENST00000445883|ens|ENST00000450255|linc|lnc-FAM50B-2:2|linc|lnc-FAM50B-2:1	chr6:3894465-3894524	hs|6p25.2			ACTATTGGGAGAAGGTAGTGCTTGATTTTTTCTTCTTGGCAGAGTTCATTCCATAGCCTG	A_22_P00006228
A_22_P00008870	FALSE	NR_046687	NR_046687	100874019	KLHL6-AS1	KLHL6 antisense RNA 1			ref|NR_046687|linc|lnc-KLHL24-1:1|tc|THC2640961	chr3:183269921-183269980	hs|3q27.1	Homo sapiens KLHL6 antisense RNA 1 (KLHL6-AS1), long non-coding RNA [NR_046687]		AAGAGAAGTTGCAATAACCGCTAAGACTGCAGATGCATTTGACTCAGCAAACCCCCTTCA	A_22_P00008870
A_21_P0010703	FALSE				lnc-C1orf177-2	lnc-C1orf177-2:2			linc|lnc-C1orf177-2:2|linc|lnc-C1orf177-2:4|linc|lnc-C1orf177-2:5|linc|TCONS_l2_00002051	chr1:55354332-55354391	hs|1p32.3	LNCipedia lincRNA (lnc-C1orf177-2), lincRNA [lnc-C1orf177-2:2]		TTACACAACAGCTATGAGCTACTGGTATGTGGCTAGTCCAAACTGAAATGCCCTTTAAGA	A_21_P0010703
A_33_P3333900	FALSE		AK096041	100129572	LOC100129572	uncharacterized LOC100129572	Hs.368631		gb|AK096041|tc|THC2488074	chr4:148653608-148653549	hs|4q31.23	Homo sapiens cDNA FLJ38722 fis, clone KIDNE2010084. [AK096041]		ACTTTTCGTCGCAGCGATGAGGTTCTTCCCGTCCTTAATGAGCTCTTTGATGAACTTGTT	A_33_P3333900
A_21_P0001333	FALSE				lnc-PKN2-2	lnc-PKN2-2:2			linc|lnc-PKN2-2:2|linc|TCONS_00001016	chr1:88929700-88929759	hs|1p22.2	LNCipedia lincRNA (lnc-PKN2-2), lincRNA [lnc-PKN2-2:2]		TTGGCGAAGTCCAGTTGAATCTACTTAACTCGACCAGCTTTAATCCAATCTAATAAACCA	A_21_P0001333
A_33_P3370692	FALSE							ENST00000498134	ens|ENST00000498134	chr13:33528344-33528285	hs|13q13.1	translocase of outer mitochondrial membrane 22 homolog (yeast) pseudogene 3 [Source:HGNC Symbol;Acc:HGNC:38739] [ENST00000498134]		ATGATTCTGGTTCTTGTTGTCATCTTTGAGACAGAGAAGTTGCAAATGGGGCAACCGCAG	A_33_P3370692
A_23_P10121	FALSE	NM_003012	NM_003012	6422	SFRP1	secreted frizzled-related protein 1	Hs.213424	ENST00000220772	ref|NM_003012|ens|ENST00000220772|gb|AK127331|gb|BC036503	chr8:41120220-41120161	hs|8p11.21	Homo sapiens secreted frizzled-related protein 1 (SFRP1), mRNA [NM_003012]	GO:0001649(osteoblast differentiation)|GO:0001657(ureteric bud development)|GO:0001843(neural tube closure)|GO:0001954(positive regulation of cell-matrix adhesion)|GO:0002244(hemopoietic progenitor cell differentiation)|GO:0004197(cysteine-type endopeptidase activity)|GO:0004930(G-protein coupled receptor activity)|GO:0005109(frizzled binding)|GO:0005515(protein binding)|GO:0005576(extracellular region)|GO:0005578(proteinaceous extracellular matrix)|GO:0005615(extracellular space)|GO:0005622(intracellular)|GO:0005829(cytosol)|GO:0005886(plasma membrane)|GO:0006508(proteolysis)|GO:0008144(drug binding)|GO:0008201(heparin binding)|GO:0008284(positive regulation of cell proliferation)|GO:0008285(negative regulation of cell proliferation)|GO:0008584(male gonad development)|GO:0008585(female gonad development)|GO:0009267(cellular response to starvation)|GO:0009950(dorsal/ventral axis specification)|GO:0009986(cell surface)|GO:0010564(regulation of cell cycle process)|GO:0010629(negative regulation of gene expression)|GO:0010719(negative regulation of epithelial to mesenchymal transition)|GO:0014034(neural crest cell fate commitment)|GO:0014070(response to organic cyclic compound)|GO:0016021(integral to membrane)|GO:0017147(Wnt-protein binding)|GO:0022601(menstrual cycle phase)|GO:0030177(positive regulation of Wnt receptor signaling pathway)|GO:0030178(negative regulation of Wnt receptor signaling pathway)|GO:0030279(negative regulation of ossification)|GO:0030307(positive regulation of cell growth)|GO:0030308(negative regulation of cell growth)|GO:0030336(negative regulation of cell migration)|GO:0030514(negative regulation of BMP signaling pathway)|GO:0031012(extracellular matrix)|GO:0032855(positive regulation of Rac GTPase activity)|GO:0033689(negative regulation of osteoblast proliferation)|GO:0035019(somatic stem cell maintenance)|GO:0042493(response to drug)|GO:0042802(identical protein binding)|GO:0042813(Wnt-activated receptor activity)|GO:0043065(positive regulation of apoptotic process)|GO:0043066(negative regulation of apoptotic process)|GO:0043508(negative regulation of JUN kinase activity)|GO:0044344(cellular response to fibroblast growth factor stimulus)|GO:0044345(stromal-epithelial cell signaling involved in prostate gland development)|GO:0045578(negative regulation of B cell differentiation)|GO:0045600(positive regulation of fat cell differentiation)|GO:0045668(negative regulation of osteoblast differentiation)|GO:0045671(negative regulation of osteoclast differentiation)|GO:0045765(regulation of angiogenesis)|GO:0045880(positive regulation of smoothened signaling pathway)|GO:0045892(negative regulation of transcription, DNA-dependent)|GO:0045893(positive regulation of transcription, DNA-dependent)|GO:0046676(negative regulation of insulin secretion)|GO:0046851(negative regulation of bone remodeling)|GO:0048147(negative regulation of fibroblast proliferation)|GO:0048546(digestive tract morphogenesis)|GO:0050679(positive regulation of epithelial cell proliferation)|GO:0050680(negative regulation of epithelial cell proliferation)|GO:0050732(negative regulation of peptidyl-tyrosine phosphorylation)	AGAGAGGAGGTTTGCCTGTGATTTCCTAATTATCGCTAGGGCCAAGGTGGGATTTGTAAA	A_23_P10121
A_21_P0012390	FALSE				XLOC_l2_009882				linc|TCONS_l2_00018851|tc|THC2761499	chr3:129637282-129637341	hs|3q22.1	BROAD Institute lincRNA (XLOC_l2_009882), lincRNA [TCONS_l2_00018851]		AACCTGACAGTGGACGCCAACAGCTGTGGAGAGAAGCCGGGCGACAGCTGTGGAGAGAAG	A_21_P0012390
A_22_P00025959	FALSE	NM_005401	NM_005401	5784	PTPN14	protein tyrosine phosphatase, non-receptor type 14	Hs.193557	ENST00000366956	ref|NM_005401|ens|ENST00000366956|ref|XR_247032|linc|lnc-PTPN14-1:1	chr1:214530901-214530842	hs|1q41	Homo sapiens protein tyrosine phosphatase, non-receptor type 14 (PTPN14), mRNA [NM_005401]	GO:0001946(lymphangiogenesis)|GO:0003712(transcription cofactor activity)|GO:0004725(protein tyrosine phosphatase activity)|GO:0005515(protein binding)|GO:0005634(nucleus)|GO:0005654(nucleoplasm)|GO:0005737(cytoplasm)|GO:0005856(cytoskeleton)|GO:0006351(transcription, DNA-dependent)|GO:0006355(regulation of transcription, DNA-dependent)|GO:0006470(protein dephosphorylation)|GO:0008285(negative regulation of cell proliferation)|GO:0030971(receptor tyrosine kinase binding)|GO:0035335(peptidyl-tyrosine dephosphorylation)|GO:0046825(regulation of protein export from nucleus)	GCCAGATTTGTAACCAACCCTGAAATTCATCAGCTTAATTCATTTATCAGCTTGATTCAT	A_22_P00025959
A_33_P3342720	FALSE	NM_173201	NM_173201	487	ATP2A1	ATPase, Ca++ transporting, cardiac muscle, fast twitch 1	Hs.657344	ENST00000357084	ref|NM_173201|ref|NM_004320|ref|NM_001286075|ens|ENST00000357084	chr16:28912177-28912236	hs|16p11.2	Homo sapiens ATPase, Ca++ transporting, cardiac muscle, fast twitch 1 (ATP2A1), transcript variant b, mRNA [NM_173201]	GO:0005388(calcium-transporting ATPase activity)|GO:0005509(calcium ion binding)|GO:0005515(protein binding)|GO:0005524(ATP binding)|GO:0005789(endoplasmic reticulum membrane)|GO:0005793(endoplasmic reticulum-Golgi intermediate compartment)|GO:0006200(ATP catabolic process)|GO:0006816(calcium ion transport)|GO:0006942(regulation of striated muscle contraction)|GO:0007596(blood coagulation)|GO:0008152(metabolic process)|GO:0008637(apoptotic mitochondrial changes)|GO:0016020(membrane)|GO:0016021(integral to membrane)|GO:0016529(sarcoplasmic reticulum)|GO:0031095(platelet dense tubular network membrane)|GO:0031448(positive regulation of fast-twitch skeletal muscle fiber contraction)|GO:0031673(H zone)|GO:0031674(I band)|GO:0032470(elevation of endoplasmic reticulum calcium ion concentration)|GO:0032471(reduction of endoplasmic reticulum calcium ion concentration)|GO:0033017(sarcoplasmic reticulum membrane)|GO:0034220(ion transmembrane transport)|GO:0034704(calcium channel complex)|GO:0034976(response to endoplasmic reticulum stress)|GO:0042803(protein homodimerization activity)|GO:0045988(negative regulation of striated muscle contraction)|GO:0048471(perinuclear region of cytoplasm)|GO:0051561(elevation of mitochondrial calcium ion concentration)|GO:0051659(maintenance of mitochondrion location)|GO:0055085(transmembrane transport)|GO:0070059(intrinsic apoptotic signaling pathway in response to endoplasmic reticulum stress)|GO:0070509(calcium ion import)|GO:0070588(calcium ion transmembrane transport)|GO:0090076(relaxation of skeletal muscle)	GCCCTCGCACAAGTCCAAGATTGTGGAGTACCTGCAGTCCTACGATGAGATCACAGCCAT	A_33_P3342720
ERCC-00123_60	pos								DQ516782	unmapped					ERCC-00123_60
A_22_P00012472	FALSE				lnc-PRR25-2	lnc-PRR25-2:1			linc|lnc-PRR25-2:1	chr16:933816-933875	hs|16p13.3	LNCipedia lincRNA (lnc-PRR25-2), lincRNA [lnc-PRR25-2:1]		ACACTATTGATCACTTTGATTGTAGTTTGATTGACAAATAATCAAATTGTCACAAACTGC	A_22_P00012472
ERCC-00012_90	pos														ERCC-00012_90
A_22_P00019621	FALSE		CD367206		lnc-C1QTNF5-1	lnc-C1QTNF5-1:1	Hs.744159		linc|lnc-C1QTNF5-1:1|gb|CD367206	chr11:119207850-119207791	hs|11q23.3	UI-H-FT2-bjq-m-03-0-UI.s1 NCI_CGAP_FT2 Homo sapiens cDNA clone UI-H-FT2-bjq-m-03-0-UI 3', mRNA sequence [CD367206]		TGGGAGTGACAGGGGAAAGAGCAGAAATCCGGTTATCCCTCCTGAGACTCCCAGTGAGCT	A_22_P00019621
A_24_P930741	FALSE	NM_001099439	NM_001099439	284656	EPHA10	EPH receptor A10	Hs.129435	ENST00000373048	ref|NM_001099439|ens|ENST00000373048|gb|BC039363|tc|THC2606182	chr1:38181838-38181779	hs|1p34.3	Homo sapiens EPH receptor A10 (EPHA10), transcript variant 3, mRNA [NM_001099439]	GO:0005003(ephrin receptor activity)|GO:0005005(transmembrane-ephrin receptor activity)|GO:0005515(protein binding)|GO:0005524(ATP binding)|GO:0005886(plasma membrane)|GO:0005887(integral to plasma membrane)|GO:0007411(axon guidance)|GO:0008150(biological_process)|GO:0016021(integral to membrane)|GO:0018108(peptidyl-tyrosine phosphorylation)|GO:0048013(ephrin receptor signaling pathway)|GO:0070062(extracellular vesicular exosome)	CTCTCTGGGAACCCTCTACAGATCTATTTTTATATGGAACTTGTTCACTGGACAGAGGTG	A_24_P930741
A_23_P117852	FALSE	NM_014736	NM_014736	9768	KIAA0101	KIAA0101	Hs.81892		ref|NM_014736|ref|NM_001029989|ref|NR_109934|gb|D14657	chr15:64657906-64657847	hs|15q22.31	Homo sapiens KIAA0101 (KIAA0101), transcript variant 1, mRNA [NM_014736]	GO:0003682(chromatin binding)|GO:0005515(protein binding)|GO:0005634(nucleus)|GO:0005737(cytoplasm)|GO:0006260(DNA replication)|GO:0006974(response to DNA damage stimulus)|GO:0009411(response to UV)|GO:0019985(translesion synthesis)|GO:0048471(perinuclear region of cytoplasm)|GO:0051297(centrosome organization)|GO:0051726(regulation of cell cycle)	TACTGCTGCCATTTTTATTGGTGTTTGATTATTGGAATGGTGCCATATTGTCACTCCTTC	A_23_P117852
A_33_P3418571	FALSE									chr20:031547512-031547571	hs|20q11.21			TTCAGGGTTTCTGGGAGGGTCACCCTGCTTTGCAGTGGGGGGACATCTTGTGAAGGAAAG	A_33_P3418571
A_24_P94319	FALSE	NM_152607	NM_152607	163747	C1orf177	chromosome 1 open reading frame 177	Hs.376018	ENST00000371273	ref|NM_152607|ref|NM_001110533|ens|ENST00000371273|ens|ENST00000358193	chr1:55280595-55280654	hs|1p32.3	Homo sapiens chromosome 1 open reading frame 177 (C1orf177), transcript variant 1, mRNA [NM_152607]		TGGCCCCAGTTTCTGGCTTCCACAAGAGAAGAAATGCAAACCCGTCAACCAGCCCCCATT	A_24_P94319
A_22_P00013314	FALSE							ENST00000548457	ens|ENST00000548457|linc|lnc-RP11-116D17.1.1-2:2	chr12:116014578-116014637	hs|12q24.21			AGCACACCCACAGAGTGAACACACATGGGCACACACATGCACATACATAAGAATGTCACT	A_22_P00013314
A_33_P3576853	FALSE	NR_037857	NR_037857	254128	NIFK-AS1	NIFK antisense RNA 1	Hs.712685		ref|NR_037857|gb|AK098264|gb|CU692773|tc|THC2555357	chr2:122486055-122486114	hs|2q14.3	Homo sapiens NIFK antisense RNA 1 (NIFK-AS1), transcript variant 3, long non-coding RNA [NR_037857]		GGCCTTTTGTAGACGTCTGACGATTAGTTTTTGAAATACTTTCCGTTTTCTGTAAAATCT	A_33_P3576853
A_23_P67992	FALSE	NM_006333	NM_006333	10438	C1D	C1D nuclear receptor corepressor	Hs.602900		ref|NM_006333|ref|NM_173177|ref|NM_001190265|ref|NM_001190263	chr2:68269682-68269623	hs|2p14	Homo sapiens C1D nuclear receptor corepressor (C1D), transcript variant 1, mRNA [NM_006333]	GO:0000176(nuclear exosome (RNase complex))|GO:0000460(maturation of 5.8S rRNA)|GO:0003677(DNA binding)|GO:0003714(transcription corepressor activity)|GO:0003723(RNA binding)|GO:0005515(protein binding)|GO:0005634(nucleus)|GO:0005730(nucleolus)|GO:0005737(cytoplasm)|GO:0006351(transcription, DNA-dependent)|GO:0006915(apoptotic process)|GO:0016922(ligand-dependent nuclear receptor binding)|GO:0017053(transcriptional repressor complex)|GO:0045892(negative regulation of transcription, DNA-dependent)	AATGAATAATGACCTTATGAAGTATGCTATCTGTAGGCTGAAATTATAGGTACATCTGTT	A_23_P67992
A_24_P26554	FALSE	NM_020408	NM_020408	57128	LYRM4	LYR motif containing 4	Hs.387755		ref|NM_020408|ref|NM_001164841|ref|NR_104417|ref|NR_104418	chr6:5108664-5108636	hs|6p25.1	Homo sapiens LYR motif containing 4 (LYRM4), transcript variant 1, mRNA [NM_020408]	GO:0005634(nucleus)|GO:0005759(mitochondrial matrix)|GO:0044281(small molecule metabolic process)	CTGAGCCCAGTACAACAAAGGTGACGGGTGGTGTAGGTACACACCCAGAGATGGAGCACT	A_24_P26554
A_22_P00001302	FALSE							ENST00000531798	ens|ENST00000531798|linc|lnc-ANO3-1:1	chr11:26210811-26210870	hs|11p14.2			TGTTTGACTGAACTCTCTGGTGATTCTAGTCAACTGGAACTTCAGCACTCCAGTTCTGTC	A_22_P00001302
A_33_P3366141	FALSE		AK094244				Hs.632773		gb|AK094244|tc|THC2483891	chr22:32709608-32709667	hs|22q12.3	Homo sapiens cDNA FLJ36925 fis, clone BRACE2005169. [AK094244]		ACAAGACAATGAGGAAAAGAAATACAAACTCCATCTGTGGCAGGCAGCATGAACCCCACT	A_33_P3366141
A_23_P431939	FALSE	NM_001531	NM_001531	3140	MR1	major histocompatibility complex, class I-related	Hs.13500		ref|NM_001531|ref|NM_001194999|ref|NM_001195000|ref|NM_001195035	chr1:181024482-181024541	hs|1q25.3	Homo sapiens major histocompatibility complex, class I-related (MR1), transcript variant 1, mRNA [NM_001531]	GO:0001916(positive regulation of T cell mediated cytotoxicity)|GO:0002367(cytokine production involved in immune response)|GO:0002474(antigen processing and presentation of peptide antigen via MHC class I)|GO:0003823(antigen binding)|GO:0005576(extracellular region)|GO:0005783(endoplasmic reticulum)|GO:0005789(endoplasmic reticulum membrane)|GO:0005886(plasma membrane)|GO:0006955(immune response)|GO:0007165(signal transduction)|GO:0016021(integral to membrane)|GO:0019882(antigen processing and presentation)|GO:0032393(MHC class I receptor activity)|GO:0032611(interleukin-1 beta production)|GO:0032620(interleukin-17 production)|GO:0042605(peptide antigen binding)|GO:0042612(MHC class I protein complex)|GO:0045087(innate immune response)|GO:0050829(defense response to Gram-negative bacterium)	TGAAGGTCCTGACGACACCCACAACATACATGAGAGTAATGGGATTGAGCATTTATGGCA	A_23_P431939
A_22_P00021042	FALSE	XM_003846298	XM_003846298		lnc-GABPA-4	lnc-GABPA-4:2			linc|lnc-GABPA-4:2|ref|XM_003846298|ref|XM_003846631|ref|XM_003960793	chr21:27940573-27940632	hs|21q21.3	PREDICTED: Homo sapiens tigger transposable element-derived protein 1-like (LOC100996571), transcript variant X1, mRNA [XM_003846298]		ATCCCAAGGGCTTAGTGGGGATGTTTTGCTTCATGTTCTTAAAAGCCATTCAATGTACGC	A_22_P00021042
A_33_P3339173	FALSE	NM_001130440	NM_001130440	6726	SRP9	signal recognition particle 9kDa	Hs.706900	ENST00000366839	ref|NM_001130440|ref|NM_003133|ens|ENST00000366839|ens|ENST00000304786	chr1:225977243-225977302	hs|1q42.12	Homo sapiens signal recognition particle 9kDa (SRP9), transcript variant 1, mRNA [NM_001130440]	GO:0003723(RNA binding)|GO:0005047(signal recognition particle binding)|GO:0005785(signal recognition particle receptor complex)|GO:0005786(signal recognition particle, endoplasmic reticulum targeting)|GO:0005829(cytosol)|GO:0006412(translation)|GO:0006614(SRP-dependent cotranslational protein targeting to membrane)|GO:0008312(7S RNA binding)|GO:0010467(gene expression)|GO:0044267(cellular protein metabolic process)|GO:0045900(negative regulation of translational elongation)|GO:0070062(extracellular vesicular exosome)	GAAAGCCTTTATTTACTTTTGGAAACTGAACAAGAAATGCATCTGTCTTAGAAACTGGAG	A_33_P3339173
A_23_P140821	FALSE	NM_016948	NM_016948	50855	PARD6A	par-6 family cell polarity regulator alpha	Hs.112933	ENST00000602727	ref|NM_016948|ref|NM_001037281|ens|ENST00000602727|ens|ENST00000219255	chr16:67696162-67696221	hs|16q22.1	Homo sapiens par-6 family cell polarity regulator alpha (PARD6A), transcript variant 1, mRNA [NM_016948]	GO:0001726(ruffle)|GO:0005080(protein kinase C binding)|GO:0005515(protein binding)|GO:0005634(nucleus)|GO:0005829(cytosol)|GO:0005886(plasma membrane)|GO:0005923(tight junction)|GO:0005938(cell cortex)|GO:0007049(cell cycle)|GO:0007179(transforming growth factor beta receptor signaling pathway)|GO:0008134(transcription factor binding)|GO:0016032(viral reproduction)|GO:0017048(Rho GTPase binding)|GO:0030742(GTP-dependent protein binding)|GO:0034329(cell junction assembly)|GO:0043234(protein complex)|GO:0045177(apical part of cell)|GO:0045216(cell-cell junction organization)|GO:0045217(cell-cell junction maintenance)|GO:0051301(cell division)|GO:0070830(tight junction assembly)	TCAATGGCATTGAAGTAGCCGGGAAGACCTTGGACCAAGTGACGGACATGATGGTTGCCA	A_23_P140821
A_33_P3244623	FALSE	NR_001580	NR_001580	376844	SDC4P	syndecan 4 pseudogene	Hs.534651		ref|NR_001580|gb|AF520746|tc|NP1163285	chr22:30877337-30877278	hs|22q12.2	Homo sapiens syndecan 4 pseudogene (SDC4P), non-coding RNA [NR_001580]		CAAAAAAGCCCCTAGCAAGGAGTTATTACGCTTCTTCTATGAGCACTGGTTTGGACTTTA	A_33_P3244623
ERCC-00042_60	pos								DQ516783	unmapped					ERCC-00042_60
A_32_P44775	FALSE	NM_182505	NM_182505	138241	C9orf85	chromosome 9 open reading frame 85	Hs.534190	ENST00000473252	ref|NM_182505|ens|ENST00000473252|ens|ENST00000377027|ens|ENST00000479413	chr9:74586446-74586505	hs|9q21.13	Homo sapiens chromosome 9 open reading frame 85 (C9orf85), mRNA [NM_182505]		AAGGATTCTTATCACATAATGTGCAGGCCATGTGCCTGTGAACTTGAAGTTTGCGCAAAA	A_32_P44775
A_33_P3347241	FALSE	NR_046228	NR_046228	100874392	ANKRD20A12P	ankyrin repeat domain 20 family, member A12, pseudogene	Hs.648245	ENST00000399720	ref|NR_046228|ens|ENST00000399720|ens|ENST00000457997|ens|ENST00000451663	chr1:142697765-142697706	hs|1q21.1	Homo sapiens ankyrin repeat domain 20 family, member A12, pseudogene (ANKRD20A12P), non-coding RNA [NR_046228]		GTTGAAAATCTTACTAGTATAGGACTCAACAGAAAATATATTCCCCAAATGCCCGTAAGA	A_33_P3347241
A_21_P0001187	FALSE			387597	ILDR2	immunoglobulin-like domain containing receptor 2		ENST00000414590	ens|ENST00000414590|linc|lnc-ILDR2-1:1|linc|TCONS_00000666|tc|THC2654599	chr1:166865212-166865153	hs|1q24.1	immunoglobulin-like domain containing receptor 2 [Source:HGNC Symbol;Acc:HGNC:18131] [ENST00000414590]	GO:0005789(endoplasmic reticulum membrane)|GO:0009749(response to glucose stimulus)|GO:0016021(integral to membrane)|GO:0030073(insulin secretion)|GO:0030154(cell differentiation)|GO:0031016(pancreas development)|GO:0048873(homeostasis of number of cells within a tissue)	AAGACATAGGAACATCGAGAAGAATGGAGTATGCTTATCTATGAAGACATGAGAACACAG	A_21_P0001187
A_33_P3287897	FALSE									chr6:120166063-120166122	hs|6q22.31			GCTTCTGAGGAGTCTATTTCACTGATTTTTGTGATATATTTAATCATTCCAGGGCTACAA	A_33_P3287897
A_21_P0003021	FALSE	XR_427400	XR_427400	102723597	LOC102723597	uncharacterized LOC102723597			ref|XR_427400|ref|XR_431621|ref|XR_425630|linc|lnc-SEC22A-1:2	chr3:122999330-122999389	hs|3q21.1	PREDICTED: Homo sapiens uncharacterized LOC102723597 (LOC102723597), ncRNA [XR_427400]		ATCTGCTAAGCACTTGTGAACACTATATGCTGAAATGCCTGAAAAGGCTTTCCTGCCCTG	A_21_P0003021
A_24_P282108	FALSE	NM_015113	NM_015113	23140	ZZEF1	zinc finger, ZZ-type with EF-hand domain 1	Hs.277624	ENST00000381638	ref|NM_015113|ens|ENST00000381638|ref|XM_005256561|gb|AB007859	chr17:3907936-3907877	hs|17p13.2	Homo sapiens zinc finger, ZZ-type with EF-hand domain 1 (ZZEF1), mRNA [NM_015113]	GO:0005509(calcium ion binding)|GO:0008270(zinc ion binding)	CGAGAGGAGTGACGTATTTTCATCACCGTTTTTAATTTGTTTTCTTACGGGTTTACGATT	A_24_P282108
A_21_P0008462	FALSE				lnc-ABCD4-1	lnc-ABCD4-1:1			linc|lnc-ABCD4-1:1|linc|TCONS_00022796	chr14:74674965-74674906	hs|14q24.3	LNCipedia lincRNA (lnc-ABCD4-1), lincRNA [lnc-ABCD4-1:1]		TTTATATACACACTTGTCTCCCAATAAAAGTGAGAACCACCTCCTACATATCCCTTGTGT	A_21_P0008462
A_21_P0009724	FALSE				lnc-IGFL1-1	lnc-IGFL1-1:1			linc|lnc-IGFL1-1:1|linc|TCONS_00027057	chr19:46704472-46704531	hs|19q13.32	LNCipedia lincRNA (lnc-IGFL1-1), lincRNA [lnc-IGFL1-1:1]		AAGAGAGATACAGGGATGTTCTACAACCATAAATCTGGTCACTTCCATCCCCTGCTTAGG	A_21_P0009724
A_21_P0004225	FALSE				lnc-MTRR-4	lnc-MTRR-4:1			linc|lnc-MTRR-4:1|linc|TCONS_00009868	chr5:8580380-8580439	hs|5p15.31	LNCipedia lincRNA (lnc-MTRR-4), lincRNA [lnc-MTRR-4:1]		CTTTCCTTTCATTCTGTCTCATACATTTTCCAGGTTCCACGTTTTGTATGGGAGTCAGAG	A_21_P0004225
A_22_P00017277	FALSE		BC034802		lnc-URB1-1	lnc-URB1-1:1	Hs.587138		linc|lnc-URB1-1:1|gb|BC034802|tc|THC2617367	chr21:33678834-33678775	hs|21q22.11	Homo sapiens cDNA clone IMAGE:4824791. [BC034802]		CCAGCCTCTCAGCTGTTACCATGGGGAAGATCTCCCATTAACAATAACTTTGGGAAAGAA	A_22_P00017277
A_24_P144377	FALSE	NM_014015	NM_014015	28955	DEXI	Dexi homolog (mouse)	Hs.592051	ENST00000331808	ref|NM_014015|ens|ENST00000331808|ens|ENST00000469379|gb|TCONS_l2_00009420	chr16:11022840-11022781	hs|16p13.13	Homo sapiens Dexi homolog (mouse) (DEXI), mRNA [NM_014015]		GAGTGTCGTGCCTACTTAATTCTGATAAACCTGTTTAAGCAATACTTAGGAGGCTGACTT	A_24_P144377
A_23_P316637	FALSE	NM_178463	NM_178463	128826	MIR1-1HG	MIR1-1 host gene	Hs.86507	ENST00000370527	ref|NM_178463|ref|NM_001302812|ens|ENST00000370527|ens|ENST00000624914	chr20:61167673-61167732	hs|20q13.33	Homo sapiens MIR1-1 host gene (MIR1-1HG), transcript variant 1, mRNA [NM_178463]		CTCACAAAGAAAAGGAAAATGCTCATTTGAAAGAAATTCTTCTCTTTGTCAATGCTGAGG	A_23_P316637
A_33_P3289960	FALSE	NR_033376	NR_033376	387111	LINC00222	long intergenic non-protein coding RNA 222	Hs.520310	ENST00000368974	ref|NR_033376|ens|ENST00000368974|ens|ENST00000448744|linc|lnc-FOXO3-1:10	chr6:109090061-109090120	hs|6q21	Homo sapiens long intergenic non-protein coding RNA 222 (LINC00222), long non-coding RNA [NR_033376]		TTGAGGAGATAGTGAGAGCAAAGGAAAGTGGCAACAATGAAGGAATAAAACCCAGCTCGT	A_33_P3289960
A_23_P159406	FALSE	NM_003125	NM_003125	6699	SPRR1B	small proline-rich protein 1B	Hs.1076	ENST00000307098	ref|NM_003125|ens|ENST00000307098|gb|M19888|gb|M21300	chr1:153005304-153005363	hs|1q21.3	Homo sapiens small proline-rich protein 1B (SPRR1B), mRNA [NM_003125]	GO:0001533(cornified envelope)|GO:0005198(structural molecule activity)|GO:0005737(cytoplasm)|GO:0008544(epidermis development)|GO:0018149(peptide cross-linking)|GO:0030216(keratinocyte differentiation)|GO:0030674(protein binding, bridging)|GO:0031424(keratinization)|GO:0070062(extracellular vesicular exosome)	CTGAAGAGAGACTTAAGATGAAAGCAAATGATTCAGCTCCCTTATACCCCCATTAAATTC	A_23_P159406
A_33_P3235048	FALSE	NM_001146162	NM_001146162	390231	TRIM77	tripartite motif containing 77	Hs.723112	ENST00000398290	ref|NM_001146162|ref|NM_001271942|ens|ENST00000398290	chr11:89450972-89451031	hs|11q14.3	Homo sapiens tripartite motif containing 77 (TRIM77), transcript variant 1, mRNA [NM_001146162]	GO:0005622(intracellular)|GO:0008270(zinc ion binding)	ATTTGTAGTTTCCTCTCACGCATCTTCTATTTTCCTCTCAGACCTTTCATTTGCCACGGA	A_33_P3235048
A_21_P0008109	FALSE				lnc-FARP1-1	lnc-FARP1-1:2	Hs.594160		linc|lnc-FARP1-1:2|linc|lnc-FARP1-1:1|linc|TCONS_00021878|linc|TCONS_00021587	chr13:99230338-99230397	hs|13q32.2	LNCipedia lincRNA (lnc-FARP1-1), lincRNA [lnc-FARP1-1:2]		TTAGATTGTAGGGACGCTGGCACCTCACTCATGCTCCTAAGTGGCCATTTTGCGCCCTGG	A_21_P0008109
A_21_P0008318	FALSE				lnc-BRMS1L-3	lnc-BRMS1L-3:3			linc|lnc-BRMS1L-3:3|linc|lnc-BRMS1L-3:4|linc|TCONS_00022963|linc|TCONS_00022469	chr14:36690617-36690676	hs|14q13.3	LNCipedia lincRNA (lnc-BRMS1L-3), lincRNA [lnc-BRMS1L-3:3]		TCAGACACCTATGGCACCACAGACTCAACGCATTCAGCATTTTGTGTTTAGTGTCTTGTG	A_21_P0008318
A_19_P00316985	FALSE	NR_121612	NR_121612	79940	LINC00472	long intergenic non-protein coding RNA 472	Hs.368337		ref|NR_121612|ref|NR_026807|ref|NR_121613|ref|NR_121614	chr6:72126223-72126164	hs|6q13	Homo sapiens long intergenic non-protein coding RNA 472 (LINC00472), transcript variant 1, long non-coding RNA [NR_121612]		ACAACACAACACAGGAGGGGATAAGTACCTCTGGACACAATGGAAGTAGTAGTTGTTGAG	A_19_P00316985
A_33_P3821494	FALSE		AK094442	23542	MAPK8IP2	mitogen-activated protein kinase 8 interacting protein 2	Hs.656617	ENST00000008876	ens|ENST00000008876|gb|AK094442|tc|THC2654246	chr22:51052343-51052402	hs|22q13.33	mitogen-activated protein kinase 8 interacting protein 2 [Source:HGNC Symbol;Acc:HGNC:6883] [ENST00000008876]	GO:0000165(MAPK cascade)|GO:0001540(beta-amyloid binding)|GO:0001662(behavioral fear response)|GO:0005078(MAP-kinase scaffold activity)|GO:0005198(structural molecule activity)|GO:0005515(protein binding)|GO:0005737(cytoplasm)|GO:0007172(signal complex assembly)|GO:0007254(JNK cascade)|GO:0007617(mating behavior)|GO:0010469(regulation of receptor activity)|GO:0019894(kinesin binding)|GO:0019901(protein kinase binding)|GO:0030295(protein kinase activator activity)|GO:0032403(protein complex binding)|GO:0032874(positive regulation of stress-activated MAPK cascade)|GO:0035176(social behavior)|GO:0043025(neuronal cell body)|GO:0043234(protein complex)|GO:0045860(positive regulation of protein kinase activity)|GO:0046328(regulation of JNK cascade)|GO:0046958(nonassociative learning)|GO:0048813(dendrite morphogenesis)|GO:0051966(regulation of synaptic transmission, glutamatergic)|GO:0060079(regulation of excitatory postsynaptic membrane potential)|GO:2000310(regulation of N-methyl-D-aspartate selective glutamate receptor activity)|GO:2000311(regulation of alpha-amino-3-hydroxy-5-methyl-4-isoxazole propionate selective glutamate receptor activity)	GCCTCCAACTTCCGCCAATCTAGCCCAAGGATGGCGCTCTAAATAAAACGCGTTCTACAG	A_33_P3821494
A_33_P3407429	FALSE								tc|THC2643552	chr9:127159101-127159042	hs|9q33.3			TAGTGTCAGAAGAAGCTTGGGGACCATCTTTTGCTATTAGCTTGGCAGTGTTCCTTGTAG	A_33_P3407429
A_23_P133424	FALSE	NM_006930	NM_006930	6500	SKP1	S-phase kinase-associated protein 1	Hs.171626	ENST00000522552	ref|NM_006930|ref|NM_170679|ens|ENST00000522552|gb|BC009839	chr5:133493214-133493155	hs|5q31.1	Homo sapiens S-phase kinase-associated protein 1 (SKP1), transcript variant 1, mRNA [NM_006930]	GO:0000082(G1/S transition of mitotic cell cycle)|GO:0000086(G2/M transition of mitotic cell cycle)|GO:0000278(mitotic cell cycle)|GO:0004842(ubiquitin-protein ligase activity)|GO:0005515(protein binding)|GO:0005654(nucleoplasm)|GO:0005829(cytosol)|GO:0007219(Notch signaling pathway)|GO:0007623(circadian rhythm)|GO:0016032(viral reproduction)|GO:0016567(protein ubiquitination)|GO:0019005(SCF ubiquitin ligase complex)|GO:0031145(anaphase-promoting complex-dependent proteasomal ubiquitin-dependent protein catabolic process)|GO:0031146(SCF-dependent proteasomal ubiquitin-dependent protein catabolic process)|GO:0031467(Cul7-RING ubiquitin ligase complex)|GO:0031519(PcG protein complex)|GO:0035518(histone H2A monoubiquitination)|GO:0051437(positive regulation of ubiquitin-protein ligase activity involved in mitotic cell cycle)|GO:0051439(regulation of ubiquitin-protein ligase activity involved in mitotic cell cycle)|GO:0070062(extracellular vesicular exosome)	TTTTTTCTTTGCTCTGAATAAAACTGAACTGTGGGTTCTCTATAAGTGGCATTTTGGGCT	A_23_P133424
A_33_P3355926	FALSE	NR_034083	NR_034083	100130894	VAC14-AS1	VAC14 antisense RNA 1	Hs.678899		ref|NR_034083|linc|lnc-IL34-2:2|gb|AK095020|tc|THC2483267	chr16:70800399-70800458	hs|16q22.2	Homo sapiens VAC14 antisense RNA 1 (VAC14-AS1), long non-coding RNA [NR_034083]		TGAGGCGGTCCTGCCGCACTCAACCCAGAACCTCATCACTAAAAGGAACCTCATGGTTCA	A_33_P3355926
A_21_P0014516	FALSE	NR_121618	NR_121618	100507406	LOC100507406	uncharacterized LOC100507406		ENST00000411615	ref|NR_121618|ens|ENST00000411615|linc|lnc-OLIG3-2:2|tc|THC2719752	chr6:138052377-138051704	hs|6q23.3	Homo sapiens uncharacterized LOC100507406 (LOC100507406), transcript variant 1, long non-coding RNA [NR_121618]		ATCCTATCAAAAATAAAACTCCTAGCCAGAGGGTCAGAACTAGAGGTGGTGGAGTGAACG	A_21_P0014516
A_33_P3402071	FALSE									chr11:020138946-020138887	hs|11p15.1			GAATAAAATGATATAATGTGTATTAAACCCTTAGAAAAGGGGCTGGCCTGGCATATAGTA	A_33_P3402071
A_22_P00024945	FALSE				lnc-BMP4-2	lnc-BMP4-2:1			linc|lnc-BMP4-2:1|linc|TCONS_00022749	chr14:54652002-54651943	hs|14q22.2	LNCipedia lincRNA (lnc-BMP4-2), lincRNA [lnc-BMP4-2:1]		TTTACAAAGGATGAGCACAAGGCCTTTTGGATAACCTGATAAGCCCTGCAACTCCTCTCT	A_22_P00024945
A_33_P3336514	FALSE	XM_006726616	XM_006726616				Hs.513695	ENST00000552123	ens|ENST00000552123|ens|ENST00000165086|ens|ENST00000534720|ref|XM_006726616	chr16:29499404-29499345	hs|16p11.2	ens		ACATCCTTCAAAAGGACTATGCCTGTTTATAAGCCCAGCTGTTTCTGCCCTGTGAAACAC	A_33_P3336514
A_21_P0002845	FALSE				lnc-ULK4-6	lnc-ULK4-6:1			linc|lnc-ULK4-6:1|linc|TCONS_00005763	chr3:40508086-40508027	hs|3p22.1	LNCipedia lincRNA (lnc-ULK4-6), lincRNA [lnc-ULK4-6:1]		AAGTAATGAGTTTGGGCTGAATGACAGAATTTAAACCTGAATATGACTCTGAAATCAGCC	A_21_P0002845
A_23_P142013	FALSE	NM_020196	NM_020196	56949	XAB2	XPA binding protein 2	Hs.9822	ENST00000358368	ref|NM_020196|ens|ENST00000358368|gb|DQ893187|gb|DQ896508	chr19:7687308-7687249	hs|19p13.2	Homo sapiens XPA binding protein 2 (XAB2), mRNA [NM_020196]	GO:0000398(nuclear mRNA splicing, via spliceosome)|GO:0001824(blastocyst development)|GO:0005515(protein binding)|GO:0005634(nucleus)|GO:0005654(nucleoplasm)|GO:0006281(DNA repair)|GO:0006283(transcription-coupled nucleotide-excision repair)|GO:0006289(nucleotide-excision repair)|GO:0006351(transcription, DNA-dependent)|GO:0016020(membrane)|GO:0071013(catalytic step 2 spliceosome)	GCATCCTGGACCTGCGTATCGCAACACCCCAGATCGTCATCAACTATGCCATGTTCCTGG	A_23_P142013
A_23_P166993	FALSE	NM_004441	NM_004441	2047	EPHB1	EPH receptor B1	Hs.116092	ENST00000398015	ref|NM_004441|ens|ENST00000398015|gb|BC111744|gb|AK291208	chr3:134978114-134978173	hs|3q22.2	Homo sapiens EPH receptor B1 (EPHB1), mRNA [NM_004441]	GO:0001525(angiogenesis)|GO:0005005(transmembrane-ephrin receptor activity)|GO:0005515(protein binding)|GO:0005524(ATP binding)|GO:0005576(extracellular region)|GO:0005829(cytosol)|GO:0005886(plasma membrane)|GO:0005887(integral to plasma membrane)|GO:0007411(axon guidance)|GO:0008046(axon guidance receptor activity)|GO:0018108(peptidyl-tyrosine phosphorylation)|GO:0021631(optic nerve morphogenesis)|GO:0021952(central nervous system projection neuron axonogenesis)|GO:0022008(neurogenesis)|GO:0030010(establishment of cell polarity)|GO:0030424(axon)|GO:0030425(dendrite)|GO:0031290(retinal ganglion cell axon guidance)|GO:0031589(cell-substrate adhesion)|GO:0031901(early endosome membrane)|GO:0045121(membrane raft)|GO:0046328(regulation of JNK cascade)|GO:0046777(protein autophosphorylation)|GO:0048013(ephrin receptor signaling pathway)|GO:0048593(camera-type eye morphogenesis)|GO:0050965(detection of temperature stimulus involved in sensory perception of pain)|GO:0051965(positive regulation of synapse assembly)|GO:0060326(cell chemotaxis)|GO:0060996(dendritic spine development)|GO:0060997(dendritic spine morphogenesis)|GO:0061351(neural precursor cell proliferation)|GO:0070062(extracellular vesicular exosome)|GO:0070372(regulation of ERK1 and ERK2 cascade)	CAGGCAATCTCCATTTCTCAGTGACAGAAGCATGTTTGAGATGCCGTGGGAAACCAAATA	A_23_P166993
A_23_P163235	FALSE	NM_001015001	NM_001015001	548596	CKMT1A	creatine kinase, mitochondrial 1A	Hs.741420	ENST00000413453	ref|NM_001015001|ref|NM_020990|ens|ENST00000413453|ens|ENST00000300283	chr15:43988289-43988463	hs|15q15.3	Homo sapiens creatine kinase, mitochondrial 1A (CKMT1A), mRNA [NM_001015001]	GO:0004111(creatine kinase activity)|GO:0005524(ATP binding)|GO:0005739(mitochondrion)|GO:0005743(mitochondrial inner membrane)|GO:0006600(creatine metabolic process)|GO:0016310(phosphorylation)|GO:0034641(cellular nitrogen compound metabolic process)|GO:0044281(small molecule metabolic process)|GO:0070062(extracellular vesicular exosome)	TGGCTCGAGACTGGCCAGATGCTCGTGGAATTTGGCACAACAATGAGAAGAGCTTCCTGA	A_23_P163235
A_23_P350617	FALSE	NM_175737	NM_175737	152831	KLB	klotho beta	Hs.90756	ENST00000257408	ref|NM_175737|ens|ENST00000257408|ref|XM_005262644|gb|AB079373	chr4:39450122-39450181	hs|4p14	Homo sapiens klotho beta (KLB), mRNA [NM_175737]	GO:0004553(hydrolase activity, hydrolyzing O-glycosyl compounds)|GO:0005104(fibroblast growth factor receptor binding)|GO:0005515(protein binding)|GO:0005886(plasma membrane)|GO:0005975(carbohydrate metabolic process)|GO:0007173(epidermal growth factor receptor signaling pathway)|GO:0008284(positive regulation of cell proliferation)|GO:0008286(insulin receptor signaling pathway)|GO:0008543(fibroblast growth factor receptor signaling pathway)|GO:0016021(integral to membrane)|GO:0017134(fibroblast growth factor binding)|GO:0038095(Fc-epsilon receptor signaling pathway)|GO:0045087(innate immune response)|GO:0048011(nerve growth factor receptor signaling pathway)|GO:0048015(phosphatidylinositol-mediated signaling)|GO:0090080(positive regulation of MAPKKK cascade by fibroblast growth factor receptor signaling pathway)	AGTGCACTGTCTGCTTATTCCTTGTGCAGAAGAAACCACTGATATTCCTGGGTTGTTGCT	A_23_P350617
A_21_P0012575	FALSE				XLOC_l2_010601				linc|TCONS_l2_00020442	chr4:19535210-19566474	hs|4p15.31	BROAD Institute lincRNA (XLOC_l2_010601), lincRNA [TCONS_l2_00020442]		ATAGCCAAGAAATTTGGAGCTCAGTTTCAAACATGCCAGCAGTGTAAACCCTTGCCCTTG	A_21_P0012575
A_21_P0004478	FALSE	XR_425942	XR_425942	102724758	LOC102724758	uncharacterized LOC102724758			ref|XR_425942|ref|XR_427821|ref|XR_431951|linc|lnc-MGAT1-2:2	chr5:180254027-180253968	hs|5q35.3	PREDICTED: Homo sapiens uncharacterized LOC102724758 (LOC102724758), ncRNA [XR_425942]		AGTTTGAGAACCTCTACATTACCTACACCAAGCCTTCCCCAGCACTCAATTTATGGAAGA	A_21_P0004478
A_33_P3338559	FALSE	NM_005610	NM_005610	5928	RBBP4	retinoblastoma binding protein 4	Hs.16003	ENST00000373493	ref|NM_005610|ref|NM_001135255|ref|NM_001135256|ens|ENST00000373493	chr1:33146199-33146258	hs|1p35.1	Homo sapiens retinoblastoma binding protein 4 (RBBP4), transcript variant 1, mRNA [NM_005610]	GO:0000086(G2/M transition of mitotic cell cycle)|GO:0000278(mitotic cell cycle)|GO:0000790(nuclear chromatin)|GO:0000978(RNA polymerase II core promoter proximal region sequence-specific DNA binding)|GO:0000980(RNA polymerase II distal enhancer sequence-specific DNA binding)|GO:0005515(protein binding)|GO:0005634(nucleus)|GO:0005654(nucleoplasm)|GO:0006260(DNA replication)|GO:0006325(chromatin organization)|GO:0006334(nucleosome assembly)|GO:0006335(DNA replication-dependent nucleosome assembly)|GO:0006336(DNA replication-independent nucleosome assembly)|GO:0006338(chromatin remodeling)|GO:0006351(transcription, DNA-dependent)|GO:0006355(regulation of transcription, DNA-dependent)|GO:0008094(DNA-dependent ATPase activity)|GO:0008285(negative regulation of cell proliferation)|GO:0010467(gene expression)|GO:0016580(Sin3 complex)|GO:0016581(NuRD complex)|GO:0016589(NURF complex)|GO:0031492(nucleosomal DNA binding)|GO:0031497(chromatin assembly)|GO:0033186(CAF-1 complex)|GO:0034080(CenH3-containing nucleosome assembly at centromere)|GO:0035098(ESC/E(Z) complex)|GO:0040029(regulation of gene expression, epigenetic)|GO:0042393(histone binding)|GO:0042826(histone deacetylase binding)|GO:0043044(ATP-dependent chromatin remodeling)|GO:0043234(protein complex)|GO:0045814(negative regulation of gene expression, epigenetic)|GO:0051726(regulation of cell cycle)	TCTCCATGACTAACTGTGTAAGTGCTTAAAATGGAATAAATTGCTTTTCTACATAACCCC	A_33_P3338559
A_24_P332926	FALSE	NM_014884	NM_014884	10147	SUGP2	SURP and G patch domain containing 2	Hs.515271	ENST00000337018	ref|NM_014884|ens|ENST00000337018|ens|ENST00000598240|ens|ENST00000330854	chr19:19115001-19112449	hs|19p13.11	Homo sapiens SURP and G patch domain containing 2 (SUGP2), transcript variant 2, mRNA [NM_014884]	GO:0005654(nucleoplasm)|GO:0006397(mRNA processing)|GO:0008380(RNA splicing)	GTGTGTCTCATCCAGGAGCCAAAAGTCCATGAACCAGTTCGAATTGCCTATGACAGGCCT	A_24_P332926
A_33_P3419567	FALSE	NM_001136566	NM_001136566	642636	RAD21L1	RAD21-like 1 (S. pombe)	Hs.713451	ENST00000402452	ref|NM_001136566|ens|ENST00000402452|ens|ENST00000409241|gb|BC157891	chr20:1223430-1223489	hs|20p13	Homo sapiens RAD21-like 1 (S. pombe) (RAD21L1), mRNA [NM_001136566]	GO:0000724(double-strand break repair via homologous recombination)|GO:0000800(lateral element)|GO:0005634(nucleus)|GO:0005694(chromosome)|GO:0007059(chromosome segregation)|GO:0007283(spermatogenesis)|GO:0009566(fertilization)|GO:0030893(meiotic cohesin complex)|GO:0030999(linear element assembly)|GO:0034991(nuclear meiotic cohesin complex)|GO:0070197(attachment of telomeric heterochromatin to nuclear envelope)|GO:0072520(seminiferous tubule development)	GGAGTGCATACACTTCTGTCAACTGCTGCCCAGGATTTGATTCATGCTGAACTGAAAATG	A_33_P3419567
A_33_P3308764	FALSE	NR_033824	NR_033824	6258	RXRG	retinoid X receptor, gamma	Hs.26550	ENST00000465764	ref|NR_033824|ens|ENST00000465764|tc|THC2482335	chr1:165406225-165406166	hs|1q23.3	Homo sapiens retinoid X receptor, gamma (RXRG), transcript variant 2, non-coding RNA [NR_033824]	GO:0000977(RNA polymerase II regulatory region sequence-specific DNA binding)|GO:0003707(steroid hormone receptor activity)|GO:0004886(9-cis retinoic acid receptor activity)|GO:0005515(protein binding)|GO:0005654(nucleoplasm)|GO:0006367(transcription initiation from RNA polymerase II promoter)|GO:0007422(peripheral nervous system development)|GO:0007507(heart development)|GO:0007519(skeletal muscle tissue development)|GO:0008270(zinc ion binding)|GO:0010467(gene expression)|GO:0030182(neuron differentiation)|GO:0031641(regulation of myelination)|GO:0032526(response to retinoic acid)|GO:0043401(steroid hormone mediated signaling pathway)|GO:0048384(retinoic acid receptor signaling pathway)|GO:0051289(protein homotetramerization)|GO:0055085(transmembrane transport)	TGTTTCCCGTTCCTCTGACATCTTGTAAATGCTTTTTGAATTAAAGATGATAACAGGCTT	A_33_P3308764
ERCC-00077_121	pos														ERCC-00077_121
A_33_P3325758	FALSE	XM_001714032	XM_001714032		lnc-SPATC1-1	lnc-SPATC1-1:2	Hs.711115		linc|lnc-SPATC1-1:2|ref|XM_001714032|ref|XM_003120089|ref|XM_003960435	chr8:145106036-145106095	hs|8q24.3	PREDICTED: Homo sapiens sphingomyelin phosphodiesterase 5 (SMPD5), mRNA [XM_001714032]		AGTACCGCCCTGGAGGGGCTCACGGACCACCGGGCAGTGCGCCTGCAGCTCCGAGTCTCA	A_33_P3325758
A_21_P0001688	FALSE				lnc-PTGFR-1	lnc-PTGFR-1:1			linc|lnc-PTGFR-1:1|linc|lnc-PTGFR-1:2|linc|TCONS_00002073|linc|TCONS_00000999	chr1:78689353-78691008	hs|1p31.1	LNCipedia lincRNA (lnc-PTGFR-1), lincRNA [lnc-PTGFR-1:1]		AGGGTGGCACATGGAGTTCCCCTGGATTTCCTGGTCATGAGGAGTGGGTAGCAGGATGAA	A_21_P0001688
A_19_P00802587	FALSE							ENST00000435044	ens|ENST00000435044|linc|lnc-RP11-90M5.1.1-3:1|linc|TCONS_l2_00007378|linc|TCONS_l2_00006770	chr13:30728278-30728484	hs|13q12.3	long intergenic non-protein coding RNA 385 [Source:HGNC Symbol;Acc:HGNC:42713] [ENST00000435044]		GAAAACCACCTGACCTCCAGATTCTCTCTCGTCCAGTGGAGATTCTCCTGCCCGAAGGCA	A_19_P00802587
A_23_P364567	FALSE	NM_052995	NM_052995	7401	CLRN1	clarin 1	Hs.745448	ENST00000468836	ref|NM_052995|ens|ENST00000468836|ens|ENST00000472224|ens|ENST00000328863	chr3:150659445-150659386	hs|3q25.1	Homo sapiens clarin 1 (CLRN1), transcript variant 4, mRNA [NM_052995]	GO:0005886(plasma membrane)|GO:0005902(microvillus)|GO:0007015(actin filament organization)|GO:0007601(visual perception)|GO:0007605(sensory perception of sound)|GO:0010592(positive regulation of lamellipodium assembly)|GO:0016021(integral to membrane)|GO:0030027(lamellipodium)|GO:0045494(photoreceptor cell maintenance)|GO:0048870(cell motility)|GO:0050896(response to stimulus)|GO:0050953(sensory perception of light stimulus)|GO:0050957(equilibrioception)|GO:0060088(auditory receptor cell stereocilium organization)	CATGTACAATGCTTTTGGAAAACCTTTTGAAACTCTGCATGGTCCCCTAGGGCTGTACCT	A_23_P364567
A_24_P942030	FALSE	NM_003762	NM_003762	8674	VAMP4	vesicle-associated membrane protein 4	Hs.6651	ENST00000236192	ref|NM_003762|ref|NM_001185127|ref|NR_033704|ens|ENST00000236192	chr1:171670045-171669986	hs|1q24.3	Homo sapiens vesicle-associated membrane protein 4 (VAMP4), transcript variant 1, mRNA [NM_003762]	GO:0000139(Golgi membrane)|GO:0000149(SNARE binding)|GO:0000226(microtubule cytoskeleton organization)|GO:0005484(SNAP receptor activity)|GO:0005764(lysosome)|GO:0005768(endosome)|GO:0005794(Golgi apparatus)|GO:0005802(trans-Golgi network)|GO:0006887(exocytosis)|GO:0006888(ER to Golgi vesicle-mediated transport)|GO:0009986(cell surface)|GO:0016021(integral to membrane)|GO:0031201(SNARE complex)|GO:0035493(SNARE complex assembly)|GO:0042996(regulation of Golgi to plasma membrane protein transport)|GO:0043001(Golgi to plasma membrane protein transport)|GO:0090161(Golgi ribbon formation)	TCTTGGAACAAATCAGTAGGAATTGAAAAGAAAGCATGACCAACCCAATTACAGGGGATA	A_24_P942030
A_22_P00025312	FALSE				lnc-KBTBD3-1	lnc-KBTBD3-1:2			linc|lnc-KBTBD3-1:2|tc|THC2783754	chr11:105956776-105956717	hs|11q22.3	2C43_A Chain A, Structure Of Aminoadipate-Semialdehyde Dehydrogenase- Phosphopantetheinyl Transferase In Complex With Coenzyme A. {Homo sapiens} (exp=-1; wgp=0; cg=0), partial (7%) [THC2783754]		GTTTTAATTCTATGTCCCTGCAGTCAAATGTTCAAATGCTGGTCCATCACTTCTTAGCTA	A_22_P00025312
A_23_P157007	FALSE	NM_014020	NM_014020	28959	TMEM176B	transmembrane protein 176B	Hs.647090		ref|NM_014020|ref|NM_001101311|ref|NM_001101312|ref|NM_001101314	chr7:150489208-150489149	hs|7q36.1	Homo sapiens transmembrane protein 176B (TMEM176B), transcript variant 1, mRNA [NM_014020]	GO:0009887(organ morphogenesis)|GO:0016021(integral to membrane)|GO:0030154(cell differentiation)|GO:0031965(nuclear membrane)|GO:2001199(negative regulation of dendritic cell differentiation)	TTGTGTCCTTGGTTTCCTTGGGAGTAGGTCTTCGAAACTTGTGTGGCCAGAGCTCCCAGC	A_23_P157007
A_33_P3268838	FALSE	NM_001288819	NM_001288819	64506	CPEB1	cytoplasmic polyadenylation element binding protein 1	Hs.547988		ref|NM_001288819|ref|NM_030594|ref|NM_001079535|ref|NM_001079533	chr15:83212038-83211979	hs|15q25.2	Homo sapiens cytoplasmic polyadenylation element binding protein 1 (CPEB1), transcript variant 5, mRNA [NM_001288819]	GO:0000166(nucleotide binding)|GO:0000900(translation repressor activity, nucleic acid binding)|GO:0000932(cytoplasmic mRNA processing body)|GO:0005634(nucleus)|GO:0005737(cytoplasm)|GO:0006397(mRNA processing)|GO:0007130(synaptonemal complex assembly)|GO:0014069(postsynaptic density)|GO:0030054(cell junction)|GO:0030425(dendrite)|GO:0032869(cellular response to insulin stimulus)|GO:0035925(mRNA 3'-UTR AU-rich region binding)|GO:0045211(postsynaptic membrane)|GO:0046872(metal ion binding)|GO:0048168(regulation of neuronal synaptic plasticity)|GO:0071230(cellular response to amino acid stimulus)|GO:0071456(cellular response to hypoxia)|GO:0072687(meiotic spindle)|GO:2000766(negative regulation of cytoplasmic translation)	TATGCAGGCAAGACTGCACTCTCCTACAGATGTGTGGAGTAAGCTGTGGTGTAGTTTTTT	A_33_P3268838
A_19_P00318404	FALSE	NR_038826	NR_038826	100506035	LINC00989	long intergenic non-protein coding RNA 989	Hs.507664	ENST00000515544	ref|NR_038826|ens|ENST00000515544|ens|ENST00000508174|linc|lnc-BMP2K-3:2	chr4:80497542-80497601	hs|4q21.21	Homo sapiens long intergenic non-protein coding RNA 989 (LINC00989), long non-coding RNA [NR_038826]		CAATGGGTGCTGCCTGTGTGTTCCTTCCCCTAAGCTTTAAACTCAACTGATATTAAAGGT	A_19_P00318404
A_24_P686965	FALSE	NM_001103161	NM_001103161	400745	SH2D5	SH2 domain containing 5	Hs.591522	ENST00000375031	ref|NM_001103161|ref|NM_001103160|ens|ENST00000375031|ens|ENST00000460804	chr1:21046321-21046262	hs|1p36.12	Homo sapiens SH2 domain containing 5 (SH2D5), transcript variant 1, mRNA [NM_001103161]	GO:0014069(postsynaptic density)|GO:0030054(cell junction)|GO:0045211(postsynaptic membrane)	AGAGACCACAGTTTTCTCTTTGTTCCAATCTGCGCCACCTCGGTAGCCCCACTTTCCTTG	A_24_P686965
A_22_P00021375	FALSE						Hs.534982	ENST00000451118	ens|ENST00000451118|linc|lnc-WNT7B-1:1|linc|TCONS_00029490|gb|BU596489	chr22:46272224-46272165	hs|22q13.31	AGENCOURT_8943761 NIH_MGC_142 Homo sapiens cDNA clone IMAGE:6453069 5', mRNA sequence [BU596489]		TGGCATTTATTATTTGCCCCCAGGAAGGTCTGAAGGATTTTACTTTTAAAAACCATAGTC	A_22_P00021375
A_22_P00001752	FALSE		BC056236		lnc-ATOH8-2	lnc-ATOH8-2:9	Hs.625888		linc|lnc-ATOH8-2:9|gb|BC056236|tc|THC2500653	chr2:86118220-86118279	hs|2p11.2	Homo sapiens cDNA clone IMAGE:4618599, partial cds. [BC056236]		CTGAATAGTGACTAGCAAAGAGTCACTCAGGCTACTTACAAATCCAGGACAGCAGCGTTT	A_22_P00001752
A_33_P3379004	FALSE		AK130723						gb|AK130723|tc|THC2490351	chr13:99205558-99205499	hs|13q32.2	Homo sapiens cDNA FLJ27213 fis, clone SYN03652. [AK130723]		AGGTTTGCACACTAACGCATGTGATGACATTGGCCCCTCGGCTTCTGGGGACCTCCTTCA	A_33_P3379004
A_23_P408473	FALSE	NM_032450	NM_032450	727957	MROH1	maestro heat-like repeat family member 1	Hs.443139	ENST00000528919	ref|NM_032450|ref|NM_001288814|ens|ENST00000528919|ens|ENST00000326134	chr8:145315830-145315889	hs|8q24.3	Homo sapiens maestro heat-like repeat family member 1 (MROH1), transcript variant 1, mRNA [NM_032450]		CATGTGTGGCCCCAATCTGGCATGTGAGGAGCTCTCAGCTGCTTTCCAGAAACACCTGCA	A_23_P408473
A_22_P00022416	FALSE	XR_425157	XR_425157	102724548	LOC102724548	uncharacterized LOC102724548	Hs.568549		ref|XR_425157|ref|XR_426710|linc|lnc-ANKRD13C-1:1|gb|BU160115	chr1:70825523-70825464	hs|1p31.1	PREDICTED: Homo sapiens uncharacterized LOC102724548 (LOC102724548), ncRNA [XR_425157]		GTTTGTTGGATAGGAGAGAAAAGGAGACGAATGGGCAGGTATCATCAAAGATTCCTAAGA	A_22_P00022416
A_22_P00006933	FALSE				lnc-GATAD2B-1	lnc-GATAD2B-1:1			linc|lnc-GATAD2B-1:1|tc|THC2557826	chr1:153724636-153724577	hs|1q21.3	LNCipedia lincRNA (lnc-GATAD2B-1), lincRNA [lnc-GATAD2B-1:1]		AAACTATGATTTCTTCTGGAACCAAAGGATTGGCTCCTAGCTGTTCAGGGGAAGAGAGCT	A_22_P00006933
A_21_P0003909	FALSE				lnc-RP11-487E13.1.1-1	lnc-RP11-487E13.1.1-1:3			linc|lnc-RP11-487E13.1.1-1:3|linc|TCONS_00009176	chr4:178147759-178134766	hs|4q34.3	LNCipedia lincRNA (lnc-RP11-487E13.1.1-1), lincRNA [lnc-RP11-487E13.1.1-1:3]		TAAGATTCATAATCGACAAAGTATTAAAGGGAGCCTAGTCTGTGTCAGCTACCATCTGGC	A_21_P0003909
A_21_P0007524	FALSE				lnc-GABARAPL1-1	lnc-GABARAPL1-1:1			linc|lnc-GABARAPL1-1:1|linc|TCONS_00020330	chr12:10412870-10412929	hs|12p13.2	LNCipedia lincRNA (lnc-GABARAPL1-1), lincRNA [lnc-GABARAPL1-1:1]		AGCTTCCATTATAATTGTTGCTCCTTTGAAAGTAAACTTTGCTTCTCTTCCTACCTGTAA	A_21_P0007524
A_23_P200579	FALSE	NM_007352	NM_007352	23436	CELA3B	chymotrypsin-like elastase family, member 3B	Hs.728752	ENST00000290122	ref|NM_007352|ref|NM_005747|ens|ENST00000290122|ens|ENST00000337107	chr1:22313165-22315802	hs|1p36.12	Homo sapiens chymotrypsin-like elastase family, member 3B (CELA3B), mRNA [NM_007352]	GO:0004252(serine-type endopeptidase activity)|GO:0006508(proteolysis)|GO:0008203(cholesterol metabolic process)|GO:0008233(peptidase activity)	TGGATTGAGGAGACCATAGCAAGCCACTAGAACCAAGGCCCAGCTGGCAGTGCTGATCGA	A_23_P200579
A_22_P00011105	FALSE				lnc-NUDT16-1	lnc-NUDT16-1:1			linc|lnc-NUDT16-1:1	chr3:131239630-131239689	hs|3q22.1	LNCipedia lincRNA (lnc-NUDT16-1), lincRNA [lnc-NUDT16-1:1]		TGTGTGTTCTTTGGCAAAGGAACTCCTGTTATACCATGACAGTAATAATAGCAGTAATAA	A_22_P00011105
A_22_P00024708	FALSE		DB536005		lnc-SRD5A3-2	lnc-SRD5A3-2:1	Hs.641809		linc|lnc-SRD5A3-2:1|gb|DB536005	chr4:55939131-55939190	hs|4q12	DB536005 RIKEN full-length enriched human cDNA library, hippocampus Homo sapiens cDNA clone H023034B17 3', mRNA sequence [DB536005]		GAATTGAGGGAAAATTCATTTCTGTTGACTCAAGTACAGGCTGCTGAAAAGATTCTCAAG	A_22_P00024708
A_21_P0012909	FALSE				XLOC_l2_012071				linc|TCONS_l2_00022934	chr5:67725640-67725581	hs|5q13.1	BROAD Institute lincRNA (XLOC_l2_012071), lincRNA [TCONS_l2_00022934]		GGCACTAAGACTCAGAAGATCTGGTTTTCAGTTCGCATTCTGCCTTTAACTGGTCTTGAA	A_21_P0012909
A_21_P0005464	FALSE				lnc-FTSJ2-1	lnc-FTSJ2-1:1			linc|lnc-FTSJ2-1:1|linc|TCONS_00013673	chr7:2360784-2360725	hs|7p22.3	LNCipedia lincRNA (lnc-FTSJ2-1), lincRNA [lnc-FTSJ2-1:1]		TTCTTCTCCACCTGCTTCCATCAGGAGGCTTTGCAGGACAGAGACCTTGTCTGGCTGTCC	A_21_P0005464
A_22_P00020711	FALSE		CF139581				Hs.625871	ENST00000533591	ens|ENST00000533591|linc|lnc-GAS2-2:2|gb|CF139581	chr11:23224646-23224705	hs|11p14.3	UI-HF-CB0-aoz-f-03-0-UI.r1 NIH_MGC_210 Homo sapiens cDNA clone IMAGE:3097084 5', mRNA sequence [CF139581]		AAACTGCAGATGGTGACATGCTCCCAGACTGTGGGAGTGAAGAGTGGCAACCCTTCTGGC	A_22_P00020711
A_22_P00018728	FALSE	XR_245804	XR_245804	101928817	LOC101928817	uncharacterized LOC101928817			ref|XR_245804|ref|XR_248019|ref|XR_253293|ref|XR_245803	chr14:89830984-89831043	hs|14q32.11	PREDICTED: Homo sapiens uncharacterized LOC101928817 (LOC101928817), transcript variant X2, ncRNA [XR_245804]		TGCACCTGTCTTGCTATTATTTTACAGATGTGTTCTAAAAGCTATAAAGACGGAAATCAC	A_22_P00018728
A_23_P16652	FALSE	NM_152791	NM_152791	148254	ZNF555	zinc finger protein 555	Hs.47712	ENST00000334241	ref|NM_152791|ref|NM_001172775|ens|ENST00000334241|gb|AK093163	chr19:2853940-2853999	hs|19p13.3	Homo sapiens zinc finger protein 555 (ZNF555), transcript variant 1, mRNA [NM_152791]	GO:0003677(DNA binding)|GO:0005634(nucleus)|GO:0006351(transcription, DNA-dependent)|GO:0006355(regulation of transcription, DNA-dependent)|GO:0046872(metal ion binding)	TGCCTTTATGAGTTCCTTATCCTGAAAGTGGACACTCAAGGAGTGTGTCTGTAGTTCATT	A_23_P16652
A_24_P696761	FALSE	NM_001001552	NM_001001552	93273	LEMD1	LEM domain containing 1	Hs.745447		ref|NM_001001552|ref|NM_001199050|ref|NM_001199051|ref|NM_001199052	chr1:205350823-205350764	hs|1q32.1	Homo sapiens LEM domain containing 1 (LEMD1), transcript variant 3, mRNA [NM_001001552]	GO:0016021(integral to membrane)	TCTACCTGACTGTGGAAAATAAGTCGCTGTTTGGTTAAGTAATTTAGGAGCAAAGCAATG	A_24_P696761
A_22_P00018850	FALSE	NR_110805	NR_110805	101927207	LOC101927207	uncharacterized LOC101927207	Hs.638402	ENST00000509950	ref|NR_110805|ens|ENST00000509950|linc|lnc-PHB-1:1|gb|AK097622	chr17:47537982-47537923	hs|17q21.33	Homo sapiens uncharacterized LOC101927207 (LOC101927207), long non-coding RNA [NR_110805]		TGAGATGCTGTGCAGTTATGACATATCCTCCCACCACAAAAGAACATTCCAGCTTGTCCA	A_22_P00018850
A_21_P0001607	FALSE				lnc-UCHL5-1	lnc-UCHL5-1:1			linc|lnc-UCHL5-1:1|linc|TCONS_00001765	chr1:192921501-192921442	hs|1q31.2	LNCipedia lincRNA (lnc-UCHL5-1), lincRNA [lnc-UCHL5-1:1]		AAATGACAGCTAGAGGTTGGAGCAAACCTATGAGTTATGAGAGAAGTAGGAAGGCAGCTC	A_21_P0001607
A_23_P47904	FALSE	NM_033124	NM_033124	85478	CCDC65	coiled-coil domain containing 65	Hs.512805	ENST00000552188	ref|NM_033124|ref|NM_001286957|ens|ENST00000552188|ens|ENST00000547861	chr12:49312491-49312550	hs|12q13.12	Homo sapiens coiled-coil domain containing 65 (CCDC65), transcript variant 1, mRNA [NM_033124]		CAAGATCATGATACACAGCCGTGAGAGTGAAGATGAGAACCGGTATATCCGTAATGACAA	A_23_P47904
A_21_P0003741	FALSE				lnc-PHOX2B-2	lnc-PHOX2B-2:2			linc|lnc-PHOX2B-2:2|linc|TCONS_00008475	chr4:41874911-41874852	hs|4p13	LNCipedia lincRNA (lnc-PHOX2B-2), lincRNA [lnc-PHOX2B-2:2]		TACTTGTCAATAGTAGCCTGACCTTTTTCCCCATGGAGTTGCTAAGTGTGTTTTGTTTGT	A_21_P0003741
A_23_P50710	FALSE	NM_001082	NM_001082	8529	CYP4F2	cytochrome P450, family 4, subfamily F, polypeptide 2	Hs.558423	ENST00000587671	ref|NM_001082|ens|ENST00000587671|ens|ENST00000011989|ens|ENST00000221700	chr19:16001171-16000494	hs|19p13.12	Homo sapiens cytochrome P450, family 4, subfamily F, polypeptide 2 (CYP4F2), mRNA [NM_001082]	GO:0000038(very long-chain fatty acid metabolic process)|GO:0001676(long-chain fatty acid metabolic process)|GO:0003091(renal water homeostasis)|GO:0003095(pressure natriuresis)|GO:0005506(iron ion binding)|GO:0005515(protein binding)|GO:0005737(cytoplasm)|GO:0005789(endoplasmic reticulum membrane)|GO:0006690(icosanoid metabolic process)|GO:0006691(leukotriene metabolic process)|GO:0006805(xenobiotic metabolic process)|GO:0007596(blood coagulation)|GO:0008217(regulation of blood pressure)|GO:0008392(arachidonic acid epoxygenase activity)|GO:0016324(apical plasma membrane)|GO:0016709(oxidoreductase activity, acting on paired donors, with incorporation or reduction of molecular oxygen, NADH or NADPH as one donor, and incorporation of one atom of oxygen)|GO:0017144(drug metabolic process)|GO:0018685(alkane 1-monooxygenase activity)|GO:0019369(arachidonic acid metabolic process)|GO:0019373(epoxygenase P450 pathway)|GO:0020037(heme binding)|GO:0030195(negative regulation of blood coagulation)|GO:0032304(negative regulation of icosanoid secretion)|GO:0032305(positive regulation of icosanoid secretion)|GO:0036101(leukotriene B4 catabolic process)|GO:0042360(vitamin E metabolic process)|GO:0042361(menaquinone catabolic process)|GO:0042371(vitamin K biosynthetic process)|GO:0042376(phylloquinone catabolic process)|GO:0042377(vitamin K catabolic process)|GO:0043231(intracellular membrane-bounded organelle)|GO:0044281(small molecule metabolic process)|GO:0047057(vitamin-K-epoxide reductase (warfarin-sensitive) activity)|GO:0050051(leukotriene-B4 20-monooxygenase activity)|GO:0052869(arachidonic acid omega-hydroxylase activity)|GO:0052871(alpha-tocopherol omega-hydroxylase activity)|GO:0052872(tocotrienol omega-hydroxylase activity)|GO:0055078(sodium ion homeostasis)|GO:0055114(oxidation-reduction process)|GO:0097267(omega-hydroxylase P450 pathway)	TTGGACAGTCTACAGAAATGTGTCTTCAGCTTTGACAGCCATTGTCAGGAGAAACCCAGT	A_23_P50710
A_24_P213120	FALSE	NM_001136486	NM_001136486	120146	TRIM64	tripartite motif containing 64	Hs.454490	ENST00000531233	ref|NM_001136486|ref|NM_001164397|ref|NM_001206631|ens|ENST00000531233	chr11:89706584-89706643	hs|11q14.3	Homo sapiens tripartite motif containing 64 (TRIM64), mRNA [NM_001136486]	GO:0005622(intracellular)|GO:0008270(zinc ion binding)	GAAATGATTCCTTGCTATATAAGCCTTTCTGAGGATGTGAGATATGTGATATTTGGAGAT	A_24_P213120
A_23_P52336	FALSE	NM_170744	NM_170744	219699	UNC5B	unc-5 homolog B (C. elegans)	Hs.522997	ENST00000335350	ref|NM_170744|ref|NM_001244889|ens|ENST00000335350|ens|ENST00000373192	chr10:73059597-73059656	hs|10q22.1	Homo sapiens unc-5 homolog B (C. elegans) (UNC5B), transcript variant 1, mRNA [NM_170744]	GO:0005515(protein binding)|GO:0007411(axon guidance)|GO:0014068(positive regulation of phosphatidylinositol 3-kinase cascade)|GO:0016021(integral to membrane)|GO:0033564(anterior/posterior axon guidance)|GO:0043065(positive regulation of apoptotic process)|GO:0043524(negative regulation of neuron apoptotic process)|GO:0097190(apoptotic signaling pathway)|GO:2001240(negative regulation of extrinsic apoptotic signaling pathway in absence of ligand)	AAACCACAAGGGAAAAGAAAAACCCAGTTTCTTAGGAAACGCAAACGATTTATTATCCAG	A_23_P52336
A_33_P6570282	FALSE	NR_027418	NR_027418	100499466	LINC00674	long intergenic non-protein coding RNA 674	Hs.591212	ENST00000578200	ref|NR_027418|ens|ENST00000578200|ens|ENST00000435469|linc|lnc-KPNA2-1:1	chr17:66099130-66099189	hs|17q24.2	Homo sapiens long intergenic non-protein coding RNA 674 (LINC00674), long non-coding RNA [NR_027418]		GGAATTGGAATCACGGCGTTATCCTACCTTCACCATTTACCCCTGATAAATTGTCCACGT	A_33_P6570282
A_24_P314585	FALSE		AB093575	3266	ERAS	ES cell expressed Ras		ENST00000338270	ens|ENST00000338270|gb|AB093575|tc|THC2488317	chrX:48688430-48688489	hs|Xp11.23	ES cell expressed Ras [Source:HGNC Symbol;Acc:HGNC:5174] [ENST00000338270]	GO:0005525(GTP binding)|GO:0005886(plasma membrane)|GO:0006184(GTP catabolic process)|GO:0007264(small GTPase mediated signal transduction)	TGAAAGATTTTGTGCAAAATTAAATAAATGGTGTTTTGGGTTTCAAAGCTGCCTCCATGC	A_24_P314585
A_21_P0003983	FALSE							ENST00000511054	ens|ENST00000511054|linc|lnc-NPR3-2:1|linc|TCONS_00009376|tc|THC2719188	chr5:33009308-33009367	hs|5p13.3			CAAAACGCATTTACTCCTGGGAAAGTAAACACAAGCAAACAAAATGCCTCTTATACTACA	A_21_P0003983
A_21_P0000504	FALSE	NR_023344	NR_023344	100151684	RNU6ATAC	RNA, U6atac small nuclear (U12-dependent splicing)	Hs.545589		ref|NR_023344|gb|U62823|tc|THC2534637|tc|THC2655516	chr9:137029621-137029562	hs|9q34.2	Homo sapiens RNA, U6atac small nuclear (U12-dependent splicing) (RNU6ATAC), small nuclear RNA [NR_023344]		GACAACACGCATACGGTTAAGGCATTGCCACCTACTTCGTGGCATCTAACCATCGTTTTT	A_21_P0000504
A_33_P3351622	FALSE			53904	MYO3A	myosin IIIA		ENST00000376301	ens|ENST00000376301	chr10:26305860-26305919	hs|10p12.1	myosin IIIA [Source:HGNC Symbol;Acc:HGNC:7601] [ENST00000376301]	GO:0000146(microfilament motor activity)|GO:0001917(photoreceptor inner segment)|GO:0004672(protein kinase activity)|GO:0004674(protein serine/threonine kinase activity)|GO:0005516(calmodulin binding)|GO:0005524(ATP binding)|GO:0005737(cytoplasm)|GO:0007601(visual perception)|GO:0007605(sensory perception of sound)|GO:0016459(myosin complex)|GO:0018105(peptidyl-serine phosphorylation)|GO:0018107(peptidyl-threonine phosphorylation)|GO:0030175(filopodium)|GO:0030898(actin-dependent ATPase activity)|GO:0031941(filamentous actin)|GO:0032426(stereocilium bundle tip)|GO:0032433(filopodium tip)|GO:0043531(ADP binding)|GO:0046777(protein autophosphorylation)|GO:0048839(inner ear development)|GO:0050896(response to stimulus)|GO:0051015(actin filament binding)|GO:0051491(positive regulation of filopodium assembly)|GO:0060002(plus-end directed microfilament motor activity)	GCTGATCCTGTTTGACTTTCCTTTTTATGTGTACTCTATCTCTGTAAGCATTTTGGAATA	A_33_P3351622
A_33_P3251108	FALSE	NM_001190992	NM_001190992	9197	SLC33A1	solute carrier family 33 (acetyl-CoA transporter), member 1	Hs.478031	ENST00000359479	ref|NM_001190992|ens|ENST00000359479|gb|BC014416|gb|D88152	chr3:155546028-155544607	hs|3q25.31	Homo sapiens solute carrier family 33 (acetyl-CoA transporter), member 1 (SLC33A1), transcript variant 2, mRNA [NM_001190992]	GO:0000139(Golgi membrane)|GO:0005789(endoplasmic reticulum membrane)|GO:0005887(integral to plasma membrane)|GO:0006810(transport)|GO:0008521(acetyl-CoA transporter activity)|GO:0015295(solute:hydrogen symporter activity)|GO:0015876(acetyl-CoA transport)|GO:0015992(proton transport)|GO:0016020(membrane)|GO:0055085(transmembrane transport)	TCTTCGTGGAAATGCAAAAGGAACAATTAATATATATGCTACTGGACATTCTAGCAAGGT	A_33_P3251108
A_33_P3332547	FALSE	NM_001197113	NM_001197113	100505385	IQCJ-SCHIP1	IQCJ-SCHIP1 readthrough	Hs.134665		ref|NM_001197113|ref|NM_001197114|ref|NM_014575|ref|NM_001197107	chr3:159606672-159606731	hs|3q25.33	Homo sapiens IQCJ-SCHIP1 readthrough (IQCJ-SCHIP1), transcript variant 1, mRNA [NM_001197113]		AGAGACATGACTATTGGGCAGCTACAAGTGATAGTCAATGATCTCCATTCCCAGATAGAA	A_33_P3332547
A_19_P00322850	FALSE	NR_104664	NR_104664	102467147	LOC102467147	uncharacterized LOC102467147	Hs.650177	ENST00000511661	ref|NR_104664|ens|ENST00000511661|ens|ENST00000506836|linc|lnc-CTC-236F12.4.1-1:1	chr5:55763605-55763546	hs|5q11.2	Homo sapiens uncharacterized LOC102467147 (LOC102467147), long non-coding RNA [NR_104664]		GGCCTGACCTCTATGGTATGAATAAATGAGCTCCATGAAGACAATAAGATCTCCTGAAAT	A_19_P00322850
A_22_P00018897	FALSE						Hs.128936	ENST00000453798	ens|ENST00000453798|linc|lnc-UNCX-1:1|linc|TCONS_00012938|gb|BX107688	chr7:1307052-1307111	hs|7p22.3	BX107688 Soares_NFL_T_GBC_S1 Homo sapiens cDNA clone IMAGp998J234013, mRNA sequence [BX107688]		TCTAGACAGCGGGTGTCCCCACGGGGTGTCCAGAAGCTGCTGCATGGACCATGCATCGAT	A_22_P00018897
A_21_P0010369	FALSE						Hs.650193	ENST00000453866	ens|ENST00000453866|linc|lnc-FAM19A5-2:3|linc|TCONS_00029440|gb|XR_109739	chr22:48845134-48846953	hs|22q13.32	PREDICTED: Homo sapiens uncharacterized LOC100506877 (LOC100506877), misc_RNA [XR_109739]		CACAATGCACAGGGCTTGTTTCCTATGAAAGAGAGAATCCACTTAAGAATAAACTTCAGG	A_21_P0010369
A_32_P155364	FALSE	NM_000971	NM_000971	6129	RPL7	ribosomal protein L7	Hs.571841	ENST00000352983	ref|NM_000971|ens|ENST00000352983|ref|XM_006716463|linc|TCONS_l2_00030166	chr8:74203307-74202911	hs|8q21.11	Homo sapiens ribosomal protein L7 (RPL7), mRNA [NM_000971]	GO:0000184(nuclear-transcribed mRNA catabolic process, nonsense-mediated decay)|GO:0003677(DNA binding)|GO:0003723(RNA binding)|GO:0003729(mRNA binding)|GO:0003735(structural constituent of ribosome)|GO:0005515(protein binding)|GO:0005634(nucleus)|GO:0005829(cytosol)|GO:0005925(focal adhesion)|GO:0006364(rRNA processing)|GO:0006412(translation)|GO:0006413(translational initiation)|GO:0006414(translational elongation)|GO:0006415(translational termination)|GO:0006614(SRP-dependent cotranslational protein targeting to membrane)|GO:0010467(gene expression)|GO:0016020(membrane)|GO:0016032(viral reproduction)|GO:0019058(viral infectious cycle)|GO:0019083(viral transcription)|GO:0022625(cytosolic large ribosomal subunit)|GO:0030529(ribonucleoprotein complex)|GO:0042273(ribosomal large subunit biogenesis)|GO:0042803(protein homodimerization activity)|GO:0044267(cellular protein metabolic process)|GO:0070062(extracellular vesicular exosome)	TCAACAGGCTTATTAGAAAAATGAACCAAGGTGTCTACCATGATTATTTTTCTAAGCTGG	A_32_P155364
A_23_P125233	FALSE	NM_001299	NM_001299	1264	CNN1	calponin 1, basic, smooth muscle	Hs.465929	ENST00000252456	ref|NM_001299|ens|ENST00000252456|ref|XM_005259741|ref|XM_006722648	chr19:11661005-11661064	hs|19p13.2	Homo sapiens calponin 1, basic, smooth muscle (CNN1), mRNA [NM_001299]	GO:0003779(actin binding)|GO:0005516(calmodulin binding)|GO:0005856(cytoskeleton)|GO:0005925(focal adhesion)|GO:0006940(regulation of smooth muscle contraction)|GO:0031032(actomyosin structure organization)	AGAGACCCAGCGGACACACGCGGTTTCGTTTGCAGCGACTGGCATACTATGTGGATGTGA	A_23_P125233
A_33_P3337034	FALSE	NM_003913	NM_003913	8899	PRPF4B	pre-mRNA processing factor 4B	Hs.159014	ENST00000466185	ref|NM_003913|ens|ENST00000466185|ens|ENST00000481109|ens|ENST00000463634	chr6:4056609-4056668	hs|6p25.2	Homo sapiens pre-mRNA processing factor 4B (PRPF4B), mRNA [NM_003913]	GO:0000398(nuclear mRNA splicing, via spliceosome)|GO:0004672(protein kinase activity)|GO:0004674(protein serine/threonine kinase activity)|GO:0005515(protein binding)|GO:0005524(ATP binding)|GO:0005654(nucleoplasm)|GO:0005694(chromosome)|GO:0006468(protein phosphorylation)|GO:0008380(RNA splicing)|GO:0071013(catalytic step 2 spliceosome)	GTTGCGGATAATGACATAACACCTTATCTTGTCAGTAGATTTTATCGTGCTCCTGAAATC	A_33_P3337034
A_33_P3217470	FALSE	NR_110391	NR_110391	101928259	LOC101928259	uncharacterized LOC101928259			ref|NR_110391|linc|lnc-DMRTC1B-1:1|tc|THC2649461	chrX:71932130-71932189	hs|Xq13.2	Homo sapiens uncharacterized LOC101928259 (LOC101928259), long non-coding RNA [NR_110391]		TCTGAAACAGTGGCCACAGCTATAAAAATCAACAGATAAAGTCTTTACTGTGTCTAGTCC	A_33_P3217470
A_23_P424051	FALSE	NM_145282	NM_145282	153328	SLC25A48	solute carrier family 25, member 48	Hs.412418	ENST00000412661	ref|NM_145282|ens|ENST00000412661|gb|BC025747|tc|THC2479486	chr5:135188483-135223752	hs|5q31.1	Homo sapiens solute carrier family 25, member 48 (SLC25A48), mRNA [NM_145282]	GO:0005743(mitochondrial inner membrane)|GO:0016021(integral to membrane)|GO:0055085(transmembrane transport)	CAGATGCAGACACAACCGTTTCGGGACGGAGGTGAACACAGGATGACTACAGTGTTCCCT	A_23_P424051
A_23_P368393	FALSE	NM_001005526	NM_001005526	23451	SF3B1	splicing factor 3b, subunit 1, 155kDa	Hs.632554	ENST00000414963	ref|NM_001005526|ens|ENST00000414963|ens|ENST00000409915|ens|ENST00000414174	chr2:198285791-198285246	hs|2q33.1	Homo sapiens splicing factor 3b, subunit 1, 155kDa (SF3B1), transcript variant 2, mRNA [NM_001005526]	GO:0000375(RNA splicing, via transesterification reactions)|GO:0000398(nuclear mRNA splicing, via spliceosome)|GO:0003682(chromatin binding)|GO:0005515(protein binding)|GO:0005634(nucleus)|GO:0005654(nucleoplasm)|GO:0005681(spliceosomal complex)|GO:0005689(U12-type spliceosomal complex)|GO:0008380(RNA splicing)|GO:0009952(anterior/posterior pattern specification)|GO:0010467(gene expression)|GO:0016607(nuclear speck)|GO:0071013(catalytic step 2 spliceosome)	GTGGCATTGCTTAATGATATACCACAGTCAACAGAACAGTATGATCCATTTGCTGAGCAC	A_23_P368393
A_21_P0008780	FALSE				lnc-VPS33B-2	lnc-VPS33B-2:1			linc|lnc-VPS33B-2:1|linc|TCONS_00023783	chr15:92346303-92346244	hs|15q26.1	LNCipedia lincRNA (lnc-VPS33B-2), lincRNA [lnc-VPS33B-2:1]		CTCTGCAGGAAGGCCATCCACAGTTATATCTTGCTTTAAAAAAGCAAAACTTTGAAAAAT	A_21_P0008780
A_21_P0001376	FALSE				lnc-TTC24-1	lnc-TTC24-1:1			linc|lnc-TTC24-1:1|linc|TCONS_00001172	chr1:156483049-156483108	hs|1q22	LNCipedia lincRNA (lnc-TTC24-1), lincRNA [lnc-TTC24-1:1]		GTTTCGTTCACTTGTTTTACACAGTGGGCTTCCAACTAAACTTTCCTTTGAAGAGCCGGG	A_21_P0001376
A_22_P00009207	FALSE			100506457	LOC100506457	uncharacterized LOC100506457		ENST00000429878	ens|ENST00000429878|linc|lnc-LPIN1-1:2|linc|lnc-LPIN1-1:1|linc|TCONS_00003579	chr2:12005977-12006036	hs|2p25.1			AATTGTGATCAACCAGAATCCAGAACACGCTGTGCTTAATGGAGTGAACTGCCTGTGAAG	A_22_P00009207
A_21_P0012654	FALSE	XR_251551	XR_251551	101928803	LOC101928803	uncharacterized LOC101928803			ref|XR_251551|ref|XR_250588|ref|XR_241682|gb|TCONS_l2_00021057	chr4:9153631-9153119	hs|4p16.1	PREDICTED: Homo sapiens uncharacterized LOC101928803 (LOC101928803), transcript variant X2, ncRNA [XR_251551]		ATCTACCACGAAGCTGTTGTTCCACACCAGAACCAAATGAGCGCAAGATCTGACAAAAAA	A_21_P0012654
A_21_P0014033	FALSE							ENST00000575066	ens|ENST00000575066|ens|ENST00000416477|ens|ENST00000451150	chr10:90714-90773	hs|10p15.3			CAGTGTGCAGAAGGGCCCCTGCTCTATGCTGTTTCCGTATCCAAGCCCAAGCTCTTCTAG	A_21_P0014033
A_21_P0011354	FALSE				XLOC_l2_004844				linc|TCONS_l2_00008932|tc|THC2500351	chr15:23186602-23186543	hs|15q11.2	BROAD Institute lincRNA (XLOC_l2_004844), lincRNA [TCONS_l2_00008932]		AGGATAGATGCCCACAGCCCCTCTCCTTCAACCACATATGTCCAAGTAAAACTAGTATTT	A_21_P0011354
A_23_P427703	FALSE	NR_001447	NR_001447	4500	MT1L	metallothionein 1L (gene/pseudogene)	Hs.647358	ENST00000565768	ref|NR_001447|ens|ENST00000565768|gb|X97261|gb|BC070351	chr16:56652580-56652639	hs|16q12.2	Homo sapiens metallothionein 1L (gene/pseudogene) (MT1L), non-coding RNA [NR_001447]		CTGCTGTGCCTGATGTGGGGACAGACCTGCTCCCAGATGTAAACAGAGCAACCTGCACAA	A_23_P427703
A_33_P3224505	FALSE		AK126083	100131099	LOC100131099	uncharacterized LOC100131099	Hs.664462		gb|AK126083|gb|AK125931|tc|THC2481838	chr20:60978020-60977961	hs|20q13.33	Homo sapiens cDNA FLJ44095 fis, clone TESTI4042444. [AK126083]		CGCCAAGCTGCTGTCCAAGTTAAACCAATTCAGCATCTGGCACCTTGTTTACAAGCGTGA	A_33_P3224505
A_22_P00015881	FALSE			85012	TCEAL3	transcription elongation factor A (SII)-like 3		ENST00000477014	ens|ENST00000477014|linc|lnc-TCEAL1-1:1|linc|TCONS_00017446	chrX:102883527-102883586	hs|Xq22.2	transcription elongation factor A (SII)-like 3 [Source:HGNC Symbol;Acc:HGNC:28247] [ENST00000477014]	GO:0005634(nucleus)|GO:0006351(transcription, DNA-dependent)|GO:0006355(regulation of transcription, DNA-dependent)	ATTTATGAAGGTGAACAGTCAAACGTCAGTGCAGGATCTGAACTGCAGGGGAAATAAGGG	A_22_P00015881
A_22_P00003249	FALSE	NR_104332	NR_104332	102216268	CISTR	chondrogenesis-associated transcript		ENST00000570015	ref|NR_104332|ref|NR_104333|ens|ENST00000570015|linc|lnc-CALCOCO1-1:3	chr12:54144497-54144438	hs|12q13.13	Homo sapiens chondrogenesis-associated transcript (CISTR), transcript variant 1, long non-coding RNA [NR_104332]		AAATGAACAAACGCATTCAGGCATAGCCACATGCCAGTCACACAGATGGATAGACAAGAG	A_22_P00003249
A_21_P0003575	FALSE							ENST00000508998	ens|ENST00000508998|ens|ENST00000510639|linc|lnc-DRD5-10:8|linc|lnc-DRD5-10:4	chr4:11773345-11773404	hs|4p15.33			ATTTCCTTATAGGAGGAGTGAAGAGTAAGCATTTGGATTGGACCAGGATTTGGAGAACTT	A_21_P0003575
A_22_P00021451	FALSE							ENST00000515614	ens|ENST00000515614|linc|lnc-FBXL14-1:1	chr12:1609771-1609712	hs|12p13.33	long intergenic non-protein coding RNA 942 [Source:HGNC Symbol;Acc:HGNC:48636] [ENST00000515614]		TGAAATGGAGAGCTGATTCCTTGCCATTCCGCAGGACAAGCGTCCTGTCTCCTACTGCCC	A_22_P00021451
A_23_P61447	FALSE	NM_004453	NM_004453	2110	ETFDH	electron-transferring-flavoprotein dehydrogenase	Hs.155729	ENST00000506422	ref|NM_004453|ref|NM_001281737|ref|NM_001281738|ens|ENST00000506422	chr4:159629645-159629704	hs|4q32.1	Homo sapiens electron-transferring-flavoprotein dehydrogenase (ETFDH), transcript variant 1, mRNA [NM_004453]	GO:0004174(electron-transferring-flavoprotein dehydrogenase activity)|GO:0005759(mitochondrial matrix)|GO:0006979(response to oxidative stress)|GO:0009055(electron carrier activity)|GO:0016491(oxidoreductase activity)|GO:0022900(electron transport chain)|GO:0022904(respiratory electron transport chain)|GO:0031305(integral to mitochondrial inner membrane)|GO:0031966(mitochondrial membrane)|GO:0033539(fatty acid beta-oxidation using acyl-CoA dehydrogenase)|GO:0043783(oxidoreductase activity, oxidizing metal ions with flavin as acceptor)|GO:0044237(cellular metabolic process)|GO:0044281(small molecule metabolic process)|GO:0046872(metal ion binding)|GO:0048038(quinone binding)|GO:0048039(ubiquinone binding)|GO:0050660(flavin adenine dinucleotide binding)|GO:0051539(4 iron, 4 sulfur cluster binding)	AAGGTGGAGGAGGACCTGCTTACAATGGAATGTAAACTGCAGCTAGCCAGTTTCTTTCAA	A_23_P61447
A_24_P355967	FALSE	NM_000621	NM_000621	3356	HTR2A	5-hydroxytryptamine (serotonin) receptor 2A, G protein-coupled	Hs.72630	ENST00000542664	ref|NM_000621|ref|NM_001165947|ens|ENST00000542664|ens|ENST00000543956	chr13:47407996-47407937	hs|13q14.2	Homo sapiens 5-hydroxytryptamine (serotonin) receptor 2A, G protein-coupled (HTR2A), transcript variant 1, mRNA [NM_000621]	GO:0001659(temperature homeostasis)|GO:0001965(G-protein alpha-subunit binding)|GO:0004993(serotonin receptor activity)|GO:0005829(cytosol)|GO:0005886(plasma membrane)|GO:0005887(integral to plasma membrane)|GO:0005901(caveola)|GO:0006874(cellular calcium ion homeostasis)|GO:0007202(activation of phospholipase C activity)|GO:0007208(phospholipase C-activating serotonin receptor signaling pathway)|GO:0007210(serotonin receptor signaling pathway)|GO:0007268(synaptic transmission)|GO:0007568(aging)|GO:0007613(memory)|GO:0008144(drug binding)|GO:0008219(cell death)|GO:0008284(positive regulation of cell proliferation)|GO:0010513(positive regulation of phosphatidylinositol biosynthetic process)|GO:0014059(regulation of dopamine secretion)|GO:0014065(phosphatidylinositol 3-kinase cascade)|GO:0014824(artery smooth muscle contraction)|GO:0014832(urinary bladder smooth muscle contraction)|GO:0016023(cytoplasmic membrane-bounded vesicle)|GO:0030424(axon)|GO:0030431(sleep)|GO:0032403(protein complex binding)|GO:0042493(response to drug)|GO:0043025(neuronal cell body)|GO:0043198(dendritic shaft)|GO:0043267(negative regulation of potassium ion transport)|GO:0043406(positive regulation of MAP kinase activity)|GO:0044380(protein localization to cytoskeleton)|GO:0045600(positive regulation of fat cell differentiation)|GO:0045821(positive regulation of glycolysis)|GO:0045907(positive regulation of vasoconstriction)|GO:0046883(regulation of hormone secretion)|GO:0048148(behavioral response to cocaine)|GO:0050731(positive regulation of peptidyl-tyrosine phosphorylation)|GO:0050795(regulation of behavior)|GO:0050965(detection of temperature stimulus involved in sensory perception of pain)|GO:0050966(detection of mechanical stimulus involved in sensory perception of pain)|GO:0051209(release of sequestered calcium ion into cytosol)|GO:0051378(serotonin binding)|GO:0051967(negative regulation of synaptic transmission, glutamatergic)|GO:0070374(positive regulation of ERK1 and ERK2 cascade)|GO:0070852(cell body fiber)|GO:0071886(1-(4-iodo-2,5-dimethoxyphenyl)propan-2-amine binding)	AGCAGGTGACTTTCCTATGACACTCATCAGGTAAACTGATGCTTTCAGATCCATCGGTTT	A_24_P355967
A_32_P86245	FALSE	NM_018100	NM_018100	114327	EFHC1	EF-hand domain (C-terminal) containing 1	Hs.403171	ENST00000538167	ref|NM_018100|ref|NM_001172420|ref|NR_033327|ens|ENST00000538167	chr6:52360211-52360270	hs|6p12.2	Homo sapiens EF-hand domain (C-terminal) containing 1 (EFHC1), transcript variant A, mRNA [NM_018100]	GO:0005509(calcium ion binding)|GO:0005813(centrosome)|GO:0005930(axoneme)|GO:0008022(protein C-terminus binding)|GO:0021795(cerebral cortex cell migration)|GO:0043025(neuronal cell body)|GO:0072686(mitotic spindle)	TGTGGTAGAGGAGCTTTGGGCTACTCCTTAACAAATCATTCATGGATCGGCAGCAAATCT	A_32_P86245
A_22_P00013240	FALSE	NR_103862	NR_103862	100507283	LOC100507283	uncharacterized LOC100507283	Hs.564177		ref|NR_103862|linc|lnc-ROBO3-2:1|linc|lnc-ROBO3-2:2|gb|BC036195	chr11:124671090-124671149	hs|11q24.2	Homo sapiens uncharacterized LOC100507283 (LOC100507283), long non-coding RNA [NR_103862]		CATCGTTTTCCGGTTTTTCGTACTCAAAGAACACTGTCAATTATGACAGCTCTGTGACCT	A_22_P00013240
A_24_P291401	FALSE	NM_001031738	NM_001031738	129303	TMEM150A	transmembrane protein 150A	Hs.591559	ENST00000422458	ref|NM_001031738|ref|NR_033179|ens|ENST00000422458|ens|ENST00000463363	chr2:85826387-85826328	hs|2p11.2	Homo sapiens transmembrane protein 150A (TMEM150A), transcript variant 1, mRNA [NM_001031738]	GO:0005764(lysosome)|GO:0005886(plasma membrane)|GO:0009056(catabolic process)|GO:0016021(integral to membrane)|GO:0030262(apoptotic nuclear change)	TGTGAGTGGGTGTGTGTCATCGATATCCTCATTTTCTATGGCACCTTCAGCTACGAGTTT	A_24_P291401
A_22_P00009974	FALSE	NR_040710	NR_040710	100131208	SNAP25-AS1	SNAP25 antisense RNA 1	Hs.658178		ref|NR_040710|linc|lnc-MKKS-3:4|linc|lnc-MKKS-3:3|gb|AK124961	chr20:10199944-10199885	hs|20p12.2	Homo sapiens SNAP25 antisense RNA 1 (SNAP25-AS1), long non-coding RNA [NR_040710]		TCTCTGAAAACTGCATCGCAAAATGGAAGAAAGAGGGGGTCCCACTACTGTTTCAAAAGA	A_22_P00009974
A_21_P0005615	FALSE	NR_125820	NR_125820	101929622	LOC101929622	uncharacterized LOC101929622	Hs.127775		ref|NR_125820|ref|XR_426298|ref|XR_428333|ref|XR_432297	chr8:37590949-37591008	hs|8p11.23	Homo sapiens uncharacterized LOC101929622 (LOC101929622), long non-coding RNA [NR_125820]		GTTTCTGACCACTGATCTACATTACTGAAAGGTTACATGTGAAATAAATGTGGGGTGTGT	A_21_P0005615
A_23_P19115	FALSE	NM_018094	NM_018094	23708	GSPT2	G1 to S phase transition 2	Hs.59523	ENST00000340438	ref|NM_018094|ens|ENST00000340438|gb|AK298868|gb|AK001303	chrX:51488586-51488645	hs|Xp11.22	Homo sapiens G1 to S phase transition 2 (GSPT2), mRNA [NM_018094]	GO:0000184(nuclear-transcribed mRNA catabolic process, nonsense-mediated decay)|GO:0003924(GTPase activity)|GO:0005515(protein binding)|GO:0005525(GTP binding)|GO:0005829(cytosol)|GO:0006412(translation)|GO:0006415(translational termination)|GO:0007049(cell cycle)|GO:0010467(gene expression)|GO:0044267(cellular protein metabolic process)	AAATTGGTCCCAGAGAAGGACTAAGCAATTTTCTTGATGCCTCTGCAAGATACTGTGAGG	A_23_P19115
A_23_P35045	FALSE	NM_001025598	NM_001025598	257106	ARHGAP30	Rho GTPase activating protein 30	Hs.389374		ref|NM_001025598|ref|NM_001287600|ref|NM_001287602|ref|NM_181720	chr1:161017294-161017235	hs|1q23.3	Homo sapiens Rho GTPase activating protein 30 (ARHGAP30), transcript variant 1, mRNA [NM_001025598]	GO:0005096(GTPase activator activity)|GO:0005829(cytosol)|GO:0007264(small GTPase mediated signal transduction)|GO:0016023(cytoplasmic membrane-bounded vesicle)|GO:0043231(intracellular membrane-bounded organelle)|GO:0043547(positive regulation of GTPase activity)|GO:0051056(regulation of small GTPase mediated signal transduction)	TTCCCAAGAAAGTCAACAAGATCTTGTTCCCAGGGAGTGGGTCATTGGCCAAAGGGAACA	A_23_P35045
A_24_P227585	FALSE	NM_018559	NM_018559	55425	GPALPP1	GPALPP motifs containing 1	Hs.744143	ENST00000379151	ref|NM_018559|ens|ENST00000379151|ref|XM_005266444|gb|AK304669	chr13:45589665-45589724	hs|13q14.12	Homo sapiens GPALPP motifs containing 1 (GPALPP1), mRNA [NM_018559]		TGATGACACATCTGGAGATCGATCAATCTGGACAGATACTCCAGCTGATAGGGAAAGGAA	A_24_P227585
A_22_P00002974	FALSE				lnc-C6orf118-1	lnc-C6orf118-1:2	Hs.556296		linc|lnc-C6orf118-1:2|linc|TCONS_00011240|gb|AK090788|tc|THC2516532	chr6:165206923-165206864	hs|6q27	Homo sapiens cDNA FLJ33469 fis, clone BRAMY2002005. [AK090788]		GACTTGCAACGTTCTTCTCAGCCTTCCTTCGCACCACTAAATTATCTCATTAAGTCAGGA	A_22_P00002974
A_22_P00019241	FALSE	NR_046621	NR_046621	100873997	KCNQ5-AS1	KCNQ5 antisense RNA 1	Hs.743196		ref|NR_046621|linc|lnc-RP11-257K9.7.1-1:1	chr6:73845069-73845010	hs|6q13	Homo sapiens KCNQ5 antisense RNA 1 (KCNQ5-AS1), long non-coding RNA [NR_046621]		TAGGAAATACAGATTAAAAAATGAAGAAACAAAATATAACTGTGATCTCACCACTCAAAG	A_22_P00019241
A_33_P3339070	FALSE	NR_024475	NR_024475	100216001	LINC00704	long intergenic non-protein coding RNA 704	Hs.634869	ENST00000430998	ref|NR_024475|ens|ENST00000430998|linc|lnc-AKR1C2-4:3|gb|BC048320	chr10:4692436-4692377	hs|10p15.1	Homo sapiens long intergenic non-protein coding RNA 704 (LINC00704), long non-coding RNA [NR_024475]		TTTCCAAAATAAATAAAGAGCAGGCTAGAGGGAAACCTCCAGTCCTTAGAAACCACGGCA	A_33_P3339070
A_22_P00017436	FALSE	NR_121184	NR_121184	101927422	GNA14-AS1	GNA14 antisense RNA 1	Hs.434324		ref|NR_121184|linc|lnc-VPS13A-1:1|gb|BC043514|tc|THC2616597	chr9:80132956-80133015	hs|9q21.2	Homo sapiens GNA14 antisense RNA 1 (GNA14-AS1), long non-coding RNA [NR_121184]		CTTTGGTGAAAAAGGTAGCCTGTTCAGGACACAGCAGAATGTGATTTTTCACTTCTGAAG	A_22_P00017436
A_24_P190541	FALSE	NM_018963	NM_018963	54014	BRWD1	bromodomain and WD repeat domain containing 1	Hs.654740	ENST00000446924	ref|NM_018963|ref|NM_033656|ens|ENST00000446924|ens|ENST00000333229	chr21:40568557-40568498	hs|21q22.2	Homo sapiens bromodomain and WD repeat domain containing 1 (BRWD1), transcript variant 1, mRNA [NM_018963]	GO:0003674(molecular_function)|GO:0005634(nucleus)|GO:0005730(nucleolus)|GO:0005737(cytoplasm)|GO:0006351(transcription, DNA-dependent)|GO:0006357(regulation of transcription from RNA polymerase II promoter)|GO:0007010(cytoskeleton organization)|GO:0008360(regulation of cell shape)	TTCAAAGTTTAGACCTGATACTAGTTCCAAATCATCAGATTTGGGATCTGTAACTGAATC	A_24_P190541
A_33_P3268174	FALSE	NM_152903	NM_152903	89890	KBTBD6	kelch repeat and BTB (POZ) domain containing 6	Hs.534040	ENST00000379485	ref|NM_152903|ens|ENST00000379485|gb|AK023475|gb|CR749688	chr13:41701940-41701881	hs|13q14.11	Homo sapiens kelch repeat and BTB (POZ) domain containing 6 (KBTBD6), mRNA [NM_152903]	GO:0003674(molecular_function)|GO:0005515(protein binding)|GO:0005575(cellular_component)|GO:0008150(biological_process)	GCTTATCTCAAACAGATTACCCATCTGCAGAACTAAGGAAAGCAATTTATGTATGAAAGA	A_33_P3268174
A_33_P3286739	FALSE	XM_006719890	XM_006719890	90634	N4BP2L1	NEDD4 binding protein 2-like 1			ref|XM_006719890|tc|THC2651728	chr13:32977876-32977817	hs|13q13.1	PREDICTED: Homo sapiens NEDD4 binding protein 2-like 1 (N4BP2L1), transcript variant X1, mRNA [XM_006719890]		ATCTGTGGACTACTCCATCAGAATTGCCTCAGGTGGCTATTAAAATCCGAGTTCATGGAC	A_33_P3286739
A_24_P167984	FALSE	NM_015251	NM_015251	23300	ATMIN	ATM interactor	Hs.16349	ENST00000566488	ref|NM_015251|ref|NM_001300728|ens|ENST00000566488|ens|ENST00000299575	chr16:81078373-81078432	hs|16q23.2	Homo sapiens ATM interactor (ATMIN), transcript variant 1, mRNA [NM_015251]	GO:0005515(protein binding)|GO:0005634(nucleus)|GO:0006351(transcription, DNA-dependent)|GO:0006974(response to DNA damage stimulus)|GO:0044212(transcription regulatory region DNA binding)|GO:0045502(dynein binding)|GO:0045893(positive regulation of transcription, DNA-dependent)|GO:0046872(metal ion binding)	AAGTTCAGTTGAACAGTACAGAAACACAGACCATGAGTTCTGGGTTTGAAACCCTGGGGA	A_24_P167984
A_19_P00321124	FALSE	NR_120641	NR_120641	101928687	LINC01468	long intergenic non-protein coding RNA 1468	Hs.380362	ENST00000435813	ref|NR_120641|ref|NR_120642|ens|ENST00000435813|linc|lnc-MBL2-4:2	chr10:54210932-54210873	hs|10q21.1	Homo sapiens long intergenic non-protein coding RNA 1468 (LINC01468), transcript variant 1, long non-coding RNA [NR_120641]		ACTTCTGGCCACAACGGCAACCAGTAAAATGACTATTTTTACTGTCTTATCTATTAATGA	A_19_P00321124
A_32_P206497	FALSE		AK090684					ENST00000492679	ens|ENST00000492679|linc|lnc-TNPO3-1:8|gb|AK090684|gb|AX746573	chr7:128502571-128502512	hs|7q32.1	kielin/chordin-like protein [Source:HGNC Symbol;Acc:HGNC:17585] [ENST00000492679]		TGTGTGTAACTATGACACATAGTTAACAAGTAACACACGTTTGTTCAGTTAAAGGAATGC	A_32_P206497
A_33_P3351745	FALSE	NM_024070	NM_024070	79037	PVRIG	poliovirus receptor related immunoglobulin domain containing	Hs.729356	ENST00000451963	ref|NM_024070|ens|ENST00000451963|ens|ENST00000317271|ref|XM_006716125	chr7:99819051-99819110	hs|7q22.1	Homo sapiens poliovirus receptor related immunoglobulin domain containing (PVRIG), mRNA [NM_024070]	GO:0016021(integral to membrane)	TTACCCCATTTCAGTCATTTCCTGCTGCAACTAAGTCAGCAACACAGTTTCTCTGATGTC	A_33_P3351745
A_24_P404840	FALSE	NM_000166	NM_000166	2705	GJB1	gap junction protein, beta 1, 32kDa	Hs.333303	ENST00000361726	ref|NM_000166|ref|NM_001097642|ens|ENST00000361726|ens|ENST00000374029	chrX:70444287-70444346	hs|Xq13.1	Homo sapiens gap junction protein, beta 1, 32kDa (GJB1), transcript variant 2, mRNA [NM_000166]	GO:0005789(endoplasmic reticulum membrane)|GO:0005922(connexon complex)|GO:0006810(transport)|GO:0007267(cell-cell signaling)|GO:0007399(nervous system development)|GO:0016021(integral to membrane)|GO:0016264(gap junction assembly)|GO:0042803(protein homodimerization activity)|GO:0061024(membrane organization)	AAGCAGAATGAGATCAACAAGCTGCTGAGTGAGCAGGATGGCTCCCTGAAAGACATACTG	A_24_P404840
A_22_P00011458	FALSE						Hs.160681	ENST00000416507	ens|ENST00000416507|linc|lnc-PAPPA-1:1|linc|TCONS_00015740|gb|BX092927	chr9:118774911-118774970	hs|9q33.1	BX092927 Soares placenta Nb2HP Homo sapiens cDNA clone IMAGp998O14195 ; IMAGE:136549, mRNA sequence [BX092927]		CTCCTAGTGCCTGCAGCCACGCAATACATATTTGAAAAGTAAGTGGAAATCTGTCAAGTG	A_22_P00011458
A_23_P68942	FALSE	NM_000967	NM_000967	6122	RPL3	ribosomal protein L3	Hs.119598	ENST00000481985	ref|NM_000967|ref|NM_001033853|ens|ENST00000481985|ens|ENST00000465618	chr22:39710722-39710186	hs|22q13.1	Homo sapiens ribosomal protein L3 (RPL3), transcript variant 1, mRNA [NM_000967]	GO:0000184(nuclear-transcribed mRNA catabolic process, nonsense-mediated decay)|GO:0003723(RNA binding)|GO:0003735(structural constituent of ribosome)|GO:0005634(nucleus)|GO:0005654(nucleoplasm)|GO:0005730(nucleolus)|GO:0005737(cytoplasm)|GO:0005829(cytosol)|GO:0005925(focal adhesion)|GO:0006412(translation)|GO:0006413(translational initiation)|GO:0006414(translational elongation)|GO:0006415(translational termination)|GO:0006614(SRP-dependent cotranslational protein targeting to membrane)|GO:0010467(gene expression)|GO:0016032(viral reproduction)|GO:0019058(viral infectious cycle)|GO:0019083(viral transcription)|GO:0022625(cytosolic large ribosomal subunit)|GO:0044267(cellular protein metabolic process)|GO:0070062(extracellular vesicular exosome)|GO:0071353(cellular response to interleukin-4)	GCTACCATCACCGCACTGAGATCAACAAGAAGATTTATAAGATTGGCCAGGGCTACCTTA	A_23_P68942
A_22_P00010253	FALSE				lnc-MTERF-5	lnc-MTERF-5:1			linc|lnc-MTERF-5:1	chr7:90893738-90893679	hs|7q21.13	LNCipedia lincRNA (lnc-MTERF-5), lincRNA [lnc-MTERF-5:1]		GCGCCCCGTAGTCTGTCTTTCACCAGGAGGGAGGAGCCTTGAAACCGACGCAGAACTGGA	A_22_P00010253
A_22_P00009379	FALSE							ENST00000518103	ens|ENST00000518103|linc|lnc-LSM11-3:1	chr5:157685195-157685254	hs|5q33.3			GGTACACATGAAGATATTTACCACTCCTTTATCACATAGAGAAAAATCAGGCTAACTCTT	A_22_P00009379
A_22_P00000755	FALSE							ENST00000443714	ens|ENST00000443714|linc|lnc-ADCY1-1:1	chr7:45581652-45581711	hs|7p12.3			ATAACTGGTAAATAACCTGGAAAGCGGGTTCAACTAGGAGCCCCCAAAATCATGCTCCTT	A_22_P00000755
A_33_P3360227	FALSE		DC397705				Hs.740139		gb|DC397705	chr6:111195730-111195789	hs|6q21	DC397705 TESTI2 Homo sapiens cDNA clone TESTI2031480 5', mRNA sequence [DC397705]		ATTCGATCCGAGGTTTCTAGTCCCCAGCTGGACATCACAGCACCAACTCCCACTCAGGAG	A_33_P3360227
A_22_P00012831	FALSE				lnc-RASA1-3	lnc-RASA1-3:20			linc|lnc-RASA1-3:20|linc|lnc-RASA1-3:15|linc|lnc-RASA1-3:9|linc|lnc-RASA1-3:17	chr5:87578844-87578903	hs|5q14.3	LNCipedia lincRNA (lnc-RASA1-3), lincRNA [lnc-RASA1-3:20]		GAGGTGACTGCAGTTAACTAAAACCATGGAAAGCAAACCCATAGATAAAGGGATACTATG	A_22_P00012831
A_33_P3380311	FALSE	NM_000489	NM_000489	546	ATRX	alpha thalassemia/mental retardation syndrome X-linked	Hs.533526	ENST00000480283	ref|NM_000489|ref|NM_138270|ens|ENST00000480283|ens|ENST00000395603	chrX:76778809-76778750	hs|Xq21.1	Homo sapiens alpha thalassemia/mental retardation syndrome X-linked (ATRX), transcript variant 1, mRNA [NM_000489]	GO:0003677(DNA binding)|GO:0003678(DNA helicase activity)|GO:0003682(chromatin binding)|GO:0004386(helicase activity)|GO:0005515(protein binding)|GO:0005524(ATP binding)|GO:0005634(nucleus)|GO:0005654(nucleoplasm)|GO:0005720(nuclear heterochromatin)|GO:0006281(DNA repair)|GO:0006306(DNA methylation)|GO:0006310(DNA recombination)|GO:0006334(nucleosome assembly)|GO:0006336(DNA replication-independent nucleosome assembly)|GO:0006338(chromatin remodeling)|GO:0006351(transcription, DNA-dependent)|GO:0006355(regulation of transcription, DNA-dependent)|GO:0007283(spermatogenesis)|GO:0008270(zinc ion binding)|GO:0010571(positive regulation of DNA replication involved in S phase)|GO:0015616(DNA translocase activity)|GO:0016605(PML body)|GO:0030330(DNA damage response, signal transduction by p53 class mediator)|GO:0030900(forebrain development)|GO:0031297(replication fork processing)|GO:0031933(telomeric heterochromatin)|GO:0032206(positive regulation of telomere maintenance)|GO:0032508(DNA duplex unwinding)|GO:0035064(methylated histone residue binding)|GO:0042393(histone binding)|GO:0045944(positive regulation of transcription from RNA polymerase II promoter)|GO:0060009(Sertoli cell development)|GO:0070087(chromo shadow domain binding)|GO:0070603(SWI/SNF-type complex)|GO:0072520(seminiferous tubule development)|GO:0072711(cellular response to hydroxyurea)	TTTTGGACCACAAAGAAGAAGAAGAGTTGACTGAAGAAGAAAGAAAAGCAGCTTGGGCTG	A_33_P3380311
A_24_P79054	FALSE	NM_000660	NM_000660	7040	TGFB1	transforming growth factor, beta 1	Hs.645227	ENST00000221930	ref|NM_000660|ens|ENST00000221930|gb|AK307742|gb|A23754	chr19:41847802-41838142	hs|19q13.2	Homo sapiens transforming growth factor, beta 1 (TGFB1), mRNA [NM_000660]	GO:0000060(protein import into nucleus, translocation)|GO:0000122(negative regulation of transcription from RNA polymerase II promoter)|GO:0000165(MAPK cascade)|GO:0001657(ureteric bud development)|GO:0001666(response to hypoxia)|GO:0001837(epithelial to mesenchymal transition)|GO:0001933(negative regulation of protein phosphorylation)|GO:0001934(positive regulation of protein phosphorylation)|GO:0001948(glycoprotein binding)|GO:0002028(regulation of sodium ion transport)|GO:0002062(chondrocyte differentiation)|GO:0002244(hemopoietic progenitor cell differentiation)|GO:0002248(connective tissue replacement involved in inflammatory response wound healing)|GO:0002460(adaptive immune response based on somatic recombination of immune receptors built from immunoglobulin superfamily domains)|GO:0002513(tolerance induction to self antigen)|GO:0002576(platelet degranulation)|GO:0003823(antigen binding)|GO:0005114(type II transforming growth factor beta receptor binding)|GO:0005125(cytokine activity)|GO:0005515(protein binding)|GO:0005576(extracellular region)|GO:0005578(proteinaceous extracellular matrix)|GO:0005615(extracellular space)|GO:0005634(nucleus)|GO:0005737(cytoplasm)|GO:0005796(Golgi lumen)|GO:0005886(plasma membrane)|GO:0005902(microvillus)|GO:0006468(protein phosphorylation)|GO:0006611(protein export from nucleus)|GO:0006754(ATP biosynthetic process)|GO:0006796(phosphate-containing compound metabolic process)|GO:0006874(cellular calcium ion homeostasis)|GO:0006954(inflammatory response)|GO:0007050(cell cycle arrest)|GO:0007093(mitotic cell cycle checkpoint)|GO:0007173(epidermal growth factor receptor signaling pathway)|GO:0007179(transforming growth factor beta receptor signaling pathway)|GO:0007182(common-partner SMAD protein phosphorylation)|GO:0007183(SMAD protein complex assembly)|GO:0007184(SMAD protein import into nucleus)|GO:0007406(negative regulation of neuroblast proliferation)|GO:0007435(salivary gland morphogenesis)|GO:0007492(endoderm development)|GO:0007565(female pregnancy)|GO:0007568(aging)|GO:0007596(blood coagulation)|GO:0008083(growth factor activity)|GO:0008156(negative regulation of DNA replication)|GO:0008284(positive regulation of cell proliferation)|GO:0008285(negative regulation of cell proliferation)|GO:0008354(germ cell migration)|GO:0009314(response to radiation)|GO:0009611(response to wounding)|GO:0009749(response to glucose stimulus)|GO:0009817(defense response to fungus, incompatible interaction)|GO:0009986(cell surface)|GO:0010575(positive regulation vascular endothelial growth factor production)|GO:0010628(positive regulation of gene expression)|GO:0010629(negative regulation of gene expression)|GO:0010716(negative regulation of extracellular matrix disassembly)|GO:0010718(positive regulation of epithelial to mesenchymal transition)|GO:0010742(macrophage derived foam cell differentiation)|GO:0010763(positive regulation of fibroblast migration)|GO:0010800(positive regulation of peptidyl-threonine phosphorylation)|GO:0010862(positive regulation of pathway-restricted SMAD protein phosphorylation)|GO:0010936(negative regulation of macrophage cytokine production)|GO:0016049(cell growth)	CAACTATTGCTTCAGCTCCACGGAGAAGAACTGCTGCGTGCGGCAGCTGTACATTGACTT	A_24_P79054
A_23_P88630	FALSE	NM_000057	NM_000057	641	BLM	Bloom syndrome, RecQ helicase-like	Hs.725208		ref|NM_000057|ref|NM_001287248|ref|NM_001287246|ref|NM_001287247	chr15:91358495-91358554	hs|15q26.1	Homo sapiens Bloom syndrome, RecQ helicase-like (BLM), transcript variant 1, mRNA [NM_000057]	GO:0000079(regulation of cyclin-dependent protein kinase activity)|GO:0000228(nuclear chromosome)|GO:0000405(bubble DNA binding)|GO:0000723(telomere maintenance)|GO:0000724(double-strand break repair via homologous recombination)|GO:0000729(DNA double-strand break processing)|GO:0000733(DNA strand renaturation)|GO:0000781(chromosome, telomeric region)|GO:0000800(lateral element)|GO:0001673(male germ cell nucleus)|GO:0002039(p53 binding)|GO:0003697(single-stranded DNA binding)|GO:0004003(ATP-dependent DNA helicase activity)|GO:0004386(helicase activity)|GO:0005515(protein binding)|GO:0005524(ATP binding)|GO:0005634(nucleus)|GO:0005657(replication fork)|GO:0005730(nucleolus)|GO:0005737(cytoplasm)|GO:0006281(DNA repair)|GO:0006310(DNA recombination)|GO:0006974(response to DNA damage stimulus)|GO:0007095(mitotic cell cycle G2/M transition DNA damage checkpoint)|GO:0008026(ATP-dependent helicase activity)|GO:0009378(four-way junction helicase activity)|GO:0010165(response to X-ray)|GO:0016363(nuclear matrix)|GO:0016605(PML body)|GO:0016887(ATPase activity)|GO:0031297(replication fork processing)|GO:0032508(DNA duplex unwinding)|GO:0043140(ATP-dependent 3'-5' DNA helicase activity)|GO:0045120(pronucleus)|GO:0045893(positive regulation of transcription, DNA-dependent)|GO:0045910(negative regulation of DNA recombination)|GO:0045950(negative regulation of mitotic recombination)|GO:0046632(alpha-beta T cell differentiation)|GO:0046641(positive regulation of alpha-beta T cell proliferation)|GO:0048478(replication fork protection)|GO:0051098(regulation of binding)|GO:0051259(protein oligomerization)|GO:0051782(negative regulation of cell division)|GO:0051880(G-quadruplex DNA binding)|GO:0070244(negative regulation of thymocyte apoptotic process)|GO:0071479(cellular response to ionizing radiation)|GO:0072711(cellular response to hydroxyurea)	TATGCATTCTCATAACAACCGAATCTCAATGTACATAGACCCTCTTTCTTGTTTGTCAGC	A_23_P88630
A_23_P379475	FALSE	NM_014762	NM_014762	1718	DHCR24	24-dehydrocholesterol reductase	Hs.498727	ENST00000535035	ref|NM_014762|ens|ENST00000535035|ens|ENST00000371269|gb|AF261758	chr1:55315569-55315510	hs|1p32.3	Homo sapiens 24-dehydrocholesterol reductase (DHCR24), mRNA [NM_014762]	GO:0000139(Golgi membrane)|GO:0000246(delta24(24-1) sterol reductase activity)|GO:0005634(nucleus)|GO:0005783(endoplasmic reticulum)|GO:0005789(endoplasmic reticulum membrane)|GO:0005829(cytosol)|GO:0005856(cytoskeleton)|GO:0006695(cholesterol biosynthetic process)|GO:0006915(apoptotic process)|GO:0006979(response to oxidative stress)|GO:0007050(cell cycle arrest)|GO:0007265(Ras protein signal transduction)|GO:0008104(protein localization)|GO:0008285(negative regulation of cell proliferation)|GO:0008762(UDP-N-acetylmuramate dehydrogenase activity)|GO:0009725(response to hormone stimulus)|GO:0009888(tissue development)|GO:0016020(membrane)|GO:0016021(integral to membrane)|GO:0016628(oxidoreductase activity, acting on the CH-CH group of donors, NAD or NADP as acceptor)|GO:0019899(enzyme binding)|GO:0030539(male genitalia development)|GO:0031639(plasminogen activation)|GO:0042605(peptide antigen binding)|GO:0042987(amyloid precursor protein catabolic process)|GO:0043066(negative regulation of apoptotic process)|GO:0043154(negative regulation of cysteine-type endopeptidase activity involved in apoptotic process)|GO:0043588(skin development)|GO:0044281(small molecule metabolic process)|GO:0050614(delta24-sterol reductase activity)|GO:0050660(flavin adenine dinucleotide binding)|GO:0055114(oxidation-reduction process)|GO:0061024(membrane organization)	TTTTCTTTAGAATCAGAATTGTAGCCAGTTTCTTTGGCCAGAAGGATGAATACTTGGATA	A_23_P379475
A_24_P154868	FALSE	NM_005588	NM_005588	4224	MEP1A	meprin A, alpha (PABA peptide hydrolase)	Hs.179704	ENST00000230588	ref|NM_005588|ens|ENST00000230588|ens|ENST00000611727|ens|ENST00000423244	chr6:46803182-46803241	hs|6p12.3	Homo sapiens meprin A, alpha (PABA peptide hydrolase) (MEP1A), mRNA [NM_005588]	GO:0004222(metalloendopeptidase activity)|GO:0005515(protein binding)|GO:0005615(extracellular space)|GO:0005887(integral to plasma membrane)|GO:0006508(proteolysis)|GO:0007586(digestion)|GO:0008270(zinc ion binding)|GO:0017090(meprin A complex)|GO:0070062(extracellular vesicular exosome)	CCTGGAGGACCATAACTGGCCACAGTACTTCAGAGACCCATGTGACCCAAACCCTTGCCA	A_24_P154868
A_24_P921321	FALSE	NM_002843	NM_002843	5795	PTPRJ	protein tyrosine phosphatase, receptor type, J	Hs.318547	ENST00000613246	ref|NM_002843|ens|ENST00000613246|ref|XM_006718269|gb|BC019824	chr11:48192048-48192107	hs|11p11.2	Homo sapiens protein tyrosine phosphatase, receptor type, J (PTPRJ), transcript variant 1, mRNA [NM_002843]	GO:0001570(vasculogenesis)|GO:0001772(immunological synapse)|GO:0004725(protein tyrosine phosphatase activity)|GO:0005161(platelet-derived growth factor receptor binding)|GO:0005515(protein binding)|GO:0005654(nucleoplasm)|GO:0005886(plasma membrane)|GO:0005887(integral to plasma membrane)|GO:0005911(cell-cell junction)|GO:0007507(heart development)|GO:0007596(blood coagulation)|GO:0008013(beta-catenin binding)|GO:0008285(negative regulation of cell proliferation)|GO:0009986(cell surface)|GO:0010572(positive regulation of platelet activation)|GO:0010642(negative regulation of platelet-derived growth factor receptor signaling pathway)|GO:0010759(positive regulation of macrophage chemotaxis)|GO:0016791(phosphatase activity)|GO:0019901(protein kinase binding)|GO:0030054(cell junction)|GO:0030155(regulation of cell adhesion)|GO:0030308(negative regulation of cell growth)|GO:0030336(negative regulation of cell migration)|GO:0032587(ruffle membrane)|GO:0035335(peptidyl-tyrosine dephosphorylation)|GO:0042059(negative regulation of epidermal growth factor receptor signaling pathway)|GO:0043116(negative regulation of vascular permeability)|GO:0043407(negative regulation of MAP kinase activity)|GO:0045295(gamma-catenin binding)|GO:0045785(positive regulation of cell adhesion)|GO:0048008(platelet-derived growth factor receptor signaling pathway)|GO:0048709(oligodendrocyte differentiation)|GO:0050860(negative regulation of T cell receptor signaling pathway)|GO:0050918(positive chemotaxis)|GO:0051019(mitogen-activated protein kinase binding)|GO:0051894(positive regulation of focal adhesion assembly)|GO:0051897(positive regulation of protein kinase B signaling cascade)|GO:0051898(negative regulation of protein kinase B signaling cascade)|GO:0060242(contact inhibition)|GO:0070062(extracellular vesicular exosome)|GO:0070097(delta-catenin binding)|GO:2000272(negative regulation of receptor activity)	TGAAATGCTTGATTGTACTTATTGAGCTAAACAAGTCTTGGTGACTGTTGTTGATTTGCC	A_24_P921321
A_23_P10785	FALSE	NM_145206	NM_145206	143187	VTI1A	vesicle transport through interaction with t-SNAREs 1A	Hs.194554	ENST00000393077	ref|NM_145206|ens|ENST00000393077|ref|XM_006717636|ref|XM_005269546	chr10:114298077-114428023	hs|10q25.2	Homo sapiens vesicle transport through interaction with t-SNAREs 1A (VTI1A), mRNA [NM_145206]	GO:0000139(Golgi membrane)|GO:0000149(SNARE binding)|GO:0005484(SNAP receptor activity)|GO:0005768(endosome)|GO:0005789(endoplasmic reticulum membrane)|GO:0005794(Golgi apparatus)|GO:0005795(Golgi stack)|GO:0006623(protein targeting to vacuole)|GO:0006888(ER to Golgi vesicle-mediated transport)|GO:0006891(intra-Golgi vesicle-mediated transport)|GO:0006896(Golgi to vacuole transport)|GO:0008021(synaptic vesicle)|GO:0012507(ER to Golgi transport vesicle membrane)|GO:0016021(integral to membrane)|GO:0030136(clathrin-coated vesicle)|GO:0031201(SNARE complex)|GO:0031902(late endosome membrane)|GO:0042147(retrograde transport, endosome to Golgi)|GO:0043025(neuronal cell body)|GO:0044306(neuron projection terminus)|GO:0048280(vesicle fusion with Golgi apparatus)|GO:0048471(perinuclear region of cytoplasm)|GO:0050882(voluntary musculoskeletal movement)|GO:0090161(Golgi ribbon formation)	GCAGTGGAAACCGAGCAAATTGGTCAGGAGATGTTGGAAAACCTTAGTCATGACAGAGAA	A_23_P10785
A_21_P0006004	FALSE							ENST00000449144	ens|ENST00000449144|linc|lnc-PRSS3-2:1|linc|TCONS_00015660	chr9:33722480-33722539	hs|9p13.3			GGGTAGCGATTATCTGAATAATATGTGCTTCCTGTCTGTAGTGAGGTGTGAACATGGTGG	A_21_P0006004
A_21_P0011770	FALSE	NR_110718	NR_110718	101927667	LINC01535	long intergenic non-protein coding RNA 1535	Hs.633102	ENST00000592712	ref|NR_110718|ens|ENST00000592712|linc|TCONS_l2_00013323|gb|BC041478	chr19:37754265-37754324	hs|19q13.12	Homo sapiens long intergenic non-protein coding RNA 1535 (LINC01535), transcript variant 1, long non-coding RNA [NR_110718]		CATTTTCCTTATCTCCCTCCCAAGGGGCTGTTTCCTGTATTTATTGACTCCCTGTTTAAA	A_21_P0011770
A_21_P0003363	FALSE						Hs.738157	ENST00000511634	ens|ENST00000511634|linc|lnc-PDGFRA-1:2|linc|TCONS_00007530|gb|BX114935	chr4:55222058-55222117	hs|4q12	BX114935 NCI_CGAP_Brn23 Homo sapiens cDNA clone IMAGp998J165190, mRNA sequence [BX114935]		TGACAGACAATCTGGATAATTTTGCCTCTGAAACTTTCAAAACAAAGTCATTTCATGCAG	A_21_P0003363
A_24_P126139	FALSE	NM_016370	NM_016370	51209	RAB9B	RAB9B, member RAS oncogene family	Hs.522736	ENST00000243298	ref|NM_016370|ens|ENST00000243298|ref|XM_006724658|ref|XM_006724659	chrX:103078011-103077952	hs|Xq22.2	Homo sapiens RAB9B, member RAS oncogene family (RAB9B), mRNA [NM_016370]	GO:0003924(GTPase activity)|GO:0005515(protein binding)|GO:0005525(GTP binding)|GO:0005764(lysosome)|GO:0005770(late endosome)|GO:0005774(vacuolar membrane)|GO:0005886(plasma membrane)|GO:0006184(GTP catabolic process)|GO:0006886(intracellular protein transport)|GO:0019003(GDP binding)|GO:0030670(phagocytic vesicle membrane)|GO:0032482(Rab protein signal transduction)|GO:0042147(retrograde transport, endosome to Golgi)|GO:0045335(phagocytic vesicle)|GO:0090385(phagosome-lysosome fusion)	CTTCATCATAAAGACCTCTATCAACTCACAAAAGTATTTGTCTCTATTAGAGTGGCATGT	A_24_P126139
A_33_P3293519	FALSE	NR_022010	NR_022010	347745	PWAR4	Prader Willi/Angelman region RNA 4	Hs.711815		ref|NR_022010|gb|AF019617|tc|NP1168996	chr15:25456993-25457052	hs|15q11.2	Homo sapiens Prader Willi/Angelman region RNA 4 (PWAR4), long non-coding RNA [NR_022010]		AATTACCATGCTCAATGATTACGCTGAGGCCCAACCTAGGTGAGAAATTTGGAGGAGGAT	A_33_P3293519
A_22_P00001595	FALSE				lnc-ARNTL-1	lnc-ARNTL-1:1			linc|lnc-ARNTL-1:1	chr11:13691120-13691179	hs|11p15.2	LNCipedia lincRNA (lnc-ARNTL-1), lincRNA [lnc-ARNTL-1:1]		ATCTTTTATGAGTAGTTGAGCAAGAACAGTTGTCTGATTCTGCGGTGTCGGAGAGTGGAG	A_22_P00001595
A_21_P0009686	FALSE				lnc-OR10H5-2	lnc-OR10H5-2:3			linc|lnc-OR10H5-2:3|linc|TCONS_00026908	chr19:15939826-15940011	hs|19p13.12	LNCipedia lincRNA (lnc-OR10H5-2), lincRNA [lnc-OR10H5-2:3]		CAACAGATAACCACCTTTAACTCCTGTTTAGGTGGTCTTCTATACGGACATGCTTGACAC	A_21_P0009686
A_21_P0002073	FALSE						Hs.589814	ENST00000422600	ens|ENST00000422600|linc|lnc-ACTR1B-4:1|linc|TCONS_00003334|gb|DB092709	chr2:97969194-97969253	hs|2q11.2	DB092709 TESTI4 Homo sapiens cDNA clone TESTI4042421 5', mRNA sequence [DB092709]		TTCATGTTCCACCTTCCCCTCTTCCCCGCTATTCCACAGGGTCTGGAGGAGAAGAGCAGA	A_21_P0002073
A_22_P00009732	FALSE				lnc-MCU-1	lnc-MCU-1:1			linc|lnc-MCU-1:1	chr10:74262655-74262714	hs|10q22.1	LNCipedia lincRNA (lnc-MCU-1), lincRNA [lnc-MCU-1:1]		CTATAGGAGAGTTTATGACCAGCCTTTCCGTAGTTCAGCCTTAGACAAAGAAGCAGCACT	A_22_P00009732
A_33_P3244818	FALSE	NM_198467	NM_198467	222194	RSBN1L	round spermatid basic protein 1-like	Hs.592289	ENST00000445288	ref|NM_198467|ens|ENST00000445288|ens|ENST00000614027|gb|BC059402	chr7:77408652-77408711	hs|7q11.23	Homo sapiens round spermatid basic protein 1-like (RSBN1L), mRNA [NM_198467]	GO:0005634(nucleus)	ACTTAGGGCCAGATGCACTGTAAACATTGCAGGTTTAAACATAAAGGAGTCTTTAAAAAA	A_33_P3244818
A_21_P0001944	FALSE			101927156	LOC101927156	uncharacterized LOC101927156	Hs.580074	ENST00000428474	ens|ENST00000428474|linc|lnc-UBE2E3-1:5|linc|TCONS_00003062	chr2:182227555-182227614	hs|2q31.3			CCAAGCTCAGTTCCAGAATCACATGATGAAAAGAATGATGGAAAGAAAATGTTTGTGATA	A_21_P0001944
A_22_P00013937	FALSE		AK056502	8566	PDXK	pyridoxal (pyridoxine, vitamin B6) kinase	Hs.284491	ENST00000438837	ens|ENST00000438837|linc|lnc-RRP1B-1:1|gb|BX339317|tc|THC2706463	chr21:45152033-45152092	hs|21q22.3	pyridoxal (pyridoxine, vitamin B6) kinase [Source:HGNC Symbol;Acc:HGNC:8819] [ENST00000438837]	GO:0000287(magnesium ion binding)|GO:0005524(ATP binding)|GO:0005634(nucleus)|GO:0005654(nucleoplasm)|GO:0005737(cytoplasm)|GO:0005829(cytosol)|GO:0006766(vitamin metabolic process)|GO:0006767(water-soluble vitamin metabolic process)|GO:0008270(zinc ion binding)|GO:0008283(cell proliferation)|GO:0008478(pyridoxal kinase activity)|GO:0009443(pyridoxal 5'-phosphate salvage)|GO:0016310(phosphorylation)|GO:0030170(pyridoxal phosphate binding)|GO:0030955(potassium ion binding)|GO:0031402(sodium ion binding)|GO:0031403(lithium ion binding)|GO:0042803(protein homodimerization activity)|GO:0042816(vitamin B6 metabolic process)|GO:0042823(pyridoxal phosphate biosynthetic process)|GO:0044281(small molecule metabolic process)|GO:0070062(extracellular vesicular exosome)	ATTCTTGGTACCTCCTGGTGGTGCCTGGGAGGGAGCCACTGCTGTACAGAGATGCCAATT	A_22_P00013937
A_24_P129632	FALSE	NM_004747	NM_004747	9231	DLG5	discs, large homolog 5 (Drosophila)	Hs.652690	ENST00000614211	ref|NM_004747|ens|ENST00000614211|ens|ENST00000372391|ens|ENST00000475613	chr10:79550783-79550724	hs|10q22.3	Homo sapiens discs, large homolog 5 (Drosophila) (DLG5), mRNA [NM_004747]	GO:0005515(protein binding)|GO:0005737(cytoplasm)|GO:0005886(plasma membrane)|GO:0005913(cell-cell adherens junction)|GO:0006461(protein complex assembly)|GO:0007165(signal transduction)|GO:0008013(beta-catenin binding)|GO:0008092(cytoskeletal protein binding)|GO:0008285(negative regulation of cell proliferation)|GO:0016337(cell-cell adhesion)|GO:0030159(receptor signaling complex scaffold activity)|GO:0030859(polarized epithelial cell differentiation)|GO:0030901(midbrain development)|GO:0035556(intracellular signal transduction)|GO:0042981(regulation of apoptotic process)|GO:0045176(apical protein localization)|GO:0045186(zonula adherens assembly)|GO:0045197(establishment or maintenance of epithelial cell apical/basal polarity)|GO:0060441(epithelial tube branching involved in lung morphogenesis)|GO:0071896(protein localization to adherens junction)|GO:0072205(metanephric collecting duct development)	AGTTTTCTAGCTCAGACAAACTATGAAAAACTGTAGACTATTCTCAAGGTATTAACTCGC	A_24_P129632
A_21_P0009560	FALSE				lnc-TCF4-1	lnc-TCF4-1:3			linc|lnc-TCF4-1:3|linc|TCONS_00026526	chr18:53443309-53443250	hs|18q21.2	LNCipedia lincRNA (lnc-TCF4-1), lincRNA [lnc-TCF4-1:3]		ATATGAGGATCAACTAATCGGAACCAGTCATAAGCATCAGATTGGGCCAGCAAGCACATC	A_21_P0009560
A_23_P122041	FALSE	NM_002715	NM_002715	5515	PPP2CA	protein phosphatase 2, catalytic subunit, alpha isozyme	Hs.105818		ref|NM_002715|gb|J03804|gb|AK057424|gb|BC031696	chr5:133533156-133533097	hs|5q31.1	Homo sapiens protein phosphatase 2, catalytic subunit, alpha isozyme (PPP2CA), mRNA [NM_002715]	GO:0000159(protein phosphatase type 2A complex)|GO:0000184(nuclear-transcribed mRNA catabolic process, nonsense-mediated decay)|GO:0000188(inactivation of MAPK activity)|GO:0000278(mitotic cell cycle)|GO:0000775(chromosome, centromeric region)|GO:0000922(spindle pole)|GO:0004722(protein serine/threonine phosphatase activity)|GO:0005515(protein binding)|GO:0005634(nucleus)|GO:0005739(mitochondrion)|GO:0005829(cytosol)|GO:0005886(plasma membrane)|GO:0006275(regulation of DNA replication)|GO:0006355(regulation of transcription, DNA-dependent)|GO:0006470(protein dephosphorylation)|GO:0006672(ceramide metabolic process)|GO:0006915(apoptotic process)|GO:0007084(mitotic nuclear envelope reassembly)|GO:0007498(mesoderm development)|GO:0008022(protein C-terminus binding)|GO:0008380(RNA splicing)|GO:0008543(fibroblast growth factor receptor signaling pathway)|GO:0010033(response to organic substance)|GO:0010467(gene expression)|GO:0010469(regulation of receptor activity)|GO:0010719(negative regulation of epithelial to mesenchymal transition)|GO:0015630(microtubule cytoskeleton)|GO:0016020(membrane)|GO:0019932(second-messenger-mediated signaling)|GO:0030111(regulation of Wnt receptor signaling pathway)|GO:0030155(regulation of cell adhesion)|GO:0030308(negative regulation of cell growth)|GO:0031952(regulation of protein autophosphorylation)|GO:0040008(regulation of growth)|GO:0042176(regulation of protein catabolic process)|GO:0042518(negative regulation of tyrosine phosphorylation of Stat3 protein)|GO:0045595(regulation of cell differentiation)|GO:0046872(metal ion binding)|GO:0046983(protein dimerization activity)|GO:0050811(GABA receptor binding)|GO:0051321(meiotic cell cycle)|GO:0070062(extracellular vesicular exosome)|GO:0070208(protein heterotrimerization)|GO:0071902(positive regulation of protein serine/threonine kinase activity)	CATTAACACCTCGTGAATACAATTTAACTTCCATTTAGCTATAGCTTTACTCAGCATGAC	A_23_P122041
A_33_P3407751	FALSE		AK126029				Hs.640181		gb|AK126029|tc|THC2490293	chr9:77519741-77519682	hs|9q21.13	Homo sapiens cDNA FLJ44041 fis, clone TESTI4029370. [AK126029]		CTTGGAAACTGACTCTCACAGTCCGAAACCCTTCAGATATGCTTTAATCTATGAGTTCAC	A_33_P3407751
A_21_P0000753	FALSE	NR_038289	NR_038289	100507086	DLG1-AS1	DLG1 antisense RNA 1	Hs.636103		ref|NR_038289|linc|lnc-SENP5-3:2|gb|BC039329|tc|THC2613816	chr3:197030307-197030366	hs|3q29	Homo sapiens DLG1 antisense RNA 1 (DLG1-AS1), long non-coding RNA [NR_038289]		TACTAAATCAGCATAGGACTAATAACTGCCTCCCGTGTAAACTGGTCTATCCGGAGAGTG	A_21_P0000753
A_23_P311192	FALSE	NM_178324	NM_178324	10558	SPTLC1	serine palmitoyltransferase, long chain base subunit 1	Hs.90458	ENST00000482632	ref|NM_178324|ens|ENST00000482632|ens|ENST00000337841|gb|AF147304	chr9:94841803-94841744	hs|9q22.31	Homo sapiens serine palmitoyltransferase, long chain base subunit 1 (SPTLC1), transcript variant 2, mRNA [NM_178324]	GO:0004758(serine C-palmitoyltransferase activity)|GO:0005515(protein binding)|GO:0005789(endoplasmic reticulum membrane)|GO:0006665(sphingolipid metabolic process)|GO:0006686(sphingomyelin biosynthetic process)|GO:0016021(integral to membrane)|GO:0017059(serine C-palmitoyltransferase complex)|GO:0030148(sphingolipid biosynthetic process)|GO:0030170(pyridoxal phosphate binding)|GO:0035339(SPOTS complex)|GO:0044281(small molecule metabolic process)|GO:0046511(sphinganine biosynthetic process)|GO:0046512(sphingosine biosynthetic process)|GO:0046513(ceramide biosynthetic process)	GGAACAGGCCAACTAAATATTTGATGAATGTATGATTTCAAATACAGTGAATTCCCTGGG	A_23_P311192
A_21_P0005021	FALSE	NR_038989	NR_038989	100507584	LINC01016	long intergenic non-protein coding RNA 1016	Hs.547104	ENST00000506222	ref|NR_038989|ens|ENST00000506222|linc|lnc-MLN-1:4|linc|lnc-MLN-1:3	chr6:33857981-33857922	hs|6p21.31	Homo sapiens long intergenic non-protein coding RNA 1016 (LINC01016), long non-coding RNA [NR_038989]		TCAGAAAGCAGGGAGCACTTGTAGTTCACCATGATTCCCCTCAAAGCCCTGGGCCAGCCT	A_21_P0005021
A_24_P50950	FALSE		AK095289				Hs.98564	ENST00000492980	ens|ENST00000492980|ens|ENST00000494566|gb|AK095289|tc|THC2478367	chr11:64117534-64117593	hs|11q13.1	coiled-coil domain containing 88B [Source:HGNC Symbol;Acc:HGNC:26757] [ENST00000492980]		TCAGGGAGCTCACAGGACAGTCAGGATAGAGGCAAGAAAACAGGTGACAATAACTAGGTG	A_24_P50950
A_22_P00010075	FALSE				lnc-MPHOSPH8-1	lnc-MPHOSPH8-1:1			linc|lnc-MPHOSPH8-1:1	chr13:20252863-20252922	hs|13q12.11	LNCipedia lincRNA (lnc-MPHOSPH8-1), lincRNA [lnc-MPHOSPH8-1:1]		AGGACCCATGGGGTCCCTATAATCAAATCTTTGGAGTTTTTGTTTTTGTTTTGAGAGAGG	A_22_P00010075
A_33_P3366575	FALSE	NM_018698	NM_018698	55916	NXT2	nuclear transport factor 2-like export factor 2	Hs.25010	ENST00000372103	ref|NM_018698|ref|NM_001242617|ref|NM_001242618|ens|ENST00000372103	chrX:108786050-108786109	hs|Xq23	Homo sapiens nuclear transport factor 2-like export factor 2 (NXT2), transcript variant 1, mRNA [NM_018698]	GO:0005634(nucleus)|GO:0005737(cytoplasm)|GO:0015031(protein transport)|GO:0051028(mRNA transport)	CCTTTTCTAGCAGCTGCCAGTTTGGAGCATTGCCCTCTAAGAGCTTTAAAACTATTTTTT	A_33_P3366575
A_23_P388301	FALSE		BC040859	253143	PRR14L	proline rich 14-like	Hs.438906	ENST00000330495	gb|BC040859|ens|ENST00000330495|tc|NP594240	chr22:32072492-32072433	hs|22q12.2	Homo sapiens chromosome 22 open reading frame 30, mRNA (cDNA clone MGC:50372 IMAGE:5535580), complete cds. [BC040859]		TTCTTTTGCATTTTTAATCTTAGACTTTTGGAGATGTTGAAATGGTCGCTGAAACACTGC	A_23_P388301
A_23_P90895	FALSE	NM_152994	NM_152994	129285	PPP1R21	protein phosphatase 1, regulatory subunit 21	Hs.654619		ref|NM_152994|ref|NM_001193475|ref|NM_001135629|ref|NR_024188	chr2:48692699-48692758	hs|2p16.3	Homo sapiens protein phosphatase 1, regulatory subunit 21 (PPP1R21), transcript variant 2, mRNA [NM_152994]	GO:0016020(membrane)|GO:0019902(phosphatase binding)	ACTTTCATACCTACACAGAACAGAGGATTCAAATTTTTCCTGTTGATTCTGCCATTGACA	A_23_P90895
A_23_P42507	FALSE	NM_139126	NM_139126	85313	PPIL4	peptidylprolyl isomerase (cyclophilin)-like 4	Hs.744238	ENST00000340881	ref|NM_139126|ens|ENST00000340881|ens|ENST00000253329|gb|BC064134	chr6:149833364-149833305	hs|6q25.1	Homo sapiens peptidylprolyl isomerase (cyclophilin)-like 4 (PPIL4), mRNA [NM_139126]	GO:0000166(nucleotide binding)|GO:0000413(protein peptidyl-prolyl isomerization)|GO:0003755(peptidyl-prolyl cis-trans isomerase activity)|GO:0005634(nucleus)|GO:0006457(protein folding)	ACAAGAAGAAAACCCATCACTGTTCTGAAGAGAAAGAAGATGAGGACTACATGCCAATCA	A_23_P42507
A_23_P31224	FALSE	NM_178273	NM_178273	29992	PILRA	paired immunoglobin-like type 2 receptor alpha	Hs.444407	ENST00000432297	ref|NM_178273|ref|NM_178272|ref|NM_013439|ens|ENST00000432297	chr7:99971912-99971971	hs|7q22.1	Homo sapiens paired immunoglobin-like type 2 receptor alpha (PILRA), transcript variant 3, mRNA [NM_178273]	GO:0005515(protein binding)|GO:0005886(plasma membrane)|GO:0007165(signal transduction)|GO:0016021(integral to membrane)|GO:0016032(viral reproduction)|GO:0070062(extracellular vesicular exosome)	GGTCAGAAGAGCGGCTTCCTCAGGATCTCCAACCTGCAGAAGCAGGACCAGTCTGTGTAT	A_23_P31224
A_22_P00012484	FALSE	XR_424260	XR_424260					ENST00000526206	ens|ENST00000526206|ref|XR_424260|ref|XR_428964|ref|XR_432738	chr11:86425061-86425120	hs|11q14.2	PREDICTED: Homo sapiens uncharacterized LOC102724764 (LOC102724764), ncRNA [XR_424260]		CCAATGTATACCATTCTCAGTTGTCTATTTAAGGATTTCTTAGTGAGCTCCATGGTAAAA	A_22_P00012484
A_22_P00023531	FALSE							ENST00000510203	ens|ENST00000510203|linc|lnc-VEGFC-2:1|linc|TCONS_00007908	chr4:177787851-177787792	hs|4q34.3			GATAACAGTTGCAGACAACTAGGAAACACTTTACGATAGAGTGAAGATTTGTCAGTTAAT	A_22_P00023531
A_23_P107693	FALSE	NM_017652	NM_017652	54807	ZNF586	zinc finger protein 586	Hs.625133	ENST00000396150	ref|NM_017652|ref|NM_001204814|ref|NM_001077426|ens|ENST00000396150	chr19:58291275-58291334	hs|19q13.43	Homo sapiens zinc finger protein 586 (ZNF586), transcript variant 1, mRNA [NM_017652]	GO:0003677(DNA binding)|GO:0005634(nucleus)|GO:0006351(transcription, DNA-dependent)|GO:0006355(regulation of transcription, DNA-dependent)|GO:0046872(metal ion binding)	GAATGCTAGCTTCTTTACATAAAAGAGTGCTCCCACTGAAGAAGTGCCTTTTGAGTGCAA	A_23_P107693
A_33_P3320152	FALSE	NM_003094	NM_003094	6635	SNRPE	small nuclear ribonucleoprotein polypeptide E	Hs.334612	ENST00000367208	ref|NM_003094|ens|ENST00000367208|ens|ENST00000470492|ens|ENST00000483099	chr1:203839049-203839108	hs|1q32.1	Homo sapiens small nuclear ribonucleoprotein polypeptide E (SNRPE), mRNA [NM_003094]	GO:0000245(spliceosomal complex assembly)|GO:0000387(spliceosomal snRNP assembly)|GO:0000398(nuclear mRNA splicing, via spliceosome)|GO:0003723(RNA binding)|GO:0005515(protein binding)|GO:0005634(nucleus)|GO:0005654(nucleoplasm)|GO:0005681(spliceosomal complex)|GO:0005682(U5 snRNP)|GO:0005683(U7 snRNP)|GO:0005685(U1 snRNP)|GO:0005686(U2 snRNP)|GO:0005687(U4 snRNP)|GO:0005689(U12-type spliceosomal complex)|GO:0005829(cytosol)|GO:0006366(transcription from RNA polymerase II promoter)|GO:0006369(termination of RNA polymerase II transcription)|GO:0008334(histone mRNA metabolic process)|GO:0008380(RNA splicing)|GO:0010467(gene expression)|GO:0030532(small nuclear ribonucleoprotein complex)|GO:0031124(mRNA 3'-end processing)|GO:0034660(ncRNA metabolic process)|GO:0034709(methylosome)|GO:0034715(pICln-Sm protein complex)|GO:0034719(SMN-Sm protein complex)|GO:0042633(hair cycle)|GO:0046540(U4/U6 x U5 tri-snRNP complex)|GO:0070062(extracellular vesicular exosome)|GO:0071011(precatalytic spliceosome)|GO:0071013(catalytic step 2 spliceosome)	GTCTCCAACTAGAAATGATCAACGAAGTGAGAAACTGTTGAGAAGGATACAGTTTGTTTT	A_33_P3320152
A_22_P00015171	FALSE						Hs.142910	ENST00000449761	ens|ENST00000449761|linc|lnc-SORCS3-5:2|linc|TCONS_00017863|tc|THC2671618	chr10:107900025-107900084	hs|10q25.1			GAATGAAATTGTTTTAAAGATTACCAAGAAGATATAAAATATCAAATGCGGCATTAATGT	A_22_P00015171
A_22_P00015990	FALSE	NM_001287491	NM_001287491	200424	TET3	tet methylcytosine dioxygenase 3	Hs.516107	ENST00000496886	ref|NM_001287491|ens|ENST00000496886|ens|ENST00000409262|linc|lnc-TET3-1:1	chr2:74213774-74213833	hs|2p13.1	Homo sapiens tet methylcytosine dioxygenase 3 (TET3), mRNA [NM_001287491]	GO:0001939(female pronucleus)|GO:0001940(male pronucleus)|GO:0003677(DNA binding)|GO:0005515(protein binding)|GO:0005737(cytoplasm)|GO:0006493(protein O-linked glycosylation)|GO:0010467(gene expression)|GO:0035511(oxidative DNA demethylation)|GO:0040029(regulation of gene expression, epigenetic)|GO:0045944(positive regulation of transcription from RNA polymerase II promoter)|GO:0046872(metal ion binding)|GO:0070579(methylcytosine dioxygenase activity)|GO:0080111(DNA demethylation)|GO:0080182(histone H3-K4 trimethylation)	CAGATCTGCAAACTGCGAAAATGTGAGGTGCTGAAGAAAAAAGTAGGGCTTCTCAAGGAG	A_22_P00015990
A_33_P3223208	FALSE	NM_016122	NM_016122	51134	CEP83	centrosomal protein 83kDa	Hs.279209	ENST00000397807	ref|NM_016122|ref|NM_001042399|ens|ENST00000397807|ens|ENST00000549352	chr12:94763789-94763730	hs|12q22	Homo sapiens centrosomal protein 83kDa (CEP83), transcript variant 1, mRNA [NM_016122]	GO:0003674(molecular_function)|GO:0005515(protein binding)|GO:0005794(Golgi apparatus)|GO:0005814(centriole)|GO:0005829(cytosol)|GO:0006996(organelle organization)|GO:0042384(cilium assembly)|GO:0048278(vesicle docking)|GO:0071539(protein localization to centrosome)	CAAACTGGAAATAACAGACATCAAACTGGAGACAGCAAGAGCTAAGAGTGAGCTAGAAAG	A_33_P3223208
A_33_P3346937	FALSE	NM_001278471	NM_001278471	23041	MON2	MON2 homolog (S. cerevisiae)	Hs.389378		ref|NM_001278471|ref|NM_001278470|ref|NM_001278472|ref|NM_015026	chr12:62902156-62902215	hs|12q14.1	Homo sapiens MON2 homolog (S. cerevisiae) (MON2), transcript variant 4, mRNA [NM_001278471]	GO:0005086(ARF guanyl-nucleotide exchange factor activity)|GO:0005515(protein binding)|GO:0005802(trans-Golgi network)|GO:0006895(Golgi to endosome transport)|GO:0015031(protein transport)|GO:0016192(vesicle-mediated transport)|GO:0030036(actin cytoskeleton organization)|GO:0043547(positive regulation of GTPase activity)|GO:0070062(extracellular vesicular exosome)	AGCACCTCATCTTCTCCAGCACCAGTTGAAAAACCATATTTTCCTATCTGCATGCGTTTG	A_33_P3346937
A_22_P00020853	FALSE				lnc-DBT-3	lnc-DBT-3:1			linc|lnc-DBT-3:1	chr1:100928045-100927986	hs|1p21.2	LNCipedia lincRNA (lnc-DBT-3), lincRNA [lnc-DBT-3:1]		TCTGCATAACTGTAAGCACCACAGGAGGTTAAAAAGAAAACTTCTGTAAGTACTGAAAAT	A_22_P00020853
A_33_P3301095	FALSE									chr4:003913265-003913206	hs|4p16.3			GTGCGTCTTTATGTGTATATCTTTATGTGTATGTGTGTGCATGTGTGTGCACGTGTGTTT	A_33_P3301095
A_33_P3337049	FALSE	NM_001118886	NM_001118886	2742	GLRA2	glycine receptor, alpha 2	Hs.2700		ref|NM_001118886|ref|NM_002063|ref|NM_001171942|ref|NM_001118885	chrX:14749872-14749931	hs|Xp22.2	Homo sapiens glycine receptor, alpha 2 (GLRA2), transcript variant 3, mRNA [NM_001118886]	GO:0005886(plasma membrane)|GO:0005887(integral to plasma membrane)|GO:0006811(ion transport)|GO:0007218(neuropeptide signaling pathway)|GO:0016594(glycine binding)|GO:0016934(extracellular-glycine-gated chloride channel activity)|GO:0022824(transmitter-gated ion channel activity)|GO:0030054(cell junction)|GO:0034220(ion transmembrane transport)|GO:0034707(chloride channel complex)|GO:0045211(postsynaptic membrane)|GO:0055085(transmembrane transport)	CTGTACAAGGGGTTATTTTAAAAAGCATTTGTTCAATTTCAATAAAGCTAAGTGTGCCGC	A_33_P3337049
A_23_P55319	FALSE	NM_004475	NM_004475	2319	FLOT2	flotillin 2	Hs.514038	ENST00000577789	ref|NM_004475|ens|ENST00000577789|ens|ENST00000580805|ens|ENST00000394908	chr17:27206782-27206723	hs|17q11.2	Homo sapiens flotillin 2 (FLOT2), mRNA [NM_004475]	GO:0002020(protease binding)|GO:0002080(acrosomal membrane)|GO:0005515(protein binding)|GO:0005768(endosome)|GO:0005886(plasma membrane)|GO:0005901(caveola)|GO:0005925(focal adhesion)|GO:0007155(cell adhesion)|GO:0008544(epidermis development)|GO:0010629(negative regulation of gene expression)|GO:0016020(membrane)|GO:0016600(flotillin complex)|GO:0030139(endocytic vesicle)|GO:0031982(vesicle)|GO:0035255(ionotropic glutamate receptor binding)|GO:0048471(perinuclear region of cytoplasm)|GO:0050821(protein stabilization)|GO:0070062(extracellular vesicular exosome)|GO:0090002(establishment of protein localization in plasma membrane)	TCTAGCCCTGTTGGGGACAGAAAAGTGTGTAGACCTTCTTCCTGCTAGGGCTGCACTGTC	A_23_P55319
A_32_P928190	FALSE	NR_046245	NR_046245	100130964	LOC100130964	ADAM metallopeptidase domain 3A-like	Hs.181129	ENST00000519537	ref|NR_046245|ens|ENST00000519537|ens|ENST00000523523|linc|lnc-ADAM18-1:1	chr8:39437498-39437557	hs|8p11.22	Homo sapiens ADAM metallopeptidase domain 3A-like (LOC100130964), long non-coding RNA [NR_046245]		CATCAAAAGCCATAAGATAGAGAAAGGATATTACCAAGAAACTTACCATTAACTGGCTTG	A_32_P928190
ERCC-00075_180	pos														ERCC-00075_180
A_23_P100632	FALSE	NM_001002033	NM_001002033	51155	HN1	hematological and neurological expressed 1	Hs.532803		ref|NM_001002033|ref|NM_001288609|ref|NM_001288610|ref|NM_001288611	chr17:73132162-73132103	hs|17q25.1	Homo sapiens hematological and neurological expressed 1 (HN1), transcript variant 3, mRNA [NM_001002033]	GO:0005634(nucleus)|GO:0032502(developmental process)	TTCCTCCATGCTTGTGAACTGCACAACTTGAGCCTGACTGTACATCTCTTGGATTTGTTT	A_23_P100632
A_23_P52974	FALSE	NM_005142	NM_005142	2694	GIF	gastric intrinsic factor (vitamin B synthesis)	Hs.110014	ENST00000533847	ref|NM_005142|ens|ENST00000533847|ens|ENST00000533067|ens|ENST00000525058	chr11:59603362-59603303	hs|11q12.1	Homo sapiens gastric intrinsic factor (vitamin B synthesis) (GIF), mRNA [NM_005142]	GO:0005576(extracellular region)|GO:0005615(extracellular space)|GO:0005768(endosome)|GO:0005902(microvillus)|GO:0006766(vitamin metabolic process)|GO:0006767(water-soluble vitamin metabolic process)|GO:0006824(cobalt ion transport)|GO:0009235(cobalamin metabolic process)|GO:0015889(cobalamin transport)|GO:0016324(apical plasma membrane)|GO:0031419(cobalamin binding)|GO:0043202(lysosomal lumen)|GO:0044281(small molecule metabolic process)	AGACCATCAATGTTAGTGTGAAAAGTGGGTCAGTGTTACTTGTTGTCCTAGAGGAAGCAC	A_23_P52974
A_32_P221	FALSE	NM_144602	NM_144602	123970	C16orf78	chromosome 16 open reading frame 78	Hs.125875	ENST00000299191	ref|NM_144602|ens|ENST00000299191|gb|HQ447400|gb|BC021181	chr16:49433115-49433174	hs|16q12.1	Homo sapiens chromosome 16 open reading frame 78 (C16orf78), mRNA [NM_144602]	GO:0005634(nucleus)	ATCCACCCCCACATGGTCGAAGAGGACATAGATGCTAAAAAGGTGTTCACCGGAATACCC	A_32_P221
A_23_P103070	FALSE	NM_003405	NM_003405	7533	YWHAH	tyrosine 3-monooxygenase/tryptophan 5-monooxygenase activation protein, eta	Hs.226755	ENST00000248975	ref|NM_003405|ens|ENST00000248975|ens|ENST00000471374|gb|X78138	chr22:32353138-32353197	hs|22q12.3	Homo sapiens tyrosine 3-monooxygenase/tryptophan 5-monooxygenase activation protein, eta (YWHAH), mRNA [NM_003405]	GO:0002028(regulation of sodium ion transport)|GO:0003779(actin binding)|GO:0005159(insulin-like growth factor receptor binding)|GO:0005515(protein binding)|GO:0005737(cytoplasm)|GO:0005829(cytosol)|GO:0005886(plasma membrane)|GO:0006713(glucocorticoid catabolic process)|GO:0006886(intracellular protein transport)|GO:0006915(apoptotic process)|GO:0014704(intercalated disc)|GO:0017080(sodium channel regulator activity)|GO:0019899(enzyme binding)|GO:0019904(protein domain specific binding)|GO:0021762(substantia nigra development)|GO:0030659(cytoplasmic vesicle membrane)|GO:0035259(glucocorticoid receptor binding)|GO:0042921(glucocorticoid receptor signaling pathway)|GO:0044325(ion channel binding)|GO:0045664(regulation of neuron differentiation)|GO:0045893(positive regulation of transcription, DNA-dependent)|GO:0046982(protein heterodimerization activity)|GO:0048167(regulation of synaptic plasticity)|GO:0050774(negative regulation of dendrite morphogenesis)|GO:0061024(membrane organization)|GO:0070062(extracellular vesicular exosome)|GO:0086010(membrane depolarization involved in regulation of action potential)|GO:0097193(intrinsic apoptotic signaling pathway)|GO:1900740(positive regulation of protein insertion into mitochondrial membrane involved in apoptotic signaling pathway)|GO:2000649(regulation of sodium ion transmembrane transporter activity)	AGCTGATAGTGTTTCGTTAAGCAGTACATCTTGTGCATGCAAAAATGAATTCACCCCTCC	A_23_P103070
A_23_P79628	FALSE	NM_014614	NM_014614	23198	PSME4	proteasome (prosome, macropain) activator subunit 4	Hs.413801	ENST00000488687	ref|NM_014614|ens|ENST00000488687|ens|ENST00000476586|ens|ENST00000389993	chr2:54092618-54092559	hs|2p16.2	Homo sapiens proteasome (prosome, macropain) activator subunit 4 (PSME4), mRNA [NM_014614]	GO:0000209(protein polyubiquitination)|GO:0000278(mitotic cell cycle)|GO:0002474(antigen processing and presentation of peptide antigen via MHC class I)|GO:0002479(antigen processing and presentation of exogenous peptide antigen via MHC class I, TAP-dependent)|GO:0005634(nucleus)|GO:0005829(cytosol)|GO:0006281(DNA repair)|GO:0006521(regulation of cellular amino acid metabolic process)|GO:0006915(apoptotic process)|GO:0006974(response to DNA damage stimulus)|GO:0006977(DNA damage response, signal transduction by p53 class mediator resulting in cell cycle arrest)|GO:0007275(multicellular organismal development)|GO:0010467(gene expression)|GO:0010499(proteasomal ubiquitin-independent protein catabolic process)|GO:0010952(positive regulation of peptidase activity)|GO:0016032(viral reproduction)|GO:0016504(peptidase activator activity)|GO:0016607(nuclear speck)|GO:0031145(anaphase-promoting complex-dependent proteasomal ubiquitin-dependent protein catabolic process)|GO:0034641(cellular nitrogen compound metabolic process)|GO:0035093(spermatogenesis, exchange of chromosomal proteins)|GO:0042590(antigen processing and presentation of exogenous peptide antigen via MHC class I)|GO:0042981(regulation of apoptotic process)|GO:0043066(negative regulation of apoptotic process)|GO:0044281(small molecule metabolic process)|GO:0051437(positive regulation of ubiquitin-protein ligase activity involved in mitotic cell cycle)|GO:0051439(regulation of ubiquitin-protein ligase activity involved in mitotic cell cycle)|GO:0070577(histone acetyl-lysine binding)|GO:0090090(negative regulation of canonical Wnt receptor signaling pathway)|GO:0090263(positive regulation of canonical Wnt receptor signaling pathway)	CTGCTGAGCTCTCATCATTTTGGTGGTTTCTGTGTTAGATCTCGTTAGTCTGCATTCCAC	A_23_P79628
A_22_P00018186	FALSE							ENST00000520192	ens|ENST00000520192|linc|lnc-ZNF608-7:2	chr5:123649342-123649283	hs|5q23.2	long intergenic non-protein coding RNA 1170 [Source:HGNC Symbol;Acc:HGNC:49542] [ENST00000520192]		TTTGGAACTCTCAGAACAAGGCCATTGGGGGTGGAGATTTCTTACCTATGGCTTAAAGAG	A_22_P00018186
A_23_P2474	FALSE	NM_016319	NM_016319	50813	COPS7A	COP9 signalosome subunit 7A	Hs.530823		ref|NM_016319|ref|NM_001164093|ref|NM_001164095|ref|NM_001164094	chr12:6840330-6840389	hs|12p13.31	Homo sapiens COP9 signalosome subunit 7A (COPS7A), transcript variant 4, mRNA [NM_016319]	GO:0005654(nucleoplasm)|GO:0005737(cytoplasm)|GO:0008180(signalosome)|GO:0010388(cullin deneddylation)	CCCTAACCCCAAACATAGATCACACCTTCTCTAGGGAGGAGTCAAATGTAGGTCATGTTT	A_23_P2474
A_33_P3211473	FALSE	NM_015024	NM_015024	23039	XPO7	exportin 7	Hs.172685	ENST00000252512	ref|NM_015024|ens|ENST00000252512|gb|AB018288|gb|BC014219	chr8:21864036-21864095	hs|8p21.3	Homo sapiens exportin 7 (XPO7), mRNA [NM_015024]	GO:0005049(nuclear export signal receptor activity)|GO:0005634(nucleus)|GO:0005643(nuclear pore)|GO:0005737(cytoplasm)|GO:0006611(protein export from nucleus)|GO:0008536(Ran GTPase binding)|GO:0051028(mRNA transport)	GTGTTTGCTGCATACAGTGTAAGCATTGTGACCGCCAATAAACTTCAATGGTTTCTACTG	A_33_P3211473
A_22_P00011599	FALSE		DB041598		lnc-PCGF2-1	lnc-PCGF2-1:1	Hs.628522		linc|lnc-PCGF2-1:1|gb|DB041598	chr17:36871963-36871904	hs|17q12	DB041598 TESTI2 Homo sapiens cDNA clone TESTI2028710 5', mRNA sequence [DB041598]		ATGGCTGGAAGACTTTTTCCCCTTTGACTCCCTGCTGCTCTCAGAGGTCTCCTGCGTGCT	A_22_P00011599
A_23_P106859	FALSE	NM_006067	NM_006067	10328	EMC8	ER membrane protein complex subunit 8	Hs.173162	ENST00000597291	ref|NM_006067|ref|NM_001142288|ens|ENST00000597291|ens|ENST00000253457	chr16:85813076-85813017	hs|16q24.1	Homo sapiens ER membrane protein complex subunit 8 (EMC8), transcript variant 1, mRNA [NM_006067]	GO:0005634(nucleus)|GO:0005737(cytoplasm)|GO:0005739(mitochondrion)|GO:0016020(membrane)|GO:0072546(ER membrane protein complex)	CTATAATCCTCCAAATCAAAGCTCTTTCTGCTTGTGCAAGATTGTTCCTATTAAACAGTT	A_23_P106859
A_21_P0000368	FALSE	NR_003033	NR_003033	692072	SNORD5	small nucleolar RNA, C/D box 5		ENST00000529794	ref|NR_003033|ens|ENST00000529794|gb|AJ609488|tc|THC2534082	chr11:93466453-93466394	hs|11q21	Homo sapiens small nucleolar RNA, C/D box 5 (SNORD5), small nucleolar RNA [NR_003033]		ATTTAACTGTTCAACTGCTGAATGATAACGGGCATGAACTAAAACTTAATTCTGACAGAG	A_21_P0000368
A_33_P3424462	FALSE	NM_001139459	NM_001139459	163882	CNST	consortin, connexin sorting protein	Hs.368353	ENST00000483271	ref|NM_001139459|ens|ENST00000483271|gb|BC036200|gb|BC010228	chr1:246811411-246811470	hs|1q44	Homo sapiens consortin, connexin sorting protein (CNST), transcript variant 2, mRNA [NM_001139459]	GO:0005515(protein binding)|GO:0005802(trans-Golgi network)|GO:0005886(plasma membrane)|GO:0010923(negative regulation of phosphatase activity)|GO:0016020(membrane)|GO:0016021(integral to membrane)|GO:0019902(phosphatase binding)|GO:0030133(transport vesicle)|GO:0042998(positive regulation of Golgi to plasma membrane protein transport)|GO:0043234(protein complex)|GO:0071253(connexin binding)	CTTGTTTTTGTAAGTTTTCCCTTGTCTCAAACATGAGGGAAAATTCTAGTTAACGTAAGC	A_33_P3424462
A_23_P122775	FALSE	NM_032730	NM_032730	84816	RTN4IP1	reticulon 4 interacting protein 1	Hs.155839	ENST00000539449	ref|NM_032730|ens|ENST00000539449|ens|ENST00000498091|ens|ENST00000369063	chr6:107031286-107031227	hs|6q21	Homo sapiens reticulon 4 interacting protein 1 (RTN4IP1), mRNA [NM_032730]	GO:0005739(mitochondrion)|GO:0008270(zinc ion binding)|GO:0016491(oxidoreductase activity)|GO:0055114(oxidation-reduction process)	AAAGGAGTCCATTATCGCTGGGCATTTTTCATGGCCAGTGGCCCATGTTTAGATGACATT	A_23_P122775
A_21_P0010553	FALSE				XLOC_l2_000399		Hs.639429		linc|TCONS_l2_00000562|gb|BM724054|tc|THC2553396	chr1:143398846-143399669	hs|1q21.1	BROAD Institute lincRNA (XLOC_l2_000399), lincRNA [TCONS_l2_00000562]		ATTGGACACTTGCTCCCATCTACTTTCTTCTCTAGAATCCACGGGTAAGATGTTCTAAGC	A_21_P0010553
A_33_P3236416	FALSE	NM_001004334	NM_001004334	440435	GPR179	G protein-coupled receptor 179	Hs.462915	ENST00000621958	ref|NM_001004334|ens|ENST00000621958|ens|ENST00000610650|ens|ENST00000616987	chr17:36481658-36481599	hs|17q12	Homo sapiens G protein-coupled receptor 179 (GPR179), mRNA [NM_001004334]	GO:0004930(G-protein coupled receptor activity)|GO:0005886(plasma membrane)|GO:0007186(G-protein coupled receptor signaling pathway)|GO:0007601(visual perception)|GO:0016021(integral to membrane)	TCAGCATCTGGCATCCAAAGCAACATCAGAGAGAGAGAACACAGAAGAAAAGCAATTGCC	A_33_P3236416
A_23_P126248	FALSE	NM_019062	NM_019062	54546	RNF186	ring finger protein 186	Hs.124835	ENST00000375121	ref|NM_019062|ens|ENST00000375121|gb|AK000232|gb|AK222991	chr1:20140713-20140654	hs|1p36.13	Homo sapiens ring finger protein 186 (RNF186), mRNA [NM_019062]	GO:0008270(zinc ion binding)|GO:0016021(integral to membrane)	TTGGGATAGCATAGCTAAAACTGTTGGTGGCTAGGGGAGCAGACACAAACTACTTGAACA	A_23_P126248
A_33_P3404566	FALSE									chr9:119158957-119158898	hs|9q33.1			ATCAATACCAAAGGGATGTGGGTCCTGGCGTTGGGAATTCTTTGACAACTTCTTGTCCTT	A_33_P3404566
A_24_P152983	FALSE							ENST00000445363	ens|ENST00000445363	chr5:132279661-132279720	hs|5q31.1			AAGCCCACACGTGTGTTGAGAGCTTCTGACTATCCTTCTTTGGGTTGTTTTGTTGTTCAT	A_24_P152983
A_33_P3377346	FALSE	NR_036481	NR_036481	100132526	FGD5P1	FYVE, RhoGEF and PH domain containing 5 pseudogene 1	Hs.637770	ENST00000611158	ref|NR_036481|ens|ENST00000611158|ens|ENST00000614866|gb|AK056482	chr3:13977892-13977951	hs|3p25.1	Homo sapiens FYVE, RhoGEF and PH domain containing 5 pseudogene 1 (FGD5P1), non-coding RNA [NR_036481]		TAGATGACCACAGGATAAAGAGGAAAGAGGAACATCTCTCTGTCGTGTCTGGGAGTTTCT	A_33_P3377346
A_33_P3355649	FALSE		AK128759				Hs.640064		gb|AK128759|tc|THC2489262	chr4:186920662-186920603	hs|4q35.1	Homo sapiens cDNA FLJ45035 fis, clone BRAWH3019594. [AK128759]		AATGTTTGGAAGACTGTGCCCTGTGAGTGAAATGTTTGGAAGACTGTGCCCTGTGATAAC	A_33_P3355649
A_33_P3378772	FALSE	NM_173611	NM_173611	283742	FAM98B	family with sequence similarity 98, member B	Hs.744003	ENST00000397609	ref|NM_173611|ens|ENST00000397609|gb|BC093898|gb|BC035600	chr15:38773570-38773629	hs|15q14	Homo sapiens family with sequence similarity 98, member B (FAM98B), mRNA [NM_173611]	GO:0005634(nucleus)|GO:0005737(cytoplasm)|GO:0072669(tRNA-splicing ligase complex)	ACATCTACTTGCTGCTCGTGAAGATCTATCCAAGATCATTAGGACAAGTAGTGGCACCAG	A_33_P3378772
A_33_P3353941	FALSE	NM_005026	NM_005026	5293	PIK3CD	phosphatidylinositol-4,5-bisphosphate 3-kinase, catalytic subunit delta	Hs.518451	ENST00000543390	ref|NM_005026|ens|ENST00000543390|ens|ENST00000377346|ens|ENST00000536656	chr1:9787045-9787104	hs|1p36.22	Homo sapiens phosphatidylinositol-4,5-bisphosphate 3-kinase, catalytic subunit delta (PIK3CD), mRNA [NM_005026]	GO:0001779(natural killer cell differentiation)|GO:0001782(B cell homeostasis)|GO:0001816(cytokine production)|GO:0002250(adaptive immune response)|GO:0002551(mast cell chemotaxis)|GO:0002679(respiratory burst involved in defense response)|GO:0005515(protein binding)|GO:0005524(ATP binding)|GO:0005829(cytosol)|GO:0005886(plasma membrane)|GO:0005942(phosphatidylinositol 3-kinase complex)|GO:0006468(protein phosphorylation)|GO:0006644(phospholipid metabolic process)|GO:0006661(phosphatidylinositol biosynthetic process)|GO:0006954(inflammatory response)|GO:0007165(signal transduction)|GO:0007173(epidermal growth factor receptor signaling pathway)|GO:0008543(fibroblast growth factor receptor signaling pathway)|GO:0010818(T cell chemotaxis)|GO:0014065(phosphatidylinositol 3-kinase cascade)|GO:0016303(1-phosphatidylinositol-3-kinase activity)|GO:0030101(natural killer cell activation)|GO:0030217(T cell differentiation)|GO:0030593(neutrophil chemotaxis)|GO:0035004(phosphatidylinositol 3-kinase activity)|GO:0035005(1-phosphatidylinositol-4-phosphate 3-kinase activity)|GO:0035747(natural killer cell chemotaxis)|GO:0035754(B cell chemotaxis)|GO:0036092(phosphatidylinositol-3-phosphate biosynthetic process)|GO:0038095(Fc-epsilon receptor signaling pathway)|GO:0042110(T cell activation)|GO:0042113(B cell activation)|GO:0042629(mast cell granule)|GO:0043303(mast cell degranulation)|GO:0044281(small molecule metabolic process)|GO:0045087(innate immune response)|GO:0046854(phosphatidylinositol phosphorylation)|GO:0046934(phosphatidylinositol-4,5-bisphosphate 3-kinase activity)|GO:0048011(nerve growth factor receptor signaling pathway)|GO:0048015(phosphatidylinositol-mediated signaling)|GO:0050852(T cell receptor signaling pathway)|GO:0050853(B cell receptor signaling pathway)|GO:0060374(mast cell differentiation)|GO:0072672(neutrophil extravasation)	AGCTGGAAAACCAAAGTGAACTGGCTGGCCCACAACGTGTCCAAAGACAACAGGCAGTAG	A_33_P3353941
A_21_P0006662	FALSE	NR_026794	NR_026794	731789	LINC00202-2	long intergenic non-protein coding RNA 202-2	Hs.178186	ENST00000454991	ref|NR_026794|ens|ENST00000454991|linc|lnc-PDSS1-1:3|linc|lnc-PDSS1-1:2	chr10:26933876-26933935	hs|10p12.1	Homo sapiens long intergenic non-protein coding RNA 202-2 (LINC00202-2), long non-coding RNA [NR_026794]		GGGATACTCCTATTTCTTAGACAATCAAACCAATGATCAGAAAGACTAGATAAATCACCA	A_21_P0006662
A_33_P3402526	FALSE	NM_018590	NM_018590	55454	CSGALNACT2	chondroitin sulfate N-acetylgalactosaminyltransferase 2	Hs.657569	ENST00000538229	ref|NM_018590|ens|ENST00000538229|ens|ENST00000374466|ens|ENST00000332270	chr10:43678931-43678990	hs|10q11.21	Homo sapiens chondroitin sulfate N-acetylgalactosaminyltransferase 2 (CSGALNACT2), mRNA [NM_018590]	GO:0000139(Golgi membrane)|GO:0005975(carbohydrate metabolic process)|GO:0008376(acetylgalactosaminyltransferase activity)|GO:0009405(pathogenesis)|GO:0016020(membrane)|GO:0030166(proteoglycan biosynthetic process)|GO:0030173(integral to Golgi membrane)|GO:0030203(glycosaminoglycan metabolic process)|GO:0030204(chondroitin sulfate metabolic process)|GO:0030206(chondroitin sulfate biosynthetic process)|GO:0032580(Golgi cisterna membrane)|GO:0044281(small molecule metabolic process)|GO:0046872(metal ion binding)|GO:0047237(glucuronylgalactosylproteoglycan 4-beta-N-acetylgalactosaminyltransferase activity)|GO:0050650(chondroitin sulfate proteoglycan biosynthetic process)|GO:0050651(dermatan sulfate proteoglycan biosynthetic process)|GO:0050652(dermatan sulfate proteoglycan biosynthetic process, polysaccharide chain biosynthetic process)|GO:0050653(chondroitin sulfate proteoglycan biosynthetic process, polysaccharide chain biosynthetic process)	GAAATAGAGACGCATCTTCATAAACAGGCATACAGGACAAACAGCGAAGCTGTTGGTTGA	A_33_P3402526
A_24_P274640	FALSE	NM_001042490	NM_001042490	730394	GTF2H2C_2	GTF2H2 family member C, copy 2	Hs.422901	ENST00000508065	ref|NM_001042490|ref|NM_001515|ref|NM_001098728|ens|ENST00000508065	chr5:68882120-68882179	hs|5q13.2	Homo sapiens GTF2H2 family member C, copy 2 (GTF2H2C_2), mRNA [NM_001042490]	GO:0000439(core TFIIH complex)|GO:0006289(nucleotide-excision repair)|GO:0006351(transcription, DNA-dependent)|GO:0006355(regulation of transcription, DNA-dependent)|GO:0008270(zinc ion binding)	ACCATCATTTGTTTCCTTTGGATGCTTTTCAAGAAATTCCCCTAGAAGAATATAATGGAG	A_24_P274640
A_23_P6546	FALSE	NM_020461	NM_020461	85378	TUBGCP6	tubulin, gamma complex associated protein 6	Hs.336431	ENST00000425018	ref|NM_020461|ens|ENST00000425018|ens|ENST00000491449|ens|ENST00000439308	chr22:50656772-50656713	hs|22q13.33	Homo sapiens tubulin, gamma complex associated protein 6 (TUBGCP6), mRNA [NM_020461]	GO:0000086(G2/M transition of mitotic cell cycle)|GO:0000278(mitotic cell cycle)|GO:0000922(spindle pole)|GO:0005813(centrosome)|GO:0005829(cytosol)|GO:0005874(microtubule)|GO:0007020(microtubule nucleation)|GO:0008017(microtubule binding)|GO:0008274(gamma-tubulin ring complex)|GO:0016020(membrane)|GO:0070062(extracellular vesicular exosome)	GAGATGCAGCATTTCGTGAAGGTCATCCAGGGCTACATCGCCAACCAGATCCTGCACGTC	A_23_P6546
A_22_P00008336	FALSE	XR_245809	XR_245809	101929002	LOC101929002	uncharacterized LOC101929002	Hs.639356	ENST00000555299	ens|ENST00000555299|ref|XR_245809|ref|XR_248013|ref|XR_253297	chr14:93373505-93373446	hs|14q32.12	PREDICTED: Homo sapiens uncharacterized LOC101929002 (LOC101929002), ncRNA [XR_245809]		TCTTTGCAAAGCACTGAGTGTGCTTCCAGGAGCCTCCCAGAACCTATCGGCATGCCCTGA	A_22_P00008336
A_23_P105138	FALSE	NM_001752	NM_001752	847	CAT	catalase	Hs.502302	ENST00000241052	ref|NM_001752|ens|ENST00000241052|gb|AK291585|gb|BC110398	chr11:34493034-34493093	hs|11p13	Homo sapiens catalase (CAT), mRNA [NM_001752]	GO:0000302(response to reactive oxygen species)|GO:0001649(osteoblast differentiation)|GO:0001657(ureteric bud development)|GO:0001666(response to hypoxia)|GO:0004046(aminoacylase activity)|GO:0004096(catalase activity)|GO:0005102(receptor binding)|GO:0005758(mitochondrial intermembrane space)|GO:0005764(lysosome)|GO:0005777(peroxisome)|GO:0005778(peroxisomal membrane)|GO:0005782(peroxisomal matrix)|GO:0005783(endoplasmic reticulum)|GO:0005794(Golgi apparatus)|GO:0005829(cytosol)|GO:0005886(plasma membrane)|GO:0005925(focal adhesion)|GO:0006144(purine base metabolic process)|GO:0006195(purine nucleotide catabolic process)|GO:0006641(triglyceride metabolic process)|GO:0007568(aging)|GO:0008203(cholesterol metabolic process)|GO:0009060(aerobic respiration)|GO:0009650(UV protection)|GO:0014068(positive regulation of phosphatidylinositol 3-kinase cascade)|GO:0016020(membrane)|GO:0016209(antioxidant activity)|GO:0016684(oxidoreductase activity, acting on peroxide as acceptor)|GO:0019899(enzyme binding)|GO:0020027(hemoglobin metabolic process)|GO:0020037(heme binding)|GO:0032088(negative regulation of NF-kappaB transcription factor activity)|GO:0033197(response to vitamin E)|GO:0042744(hydrogen peroxide catabolic process)|GO:0042803(protein homodimerization activity)|GO:0043066(negative regulation of apoptotic process)|GO:0043231(intracellular membrane-bounded organelle)|GO:0044281(small molecule metabolic process)|GO:0046872(metal ion binding)|GO:0050661(NADP binding)|GO:0051092(positive regulation of NF-kappaB transcription factor activity)|GO:0051262(protein tetramerization)|GO:0051289(protein homotetramerization)|GO:0051781(positive regulation of cell division)|GO:0055086(nucleobase-containing small molecule metabolic process)|GO:0055093(response to hyperoxia)|GO:0070062(extracellular vesicular exosome)|GO:0071363(cellular response to growth factor stimulus)	CTCATCACTGGATGAAGATTCTCCTGTGCTAGATGTGCAAATGCAAGCTAGTGGCTTCAA	A_23_P105138
A_24_P162979	FALSE	NM_024933	NM_024933	79998	ANKRD53	ankyrin repeat domain 53	Hs.512744	ENST00000272421	ref|NM_024933|ref|NM_001115116|ens|ENST00000272421|ref|XM_005264569	chr2:71211943-71212002	hs|2p13.3	Homo sapiens ankyrin repeat domain 53 (ANKRD53), transcript variant 2, mRNA [NM_024933]		AGATGCCCAAGCCCATCTACAGGAAGCCCACGGTCAAGCGGCCCACAATGTGGAATGTTA	A_24_P162979
A_22_P00007208	FALSE	NR_029508	NR_029508	407048	MIR92A1	microRNA 92a-1	Hs.24115	ENST00000581816	ref|NR_029508|ens|ENST00000581816|linc|lnc-GPC5-1:8|linc|lnc-GPC5-1:3	chr13:92003569-92003628	hs|13q31.3	Homo sapiens microRNA 92a-1 (MIR92A1), microRNA [NR_029508]		TTTCTACACAGGTTGGGATCGGTTGCAATGCTGTGTTTCTGTATGGTATTGCACTTGTCC	A_22_P00007208
A_22_P00004881	FALSE				lnc-CYS1-3	lnc-CYS1-3:1			linc|lnc-CYS1-3:1|linc|TCONS_00004139	chr2:10149610-10149551	hs|2p25.1	LNCipedia lincRNA (lnc-CYS1-3), lincRNA [lnc-CYS1-3:1]		TTTCATACACAGAGGATTCCAGAACAACCAGAGGCGAGCCCTGGACAGGGAGAGCAGGAG	A_22_P00004881
A_24_P15325	FALSE		AJ301560	286046	XKR6	XK, Kell blood group complex subunit-related family, member 6	Hs.666146		gb|AJ301560|tc|THC2687694	chr8:11052296-11052237	hs|8p23.1	Homo sapiens partial mRNA for hypothetical protein (C8orf7 gene). [AJ301560]	GO:0016021(integral to membrane)	TCTGTCTTCAACATCATTTGATACTATAGACTTATTCATAAGGTCAATTGCCTAGTCAGG	A_24_P15325
A_22_P00015216	FALSE			102606463	LINC01152	long intergenic non-protein coding RNA 1152		ENST00000538693	ens|ENST00000538693|linc|lnc-SOX9-2:1	chr17:70026466-70026525	hs|17q24.3	long intergenic non-protein coding RNA 1152 [Source:HGNC Symbol;Acc:HGNC:16752] [ENST00000538693]		TGTAATATTGCCACAGACTGATTCCCGTTGCCTTTGATATGCAACCTGTGCCTACAGTCA	A_22_P00015216
A_21_P0001390	FALSE				lnc-CEP350-1	lnc-CEP350-1:1			linc|lnc-CEP350-1:1|linc|TCONS_00001210	chr1:180103745-180103804	hs|1q25.2	LNCipedia lincRNA (lnc-CEP350-1), lincRNA [lnc-CEP350-1:1]		GGTACCTTTGTACAGAGCTGTGGTCATATCAATTGGCACAATACTTTTGGAAATTACAAT	A_21_P0001390
A_23_P26976	FALSE	NM_001267	NM_001267	1101	CHAD	chondroadherin	Hs.97220	ENST00000258969	ref|NM_001267|ens|ENST00000258969|ens|ENST00000508540|ens|ENST00000506187	chr17:48542134-48542075	hs|17q21.33	Homo sapiens chondroadherin (CHAD), mRNA [NM_001267]	GO:0001502(cartilage condensation)|GO:0005578(proteinaceous extracellular matrix)|GO:0060348(bone development)|GO:1900155(negative regulation of bone trabecula formation)	CCCCAAGTCAATCAGAACCACAACAGGTTGGTCATCAGGATGGCCACCCTCCCAGGATCA	A_23_P26976
A_33_P3392907	FALSE		AK125720	100128001	LOC100128001	uncharacterized LOC100128001	Hs.673630		gb|AK125720|tc|THC2662139	chr11:475559-475618	hs|11p15.5	Homo sapiens cDNA FLJ43732 fis, clone TESTI1000491. [AK125720]		ACATATTCACGCGTTTGTGTGTACAGACATATTCACAGCCTCGAAAGAGTGGAATCCTGA	A_33_P3392907
A_22_P00025271	FALSE		AL831840	486	FXYD2	FXYD domain containing ion transport regulator 2	Hs.737551	ENST00000514385	ens|ENST00000514385|linc|lnc-FXYD2-1:1|gb|AL831840|tc|THC2606530	chr11:117671706-117671647	hs|11q23.3	FXYD domain containing ion transport regulator 2 [Source:HGNC Symbol;Acc:HGNC:4026] [ENST00000514385]	GO:0001558(regulation of cell growth)|GO:0005215(transporter activity)|GO:0005216(ion channel activity)|GO:0005391(sodium:potassium-exchanging ATPase activity)|GO:0005886(plasma membrane)|GO:0005890(sodium:potassium-exchanging ATPase complex)|GO:0006810(transport)|GO:0006813(potassium ion transport)|GO:0016323(basolateral plasma membrane)|GO:0034220(ion transmembrane transport)|GO:0035725(sodium ion transmembrane transport)|GO:0042127(regulation of cell proliferation)|GO:0043231(intracellular membrane-bounded organelle)|GO:0055085(transmembrane transport)|GO:0070062(extracellular vesicular exosome)	ACCCTGTTTATACTCAAGTTGTCAAAGAATTCCAGAGGGCATATGAAGCCATTGTTAAAA	A_22_P00025271
A_24_P39639	FALSE	NM_058219	NM_058219	118460	EXOSC6	exosome component 6	Hs.660633		ref|NM_058219|gb|BC039194|gb|BC052252|gb|BC042832	chr16:70284830-70284771	hs|16q22.1	Homo sapiens exosome component 6 (EXOSC6), mRNA [NM_058219]	GO:0000178(exosome (RNase complex))|GO:0000288(nuclear-transcribed mRNA catabolic process, deadenylation-dependent decay)|GO:0004532(exoribonuclease activity)|GO:0005730(nucleolus)|GO:0005829(cytosol)|GO:0006364(rRNA processing)|GO:0010467(gene expression)|GO:0043928(exonucleolytic nuclear-transcribed mRNA catabolic process involved in deadenylation-dependent decay)|GO:0045006(DNA deamination)|GO:0045190(isotype switching)	ACTTGGTCTGGAGCAGGGACTACTTGGAATGATAAAGGCAAAACTCAACAGCCCCTGGAG	A_24_P39639
A_22_P00004155	FALSE	XR_253017	XR_253017	400002	FLJ46363	uncharacterized FLJ46363	Hs.674034	ENST00000420905	ens|ENST00000420905|ref|XR_253017|ref|XR_432784|ref|XR_247778	chr12:10104415-10104356	hs|12p13.2	PREDICTED: Homo sapiens uncharacterized FLJ46363 (FLJ46363), transcript variant X1, misc_RNA [XR_253017]		CTGGCCCACAGCCACATGCAGACCAACCCTGAAGAATACACCCAAGCGGTCTGCACTCAG	A_22_P00004155
A_21_P0005503	FALSE				lnc-SBDS-2	lnc-SBDS-2:2			linc|lnc-SBDS-2:2|linc|TCONS_00013856	chr7:66798498-66798439	hs|7q11.21	LNCipedia lincRNA (lnc-SBDS-2), lincRNA [lnc-SBDS-2:2]		TGGAACTTTGGAAGGGCCTCCTCACCCAATAGGAAGACCTGGCTAGGAATTTAATTTTTT	A_21_P0005503
A_22_P00023392	FALSE	NR_105000	NR_105000	100506526	LOC100506526	uncharacterized LOC100506526	Hs.662277	ENST00000506550	ref|NR_105000|ens|ENST00000506550|linc|lnc-C5orf43-5:1|linc|lnc-C5orf43-5:5	chr5:61028686-61028627	hs|5q12.1	Homo sapiens uncharacterized LOC100506526 (LOC100506526), long non-coding RNA [NR_105000]		GAAAACTAATTTGCAGAAAAATAGCCCCTGCCAGCCAACTTCTTCTCCTAAATGTATGCT	A_22_P00023392
ERCC-00081_60	pos								DQ854991	unmapped					ERCC-00081_60
A_22_P00002274	FALSE		BG484339		lnc-C10orf31-5	lnc-C10orf31-5:1	Hs.637313		linc|lnc-C10orf31-5:1|gb|BG484339	chr10:11052938-11052879	hs|10p14	602504972F1 NIH_MGC_77 Homo sapiens cDNA clone IMAGE:4618601 5', mRNA sequence [BG484339]		ATGCTTTCTGCATTAGCACTGTGCTCCATTTCTTCAGTCCTATGCCCTTCCCAAAATTGG	A_22_P00002274
A_33_P3365760	FALSE	NM_012108	NM_012108	26228	STAP1	signal transducing adaptor family member 1	Hs.435579	ENST00000396225	ref|NM_012108|ens|ENST00000396225|ens|ENST00000265404|ref|XR_427541	chr4:68472036-68472095	hs|4q13.2	Homo sapiens signal transducing adaptor family member 1 (STAP1), mRNA [NM_012108]	GO:0005070(SH3/SH2 adaptor activity)|GO:0005515(protein binding)|GO:0005634(nucleus)|GO:0005737(cytoplasm)|GO:0005739(mitochondrion)|GO:0006886(intracellular protein transport)|GO:0007165(signal transduction)|GO:0007169(transmembrane receptor protein tyrosine kinase signaling pathway)|GO:0009967(positive regulation of signal transduction)|GO:0043234(protein complex)|GO:0061025(membrane fusion)	GAGAAGTGAAAAGTTGAAGAAAAATCCACACATTGCATGAAATACAATGTGAAAGCTCCT	A_33_P3365760
A_23_P393645	FALSE	NM_139025	NM_139025	11093	ADAMTS13	ADAM metallopeptidase with thrombospondin type 1 motif, 13	Hs.131433		ref|NM_139025|ref|NM_139027|ref|NM_139026|ref|NR_024514	chr9:136324399-136324458	hs|9q34.2	Homo sapiens ADAM metallopeptidase with thrombospondin type 1 motif, 13 (ADAMTS13), transcript variant 1, mRNA [NM_139025]	GO:0004222(metalloendopeptidase activity)|GO:0005178(integrin binding)|GO:0005509(calcium ion binding)|GO:0005515(protein binding)|GO:0005578(proteinaceous extracellular matrix)|GO:0005615(extracellular space)|GO:0005788(endoplasmic reticulum lumen)|GO:0006493(protein O-linked glycosylation)|GO:0006508(proteolysis)|GO:0007160(cell-matrix adhesion)|GO:0007229(integrin-mediated signaling pathway)|GO:0008237(metallopeptidase activity)|GO:0008270(zinc ion binding)|GO:0009100(glycoprotein metabolic process)|GO:0009636(response to toxin)|GO:0009986(cell surface)|GO:0016485(protein processing)|GO:0030168(platelet activation)|GO:0034341(response to interferon-gamma)|GO:0034612(response to tumor necrosis factor)|GO:0036066(protein O-linked fucosylation)|GO:0043171(peptide catabolic process)|GO:0043687(post-translational protein modification)|GO:0044267(cellular protein metabolic process)|GO:0070670(response to interleukin-4)	CTACTTTAGAGTCTTCTCCAATGTCCAAAAGGCTAGGGGGTTGGAGGTGGGGACTCTGGA	A_23_P393645
A_22_P00024466	FALSE						Hs.160973	ENST00000434493	ens|ENST00000434493|linc|lnc-MAP3K7-1:1|linc|TCONS_00011527|gb|BX110434	chr6:92100130-92100071	hs|6q15	BX110434 Soares_NFL_T_GBC_S1 Homo sapiens cDNA clone IMAGp998A165209, mRNA sequence [BX110434]		GGCACTGGTTCTTCTCATTGTGTATTCCTTTTCAGATGCATACTTTCTCCCTTTAACAAC	A_22_P00024466
A_33_P3238493	FALSE	NM_014974	NM_014974	22982	DIP2C	DIP2 disco-interacting protein 2 homolog C (Drosophila)	Hs.432397	ENST00000423550	ref|NM_014974|ens|ENST00000423550|ens|ENST00000280886|ens|ENST00000381496	chr10:532459-532400	hs|10p15.3	Homo sapiens DIP2 disco-interacting protein 2 homolog C (Drosophila) (DIP2C), mRNA [NM_014974]	GO:0003674(molecular_function)|GO:0003824(catalytic activity)|GO:0005575(cellular_component)|GO:0005634(nucleus)|GO:0008134(transcription factor binding)|GO:0008150(biological_process)|GO:0008152(metabolic process)	CAAAAAGGATATGAAAAGAAGAGGTCAAAGTTAATTGGAGCCTACCTTCCGCAGCCTCCG	A_33_P3238493
A_32_P104746	FALSE	NM_020972	NM_020972	57732	ZFYVE28	zinc finger, FYVE domain containing 28	Hs.292056	ENST00000290974	ref|NM_020972|ref|NM_001172659|ref|NM_001172656|ens|ENST00000290974	chr4:2271519-2271460	hs|4p16.3	Homo sapiens zinc finger, FYVE domain containing 28 (ZFYVE28), transcript variant 2, mRNA [NM_020972]	GO:0005515(protein binding)|GO:0005829(cytosol)|GO:0007175(negative regulation of epidermal growth factor-activated receptor activity)|GO:0031901(early endosome membrane)|GO:0032266(phosphatidylinositol-3-phosphate binding)|GO:0042059(negative regulation of epidermal growth factor receptor signaling pathway)|GO:0046872(metal ion binding)	TTTTGGAGATGACACACCTACTGCTTCTTTTCTAGGATAAATCTAATTACTGTTTACTGG	A_32_P104746
A_21_P0005011	FALSE				lnc-MBOAT1-1	lnc-MBOAT1-1:1			linc|lnc-MBOAT1-1:1|linc|lnc-MBOAT1-1:2|linc|TCONS_00012106|linc|TCONS_00012677	chr6:20331558-20331499	hs|6p22.3	LNCipedia lincRNA (lnc-MBOAT1-1), lincRNA [lnc-MBOAT1-1:1]		GTTTCCTCCTCATCAGGCTTCATTTTTCCTTCCATGTTTTGTGAGGAGTCTGTCATTACT	A_21_P0005011
A_24_P50028	FALSE	NM_017516	NM_017516	54734	RAB39A	RAB39A, member RAS oncogene family	Hs.354906	ENST00000320578	ref|NM_017516|ens|ENST00000320578|gb|BC028064|tc|THC2481534	chr11:107833715-107833774	hs|11q22.3	Homo sapiens RAB39A, member RAS oncogene family (RAB39A), mRNA [NM_017516]	GO:0003924(GTPase activity)|GO:0005525(GTP binding)|GO:0005794(Golgi apparatus)|GO:0005886(plasma membrane)|GO:0006184(GTP catabolic process)|GO:0006886(intracellular protein transport)|GO:0019003(GDP binding)|GO:0030670(phagocytic vesicle membrane)|GO:0032482(Rab protein signal transduction)|GO:0045335(phagocytic vesicle)|GO:0090383(phagosome acidification)|GO:0090385(phagosome-lysosome fusion)	CTAAGGATCCAAGCAAACTACTTTAAGCAAATATTTGTAAAATTAAAAACGGAGGACCGC	A_24_P50028
A_21_P0013162	FALSE	NR_034115	NR_034115	729178	STXBP5-AS1	STXBP5 antisense RNA 1	Hs.557608		ref|NR_034115|linc|lnc-SHPRH-2:5|linc|lnc-SHPRH-2:2|linc|lnc-SHPRH-2:1	chr6:147181860-147181801	hs|6q24.3	Homo sapiens STXBP5 antisense RNA 1 (STXBP5-AS1), long non-coding RNA [NR_034115]		AAACGGGCTGTGGAAAAAGAGAATGCATGGCCAAAAATGGTGGTGCTCTCTGTCCAAAAA	A_21_P0013162
A_21_P0008084	FALSE				lnc-IRG1-1	lnc-IRG1-1:1			linc|lnc-IRG1-1:1|linc|TCONS_00021836|tc|THC2741096	chr13:77266071-77266130	hs|13q22.3	LNCipedia lincRNA (lnc-IRG1-1), lincRNA [lnc-IRG1-1:1]		GTCCTTGGCCATTTGTACTTTTTAAAAGAACATGTTGTTCCAAACTAACAATGTCTCCTA	A_21_P0008084
A_21_P0006746	FALSE				lnc-CUL2-1	lnc-CUL2-1:2			linc|lnc-CUL2-1:2|linc|TCONS_00017951|tc|THC2737253	chr10:35407170-35407111	hs|10p11.21	AC007764 F22C12.23 {Arabidopsis thaliana} (exp=0; wgp=1; cg=0), partial (6%) [THC2737253]		CAACTCTAACTTTGGGATTTCTAGCTTCAGAGAAATGAAAATTTAGAATGACCAAGGGGA	A_21_P0006746
A_33_P3366266	FALSE				lnc-TRIM29-1	lnc-TRIM29-1:2			linc|lnc-TRIM29-1:2	chr11:120129687-120129628	hs|11q23.3	LNCipedia lincRNA (lnc-TRIM29-1), lincRNA [lnc-TRIM29-1:2]		GTTCCTCAGCAAGGTCTCTTTGTTCGTTAGGAAATACAACCCACATTTCTTCTCAGTCTG	A_33_P3366266
A_22_P00009556	FALSE				lnc-MAP3K6-1	lnc-MAP3K6-1:1			linc|lnc-MAP3K6-1:1	chr1:27633354-27633295	hs|1p36.11	LNCipedia lincRNA (lnc-MAP3K6-1), lincRNA [lnc-MAP3K6-1:1]		AAACCTTTCCTGAAGACCACAGGGGAGCTAGCCTTGCAGGCTAGGGAGCAAGAGTGGCAA	A_22_P00009556
A_24_P118938	FALSE	NM_001256798	NM_001256798	140688	NOL4L	nucleolar protein 4-like	Hs.516978	ENST00000359676	ref|NM_001256798|ref|NM_080616|ens|ENST00000359676|ens|ENST00000621426	chr20:31031812-31031753	hs|20q11.21	Homo sapiens nucleolar protein 4-like (NOL4L), transcript variant 1, mRNA [NM_001256798]	GO:0005654(nucleoplasm)|GO:0005737(cytoplasm)	CTACGTTTCCACCTAAAAATACAACAAAAAACCTATACCACGTAGAACTCAGATTGGCTG	A_24_P118938
A_23_P364324	FALSE	NM_152701	NM_152701	154664	ABCA13	ATP-binding cassette, sub-family A (ABC1), member 13	Hs.226568	ENST00000435803	ref|NM_152701|ens|ENST00000435803|gb|AK091270|gb|AX746886	chr7:48686854-48686913	hs|7p12.3	Homo sapiens ATP-binding cassette, sub-family A (ABC1), member 13 (ABCA13), mRNA [NM_152701]	GO:0005215(transporter activity)|GO:0005524(ATP binding)|GO:0006810(transport)|GO:0008152(metabolic process)|GO:0016021(integral to membrane)|GO:0016887(ATPase activity)	ACAATCACTGATAGCTTTGTTGTGAGCAATTTTGATTCCCATGTATCACATGAATTACAC	A_23_P364324
A_21_P0003486	FALSE				lnc-PPP3CA-2	lnc-PPP3CA-2:1			linc|lnc-PPP3CA-2:1|linc|TCONS_00007799	chr4:101712388-101712329	hs|4q24	LNCipedia lincRNA (lnc-PPP3CA-2), lincRNA [lnc-PPP3CA-2:1]		TCAGTAACGTGAGGACTAAAACAGAGCAAATGTCACCTTGTCCCTGCATCAGCTCCAGAA	A_21_P0003486
A_23_P10077	FALSE	NM_020376	NM_020376	57104	PNPLA2	patatin-like phospholipase domain containing 2	Hs.654697	ENST00000529255	ref|NM_020376|ens|ENST00000529255|ens|ENST00000525250|ens|ENST00000617551	chr11:824896-824955	hs|11p15.5	Homo sapiens patatin-like phospholipase domain containing 2 (PNPLA2), mRNA [NM_020376]	GO:0004806(triglyceride lipase activity)|GO:0005789(endoplasmic reticulum membrane)|GO:0005811(lipid particle)|GO:0005829(cytosol)|GO:0005886(plasma membrane)|GO:0006644(phospholipid metabolic process)|GO:0010891(negative regulation of sequestering of triglyceride)|GO:0010898(positive regulation of triglyceride catabolic process)|GO:0016021(integral to membrane)|GO:0019433(triglyceride catabolic process)|GO:0019915(lipid storage)|GO:0034389(lipid particle organization)|GO:0036155(acylglycerol acyl-chain remodeling)|GO:0043231(intracellular membrane-bounded organelle)|GO:0044281(small molecule metabolic process)|GO:0046474(glycerophospholipid biosynthetic process)	CGCCTCCATTACCACTGCGCAGTGAGATGAGGGGACTCACAGTTGCCAAGAGGGGTCTTT	A_23_P10077
A_21_P0001397	FALSE				lnc-TSEN15-1	lnc-TSEN15-1:1			linc|lnc-TSEN15-1:1|linc|TCONS_00001218	chr1:184091478-184091537	hs|1q25.3	LNCipedia lincRNA (lnc-TSEN15-1), lincRNA [lnc-TSEN15-1:1]		ACAGGAGGTAGAAGAAAAGTGTTCTCTCACTAAAGCATGGTGGGTGTTTTCAAAATGTTT	A_21_P0001397
A_33_P3221353	FALSE	NM_001009814	NM_001009814	23078	VWA8	von Willebrand factor A domain containing 8	Hs.368282	ENST00000379302	ref|NM_001009814|ens|ENST00000379302|ens|ENST00000281496|ref|XM_006719792	chr13:42439932-42439873	hs|13q14.11	Homo sapiens von Willebrand factor A domain containing 8 (VWA8), transcript variant 2, mRNA [NM_001009814]	GO:0005524(ATP binding)|GO:0005576(extracellular region)|GO:0005739(mitochondrion)|GO:0008152(metabolic process)|GO:0016887(ATPase activity)	GATCGCTAAGAACTTTGCCGATACCTTAGGATACAACATAGAACCTATTATGCTCTATCA	A_33_P3221353
A_22_P00000214	FALSE		AK294910	3980	LIG3	ligase III, DNA, ATP-dependent	Hs.594059	ENST00000378526	ens|ENST00000378526|linc|lnc-AC004223.1-1:2|linc|lnc-AC004223.1-1:1|gb|AK294910	chr17:33333128-33333187	hs|17q12	ligase III, DNA, ATP-dependent [Source:HGNC Symbol;Acc:HGNC:6600] [ENST00000378526]	GO:0000795(synaptonemal complex)|GO:0003677(DNA binding)|GO:0003909(DNA ligase activity)|GO:0003910(DNA ligase (ATP) activity)|GO:0005515(protein binding)|GO:0005524(ATP binding)|GO:0005634(nucleus)|GO:0005654(nucleoplasm)|GO:0005694(chromosome)|GO:0005739(mitochondrion)|GO:0006266(DNA ligation)|GO:0006273(lagging strand elongation)|GO:0006281(DNA repair)|GO:0006284(base-excision repair)|GO:0006288(base-excision repair, DNA ligation)|GO:0006289(nucleotide-excision repair)|GO:0006302(double-strand break repair)|GO:0006303(double-strand break repair via nonhomologous end joining)|GO:0007005(mitochondrion organization)|GO:0007049(cell cycle)|GO:0008270(zinc ion binding)|GO:0033151(V(D)J recombination)|GO:0043504(mitochondrial DNA repair)|GO:0045910(negative regulation of DNA recombination)|GO:0051301(cell division)|GO:0070421(DNA ligase III-XRCC1 complex)|GO:0071897(DNA biosynthetic process)	CTGTGCTACCTGAGGCTGATTTATTTGAAGAACAAAAGGAAGAGAGACAATTTAGTGTAG	A_22_P00000214
A_33_P3327642	FALSE	NM_001039775	NM_001039775	55057	AIM1L	absent in melanoma 1-like	Hs.128738	ENST00000374211	ref|NM_001039775|ens|ENST00000374211|ens|ENST00000374208|ens|ENST00000308182	chr1:26648513-26648454	hs|1p36.11	Homo sapiens absent in melanoma 1-like (AIM1L), mRNA [NM_001039775]	GO:0030246(carbohydrate binding)	ATGGGAGCCGGATGAGGACAGGGCATCCCAGATCTGGACTATCCACGTGCTTTGAAACTT	A_33_P3327642
A_24_P329487	FALSE	NM_174911	NM_174911	157638	FAM84B	family with sequence similarity 84, member B	Hs.741352	ENST00000304916	ref|NM_174911|ens|ENST00000304916|ref|XR_242379|ref|XR_428376	chr8:127564939-127564880	hs|8q24.21	Homo sapiens family with sequence similarity 84, member B (FAM84B), mRNA [NM_174911]	GO:0005515(protein binding)|GO:0005737(cytoplasm)|GO:0005886(plasma membrane)	GTATAAACTTTATTTTTGTTGAAGGTTGTATGTTAAATCAATGTTACATTCTTATATCAC	A_24_P329487
A_23_P315206	FALSE	NM_004059	NM_004059	883	CCBL1	cysteine conjugate-beta lyase, cytoplasmic	Hs.495250		ref|NM_004059|ref|NM_001122671|ref|NM_001122672|ref|NM_001287390	chr9:131595801-131595742	hs|9q34.11	Homo sapiens cysteine conjugate-beta lyase, cytoplasmic (CCBL1), transcript variant 1, mRNA [NM_004059]	GO:0005654(nucleoplasm)|GO:0005737(cytoplasm)|GO:0005829(cytosol)|GO:0006559(L-phenylalanine catabolic process)|GO:0006569(tryptophan catabolic process)|GO:0006575(cellular modified amino acid metabolic process)|GO:0008483(transaminase activity)|GO:0008652(cellular amino acid biosynthetic process)|GO:0016212(kynurenine-oxoglutarate transaminase activity)|GO:0030170(pyridoxal phosphate binding)|GO:0034641(cellular nitrogen compound metabolic process)|GO:0036141(L-phenylalanine-oxaloacetate transaminase activity)|GO:0042803(protein homodimerization activity)|GO:0044281(small molecule metabolic process)|GO:0047312(L-phenylalanine:pyruvate aminotransferase activity)|GO:0047316(glutamine-phenylpyruvate transaminase activity)|GO:0047804(cysteine-S-conjugate beta-lyase activity)|GO:0047945(L-glutamine:pyruvate aminotransferase activity)|GO:0070189(kynurenine metabolic process)|GO:0097053(L-kynurenine catabolic process)	CTGTCTTTGTCCAGGTTTCAGACATTTCTAGGTTGGGGAAGATGCTATTGGGAAACCTCT	A_23_P315206
A_33_P3212525	FALSE		AK128496					ENST00000394455	ens|ENST00000394455|gb|AK128496	chr14:68194150-68194091	hs|14q24.1	zinc finger, FYVE domain containing 26 [Source:HGNC Symbol;Acc:HGNC:20761] [ENST00000394455]		ATGAGATAAGAGATAAGATGTGACACAAATACAAGGTAACTTTTTGAGGTTCTTAACCCC	A_33_P3212525
A_21_P0014784	FALSE							ENST00000456856	ens|ENST00000456856	chr9:94790030-94790090	hs|9q22.31	heat shock 10kDa protein 1 pseudogene 22 [Source:HGNC Symbol;Acc:HGNC:49341] [ENST00000456856]		CACCAAAATAGTTCTAGATGACAAGGATTGTATCTTATTAAGAGATGGCGACATTCTTGA	A_21_P0014784
(+)E1A_r60_a107	pos														(+)E1A_r60_a107
A_21_P0004412	FALSE				lnc-ZNF366-6	lnc-ZNF366-6:1			linc|lnc-ZNF366-6:1|linc|TCONS_00010375	chr5:72250854-72236832	hs|5q13.2	LNCipedia lincRNA (lnc-ZNF366-6), lincRNA [lnc-ZNF366-6:1]		ACATGGATGAAATTGCCCTGCTGTCTCATGTTTCGTCAACAGGAAGAAAAATACGTCTTC	A_21_P0004412
A_22_P00012804	FALSE		DB461599		lnc-RAP1GDS1-1	lnc-RAP1GDS1-1:1	Hs.641556		linc|lnc-RAP1GDS1-1:1|gb|DB461599	chr4:99431027-99431086	hs|4q23	DB461599 RIKEN full-length enriched human cDNA library, testis Homo sapiens cDNA clone H013094M19 5', mRNA sequence [DB461599]		CAGAGTTAAGGCTTTGACTTCAACCCATTGACATCAAACACAACCCAGTGAAATGGCTGA	A_22_P00012804
[truncated: 32,478,939 more chars]
