# Supplementary material for: Identification and validation of aging-related genes in neuropathic pain using bioinformatics
Source: Front Genet. 2024 Jul 24;15:1430275. doi: 10.3389/fgene.2024.1430275 (PMC11303200; doi:10.3389/fgene.2024.1430275)
Supplement: Supplementary file 2 [file DataSheet1.ZIP › RAWDATA (1)/rawdata/group1.csv]

Sample	group
GSM3526790	Control
GSM3526791	Control
GSM3526792	Control
GSM3526793	Control
GSM3526794	Control
GSM3526795	Control
GSM3526796	Control
GSM3526797	Control
GSM3526782	Pain
GSM3526783	Pain
GSM3526784	Pain
GSM3526785	Pain
GSM3526786	Pain
GSM3526787	Pain
GSM3526788	Pain
GSM3526789	Pain
