# Supplementary material for: Identification and validation of aging-related genes in neuropathic pain using bioinformatics
Source: Front Genet. 2024 Jul 24;15:1430275. doi: 10.3389/fgene.2024.1430275 (PMC11303200; doi:10.3389/fgene.2024.1430275)
Supplement: Supplementary file 2 [file DataSheet1.ZIP › RAWDATA (1)/rawdata/group2.csv]

Sample	group
GSM4548691	Control
GSM4548692	Control
GSM4548693	Control
GSM4548694	Control
GSM4548695	Control
GSM4548696	Control
GSM4548697	Control
GSM4548698	Control
GSM4548699	Control
GSM4548700	Control
GSM4548701	Control
GSM4548702	Control
GSM4548703	Control
GSM4548704	Control
GSM4548705	Control
GSM4548706	Control
GSM4548707	Control
GSM4548708	Pain
GSM4548709	Pain
GSM4548710	Pain
GSM4548711	Pain
GSM4548712	Pain
GSM4548713	Pain
GSM4548714	Pain
GSM4548715	Pain
GSM4548716	Pain
GSM4548717	Pain
GSM4548718	Pain
GSM4548719	Pain
GSM4548720	Pain
GSM4548721	Pain
GSM4548722	Pain
GSM4548723	Pain
GSM4548724	Pain
