# Supplementary material for: Identification and validation of aging-related genes in neuropathic pain using bioinformatics
Source: Front Genet. 2024 Jul 24;15:1430275. doi: 10.3389/fgene.2024.1430275 (PMC11303200; doi:10.3389/fgene.2024.1430275)
Supplement: Supplementary file 2 [file DataSheet1.ZIP › RAWDATA (1)/rawdata/Immunoinhibitors.txt]

ID	BTLA	CD160	CD244	CD274	CD96	CSF1R	CTLA4	HAVCR2	IDO1	IL10	IL10RB	LAG3	LGALS9	PDCD1	PDCD1LG2	PVRL2	TGFB1	TGFBR1	TIGIT	VTCN1
GSM3526790_Control	8.8048844	5.2068763	6.6942634	2.8692822	5.4396847	12.5872601	4.9561796	5.2344836	5.639929	1.275034	8.1403625	8.1256178	6.7533871	7.5074497	1.3549958	3.5988829	8.7502853	6.1276007	6.1007701	0.9989712
GSM3526791_Control	8.420305	4.5293324	6.7291649	3.6128215	5.5714613	12.7498607	5.2632949	5.2666484	6.6788155	4.5955023	8.5426694	8.2589595	6.5277016	7.5171043	1.3596215	3.7486732	8.8234744	5.8403678	6.5902162	0.9765133
GSM3526792_Control	7.3181013	6.3063619	7.7355538	3.7229298	5.4081822	12.9344932	4.7036288	6.0135253	6.1954313	1.2843871	8.0709381	9.3243052	6.3859838	7.3005484	1.3707376	3.662919	8.8343008	6.815353	7.2541072	1.0096342
GSM3526793_Control	7.6813002	5.2419867	6.7867593	3.7168109	5.27006	13.5341956	4.7541587	5.6479728	6.4875211	3.4324444	8.4241523	8.1869695	7.1504978	7.9149724	1.3639316	3.4888538	8.9395666	6.3525634	6.6795676	2.4182191
GSM3526794_Control	6.6556865	4.8913123	6.8458883	4.5167217	5.2435279	12.4800573	4.4106975	5.577844	6.4084283	1.2509807	8.5967616	8.6175718	6.9876042	8.1324728	1.3633123	3.4472575	9.3358735	6.033208	6.7807454	0.9897429
GSM3526795_Control	6.4382398	5.0571948	7.0599688	4.7043036	5.1364476	12.7145248	3.9208236	5.7929567	6.82741	2.2305056	8.4878697	8.9410286	7.0692836	8.5298925	1.3802486	4.6360579	9.6793979	6.0021594	6.3126028	0.9299918
GSM3526796_Control	7.7519952	4.9704407	7.0619335	2.7844303	5.3591506	12.6162103	5.2139062	5.5990421	6.7435769	1.4073308	8.7024886	8.8360701	6.7952267	7.5516581	1.4830937	4.0774794	9.0547022	6.0878492	6.8679359	0.9920884
GSM3526797_Control	7.1717798	4.6928567	7.4916759	3.0750303	5.3237382	13.0504794	5.0063917	5.8718678	5.9155301	2.8059419	8.1655813	9.1636488	6.7001764	8.2748205	1.6201527	3.4637526	9.1625399	6.3854146	6.6791638	0.9931844
GSM4548691_Control	6.3406393	4.5259571	6.1785211	3.6823975	4.9406575	11.3288102	3.9410639	5.2412917	7.5425795	1.616618	8.1606068	7.7212016	7.0591197	7.94625	2.1696504	4.2922651	9.0712874	5.8135169	6.0358327	1.1626847
GSM4548692_Control	7.7650523	5.4532471	7.2948911	4.4781575	6.1536845	13.2822142	4.9252979	5.3723817	6.4022225	3.253833	8.6493838	8.8895676	6.7105737	7.841791	1.1137794	4.9395071	8.8736804	6.3816949	7.0572597	1.1443657
GSM4548693_Control	7.6006953	4.4792991	7.3668511	4.9676825	5.6837565	13.7915062	4.9754489	6.2093517	7.9510335	3.578155	8.2892328	8.9296766	7.0649707	7.534813	1.1212744	3.5471251	8.6009294	6.5628329	6.4393737	1.1690597
GSM4548694_Control	7.7133613	5.2825161	6.6426411	2.6069435	5.6019585	12.4668312	4.6958429	4.9064707	5.4798355	1.57807	8.5780998	8.1055716	6.3155207	8.120208	1.8657294	3.4290071	9.0964114	5.9151849	5.8761797	1.1613287
GSM4548695_Control	6.3763183	5.1168481	6.0718051	2.4589065	4.9471005	11.4807082	3.6889149	4.4720257	6.8085635	2.499567	8.2704158	7.6015446	7.1431367	7.939915	1.3770354	3.7408961	9.2894884	5.1362969	5.4146917	1.1263167
GSM4548696_Control	6.8422283	5.5806591	7.0188951	1.9668685	5.1669475	12.3606992	3.7466919	5.5380257	5.2582825	2.655038	8.5204528	8.6218106	7.0167927	7.558919	1.5435154	3.1392631	9.3721034	5.4151419	5.8666167	1.1406627
GSM4548697_Control	7.3191473	5.6018231	6.8888561	4.1010645	5.5722065	13.2729582	4.5129339	5.2524977	6.8303875	1.412553	8.5029808	8.3391906	6.6557837	7.486139	1.1178424	3.6635501	8.8330834	6.4875559	6.9161497	1.1001807
GSM4548698_Control	7.4578373	5.0708521	6.3469001	2.8285755	5.3151175	12.6145722	4.0214269	4.9276987	6.0315395	2.555331	8.1749448	8.4209036	6.7147167	7.07189	1.0929374	3.3896661	8.8148024	6.0879909	5.9408867	1.0942637
GSM4548699_Control	7.7447623	5.1324041	7.1072001	3.4712655	5.2902785	12.9519022	5.4521199	5.6956147	6.1495895	1.402611	8.2554158	8.7824046	6.1009067	7.471783	1.5097514	3.6149621	8.6997664	6.9280059	6.4908627	1.0735087
GSM4548700_Control	8.4436233	4.4565861	7.1236161	3.2022035	5.3637995	13.1217072	6.0156329	5.2011337	5.9227195	2.596485	8.5352478	8.3657666	6.4170997	7.544673	1.2780364	4.0959101	8.5761864	6.1825779	6.9980957	1.2333007
GSM4548701_Control	7.3042123	5.4839171	6.8738711	4.5370745	5.2266665	12.0843552	4.3947389	5.4827367	5.5596015	2.92553	8.7440388	8.8154506	6.3362147	7.844461	1.1661734	4.0517291	8.9543994	6.4380859	6.8079277	1.1579377
GSM4548702_Control	7.9982343	5.3046491	7.2326811	3.5854245	5.4618725	12.8367622	4.7938949	5.6238047	7.9319105	1.431899	8.1093028	8.7698266	6.2560457	7.612153	1.1564684	3.8667101	8.4722494	6.4943249	6.9739867	1.1311877
GSM4548703_Control	6.4702673	5.3958441	5.9668811	5.8808135	4.5211625	11.2665352	3.6462849	3.0697717	7.9246215	1.384858	8.6728778	6.6936306	7.2761457	7.52665	1.1413634	4.5506381	9.0273284	5.5320169	5.1771107	1.1428207
GSM4548704_Control	7.4617853	4.9299201	7.4757781	3.5147855	5.3257655	12.8991112	5.5879379	6.2986047	7.1997285	1.926428	9.2979108	9.1311146	7.5005397	7.985479	1.2238954	3.8848061	9.4684884	5.8353519	7.0301907	1.1809117
GSM4548705_Control	7.8520153	4.5250411	7.1672991	3.7218455	4.9452095	13.1193372	5.9397229	6.1258267	6.8065805	1.461397	9.3920528	8.0135606	7.6886807	8.137093	1.1419104	4.4923511	9.2986514	5.8477399	6.7831377	1.1517397
GSM4548706_Control	7.9564203	4.7694191	7.1195081	5.0852945	4.9782785	12.7490892	5.5105739	6.1341327	7.2347665	1.450782	9.3222288	8.4584136	7.7235077	7.695292	1.5332554	4.0995201	9.1822574	5.6937739	6.9661727	1.1257707
GSM4548707_Control	7.5702503	4.8090961	7.4584291	3.7272195	5.1104575	13.2504852	6.0914339	6.2715747	5.3835565	1.686789	9.2886638	9.0977526	7.0975857	8.116148	1.1393744	5.1742991	9.6422164	5.9461929	7.4378197	1.1485647
GSM3526782_Treat	6.3999817	4.6851764	6.8845357	4.142445	5.1498788	13.2467553	4.9647556	5.2380381	6.4625393	1.3666283	8.7684668	8.4531967	7.5789903	8.659872	1.3902427	3.9175755	9.6453709	6.0193109	7.0616234	0.9987672
GSM3526783_Treat	7.6336157	4.4167879	6.881139	3.676243	5.1534878	13.1030696	4.1772279	4.9423595	7.375771	2.3942925	8.7684668	7.6846052	7.094513	7.3929081	1.3060574	4.0298314	8.8570645	5.9655997	6.6535041	0.9874064
GSM3526784_Treat	6.9272397	4.7592207	6.8192248	7.4778438	5.044855	13.3908071	4.372963	6.0196869	11.3280271	3.1636844	8.9931268	9.6079307	8.2779792	7.7088042	1.3599978	5.360301	9.5331679	5.7724042	6.4415137	2.6660724
GSM3526785_Treat	7.7493081	5.2150504	7.4628139	3.4659214	5.4826394	12.8997762	4.5397165	5.5538841	7.583875	3.0188581	9.1731602	9.2477812	6.5948718	7.825776	1.3571022	3.8487866	8.8124708	6.3372481	6.8264157	0.9987056
GSM3526786_Treat	6.5514978	3.7153151	6.1441069	4.1700556	4.7198967	11.6389931	4.4098811	4.6882807	4.7908823	1.2185992	9.8262808	7.7449026	6.7049491	7.2126927	1.3065559	6.2760935	9.5322945	6.1743319	5.1504971	1.0630001
GSM3526787_Treat	6.9863558	4.1024989	6.6630915	4.2223372	5.0585161	12.7498607	4.8329515	5.4003414	6.5881503	2.0753645	9.0019355	7.9346078	7.2028806	7.6418848	1.3676701	3.6295266	9.03414	5.8117217	6.0447744	1.3973307
GSM3526788_Treat	7.4970037	4.5295281	6.5618319	2.1194294	5.1416437	12.6646758	8.8623795	5.2893232	5.2189435	1.2664765	9.1191865	8.1834771	6.7003237	7.6572177	1.4459791	3.5498209	8.9127059	6.2062988	6.2937817	0.9971753
GSM3526789_Treat	6.6273675	3.7783298	5.9365536	5.4355313	4.8643199	12.5566299	4.1056118	5.1103943	7.9510153	1.8087495	8.5021608	8.1774248	7.6361716	7.7130365	1.3323139	3.7121396	9.1961322	5.7109909	5.8123668	0.9868574
GSM4548708_Treat	7.9866223	5.4037601	7.1097291	3.5870675	5.6017305	13.3617062	5.5494579	6.0619087	6.2912835	1.983609	7.8609378	8.9485626	6.2006567	7.819641	1.2901834	4.0107881	8.3344104	6.4586329	7.0855327	1.1983237
GSM4548709_Treat	7.6521353	5.3296931	6.9984841	4.4183615	5.3880905	12.6209702	4.9424709	5.1262687	5.9953865	1.424887	8.6980858	8.5834666	6.9860127	7.520316	1.1934004	3.4320891	8.9961774	6.6427649	5.8604457	1.1287767
GSM4548710_Treat	7.7381623	3.6328411	7.1809961	3.7891885	5.4218575	13.0442312	4.5934259	5.5102497	6.0504555	2.276719	8.1828008	9.0047326	6.3144367	8.279301	1.6454844	3.8796831	8.5138064	6.9374569	6.6742427	1.1324777
GSM4548711_Treat	7.0856993	4.4350401	5.3670461	4.4941375	5.3490855	11.9574792	4.0965849	4.2788477	6.6919285	3.76705	8.5291338	7.3703026	7.0372707	7.508075	1.1465984	4.8349541	8.6885084	5.8039359	5.6829937	1.1500897
GSM4548712_Treat	7.1895403	4.9466021	6.7937881	4.5095405	5.3021485	12.9495122	4.9437169	5.1141197	7.0177815	1.942323	8.1423368	8.3638556	6.6667667	7.527363	1.0827064	3.3549911	8.7129034	5.9960529	5.7296337	1.1570437
GSM4548713_Treat	6.9265463	4.1918321	6.9185661	3.2305485	5.0769105	12.6166542	4.9792679	5.2106477	6.1983505	2.708033	9.1325688	7.7596136	6.7478047	7.305587	1.4439084	3.3429621	9.5370074	5.9069019	5.7912357	1.3520267
GSM4548714_Treat	7.4203323	3.6120861	6.5288581	3.8823435	5.0420915	12.7641622	4.5803099	4.7125347	7.4630645	2.370526	8.6907368	8.3008346	7.0934357	7.672085	1.3089294	4.5062261	9.1092734	5.9542749	6.0190627	1.1561577
GSM4548715_Treat	6.7163443	4.0905781	6.2292201	7.8533665	5.0917595	13.4968412	4.2660199	5.5978037	11.8345235	2.250105	9.0214308	10.0446576	8.1794577	8.152823	2.0968404	4.5886441	9.8396954	6.1833259	6.6063967	1.3254347
GSM4548716_Treat	6.9026213	4.6340921	6.7916891	4.2267335	5.0439225	13.6649322	5.0362339	5.0819817	7.0648845	2.953291	8.4493178	8.7888996	6.8897907	8.374888	2.1354504	3.5336911	9.2563874	6.1210259	6.5615147	1.1363917
GSM4548717_Treat	6.0948343	3.7206051	6.1963051	1.9994375	4.9104565	11.9912532	3.5315159	4.7934777	5.7111185	4.218393	7.8145008	8.5018536	7.0697627	7.727955	1.9059584	3.3886621	9.1264664	6.4255629	6.7488417	1.5896097
GSM4548718_Treat	7.3353393	4.4532001	6.9697701	3.4175055	5.3070065	13.5281882	5.2200539	5.5864867	6.0702905	2.56718	8.4806788	9.2529346	6.7888427	7.954505	1.2455084	3.6373971	8.9483794	6.5542599	6.5430367	1.0862077
GSM4548719_Treat	7.2707363	4.0611291	6.5077851	3.7088705	4.9081385	12.3951612	4.7979149	5.0360257	6.7520285	1.126402	8.1223908	8.6712336	6.5267237	7.707296	1.0337844	3.9964661	8.5296414	5.9693599	5.9986407	2.8064887
GSM4548720_Treat	7.0100973	4.8578611	7.1914351	3.8248425	5.0808775	13.0888942	6.3223939	6.7168007	7.3232125	1.827746	9.4328368	9.2458736	7.6854797	8.448428	2.0054824	3.5870421	9.8990704	5.8247129	7.0269277	1.1416607
GSM4548721_Treat	7.5173413	5.0151661	7.2733061	4.4478275	5.1081935	13.3971462	6.2716809	6.1394167	5.0033895	1.43385	9.5265608	8.9965966	7.3892867	8.170272	1.4398894	3.8065571	9.8818484	6.1501699	7.3824067	1.1318297
GSM4548722_Treat	6.2622763	4.5133041	7.3853421	5.8819055	4.8104325	12.9804782	4.7932819	6.2779387	7.7024125	1.460311	9.6816628	8.9729366	8.1736347	7.405251	1.1489134	5.7002571	9.9920664	5.8814259	7.1256367	1.0983947
GSM4548723_Treat	7.2096683	4.2995191	7.3647221	4.7476745	5.0851185	13.3335992	5.5997289	6.3294697	7.4319785	1.863391	9.9898928	8.4047666	7.8756207	7.955141	1.1226114	5.5188461	9.9868314	5.9960529	6.5897807	1.1082687
GSM4548724_Treat	7.2710073	4.5934331	7.0951591	3.5524205	5.0231785	13.3812132	5.3369389	6.0022097	6.8965675	1.92415	9.4579348	8.0686996	7.6388227	7.687278	1.1566344	3.8604321	9.8441054	5.9859439	6.4042487	1.0889917
