# Supplementary material for: Identification and validation of aging-related genes in neuropathic pain using bioinformatics
Source: Front Genet. 2024 Jul 24;15:1430275. doi: 10.3389/fgene.2024.1430275 (PMC11303200; doi:10.3389/fgene.2024.1430275)
Supplement: Supplementary file 2 [file DataSheet1.ZIP › RAWDATA (1)/rawdata/Immunostimulators.txt]

ID	CD27	CD276	CD28	CD40	CD40LG	CD48	CD70	CD80	CD86	CXCL12	CXCR4	ENTPD1	HHLA2	ICOS	ICOSLG	IL6	IL6R	KLRC1	KLRK1	LTA	MICB	NT5E	PVR	RAET1E	TMEM173	TMIGD2	TNFRSF13B	TNFRSF13C	TNFRSF14	TNFRSF17	TNFRSF18	TNFRSF25	TNFRSF4	TNFRSF8	TNFRSF9	TNFSF13	TNFSF13B	TNFSF14	TNFSF15	TNFSF18	TNFSF4	TNFSF9
GSM3526790_Control	10.9626447	2.7687661	7.3734838	5.6220291	9.7841779	9.8978526	5.0873853	2.2465105	5.472695	2.6512303	13.5767379	7.6094778	2.456923	7.9576463	1.4169198	1.4247887	7.9381063	7.8094852	6.6172421	5.2080944	7.1462287	5.3496397	2.2327912	1.1407615	11.2395817	9.8034068	3.0323778	7.4914783	5.525935	6.4602458	4.1349885	9.1411487	7.2372796	7.9536035	3.3969657	6.2802628	9.6890332	9.1293767	1.8510739	0.9450989	5.7908379	2.3348097
GSM3526791_Control	11.4215528	2.316795	7.3842788	5.230053	10.1135458	9.4537702	4.8781792	3.0488085	4.9788482	3.1977357	13.7239074	7.6611514	1.4577387	8.0454142	3.370474	2.0037231	8.0171133	8.0822227	6.4888551	5.8957445	7.5701882	4.7916667	2.3098459	1.4025273	10.9815442	9.9659721	3.3872758	7.4794241	5.2193664	9.54969	4.7972119	9.1667321	7.7721801	8.3948736	4.0109468	6.2176798	9.9094026	9.2586759	2.9625959	1.5350295	5.0764462	2.495213
GSM3526792_Control	10.1873932	3.398657	6.888933	4.0374233	9.229158	9.7140784	5.6021215	2.4143442	5.3971151	3.5034987	13.0805981	7.9543406	2.3872219	7.2943113	2.0570879	1.5808165	8.1671701	7.873548	7.1358651	5.4940762	6.7194918	4.0940804	2.3844873	1.2526151	11.0960911	9.750733	2.7708231	5.9781612	5.9964505	6.2925391	4.6846199	8.7510075	7.4763822	8.5779528	4.7983872	5.9920459	9.6179057	10.1558726	1.995006	0.9402673	5.8198796	3.1752137
GSM3526793_Control	10.8998986	2.6332925	7.0894169	4.4716875	9.7412809	9.7904984	5.1770107	2.3617834	5.3059677	2.89601	13.3625322	8.303371	1.871481	8.311966	2.5688166	1.735981	8.9081845	7.5635018	6.0765596	6.1738077	7.567194	4.3206755	3.7035401	1.129411	11.0022931	9.0089368	1.802506	6.3884848	5.0961234	7.8297515	3.9426762	8.864754	7.5074679	9.2901915	4.328765	6.5065454	10.5098386	9.9977854	2.3781117	1.9720805	5.6067189	3.4088848
GSM3526794_Control	11.3383431	2.2281706	6.5834728	3.825469	9.5253316	8.9834281	4.314164	4.2038081	5.4424981	3.0229331	13.3420397	8.6333145	1.2909986	7.3921206	2.400392	1.8136531	8.8165053	7.324281	6.2042196	7.1383552	7.7391021	2.7167986	2.5314331	1.3364603	10.7305259	9.3176949	1.5835959	6.0031752	5.5099742	4.9183121	3.2420656	8.8601799	9.1708308	8.6194609	5.7636674	6.093823	10.8603246	10.02077	2.0340686	1.27226	6.3798988	3.2395549
GSM3526795_Control	11.2056417	2.8604106	6.4601159	2.5354186	9.2905111	9.0508734	4.2693156	4.4232606	5.6366066	2.8507585	12.7853312	8.4625287	2.5636713	7.492522	2.0704108	2.9745065	8.4215667	6.4787151	6.0612671	6.4701274	7.2218984	3.4298199	2.403341	1.1380168	11.018774	9.1034861	1.0213627	5.402548	5.4910398	7.753191	3.6778437	7.9997563	9.4348551	9.0626765	5.8961762	6.6108794	10.6799519	10.36173	3.3872702	1.4797489	6.1723386	2.7644073
GSM3526796_Control	10.749541	2.9301484	7.1788881	4.7643801	9.9084998	9.6434512	4.8741827	2.9435668	5.2556313	2.7467562	13.3007939	7.8459837	1.8028125	7.934561	2.2637938	2.1050468	8.085244	6.9492539	6.910491	5.668993	7.4641917	3.9442987	2.6981304	1.1356662	11.2263599	9.4990183	2.8319548	6.4324032	5.5191292	8.240906	4.4039318	9.0958786	6.6412081	8.2745882	4.4369091	6.2812802	9.3892698	9.8940635	1.986769	0.933463	5.56443	3.6775083
GSM3526797_Control	10.7374283	3.5513675	6.5311527	3.990306	9.2346673	9.1797582	4.8289894	3.0926763	5.8382977	3.1749402	13.5343943	8.2645373	2.3067285	7.3997823	2.0315961	1.8175946	8.3402803	8.8530646	6.7290913	5.8505473	7.4841618	3.3501176	3.1684838	1.6639369	10.8139825	9.0738202	1.0221108	6.0606179	6.0348585	5.8974497	4.65801	8.7352933	8.1192899	9.1736752	5.3173783	6.2414809	9.8382445	9.8973696	1.5915422	1.4548077	5.7730614	1.8780997
GSM4548691_Control	12.1422562	2.3473657	6.9105435	2.2785561	8.8449145	8.9702168	3.7068211	6.1459267	5.404781	3.9161957	12.7523985	8.7094476	3.6031116	7.2633167	1.8236728	0.9193934	8.7018685	6.9128731	6.1069633	8.4140307	6.834024	2.4410109	1.5657632	1.6825064	9.9351315	8.8765934	1.245055	5.6250411	5.7271691	4.3414695	2.9116809	8.1401901	10.6743311	8.4403417	4.6313147	5.1095614	10.2303482	10.1831141	2.1443672	1.0856711	7.6494471	2.3657129
GSM4548692_Control	9.9577682	4.0212527	6.7752075	3.7965951	9.7121305	9.4020598	4.8515561	1.7301667	5.610782	2.8913097	13.7649175	8.6838446	2.4224086	7.1258497	2.6819778	1.3416074	9.0195835	7.2068941	6.8013383	4.5686387	7.848246	3.1666939	2.7689192	1.3548564	11.0025475	8.6405234	2.149344	6.6047901	5.3647451	7.5599875	2.1724639	8.9082511	6.5303771	8.8703747	5.0237047	6.5224084	10.6145892	10.1960601	1.2401662	1.0770741	5.7574011	3.5459079
GSM4548693_Control	10.4083392	3.7166107	6.8132425	3.9818681	9.4171545	9.7897068	4.7953941	2.7698277	5.768938	3.2324427	13.4992615	7.8682346	1.1021156	7.4062487	1.8748648	0.9578594	8.2581445	8.6568081	7.1206793	5.5516557	7.91369	3.9636189	2.9098922	1.4174554	11.0709015	9.4052724	2.360946	6.3039611	5.3829791	7.2789475	4.6910679	9.0531851	6.9375541	8.8737077	3.9874437	6.2587524	11.0830722	9.5684721	1.2169652	2.4018381	5.4805921	2.2481319
GSM4548694_Control	11.0633722	2.4543087	7.2169195	4.0116281	10.2953715	9.5648398	4.6321701	1.7796387	5.635132	2.6965837	13.6445375	8.1470606	2.3181716	7.9499257	1.8426478	1.2965294	8.6901135	7.1905381	6.3217333	6.3914377	7.649099	4.7916239	2.5665182	1.3210824	10.7254375	10.1100434	2.198577	6.5739451	5.4397881	5.7844575	3.9344529	9.5915301	7.5404741	8.3144477	4.7513757	5.6294924	9.7844792	10.1995171	1.2529422	1.0932081	6.0071661	1.2233329
GSM4548695_Control	11.8099782	2.8988157	6.5543185	2.8049451	8.8307355	8.8739838	3.6149591	5.6534667	4.617236	3.4043357	12.5472785	8.5164436	1.1817666	6.2962487	1.8230538	2.6253714	8.5259115	6.6357931	5.5437023	8.7427717	6.924724	2.6497639	2.9125862	1.3976744	9.9571235	8.9392824	1.334623	5.7584061	5.5163871	3.9792115	2.0269459	7.5906551	10.3219141	8.2995657	1.4985097	5.8052674	10.0159562	9.9335861	2.7901742	1.0980071	7.1198301	3.8950689
GSM4548696_Control	11.2897622	2.8928907	6.6286785	1.9125481	8.8078595	9.0110008	3.8673201	4.7352007	4.426362	3.7902947	12.7718295	8.0900906	2.4470876	6.5792727	2.6735438	2.6638184	8.4577425	7.5352471	6.3384023	8.3559007	7.287207	3.5106519	2.5277332	1.3766154	11.0789055	8.5443914	1.279814	5.9205731	5.5709471	6.2142855	4.1189199	7.7309931	9.9361481	8.3422277	4.6480767	5.8813254	10.0806062	10.0706411	2.5390862	1.0881221	6.6669531	3.4798159
GSM4548697_Control	10.4123652	2.8850567	6.7294285	4.3528621	9.3595805	9.3883128	4.5578751	2.8275827	6.051828	3.1333317	13.6324595	8.5404226	2.0659596	7.2326507	2.4038578	1.5488574	8.8515735	6.9847701	6.2597433	5.9889547	7.484425	3.9695179	2.3722422	1.7094084	10.8140585	9.5186594	1.997575	6.4657891	5.6574131	7.4552875	4.0663889	8.6842731	7.0300681	8.5635897	4.3160417	6.1063004	10.8456082	10.0242341	2.2281592	1.4881101	5.4839991	2.3274819
GSM4548698_Control	11.0944142	2.7482527	6.9044025	3.9504711	9.4893735	9.1989178	3.4908251	4.4408647	4.91656	3.5819187	13.4343035	8.3454266	2.1519466	7.4505387	2.9003828	3.2165234	8.3914715	7.3207201	6.2760253	7.2623567	7.052941	4.2211779	2.4914772	1.2991394	10.4988555	9.9319924	1.198619	5.9906701	5.4632351	6.4657135	4.1613919	8.8579471	9.1884741	8.4212107	4.7785947	6.0473784	9.8511842	9.6292861	2.9308702	1.0433701	6.2912461	1.9290819
GSM4548699_Control	10.2280332	2.6500637	6.6569025	4.2753701	9.7518635	9.6779698	5.5968981	1.4354367	5.969257	2.3346017	13.8252535	8.5683926	2.3075716	7.9261587	2.8127188	2.1030704	8.4517035	9.0452541	6.6252513	5.1824507	7.479836	4.0818899	2.4836722	1.2932034	11.0244445	9.3420754	1.330598	6.1374681	5.4278051	7.7751145	3.9278159	8.8365901	6.6397621	8.6557997	4.9485437	6.5338514	10.1648202	9.6029331	1.3291582	1.0963051	5.1499131	2.8799159
GSM4548700_Control	10.4227172	2.8402917	7.1582245	5.4454451	9.7200525	9.7523878	5.7187171	2.8265057	5.280657	3.0154837	13.4463675	7.7615356	1.8956966	8.0384197	2.9767838	2.2820904	7.9968715	8.0316771	6.2341693	6.0118137	7.508705	4.4169149	3.1133362	1.3545054	11.2052185	9.0431614	2.327691	7.0297051	5.1851611	7.9998285	3.8018439	9.0313491	6.9133831	8.8696357	4.0491837	6.3208884	9.8351282	9.1079141	1.4377132	1.6949561	5.5157711	3.5533589
GSM4548701_Control	10.5563662	2.5021817	6.5423975	3.2997271	8.7454625	9.5621518	3.7109111	4.6055787	5.127868	3.3181207	13.1445385	8.4065596	2.2035976	7.1138697	1.7835608	2.0404374	8.8378785	7.8529731	6.7424813	7.0415707	7.488137	3.3646239	2.7982672	1.9997364	11.4592035	8.6225554	1.243287	5.7901641	5.5807851	6.8305895	3.5368189	7.9209881	8.1017671	8.4068547	4.7228327	5.6492254	10.3380502	10.4229181	1.5337032	1.0923211	6.7803811	3.1256639
GSM4548702_Control	10.0704402	2.7030007	6.2173995	3.4129811	9.2005985	9.3226578	4.7111451	1.5358297	5.077546	2.7795027	13.8695095	8.2280126	2.2976566	7.1130337	1.7971768	3.4478904	8.5128645	8.1338231	7.0989523	5.2027367	7.723501	3.8968469	2.9707792	1.2829424	10.8042085	9.0577754	1.230388	6.2686301	5.4765481	7.3557765	4.2596469	8.5009021	6.9228511	8.7125587	4.4485547	6.3089114	10.0900112	9.9990991	2.5603312	1.0676091	6.0732491	3.1502959
GSM4548703_Control	11.5790812	2.6868777	6.6486725	2.4728361	8.2949055	8.6854018	3.4488031	6.1006517	4.204468	4.2919297	12.4709115	8.8032906	2.4374796	6.5847077	2.4586808	4.6872284	8.5291325	6.9126301	5.2151673	9.0974287	7.422777	2.9419279	2.3898002	1.3374914	9.6325495	8.9392824	1.233473	5.4119331	5.6550851	1.9031605	3.4424649	7.2511581	10.6985301	8.1380297	4.2293637	4.9684084	11.7041002	10.1882171	3.0582572	1.0691251	6.7527711	3.2433719
GSM4548704_Control	10.7673872	3.5175007	6.9825945	5.9766321	9.4028025	10.0266798	5.6090351	3.0894437	4.679669	2.0951237	12.9988845	8.3874306	1.8456446	8.1839937	3.4583788	2.0925384	8.3187685	8.2881501	7.0891173	4.9762987	7.625404	4.6724429	2.4308832	1.3811974	10.8728215	9.0648254	3.194606	6.7568571	5.8149991	6.4945175	4.1847579	9.2801321	6.8549721	8.6288747	6.1553137	7.5434884	9.9981862	10.2028571	1.2887642	1.1499461	5.3610751	4.5140339
GSM4548705_Control	10.8234652	2.6304307	6.9530465	6.2768831	9.3681205	9.9241548	5.1492421	1.4868517	5.580357	2.6085297	13.1564635	8.0556026	1.5696536	8.4148857	3.4177808	2.4160444	8.1151155	7.5460321	6.6573573	4.8129027	7.710858	4.6621419	2.4465592	1.4936554	11.0400465	9.3763124	4.443031	7.2947201	5.5202561	9.0656005	5.6108309	9.0773611	7.0688491	8.9906137	5.0830837	7.7242384	10.3817712	9.7879471	1.5026732	1.1368971	5.4110591	3.1170639
GSM4548706_Control	10.5928602	2.1070247	7.0099605	6.1360931	9.1476885	9.6660998	3.9421101	2.5099207	4.671811	2.6639827	13.1838615	8.5170336	1.0922046	7.9533087	3.3726168	2.2117564	8.1011545	7.5623191	6.2724793	5.3702807	7.694129	4.9287939	2.9692552	1.3121274	10.7202615	9.1260734	2.976133	6.9484311	5.2626471	6.4256465	4.9181649	9.0203031	8.4800631	9.0263237	6.1463907	7.2822374	10.5770202	9.6236061	1.2124972	1.0924791	5.7617321	2.8041539
GSM4548707_Control	10.5341832	1.9968887	6.7497955	6.0148371	9.3918365	9.2947298	5.4927281	2.7910097	4.572638	2.2305397	13.8927415	8.0026476	1.9224196	7.9448377	3.8498568	2.1893184	8.2033805	7.8531631	6.5234083	4.9289287	7.370581	4.7441969	3.2492222	1.3028094	11.3452985	9.0335284	2.517192	6.8743921	5.8541951	6.5319775	4.5506689	9.0461571	7.0858801	9.0535347	5.7349787	7.2759974	10.1570832	9.9058191	1.2489592	1.1105151	5.8306021	3.8979529
GSM3526782_Treat	10.8124216	2.955722	6.7013631	4.1821494	9.6004356	9.1246164	4.9381159	3.2508979	6.2081283	3.2121925	12.9105724	8.9680169	2.0860114	6.8564226	2.5084175	1.3694642	9.4205701	6.2529172	5.1165859	6.4507406	7.5374105	2.5719973	3.1451427	1.1618948	10.7759806	8.8408304	1.7532121	6.2062057	5.5800665	5.3853009	3.8996335	8.7452295	8.1997976	9.2244951	5.7895541	6.6891528	10.7850198	10.643697	2.7285801	0.9576311	6.2796154	2.6854023
GSM3526783_Treat	10.4716587	3.2772348	7.0817271	4.6995188	9.9042794	9.4224675	5.2152117	2.4703142	5.7863671	3.1333055	13.5625671	8.7633142	1.5933888	7.6490925	2.1633711	2.2489908	8.9859692	6.8806155	5.9477665	6.2762621	7.7297659	4.030827	2.5920153	1.4313937	10.7507526	9.0757251	2.2841299	6.5930941	5.6969054	6.6140466	3.9271702	9.202014	7.7884702	9.2599037	4.4880572	6.4739014	10.4767536	10.0335307	1.9146114	0.9186724	6.0335162	3.037533
GSM3526784_Treat	10.0902666	3.147804	6.3385587	4.6750852	8.5588498	9.4205381	4.2699592	3.3726956	6.3479682	3.4899893	13.3894636	8.1410243	2.2746537	6.8820665	2.1131483	2.3354721	8.5501879	7.3993455	6.2260788	7.0217894	8.5889766	3.0378871	2.3006973	1.136352	10.8177936	8.7223112	1.0429343	5.596429	5.7688746	4.8690771	4.677339	8.0078555	7.833164	8.557951	4.2767255	7.252535	12.438715	9.4264656	1.114138	1.883092	6.5390478	3.7140466
GSM3526785_Treat	9.7867376	2.2423842	6.9002193	4.6874478	9.6788182	9.9421007	5.5760493	2.760596	5.7727361	2.6660188	13.1566937	8.0580377	1.8049878	7.3105142	1.15034	2.3481161	7.968516	8.8830105	6.9596481	5.8521722	7.6684472	4.3160836	2.2341314	2.3302335	11.0258637	8.4229762	3.0962853	6.3884848	5.2486309	5.9111278	2.7791062	8.6341893	6.9574456	8.7126374	2.7084656	6.6390022	10.0565904	9.9179274	1.0446991	0.9191395	5.3550084	4.6929297
GSM3526786_Treat	10.4922922	2.6122999	5.8408874	3.6996778	8.1249799	8.5865485	5.0793774	2.3561406	5.5780309	2.9946377	12.7635945	10.6360288	2.4119196	6.0345358	2.8341612	1.9802331	10.4567083	6.980687	5.5552827	6.278863	8.0044609	3.199793	2.3880585	1.8089815	10.0825319	9.0462554	1.0002402	6.7288125	5.7930422	2.7540686	2.550263	7.6856391	8.2494197	8.2637932	6.9453202	6.3506591	11.2571686	11.2606761	1.0145598	1.3272289	7.1221159	1.0921987
GSM3526787_Treat	11.0713007	2.6672489	6.983204	4.0233044	8.9435469	9.4121552	4.6313078	4.1018797	5.0015196	3.1365652	13.1863736	8.6385566	1.9084663	6.839631	4.5995752	1.3571221	8.6856985	7.0252802	5.6907291	6.7703649	7.268575	3.9120579	3.3969646	1.1474712	10.6328456	8.5568093	1.5739497	6.2062057	5.3945812	6.1412417	3.5377492	8.5985652	9.087273	9.1585374	5.1662008	6.6932868	10.741941	10.0164499	1.8598585	0.9225199	5.33546	3.1192941
GSM3526788_Treat	10.4912561	2.6037703	7.0210824	4.4891666	9.357005	9.5355145	5.2448176	2.7894452	5.4238159	3.3329735	13.5946865	8.6654379	2.3454105	7.2049697	2.8186685	2.4396781	9.0709104	7.060645	5.7801715	5.346312	7.2668656	4.3319556	3.3647981	1.1199254	10.9721656	8.5338193	3.1983558	6.6989555	5.6947374	6.6481892	4.1142866	8.8706589	7.4375154	8.7238854	5.7916808	7.0341144	9.8694083	10.6690606	1.2482957	0.941386	5.6305622	3.390085
GSM3526789_Treat	10.9315447	2.3355951	6.9160632	3.7097889	8.7017942	8.9533664	4.4120975	4.5288581	5.1668499	3.3009713	12.6264771	9.1794861	1.2645632	7.414514	1.4175228	2.6262074	8.6910296	5.5374922	5.0326	8.2059634	7.8944709	2.4752288	2.3275384	3.3279089	10.2553948	7.7015194	1.0091285	5.6611956	5.3886886	6.7502526	3.1811206	7.7321698	10.1092126	8.9821092	5.6653263	6.4569334	11.7419531	10.1500623	2.5227404	0.9156317	6.8045643	2.7049238
GSM4548708_Treat	10.6026282	2.6767317	7.2401825	4.7100191	9.9943415	9.5751158	5.8667371	2.4246677	6.342894	3.9810447	13.2052645	8.0103706	1.7276576	7.5823177	1.8809698	1.7927974	8.5337485	7.5007841	6.6906123	5.4537967	7.640957	3.9439069	2.7882462	1.3675854	10.9406385	9.3314324	1.286333	6.9704351	5.3966211	7.5153815	4.5016639	9.1181351	7.1415531	9.0479587	4.7659907	5.4617514	9.8775462	9.7581901	2.5346042	1.1068651	5.6592201	3.0868899
GSM4548709_Treat	10.4738602	2.7595937	6.7145285	3.1895431	9.5510345	9.5152228	4.8740971	2.9279727	6.409166	3.2606977	13.3856505	8.4300286	2.2985366	6.9059597	1.8012178	1.6133494	8.7831935	8.6828371	6.6744363	5.9090137	7.772087	4.4880819	2.5586572	1.6311414	10.9773235	9.6591814	1.236048	6.4553611	5.3925011	6.2764295	4.3328739	8.7714401	7.4026981	8.6989337	4.7106287	6.4511904	11.1035172	9.8120201	2.8308752	2.6744541	6.0283211	2.7333629
GSM4548710_Treat	9.4284352	2.8355607	6.8894655	3.4305821	9.5527065	9.3610268	6.1585261	2.0501367	6.038971	2.3978917	13.4511965	8.5396526	2.0753206	7.7319507	1.8212478	1.1816474	9.0978555	6.9161281	7.1727023	4.2749877	8.169701	3.6439159	3.0374562	1.8405144	11.2746885	8.0411264	3.306764	6.6686671	5.4416711	6.1595635	4.4156489	8.6884471	6.1821441	9.1717407	4.9465737	6.4177294	10.2729502	10.1930201	1.2538262	1.0589641	5.2166931	4.1457149
GSM4548711_Treat	11.1421922	3.0517247	7.0374905	3.5827961	9.2381755	9.1556138	4.4876961	4.8655377	5.56789	3.8879077	12.9556235	8.7563706	2.4257956	7.6021937	1.8666578	1.2423174	9.1569015	5.9057441	5.6197313	7.8764607	7.430506	3.3169999	2.0601482	1.3930134	10.0904035	8.8947924	1.217652	6.0661081	5.4793651	6.0256855	2.2003769	8.3698041	9.6641081	8.5690317	5.5057107	5.8212324	10.7262512	10.0840321	1.3958542	1.0568321	6.5331111	4.3562029
GSM4548712_Treat	11.1335582	2.4877367	6.8496755	3.3871391	9.0440355	9.0711298	4.7710631	5.1309747	6.204665	4.0110917	12.9683135	8.6129256	1.9383476	7.1701167	1.8580718	0.9313664	8.6190405	6.5616961	5.8475373	7.9641137	7.56016	3.2601909	2.9267682	1.3133524	10.6354065	9.0438384	1.231469	5.5656491	5.5142711	6.1721495	1.9461159	8.3647381	9.6573251	8.7785787	3.5946617	5.5113174	10.5046382	9.7853251	2.4620082	1.0735011	6.1291011	1.2613269
GSM4548713_Treat	10.9716662	2.6417607	6.9075715	3.5353011	9.1928305	9.1548998	4.7048341	3.4569027	4.934524	3.5055357	13.5749955	8.9493396	1.9189596	6.8882827	2.2505698	2.0707344	9.3612515	7.1497601	5.2975123	7.2195537	7.56751	2.8657879	3.8210052	1.3865984	10.6802875	8.5177974	2.052423	6.5012571	5.6534891	7.7568245	3.9938629	8.4696421	8.5114271	8.9311987	5.2254947	6.6552334	10.4138012	10.7057001	1.1886022	1.0725741	5.5586561	1.5122629
GSM4548714_Treat	11.0625092	2.8416077	6.9619495	4.2757821	9.2312365	9.1521558	4.8986091	4.1017187	5.016604	3.6757967	13.3092675	8.8974256	1.9608186	6.2883607	1.8298768	2.3017554	8.8841725	6.9525191	5.5328983	7.2777107	7.62406	3.1603179	2.6332692	1.9649304	10.7108755	8.4909404	1.262385	6.2662911	5.7123671	5.6072435	3.5614069	8.4757911	9.2072931	8.7417747	5.2382817	6.5216054	10.3364682	10.2966731	2.8081942	1.0955271	6.2432061	3.5527829
GSM4548715_Treat	9.9472062	2.8543327	6.3123345	5.4457221	9.2818125	9.3054238	5.2763831	2.3583557	6.639068	2.7366707	13.6755005	8.8279276	1.9091006	6.7570617	2.7850678	1.7060924	9.5031875	5.9920351	5.2111623	5.6952057	8.806306	2.2864339	2.4337752	1.2904234	10.8305985	8.1362214	1.533911	5.9169701	5.7153971	6.6273615	4.3021519	8.1286161	7.5201311	8.8744347	5.2214547	7.3786234	12.9394912	10.6567471	2.7016272	1.0596541	5.9915131	2.1406309
GSM4548716_Treat	10.5921292	3.5204097	6.5114795	4.7952381	9.7633965	9.2784298	5.7807471	1.5461897	7.298916	2.9034787	13.1869535	8.7072126	1.5029956	6.8890627	3.1958418	1.9490744	9.1956705	6.1208311	5.2791103	5.9480307	7.704967	3.8064959	3.0427172	1.8496124	11.1718455	8.7820794	2.087133	7.0021251	5.7196221	6.5536035	3.8606669	8.7683131	7.8857161	9.2554127	6.3644497	6.6180864	10.5367042	10.3643581	1.2081262	1.0660451	5.6084471	3.3855009
GSM4548717_Treat	11.3362992	3.4943997	6.7240955	1.5402031	8.8058025	9.4020598	4.9371621	4.9468677	7.503064	3.8258377	11.7911075	8.7966156	1.7935796	7.0913647	1.7931988	2.1434804	8.0863175	7.0048221	4.9606223	9.2828387	6.962148	2.3731749	1.3611202	1.9816014	10.6637175	9.0258724	1.629376	4.5576021	5.5506861	6.6886275	2.1420599	7.6421191	10.3263151	8.3956157	5.0601477	5.7632644	10.5296612	10.1558731	2.1159022	1.0551001	5.4335571	1.2055419
GSM4548718_Treat	10.5313442	2.3698807	6.5793395	4.4380361	9.3906705	9.2023948	5.6572251	3.0215887	6.758272	2.7707667	13.1600225	8.5959406	1.5625466	6.4908797	1.7802378	1.8207604	8.7089065	7.9296481	5.8155073	4.9535787	7.507584	3.8122479	2.9599632	1.3111044	11.1897875	8.9961744	1.279369	6.3338391	5.5714271	7.3581435	4.9031989	8.7438311	7.2157951	9.1977727	5.3261097	6.6321974	9.8867932	9.9837161	1.9956452	1.0816511	5.8930251	3.6417969
GSM4548719_Treat	11.0721672	2.8247987	6.9135765	3.8184371	9.4355895	8.9124048	5.3404701	2.7879907	6.229844	3.3243717	12.5542555	8.8809986	2.3618926	7.1900817	1.6455958	1.6576354	8.6911805	7.4068741	5.6732803	7.3845967	7.411493	2.3657809	2.2490282	1.8279254	10.6534405	8.4275064	2.478713	6.5116571	5.6390951	7.4295625	3.0338609	8.4362701	9.8416291	8.5842877	3.9531267	5.4664444	10.1558442	10.0273121	3.6238912	1.3229241	6.3860801	3.2153099
GSM4548720_Treat	10.5511862	2.7667407	7.0636055	5.7646471	9.4249765	9.7288468	4.8114581	2.2589177	4.617053	2.7827427	13.6344215	8.3864326	1.3965836	7.9928237	3.2279698	1.7702984	8.4996725	8.5095201	6.2148563	5.3593517	7.035721	4.1357949	2.9006022	1.3099544	10.8854625	9.0022014	3.204726	6.4454721	5.5980421	5.7470495	4.5762639	8.8843091	7.2519341	9.2575067	5.4109007	7.6369994	10.8217612	10.5959371	2.0640492	1.0927031	6.0947681	2.9445579
GSM4548721_Treat	10.9353972	2.2620277	7.4290445	6.1069371	10.4129385	9.4197798	5.6944081	2.5185117	5.125215	2.4385297	13.3881535	8.2392426	1.7682096	8.5282977	1.8485918	2.4292194	8.7096735	6.1808611	6.3000583	4.5587737	7.486479	4.6117889	2.9221682	1.3691424	11.3984675	9.6515774	3.514875	6.9495131	5.4767701	5.4258385	4.9221419	9.5815001	7.3801701	8.8379287	5.6955597	7.8416994	10.2817152	9.9609551	1.8955012	1.0912371	5.8225131	2.7146559
GSM4548722_Treat	10.2648982	2.3140367	6.7577725	5.7928651	8.8539305	9.6890918	5.2080261	1.8128207	5.293141	2.9135877	12.8577495	8.9233346	1.9475816	7.3178217	1.9289518	1.9476304	8.8295925	6.4850591	6.0634343	6.1550497	7.950044	4.0209359	2.9224062	1.6118834	10.9927395	8.6189624	1.829822	5.9162541	5.3915431	4.8116855	3.4844619	8.1448971	7.5675211	8.8077187	6.0447027	7.8745614	11.0630802	9.9907021	2.4302272	1.0985571	5.7753241	3.6167419
GSM4548723_Treat	10.1829132	2.6554977	6.9422105	5.7567901	9.5064665	9.4044028	5.3568071	1.5689447	5.385949	1.9891687	13.7233005	8.8066486	1.9442076	7.7556817	2.1314018	1.6730284	9.0142125	6.4489431	5.8478203	4.3194327	7.701474	4.2994259	3.2051612	1.2646964	11.0932675	9.0822494	2.21884	6.4235961	5.9468541	4.4424595	5.0779299	9.2208201	7.0863871	9.1895607	5.8355387	7.9800504	10.8000432	10.4969711	1.7090922	1.0803531	5.6915641	3.5414519
GSM4548724_Treat	10.7749012	2.6698847	6.9187415	5.8958541	9.6454775	9.5466448	5.8755941	2.7848697	5.341659	2.3955007	13.4233315	8.5503496	2.2356966	8.0331277	2.6954518	2.0714404	8.7251365	7.1096591	5.9532093	5.1845507	7.502307	4.4148539	2.9710762	1.2551674	11.1468085	9.6252394	3.240976	6.9895341	5.9367391	6.7235245	4.6210219	9.1128901	7.4037631	9.0423177	5.3559777	7.6041454	10.7034542	10.2574621	1.4892642	1.0783721	5.3191531	2.3913949
