# Supplementary material for: Identification and validation of aging-related genes in neuropathic pain using bioinformatics
Source: Front Genet. 2024 Jul 24;15:1430275. doi: 10.3389/fgene.2024.1430275 (PMC11303200; doi:10.3389/fgene.2024.1430275)
Supplement: Supplementary file 2 [file DataSheet1.ZIP › RAWDATA (1)/rawdata/interGenes.txt]

CEBPA
ARID3A
UCHL1
STAT3
NOTCH1
CRISPLD2
MXD1
CEACAM1
BTG3
MME
CXCL1
CXCR2
GSTA4
IL1R1
NOG
DLL3
LCN2
PRKCD
IGF1
AR
INS
S100B
EEF1E1
POU5F1
