# Supplementary material for: Identification and validation of aging-related genes in neuropathic pain using bioinformatics
Source: Front Genet. 2024 Jul 24;15:1430275. doi: 10.3389/fgene.2024.1430275 (PMC11303200; doi:10.3389/fgene.2024.1430275)
Supplement: Supplementary file 2 [file DataSheet1.ZIP › RAWDATA (1)/rawdata/lasso.gene.txt]

CEBPA
ARID3A
UCHL1
CEACAM1
BTG3
GSTA4
IL1R1
PRKCD
IGF1
AR
S100B
