# Supplementary material for: Identification and validation of aging-related genes in neuropathic pain using bioinformatics
Source: Front Genet. 2024 Jul 24;15:1430275. doi: 10.3389/fgene.2024.1430275 (PMC11303200; doi:10.3389/fgene.2024.1430275)
Supplement: Supplementary file 2 [file DataSheet1.ZIP › RAWDATA (1)/rawdata/MERGE.txt]

id	GSM3526790	GSM3526791	GSM3526792	GSM3526793	GSM3526794	GSM3526795	GSM3526796	GSM3526797	GSM3526782	GSM3526783	GSM3526784	GSM3526785	GSM3526786	GSM3526787	GSM3526788	GSM3526789	GSM4548691	GSM4548692	GSM4548693	GSM4548694	GSM4548695	GSM4548696	GSM4548697	GSM4548698	GSM4548699	GSM4548700	GSM4548701	GSM4548702	GSM4548703	GSM4548704	GSM4548705	GSM4548706	GSM4548707	GSM4548708	GSM4548709	GSM4548710	GSM4548711	GSM4548712	GSM4548713	GSM4548714	GSM4548715	GSM4548716	GSM4548717	GSM4548718	GSM4548719	GSM4548720	GSM4548721	GSM4548722	GSM4548723
A1BG	8.12023050551471	8.06047880551471	7.97841380551471	8.5556256055147	7.36880250551471	7.13342370551471	7.97032140551471	7.82496800551471	7.69856660551471	7.64960490551471	7.54705620551471	7.66321570551471	6.18177750551471	7.50861070551471	8.0331242055147	8.00164730551471	7.69378489448529	7.38470789448529	7.75268689448529	7.33188489448529	7.54258789448529	7.37285589448529	7.40021189448529	7.69228289448529	7.68088389448529	8.19836989448529	7.10457889448529	7.69713589448529	7.78397689448529	8.04922389448529	7.40858789448529	8.64567689448529	7.90466989448529	7.63685989448529	7.34996189448529	7.64656489448529	7.52938489448529	7.94394989448529	7.13886089448529	7.41300689448529	6.86557889448529	7.97446989448529	8.93055589448529	7.61807689448529	7.79933089448529	7.69022689448529	7.85945889448529	8.06260089448529	7.73391889448529
A1BG-AS1	5.84580540459559	5.81548860459559	5.48865590459559	5.63802240459559	5.34470600459559	4.85904330459559	5.61370180459559	5.57437600459559	5.66391330459559	4.96541970459559	5.66591250459559	5.45404350459559	4.84378050459559	4.51844020459559	5.43549770459559	5.47729790459559	4.38906769540441	5.79157869540441	5.66627169540441	5.48303169540441	4.85388969540441	5.07695469540441	5.39501469540441	5.32240569540441	5.26459069540441	5.43469169540441	3.97797369540441	5.17482469540441	4.69049369540441	6.26807969540441	5.47014369540441	6.26393969540441	6.09703769540441	5.66319269540441	5.34814869540441	5.43898369540441	4.54310569540441	5.61945669540441	4.71636169540441	5.20154469540441	5.82348169540441	5.69716169540441	3.83851569540441	5.66945569540441	4.77662569540441	5.76799369540441	6.13471069540441	5.70650769540441	6.43395169540441
A1CF	1.24706209742647	1.27921439742647	1.24953459742647	1.27882469742647	1.25416609742647	3.23636359742647	1.25275869742647	1.24136039742647	1.31006019742647	1.86275919742647	2.79973069742647	1.23285739742647	1.61418149742647	1.27735849742647	1.27141079742647	1.21679209742647	1.13440930257353	2.07321430257353	1.11576530257353	1.15595830257353	2.76203530257353	1.15721530257353	1.15866030257353	1.11073330257353	1.19105430257353	1.09111330257353	1.16722630257353	1.13090330257353	1.11133430257353	1.19809230257353	1.17064330257353	4.69123430257353	1.12912930257353	1.19010330257353	2.64094530257353	1.13132330257353	1.37960530257353	2.26049530257353	1.26455030257353	2.12025730257353	2.12250630257353	1.09246930257353	1.12272730257353	1.36786930257353	3.11022930257353	1.12260530257353	1.13054630257353	1.15848630257353	1.42184530257353
A2M	1.62783469540441	3.68815569540441	2.34484869540441	1.91728469540441	1.41917179540441	2.11637579540441	3.11342189540441	2.67689989540441	1.88793219540441	1.38047099540441	2.03062739540441	3.60991839540441	1.21296419540441	1.10767909540441	1.53158499540441	1.27155999540441	1.91943500459559	1.82098400459559	1.97302000459559	1.59390400459559	1.91595100459559	1.79298200459559	1.71817900459559	1.92605100459559	1.65863600459559	3.18918800459559	1.74570800459559	1.69943500459559	1.63474100459559	2.55553800459559	2.54543800459559	1.83986000459559	3.67102500459559	1.95012200459559	1.54225900459559	1.84991700459559	1.75195900459559	1.53740200459559	1.52117800459559	1.76195300459559	1.70278900459559	1.99620300459559	2.07587200459559	3.51722300459559	1.42851700459559	1.97816700459559	2.64423100459559	1.95706900459559	3.13698200459559
A2M-AS1	8.61966182555147	9.51313702555147	10.0215007255515	8.68492822555147	9.66829532555147	10.0377127255515	8.75673542555147	10.0607278255515	9.12926392555147	9.19689162555147	8.65424392555147	10.6774236255515	9.31635652555147	8.40946592555147	9.30739822555147	8.13481322555147	8.78682887444853	10.2127388744485	9.63501887444853	9.34817187444853	8.72150287444853	8.87853487444853	8.83652787444853	8.55107587444853	9.06778587444853	9.28096487444853	9.38895887444853	9.89985387444853	8.00076687444853	10.2848538744485	8.69229187444853	9.33103287444853	10.1054678744485	8.91931087444853	9.02800987444853	10.3544308744485	8.16445487444853	8.77852987444853	9.26725387444853	9.50804687444853	9.10778687444853	9.28470287444853	8.76894987444853	10.5609568744485	9.74547387444853	9.38548287444853	8.99493987444853	9.07127987444853	9.93581087444853
A2ML1	2.01875435128677	1.71753095128677	1.71279575128677	1.73162015128677	2.86094105128677	1.75844725128677	1.69646815128677	1.71605625128677	1.70203715128677	1.73657515128677	1.70122125128677	1.77471795128677	1.71056705128677	2.72014615128677	1.66653745128677	3.71421605128677	3.93101944871324	0.981860448713235	2.54981444871324	2.49036444871324	3.83259544871323	3.50002244871323	1.87914444871323	1.25187344871323	0.754101448713235	0.790717448713235	2.95856144871324	2.49075144871323	4.86616044871323	0.898106448713235	0.868710448713235	0.864316448713235	1.32328544871323	2.36993444871323	2.31605244871324	2.45206344871323	3.44006144871324	3.33087344871323	2.38541844871324	2.70481244871324	0.856634448713235	0.926633448713235	1.98115144871323	1.71025344871323	2.92593644871324	0.870065448713235	0.936984448713235	0.828538448713235	0.811943448713235
A2MP1	1.14949356066177	1.67006386066177	1.05678246066177	1.31056496066177	1.17916466066177	1.73562266066177	1.19719356066177	1.63899376066177	1.14114776066177	1.33580966066177	1.21918856066177	1.55884316066177	1.03173796066177	1.05112006066177	1.06170446066177	1.03215446066177	1.16050453933823	1.14897753933823	1.89729253933823	1.16477553933823	2.04399553933824	1.16421853933823	1.15090053933823	1.11819453933823	1.20758553933823	1.27855153933823	1.18862453933823	1.14184653933823	1.14504453933823	1.20767053933823	1.31539053933823	1.14873153933823	1.35726753933823	1.19295153933823	1.13093853933823	1.52910853933823	1.14780153933823	1.13726453933823	1.20044153933823	1.76291053933823	1.12834353933823	1.33352153933823	1.20220953933823	1.44479753933823	1.18233453933823	1.15576453933823	1.15294353933823	1.39007253933823	1.21797553933823
A3GALT2	1.06804148235294	1.10057328235294	1.08200078235294	1.12442518235294	1.07500998235294	1.05190888235294	1.08779778235294	1.07474498235294	1.06114698235294	1.12836698235294	1.05318748235294	1.11448628235294	1.87761578235294	1.07435878235294	1.03036528235294	1.14153458235294	1.16894601764706	1.13767201764706	1.18631501764706	1.13645601764706	1.14473301764706	1.14224701764706	1.12006101764706	1.16045701764706	1.10799801764706	1.11899401764706	1.11821401764706	1.12322001764706	1.13833201764706	1.10485701764706	1.10325501764706	1.15627701764706	1.10469501764706	1.15371501764706	1.11095901764706	1.17128001764706	1.20653601764706	1.14679101764706	1.13367001764706	1.12669901764706	1.12152801764706	1.12111501764706	1.18039301764706	1.13108701764706	1.06824101764706	1.09796201764706	1.12781201764706	1.12849801764706	1.11178501764706
A4GALT	4.41276654540441	4.14714954540441	4.17897894540441	3.93872094540441	4.76841454540441	4.97883914540441	3.40410754540441	3.80879864540441	5.43699524540441	4.14733464540441	4.54482424540441	4.00316254540441	4.36689024540441	4.55853114540441	4.05748624540441	4.69536944540441	5.36409095459559	3.91589695459559	2.48888795459559	4.13808895459559	5.30181195459559	4.28973395459559	4.67810595459559	4.37414195459559	4.39763095459559	4.55660095459559	4.53510595459559	3.72705595459559	5.39923395459559	3.35056395459559	3.42580295459559	4.10184995459559	2.93133095459559	6.01846695459559	4.53988695459559	4.17480495459559	5.77493195459559	3.74608495459559	4.40858495459559	4.64200195459559	4.74939395459559	4.29325595459559	6.62784595459559	4.53230295459559	4.90646895459559	4.27051695459559	3.44382795459559	3.75341395459559	3.40978295459559
A4GNT	1.24863732261029	1.28722372261029	1.26483802261029	1.29333082261029	1.25798502261029	1.18347552261029	1.24530862261029	1.24857742261029	1.26434382261029	1.25432552261029	1.25432552261029	1.26569812261029	1.23468562261029	1.26483802261029	1.23993682261029	1.26807892261029	1.14005537738971	1.09240337738971	1.12032437738971	1.13025137738971	1.20050437738971	1.10832237738971	1.12862437738971	1.11506537738971	1.17153037738971	1.0791383773897	2.55892837738971	1.09397437738971	2.3153133773897	1.1418003773897	1.0306303773897	1.92811137738971	1.0982693773897	1.15029937738971	1.06976337738971	1.10596537738971	1.14359837738971	1.7960593773897	1.06918637738971	1.08480337738971	1.36860537738971	1.76642537738971	1.1298783773897	1.10284537738971	0.885307377389705	1.09901037738971	1.07391337738971	1.13516937738971	1.06159737738971
AA06	0.988070927757353	1.01557232775735	0.983499827757353	1.00500242775735	1.66274892775735	1.09425512775735	0.986295027757353	1.63279292775735	1.01856452775735	0.965366127757353	1.01082692775735	0.977073027757353	0.964504927757353	1.00245012775735	1.00432822775735	0.973709127757353	1.03615287224265	1.04138587224265	1.02597787224265	1.05066387224265	1.08703287224265	1.06150487224265	1.06713387224265	1.06005087224265	1.12966387224265	1.04294087224265	1.07181187224265	1.04892387224265	1.03496987224265	1.09834987224265	1.08346587224265	1.03512287224265	1.05818087224265	1.06037587224265	1.02936787224265	1.04416987224265	1.01103287224265	1.00853087224265	1.02454587224265	1.04071887224265	1.04317887224265	1.03906887224265	1.04887587224265	1.05676787224265	1.34744087224265	1.05845287224265	1.04944687224265	1.07464787224265	1.03342387224265
AAAS	6.92273996488971	7.19442736488971	6.92797086488971	6.80188036488971	6.99355366488971	7.18890786488971	7.31377536488971	6.99284996488971	6.61834506488971	6.98803206488971	6.61565076488971	6.93174476488971	6.65672866488971	6.63371826488971	6.68534616488971	6.49115376488971	6.38327673511029	6.70479073511029	6.64202473511029	7.01646073511029	6.40721173511029	6.64498173511029	6.56381373511029	6.49335273511029	6.97505173511029	6.71098173511029	6.41362273511029	6.64984673511029	6.51397773511029	7.36878273511029	7.44333473511029	7.16393073511029	7.42923773511029	6.59630573511029	6.87494473511029	6.58238173511029	6.57973373511029	6.43427773511029	6.96450173511029	6.95748573511029	6.94114173511029	6.88778073511029	6.54288073511029	7.02290273511029	6.76169273511029	7.44956873511029	7.49587473511029	7.14311473511029	7.44404773511029
AACS	3.88527631801471	4.12746271801471	3.86511491801471	3.68886031801471	3.70590581801471	4.28711501801471	4.43104691801471	4.13801961801471	3.59291371801471	3.58950731801471	4.40740301801471	4.46995761801471	3.17600301801471	3.54591651801471	4.46834041801471	3.41348641801471	3.57453928198529	3.78158628198529	3.42453428198529	3.82486328198529	2.95727628198529	4.05053928198529	3.62960028198529	3.41088428198529	3.99925428198529	4.32205028198529	3.98427328198529	3.72357328198529	5.34600528198529	4.44541228198529	4.74562328198529	4.56428828198529	4.58554928198529	3.21733228198529	4.12732728198529	3.48241428198529	3.37287328198529	3.36276028198529	4.28850028198529	4.32017128198529	3.27254128198529	3.47663728198529	3.02951128198529	3.34667028198529	4.06225728198529	4.27555728198529	4.81748328198529	4.19029028198529	4.48266528198529
AACSP1	1.187275009375	1.129417109375	1.211536409375	1.642650509375	1.167787809375	1.030613609375	1.221586409375	1.198273209375	2.112331409375	1.223047409375	1.168946709375	1.203718709375	1.862537409375	1.470676409375	1.175678809375	1.189217309375	1.113975890625	1.124458890625	1.180252890625	1.142434890625	1.125375890625	1.162163890625	1.106395890625	1.063048890625	1.030402890625	1.056345890625	1.713842890625	1.145592890625	1.123892890625	2.592406890625	1.507537890625	1.144807890625	2.020575890625	1.178220890625	1.544303890625	1.128782890625	1.175191890625	1.960520890625	1.995147890625	1.131780890625	1.100992890625	1.085511890625	1.097096890625	1.096994890625	0.933934890625	1.128537890625	1.169513890625	1.882333890625	1.254952890625
AADAC	1.70384548805147	1.37549958805147	1.37711758805147	1.39701478805147	1.34558458805147	1.35365428805147	1.54737538805147	1.44218578805147	1.45990178805147	1.35480648805147	1.37266338805147	1.40565808805147	1.33254368805147	1.36442088805147	1.64620218805147	1.36823468805147	1.36719991194853	1.38011691194853	2.21792691194853	1.45122791194853	1.90219291194853	1.43165591194853	1.26017491194853	1.25163791194853	1.23422691194853	1.17726991194853	1.28104091194853	1.35171191194853	1.31409091194853	1.55378391194853	1.31726491194853	1.35657991194853	1.26259791194853	1.68690891194853	1.51472591194853	1.50192091194853	1.56392391194853	1.84644091194853	1.23358291194853	1.31346191194853	1.38909391194853	1.46882591194853	2.15128491194853	1.23209091194853	1.14639591194853	1.25475791194853	1.35034291194853	1.24321091194853	1.19285591194853
AADACL2	1.03316264650735	1.02378104650735	1.03601524650735	1.02707894650735	1.03187994650735	1.09670444650735	1.03336354650735	1.03153084650735	1.03372204650735	1.03254894650735	1.02451764650735	1.03967834650735	1.03605774650735	1.02578084650735	1.02882914650735	1.03601524650735	0.892967753492647	0.888920753492646	0.902023753492647	0.899395753492646	1.23584475349265	0.884901753492646	0.874878753492647	0.881324753492646	1.28371475349265	0.875578753492646	0.894643753492647	0.886294753492646	0.888289753492647	0.895595753492646	0.904062753492646	0.884145753492646	0.889514753492646	0.909099753492647	0.887039753492646	0.889989753492646	2.26350575349265	1.47135975349265	0.888893753492646	1.88137875349265	0.878403753492647	0.892021753492646	1.20342475349265	1.36732975349265	1.41060875349265	0.887651753492646	0.884987753492646	0.877064753492647	0.882928753492646
AADACL2-AS1	3.38742950882353	1.85255490882353	1.80465590882353	1.86169440882353	1.82326500882353	1.82608280882353	1.79039710882353	3.07359580882353	1.84491620882353	4.76747440882353	4.64553590882353	4.67056850882353	3.94047700882353	1.85100660882353	4.48424040882353	3.45219200882353	2.97289079117647	2.43882579117647	2.62520779117647	2.22626779117647	2.93012579117647	1.71058179117647	3.07481379117647	3.29911579117647	3.08465579117647	3.58657679117647	2.80162679117647	3.72221279117647	2.66393779117647	2.23409879117647	2.65806279117647	2.99039379117647	2.11108679117647	2.95490079117647	3.53891779117647	2.75629279117647	1.47374079117647	2.75710179117647	3.60849079117647	3.48415279117647	4.47601779117647	3.30869479117647	3.30025879117647	3.05007779117647	4.03866179117647	2.87470379117647	2.59631379117647	2.33087679117647	3.16413679117647
AADACL3	4.13931396360294	3.92423326360294	3.81022896360294	3.99161476360294	3.93430186360294	3.60598656360294	5.18475146360294	3.91698316360294	3.93263436360294	5.43639826360294	3.92023396360294	3.85887526360294	4.25822076360294	3.83646296360294	3.99614016360294	4.29681226360294	3.75613723639706	4.17995623639706	4.29175423639706	4.28689423639706	3.52201923639706	3.74848323639706	3.99785723639706	3.73874323639706	5.08321223639706	4.23197523639706	4.72721723639706	4.14395123639706	4.23257423639706	3.53552023639706	3.72039123639706	3.38643023639706	3.71801123639706	4.87345723639706	5.14654723639706	4.14550523639706	3.89882523639706	4.40180523639706	4.51899323639706	4.01931323639706	4.75565123639706	4.45244223639706	3.81473623639706	4.40884823639706	3.95324823639706	3.45693423639706	3.63393123639706	3.89650123639706	4.60657123639706
AADACL4	1.32142388272059	1.10797968272059	1.91415418272059	1.11837698272059	1.11399508272059	2.22346418272059	1.24134318272059	1.10097678272059	1.10055458272059	2.48511148272059	1.09983658272059	1.14345078272059	2.50840518272059	1.11949388272059	1.07241038272059	1.14056508272059	1.37600851727941	1.39158551727941	1.44037551727941	1.36932051727941	1.38394751727941	1.38319151727941	1.29656051727941	1.34860451727941	1.24506051727941	1.26373551727941	1.36223451727941	1.33936151727941	1.37698551727941	1.36180151727941	1.67160351727941	1.31650051727941	1.96495051727941	1.44892151727941	1.34214351727941	1.38570151727941	1.41778451727941	1.37643251727941	1.33914651727941	2.12617551727941	1.31998851727941	1.39674651727941	1.40086251727941	1.28578951727941	1.40474251727941	1.33110051727941	2.02451851727941	1.44294451727941	1.28023551727941
AADACP1	2.17980632941177	2.25288232941177	2.50088522941177	2.20741692941177	2.64302392941177	2.20061952941177	2.07882552941177	2.36686482941177	2.53785722941177	2.78353302941177	2.41332672941177	2.66200682941177	2.99448972941177	2.30779482941177	2.29545532941177	3.12801052941177	2.68741437058823	1.99218137058823	2.10947737058823	2.39776837058823	3.15303237058823	3.40061137058823	2.36543337058823	2.61162837058823	2.33203837058823	2.79601137058823	2.98620637058823	2.38023237058823	3.86300537058823	2.11452337058823	1.72927337058823	1.90181437058823	1.78484337058823	2.30917237058823	2.79453737058823	1.91778637058823	2.84501037058823	3.17732437058823	2.80628137058823	3.10228937058823	2.32590937058823	2.41371737058823	3.39976637058823	2.50486337058823	2.18176437058823	1.88303037058823	1.62459037058823	2.41005537058823	1.69113737058823
AADAT	1.14672586819853	1.25408656819853	1.18650246819853	1.19996516819853	1.19294526819853	1.24045696819853	1.54540366819853	1.17780916819853	1.17397826819853	1.20377886819853	1.17704186819853	1.22901066819853	1.72430096819853	1.19578596819853	1.14755586819853	1.22103716819853	1.24115343180147	1.25222643180147	1.28902943180147	1.23018643180147	1.24335643180147	1.24839043180147	1.16315443180147	1.21381443180147	1.11507143180147	1.12986843180147	1.22861743180147	1.20854943180147	1.23723843180147	1.21522543180147	1.19802143180147	1.18150243180147	1.15387043180147	1.29468443180147	2.47167543180147	1.25358243180147	1.28314343180147	1.24387443180147	1.19685543180147	1.22573743180147	1.18546343180147	1.26372643180147	1.26214443180147	1.14923443180147	1.33183743180147	1.18626743180147	1.21985143180147	1.14459043180147	1.15038143180147
AAED1	5.56105709503677	5.80976949503676	6.11828059503676	5.76866199503676	5.17374199503676	5.73022599503676	5.79360249503676	5.59454869503676	5.52524309503676	5.72420409503676	6.06941409503676	5.96862349503676	4.85833609503676	5.28855119503676	5.81156949503676	5.78156309503676	5.36944250496324	5.62310450496324	6.19994750496324	4.50894150496324	4.35250650496324	5.09521450496324	5.52829450496324	5.66031150496324	5.61206650496324	6.28759450496324	5.80401650496324	5.76131250496323	4.64979250496324	5.83161050496324	5.86617750496324	5.70089250496324	6.18027750496324	5.70940350496324	5.52025150496324	6.16669650496324	5.48262050496324	5.24576450496324	5.30036550496323	5.47660450496324	5.54112850496324	5.76351550496324	6.55450050496324	6.09430450496323	5.64803850496324	5.78852950496324	6.01387350496324	6.05025050496323	6.00480150496324
AAGAB	8.34006336893382	8.28746056893382	8.44252886893382	8.20512436893382	8.22115016893382	8.39544146893382	8.41164376893382	8.29886126893382	7.98089256893382	8.26294356893382	8.17809596893382	8.60623756893382	8.14226406893382	7.93376356893382	8.08475316893382	8.19937926893382	8.05190843106618	7.86963843106618	8.09179643106618	8.13895243106618	7.82828343106618	8.39685043106618	8.52802643106618	8.23626443106618	8.08230543106618	8.85598043106618	8.30912643106618	8.05585243106618	8.23587643106618	8.55260243106618	8.59755043106618	8.55190943106618	8.37218343106618	8.23121643106618	8.10749843106618	8.10135343106618	7.95435743106618	7.99923443106618	7.84956143106618	8.50813743106618	8.71455443106618	8.88417743106618	7.77134443106618	8.50717343106618	7.87056843106618	8.26122543106618	8.16556943106618	8.47744843106618	8.27138443106618
AAK1	7.474970965625	7.398084465625	7.117149065625	7.214521665625	7.709032665625	7.303050065625	7.345708665625	7.175021365625	7.543359065625	7.233552665625	6.824100265625	6.992952665625	7.165824965625	7.092113565625	6.951854665625	6.821945365625	7.199209634375	7.424508634375	7.368506634375	7.492303634375	6.880835634375	6.896251634375	7.346380634375	7.545298634375	7.167122634375	6.864215634375	6.811869634375	7.254428634375	6.459529634375	7.356786634375	7.182136634375	7.130049634375	7.354913634375	7.397971634375	7.241385634375	7.353469634375	6.942216634375	7.178922634375	6.982179634375	7.164024634375	7.221436634375	7.644079634375	7.160014634375	7.468870634375	6.986014634375	7.252123634375	7.649808634375	7.039260634375	7.281085634375
AAMDC	7.02458827316176	7.20881437316176	7.24214087316177	7.00164257316176	6.56316437316177	6.68573457316177	7.14357117316176	6.94427527316176	6.69348837316176	7.41141677316176	7.24388837316176	7.44174207316177	6.19425737316176	6.95245897316176	7.27936587316176	7.12422807316177	5.88734702683823	7.14741902683823	7.35666802683824	6.76545802683824	6.96211602683824	6.78739002683824	6.81810202683824	6.63912602683823	7.33753102683823	7.58955402683824	6.69999502683824	7.42008302683824	6.57377402683823	7.05745202683824	7.25269502683823	7.02495602683824	7.21501102683824	7.13912902683824	7.35530002683824	7.38383902683823	6.87811402683823	6.84910802683823	6.90066602683823	6.63125102683824	7.22165202683824	7.06621202683823	6.81099802683824	6.94540902683824	6.86895802683823	6.97150002683824	7.14583802683824	7.34305002683824	7.20062202683823
AAMP	6.79906264724265	6.91714634724265	6.62543854724265	6.89043064724265	6.67120884724265	6.72571744724265	7.14311604724265	6.92633124724265	6.50012604724265	6.62860394724265	7.16377724724265	7.08930584724265	6.08473594724265	6.45712214724265	6.67562384724265	5.93507304724265	4.96646715275735	6.36268215275735	6.53441315275735	6.31072815275735	5.64129815275735	6.32947015275735	6.78807915275735	6.54314515275735	6.58934415275735	6.67117015275735	6.02615815275735	5.90062015275735	5.29636815275735	7.84783315275735	7.71425215275735	7.60350915275735	7.89309315275735	6.13379815275735	6.33073515275735	6.45787515275735	5.56262315275735	5.88991115275735	6.58797515275735	6.70089415275735	7.00787215275735	6.99899115275735	6.67558115275735	6.91386915275735	6.09834115275735	7.82640215275735	7.93566115275735	8.05733115275735	8.03568515275735
AANAT	1.58233774209559	1.29607124209559	1.29613704209559	1.99853124209559	1.86248594209559	1.29860374209559	1.97885284209559	1.70352964209559	1.29077274209559	1.82869584209559	1.37320584209559	1.35482044209559	1.28298944209559	1.33072134209559	2.01409974209559	1.33903654209559	1.31972735790441	1.41078935790441	1.54756935790441	1.30804735790441	1.46302935790441	1.48254035790441	1.26104435790441	1.36703635790441	1.18591435790441	1.23663235790441	1.25329035790441	1.27495835790441	1.38806935790441	1.36401635790441	1.68521535790441	1.31031035790441	2.36694835790441	2.50740435790441	1.31703435790441	1.35678735790441	1.56615635790441	1.34009735790441	1.89045535790441	1.33475235790441	2.47385435790441	1.37794235790441	1.57927035790441	2.11098935790441	1.11425235790441	1.60376135790441	1.42257235790441	2.20855435790441	1.25864735790441
AAR2	8.243078371875	8.174866271875	8.141949071875	8.146022371875	7.981236371875	8.284061771875	8.205258571875	8.081648071875	7.991458571875	7.770247771875	7.904484771875	8.047703071875	7.111562671875	7.819809471875	7.789262971875	7.664209471875	7.457441728125	7.787685728125	8.070028728125	7.944932728125	7.249494728125	7.655372728125	8.223457728125	8.224045728125	8.240192728125	8.172204728125	7.862292728125	7.938609728125	7.315698728125	8.170547728125	7.982381728125	7.859677728125	8.293644728125	7.931408728125	7.951756728125	7.898517728125	7.606911728125	7.688201728125	7.830424728125	7.808956728125	8.421028728125	8.512966728125	8.299262728125	8.373824728125	7.740028728125	8.154492728125	8.055900728125	7.941764728125	7.850484728125
AARD	1.91183175900735	1.51465405900735	2.56604985900735	2.55968755900735	1.57045655900735	1.63456135900735	2.14043105900735	1.59120445900735	1.62771455900735	1.60991665900735	2.83693765900735	3.71186125900735	1.56785605900735	1.57602495900735	2.63645145900735	2.82485435900735	3.07295544099265	2.69526044099265	0.904581440992646	3.54650344099265	2.69403344099265	0.869770440992646	2.68304044099265	1.87118444099265	2.35565644099265	2.13658344099265	3.16499344099265	3.46104344099265	2.26838544099265	1.66683544099265	1.58236544099265	1.41117944099265	0.865416440992646	2.15233044099265	2.69609644099265	2.47716544099265	0.874793440992646	0.794588440992646	2.22508544099265	3.38840044099265	3.04651444099265	1.36753744099265	1.97355644099265	2.08736744099265	2.66429444099265	1.14106244099265	0.959529440992646	2.55147544099265	1.92669144099265
AARS	4.92587471047794	5.13231661047794	4.76336521047794	4.88462331047794	5.12715321047794	4.89777391047794	5.21676091047794	4.64996131047794	4.56753181047794	4.49103571047794	4.61089321047794	4.77902231047794	2.65153161047794	4.39537931047794	4.82519891047794	3.90319161047794	3.50203308952206	5.04565608952206	4.75046608952206	4.57432308952206	1.71939808952206	3.88685108952206	4.84233908952206	5.13661408952206	5.04499108952206	4.92093608952206	4.25045708952206	4.41440308952206	1.68421508952206	6.04483408952206	6.17096008952206	5.57718908952206	5.96284608952206	4.87860408952206	3.74536608952206	4.07323608952206	2.80137608952206	2.89297708952206	4.48457008952206	4.97496108952206	5.19719308952206	5.10572408952206	3.73785608952206	5.12779108952206	2.62585708952206	5.84379608952206	6.39893508952206	5.73986008952206	5.68179608952206
AARS2	8.27814989669118	8.17857619669118	7.95547229669118	7.96039659669118	7.93088019669118	7.86022409669118	8.08541439669118	7.95351349669118	7.77971059669118	7.97269859669118	7.67022299669118	8.06388209669118	7.06460929669118	7.62276149669118	7.97166609669118	7.17565539669118	7.27662840330882	8.19976540330882	8.17291540330882	8.30336940330882	7.08585440330882	7.44517740330882	8.01176840330882	7.90621840330882	8.05352740330882	8.11212040330882	7.66669640330882	8.16045940330882	6.65112540330882	8.24393340330882	8.13645140330882	7.89456740330882	8.16875240330882	8.17554440330882	7.93856540330882	8.19430340330882	7.47756540330882	7.78307240330882	7.73067240330882	7.76348140330882	7.72612340330882	8.23499440330882	6.59775240330882	7.95696740330882	7.78846340330882	7.78726240330882	8.30942140330882	7.57446940330882	8.10279640330882
AASDH	4.56114649908088	3.68660219908088	4.50471779908088	4.03884779908088	2.82613799908088	2.88269609908088	4.39282589908088	4.15887329908088	2.01686379908088	4.27612719908088	3.86596399908088	4.72487129908088	1.30295769908088	3.78381659908088	4.18886269908088	2.74421439908088	1.92126580091912	3.88021180091912	3.67664580091912	3.36253280091912	1.75266380091912	3.10166080091912	4.01543680091912	3.10711880091912	3.77748280091912	4.13200780091912	3.29484980091912	3.99288880091912	2.79730080091912	4.49335080091912	4.49788680091912	4.32138480091912	4.43972080091912	4.17257780091912	4.34750180091912	3.47591280091912	1.33127880091912	3.73710480091912	3.51567980091912	3.76388080091912	3.47969680091912	3.23405780091912	3.11574880091912	3.49141380091912	3.98054380091912	4.39673380091912	4.18339480091912	3.90549380091912	4.10994880091912
AASDHPPT	8.95466148639706	8.72212118639706	8.73296818639706	8.65799248639706	8.04222838639706	8.50409178639706	8.83232338639706	8.55570658639706	8.26493148639706	8.26511098639706	8.24232118639706	8.59638348639706	7.67664628639706	8.34436528639706	8.67726688639706	8.20160488639706	8.18145501360294	8.68317201360294	9.04731201360294	8.85194801360294	7.80396301360294	8.10084401360294	8.54946101360294	8.65650701360294	8.76001501360294	9.19889101360294	9.02876401360294	8.98400701360294	7.89886601360294	8.87225901360294	8.78547801360294	8.44908201360294	8.62602401360294	9.25507501360294	8.87453201360294	8.89622701360294	8.37215201360294	8.78007501360294	7.80309801360294	8.13260101360294	8.12658601360294	7.58471201360294	8.04190501360294	8.32783701360294	7.74762401360294	8.39559601360294	8.22674801360294	8.16987501360294	8.05643301360294
AASS	2.71625576488971	2.36358496488971	1.91086116488971	1.56665586488971	2.11880556488971	1.60402446488971	3.18529576488971	2.91247696488971	1.72783546488971	2.96100616488971	1.61853966488971	2.47557946488971	0.939660164889706	1.66090986488971	2.58466906488971	2.44824376488971	1.51254693511029	1.51244693511029	1.49953193511029	1.54686793511029	1.79017693511029	1.54302093511029	2.25480093511029	2.82583293511029	2.81879793511029	1.68156593511029	1.53946193511029	1.68442093511029	1.50292293511029	2.72222193511029	3.46396093511029	3.58423893511029	2.82583293511029	1.93016093511029	2.29291993511029	1.56642793511029	1.51106393511029	2.12624993511029	1.45529693511029	1.89465193511029	2.19430093511029	2.79002093511029	2.36351593511029	2.18237793511029	1.38616293511029	2.64189293511029	3.83075093511029	2.92147293511029	2.16090593511029
AATBC	4.44369481158088	4.56894261158088	4.45849251158088	4.78835411158088	4.52121911158088	4.83029951158088	4.40246201158088	4.62453571158088	5.31960331158088	5.00745891158088	5.36462071158088	4.60784141158088	4.16216071158088	5.03703131158088	4.93655001158088	4.74160231158088	4.54568078841912	4.91735878841912	5.28022478841912	4.11372578841912	4.47929378841912	4.67597278841912	4.81742178841912	4.60361178841912	4.32895978841912	4.43546878841912	4.46922578841912	4.58905978841912	4.67137178841912	5.15271078841912	4.87748278841912	4.90457278841912	4.77655278841912	4.39581978841912	4.50838178841912	4.72683678841912	3.77751178841912	4.97141678841912	4.58713578841912	4.94570178841912	5.38944178841912	4.99096478841912	3.67626278841912	4.87757478841912	5.04713578841912	4.95854478841912	4.95737478841912	5.35005778841912	5.23453378841912
AATF	8.93295993823529	8.98907213823529	8.98629393823529	9.06971803823529	8.93372033823529	9.24155233823529	9.19236313823529	8.98729073823529	9.11663383823529	8.78945673823529	9.02847233823529	9.22217493823529	9.06725413823529	9.04847353823529	8.84052003823529	8.89931483823529	8.43906876176471	9.10654776176471	9.01863176176471	8.91960576176471	8.58791476176471	9.14442676176471	8.87261376176471	8.85107076176471	8.80190276176471	8.83693276176471	8.8468597617647	8.83264176176471	8.50378276176471	9.30738576176471	9.30135976176471	9.24735676176471	9.60059276176471	8.64474276176471	8.88967976176471	8.90979076176471	8.53935276176471	8.85107076176471	9.27089876176471	9.05528076176471	9.37040076176471	9.21013476176471	8.4488387617647	8.93973276176471	8.71271876176471	9.65565376176471	9.50591476176471	9.46281976176471	9.52835176176471
AATK	5.93576236415441	5.76802436415441	5.92814996415441	6.59499426415441	6.81263876415441	6.34647476415441	6.33217766415441	6.75489606415441	7.02806786415441	6.84507386415441	6.14810396415441	5.86996796415441	7.80849686415441	7.54250586415441	6.28573596415441	6.60739316415441	6.60393883584559	6.16093283584559	5.62215083584559	6.64366283584559	6.97773183584559	7.61230883584559	6.72773283584559	6.33863283584559	6.47777983584559	5.87181883584559	6.44059883584559	6.02296083584559	6.79021083584559	6.16151083584559	5.96374683584559	5.68904783584559	5.85883683584559	6.24011783584559	6.19318383584559	7.16802883584559	6.77779483584559	6.20779183584559	6.78211883584559	6.28636983584559	6.42459483584559	6.78691583584559	7.98658683584559	6.35051283584559	7.54316983584559	6.72984783584559	6.30194183584559	6.85618583584559	6.82741683584559
AATK-AS1	1.03491572316176	1.05730202316176	1.03798142316177	1.05869702316176	1.11674402316176	1.55746772316177	1.04021632316176	1.40236302316176	1.80620982316176	1.23764132316176	1.06430662316177	1.04537372316176	1.22957502316177	1.05857432316177	1.05185132316176	1.03751392316176	1.05982377683824	1.06145977683824	1.05276777683823	1.06786077683824	1.09404277683824	1.07220777683824	1.23003577683824	1.06132277683824	1.09554077683824	1.13205477683824	1.07360377683823	1.06202077683824	1.05541477683823	1.08617777683824	1.49984277683824	1.03972877683823	1.05197977683823	1.09272177683824	1.28119777683824	1.06936777683824	1.04648977683823	1.46036277683824	1.03655377683824	1.05301677683824	1.05005777683823	1.65818877683824	1.64815277683824	1.19615077683823	1.38989377683823	1.28964477683824	1.45697477683823	1.13238277683823	1.03186477683824
ABAT	4.63621418125	4.97296998125	4.90982898125	4.73747018125	5.60324238125	4.71875478125	4.66973768125	4.82618688125	4.98872038125	5.55486468125	4.45154878125	4.81562008125	5.43354148125	4.78927718125	5.46519358125	5.29106748125	5.27876391875	5.27180091875	4.86256091875	4.96256691875	4.95191891875	4.38614791875	4.83229591875	4.82211491875	5.11167491875	4.79523091875	4.80339191875	5.09570191875	4.69734491875	5.61489591875	5.40480491875	5.21953891875	5.52025791875	4.70841691875	4.67915891875	5.07180191875	4.86643891875	4.67016691875	5.00401791875	4.73491191875	4.64035391875	4.84827491875	4.37450291875	5.18815891875	5.12103991875	5.70147991875	5.11736791875	4.96392391875	5.32550991875
ABCA1	5.98914137573529	6.35653407573529	6.23046827573529	6.77619907573529	6.60001767573529	6.07780487573529	5.94426997573529	6.34928267573529	6.30009417573529	7.03353037573529	6.51509437573529	6.26727237573529	8.02770337573529	5.96522337573529	6.92020707573529	7.06538727573529	6.99289872426471	6.42622672426471	6.20737572426471	5.64653372426471	6.53180972426471	5.95431072426471	6.21137672426471	6.36979572426471	6.62344572426471	5.38745972426471	6.71529672426471	6.87772872426471	6.38596472426471	6.61904072426471	6.68864572426471	6.77576372426471	5.98615872426471	6.45411772426471	6.94690772426471	6.90909072426471	6.43628572426471	6.17641772426471	6.88884872426471	6.87107572426471	7.42019972426471	6.27914772426471	5.40921472426471	6.54461972426471	6.34138172426471	7.43838372426471	6.59040072426471	6.87956372426471	7.62033772426471
ABCA10	1.36570354319853	1.76867194319853	2.42753054319853	1.88078514319853	1.83699124319853	1.58204064319853	1.23424034319853	0.642496643198529	1.66814354319853	0.644457843198529	2.21019074319853	2.43330064319853	1.98880214319853	1.54968654319853	1.70712644319853	2.24225244319853	1.25767515680147	1.26035515680147	1.25780815680147	1.26184915680147	1.28179215680147	1.26956915680147	1.91642015680147	2.69370915680147	1.68365615680147	3.20029815680147	3.12323715680147	1.26657715680147	2.14696315680147	1.27856515680147	1.27132215680147	1.26302415680147	1.26837615680147	1.25953815680147	1.25998815680147	1.27023015680147	1.26437915680147	1.25558815680147	2.76283215680147	1.25909015680147	2.16727515680147	1.25837915680147	1.27769715680147	2.34564715680147	2.70034015680147	2.62616115680147	2.25523715680147	1.28305115680147	1.53711315680147
ABCA11P	5.70453623915441	4.76089343915441	4.72197903915441	4.59051553915441	4.23677733915441	3.72441003915441	5.60659183915441	4.64955923915441	3.90807643915441	4.75821993915441	4.94720453915441	4.88789813915441	4.46196703915441	4.69378263915441	4.72509923915441	2.90593103915441	3.22281246084559	4.76228846084559	4.92923446084559	4.55810746084559	4.04020046084559	4.19747146084559	4.84590146084559	4.61948946084559	4.33554546084559	4.86231946084559	4.17024946084559	5.17568946084559	3.50996146084559	5.11939346084559	5.24372946084559	5.23505246084559	5.28946946084559	5.65256746084559	5.01635846084559	5.56580646084559	3.71798146084559	3.92791146084559	4.40134246084559	4.33554546084559	4.73037446084559	4.27385646084559	1.30179146084559	4.32549446084559	5.03069646084559	5.27797346084559	5.45421046084559	4.58405146084559	5.17739146084559
ABCA12	1.41183447977941	1.49698147977941	1.47209937977941	1.51060737977941	1.42067257977941	1.40690497977941	1.42381917977941	1.42072477977941	1.78477557977941	1.39820907977941	1.51452187977941	1.46649367977941	1.38693637977941	1.46968337977941	1.41220497977941	1.42054307977941	1.41929712022059	1.33786512022059	1.44125912022059	1.47924612022059	2.08503612022059	1.43430212022059	1.29080012022059	1.19537712022059	1.96879412022059	1.17696112022059	1.77709312022059	1.40658712022059	1.25640112022059	1.67152012022059	1.39584712022059	1.44665812022059	1.30711712022059	1.84577012022059	2.40286912022059	1.51249112022059	1.56230412022059	1.27420712022059	1.22436912022059	1.26940712022059	1.24325712022059	1.17930012022059	1.27119812022059	1.22450412022059	2.26371012022059	1.28454712022059	1.34568812022059	1.29943212022059	1.21510012022059
ABCA13	1.01198299540441	2.93922869540441	2.83621219540441	1.00994629540441	3.85440519540441	3.37959079540441	1.04276869540441	2.98224909540441	1.09336769540441	1.96862629540441	3.83537169540441	2.87815199540441	1.03900179540441	5.60455809540441	4.23782309540441	5.51437219540441	1.21216790459559	3.80355190459559	1.33242090459559	2.20860990459559	2.29535290459559	1.34920690459559	3.77234490459559	4.63406790459559	3.30109890459559	2.97098790459559	1.46436490459559	2.67212490459559	3.03909990459559	2.78375590459559	2.60785590459559	3.55243390459559	3.74520290459559	3.64636590459559	1.28040790459559	2.91416190459559	2.80443090459559	1.27599490459559	5.20221190459559	4.80807690459559	1.30752290459559	1.89572090459559	3.15235090459559	2.15276490459559	3.71152790459559	3.69863790459559	1.41359590459559	3.98312290459559	4.01421490459559
ABCA17P	1.05400453860294	1.00469663860294	1.05398073860294	1.22209433860294	1.02248713860294	1.62605713860294	1.04060383860294	1.03848513860294	1.06278563860294	1.03628003860294	1.03399633860294	1.03075513860294	1.03438923860294	1.54731663860294	1.04756393860294	1.02619193860294	1.04712626139706	1.03375526139706	1.04783726139706	1.05058526139706	1.04662826139706	1.04710226139706	1.02257226139706	0.983554261397058	1.02648826139706	1.16941426139706	1.03924726139706	1.01817426139706	1.02692026139706	1.10931926139706	1.08788026139706	1.05516926139706	1.07562726139706	1.06721726139706	1.67260226139706	1.01654726139706	2.58858226139706	1.04264126139706	1.02772426139706	1.05531126139706	1.01142926139706	1.01529626139706	1.00770026139706	1.03160126139706	1.11105526139706	1.04896126139706	1.31399426139706	1.04725526139706	1.03263226139706
ABCA2	3.42100573455882	3.14163633455882	4.39653053455882	3.70774623455882	4.08485693455882	4.19000413455882	3.38868023455882	4.10943573455882	4.19568803455882	3.80966233455882	3.43704843455882	3.73317193455882	5.09204323455882	3.54050013455882	3.28234573455882	3.53469323455882	4.73382476544118	3.16427776544118	4.04699876544118	3.78505476544118	2.65758776544118	3.92760376544118	3.58149376544118	4.23052176544118	4.63566576544118	4.46079576544118	3.43942276544118	3.60790476544118	3.06040276544118	4.33027976544118	4.06477276544118	3.91609076544118	4.05370676544118	4.24110076544118	3.58097476544118	3.41636876544118	3.76309276544118	2.51212076544118	3.91318176544118	3.56295176544118	3.43651876544118	3.61681776544118	4.19313476544118	4.42174276544118	3.36887676544118	4.33342076544118	4.08400576544118	3.79271676544118	3.83860476544118
ABCA3	4.399313021875	3.789914221875	5.151700721875	4.286305821875	3.955023821875	4.410239321875	4.916938721875	4.248601121875	3.868644321875	3.480534121875	3.928372021875	4.595140521875	3.685621121875	3.880884621875	4.162300721875	2.182607821875	1.624664878125	4.370626878125	4.390739878125	3.919031878125	1.615023878125	3.914535878125	4.675091878125	4.604182878125	5.081529878125	4.521961878125	2.796069878125	4.448924878125	1.620097878125	5.544881878125	5.757720878125	5.427376878125	5.818939878125	1.618556878125	4.207786878125	4.565596878125	1.673432878125	2.889195878125	3.243357878125	4.037801878125	4.042000878125	5.550652878125	1.665992878125	4.974271878125	1.976264878125	5.474468878125	5.972367878125	5.059397878125	5.478861878125
ABCA4	1.19874468088235	1.25923138088235	1.20998098088235	1.26035208088235	1.22246318088235	1.45742478088235	1.18958368088235	1.20180648088235	1.23185958088235	1.19649008088235	1.25500738088235	1.20733178088235	1.18165888088235	1.24433668088235	1.22528158088235	1.19299928088235	1.20051761911765	1.18030261911765	1.18401861911765	1.19499561911765	1.33755061911765	1.20248161911765	1.23839261911765	1.21202961911765	1.24901761911765	1.16145461911765	1.18072061911765	1.19745361911765	1.19688161911765	1.23099961911765	1.23586461911765	1.57534861911765	1.16926761911765	1.22025161911765	1.15182461911765	1.20738461911765	1.21818161911765	1.15462461911765	1.12898261911765	1.15454561911765	1.17507961911765	1.12537661911765	1.22099761911765	1.18282061911765	1.03693161911765	1.63553661911765	1.83108161911765	1.21430561911765	1.11713761911765
ABCA5	7.29820737536765	6.98013667536765	7.47343987536765	6.90674377536765	6.63483647536765	6.15390357536765	7.30016797536765	6.94270907536765	5.86550617536765	6.89904177536765	6.45757827536765	7.40544307536765	6.70539757536765	6.68633747536765	6.99832057536765	6.24849447536765	6.29183392463235	7.40076392463235	7.36707692463235	7.40424092463235	5.74540992463235	6.52020792463235	7.23043792463235	6.96674892463235	7.77431792463235	7.53591892463235	6.99819892463235	7.62039892463235	5.62919892463235	7.37170592463235	7.10888292463235	7.08804292463235	6.63449592463235	7.70883792463235	7.45240792463235	7.72194092463235	6.71525092463235	6.87868392463235	6.27143892463235	6.88836292463235	5.80301992463235	6.80679892463235	3.40374592463235	7.18531492463235	7.10360692463235	6.38867592463235	6.82478892463235	6.25288292463235	6.91799592463235
ABCA6	3.17690847389706	3.03828677389706	2.70247857389706	2.91259627389706	2.81541387389706	2.75147807389706	3.14232707389706	3.57031157389706	2.60893517389706	3.05613497389706	2.77844257389706	2.75435607389706	1.64461907389706	2.42013887389706	2.46081557389706	3.00687157389706	3.86570242610294	1.72246942610294	2.03006542610294	2.84661842610294	3.16236642610294	1.93263442610294	2.88101742610294	2.95298042610294	2.50373642610294	2.99507942610294	3.13055642610294	2.03298142610294	1.72761442610294	3.40530842610294	2.96427242610294	3.81809942610294	3.31168042610294	2.46465342610294	3.44665142610294	3.89348342610294	2.93457842610294	3.63940842610294	3.24990042610294	1.62234242610294	1.48377442610294	2.61462242610294	1.96524642610294	3.33846942610294	4.06623242610294	3.38077342610294	2.38947542610294	2.27196242610294	2.69046742610294
ABCA7	8.57021253400735	8.70220443400735	8.89907033400735	8.67333863400735	8.99354223400735	8.90827673400735	8.74554893400735	8.89504823400735	9.96577853400735	9.27990543400735	9.01858943400735	8.96925693400735	10.4656472340074	8.91153193400735	9.53879443400735	8.47456883400735	7.91444176599265	9.37805876599265	8.24953476599265	9.22858676599265	7.78085276599265	8.15165676599265	9.22670676599265	8.85128276599265	9.12906176599265	8.76413576599265	8.60930776599265	8.70793576599265	7.70744576599265	9.90163676599265	9.66098376599265	9.36351476599265	9.30078676599265	8.91041176599265	8.72926476599265	9.24660176599265	8.66370976599265	8.37384576599265	9.22894476599265	8.87838276599265	9.86784276599265	10.1618387659926	8.99346076599265	9.54595276599265	8.72205276599265	9.61556276599265	10.0833057659926	8.56016976599265	10.4146627659926
ABCA8	1.07871795569853	1.10351475569853	1.07464895569853	1.09718525569853	1.08284635569853	1.17392765569853	1.07559755569853	1.07662115569853	1.09865315569853	1.06879005569853	1.09683545569853	1.07405635569853	1.06698575569853	1.09099945569853	1.08999685569853	1.07277785569853	1.87545154430147	0.89878354430147	1.84262454430147	1.41331654430147	1.94897554430147	0.91569754430147	1.01973254430147	1.24141154430147	1.46381654430147	0.95330954430147	0.90884754430147	0.90752254430147	1.53935854430147	0.93772154430147	0.92138654430147	0.89741954430147	0.93028254430147	0.90938354430147	0.89200054430147	0.90693854430147	0.88903054430147	0.87932254430147	0.89701254430147	0.89767354430147	0.90728854430147	1.10725654430147	0.91482254430147	1.20471654430147	1.43517754430147	0.91307554430147	0.90402654430147	0.93062654430147	0.89171154430147
ABCA9	13.3180973183824	13.2465570183824	13.2034600183824	13.1259341183824	13.2941064183824	12.5305687183824	13.1584288183824	13.2984584183824	13.2732568183824	13.3885036183824	13.2182203183824	13.3398731183824	14.1433250183824	12.7224914183824	13.4004931183824	12.5481808183824	12.3494497816176	13.7161857816176	13.4270267816176	13.4828557816176	11.9764057816176	12.5172227816176	14.0052497816176	13.0572197816176	13.5982327816176	13.2090327816176	12.8604847816176	13.4949757816176	11.9546287816176	13.3947857816176	13.2944657816176	12.6562127816176	13.1237347816176	13.5410377816176	13.2537567816176	13.8298187816176	12.6992287816176	12.9665167816176	13.2035407816176	13.1312287816176	14.2307827816176	13.9171617816176	12.2510277816176	13.8173787816176	13.1448827816176	13.0716007816176	13.5792507816176	12.9318567816176	13.8501737816176
ABCA9-AS1	1.27304795294118	1.31972625294118	1.36860435294118	1.33514205294118	1.35890635294118	1.41094465294118	1.33641755294118	1.36784225294118	1.40872455294118	1.37564405294118	1.70610255294118	6.00491235294118	1.34050975294118	1.32552925294118	1.31950215294118	1.37852315294118	2.94575824705882	1.71165424705882	3.30054124705882	1.30284124705882	3.84758824705882	1.37672224705882	1.29093124705882	1.28643924705882	1.91495124705882	1.42547124705882	1.17855524705882	1.29101224705882	2.68380824705882	1.58445124705882	1.46164424705882	1.29226624705882	1.62807424705882	1.27889424705882	2.37514124705882	1.61778024705882	1.65776124705882	1.23984224705882	1.24552024705882	1.27239924705882	1.27669424705882	1.24482124705882	1.55400024705882	1.35866524705882	2.03245324705882	1.24902224705882	1.51006924705882	1.47791824705882	1.22112824705882
ABCB1	4.26610185091912	4.64144705091912	5.47400595091912	4.04584595091912	3.40201375091912	3.76491085091912	4.66755225091912	4.29043225091912	3.23024695091912	4.02942365091912	3.57370455091912	4.46652805091912	4.16397935091912	3.52438285091912	4.14983315091912	1.62010225091912	2.00323694908088	4.66747394908088	5.06344094908088	4.87550894908088	2.25326294908088	3.12625694908088	5.23540494908088	4.03669694908088	4.72538994908088	4.16976594908088	4.57527194908088	4.88005994908088	2.44459594908088	4.73347494908088	4.31344394908088	4.50177894908088	4.41019594908088	4.75884894908088	5.08602094908088	3.84075394908088	2.08697594908088	2.69078794908088	3.51536394908088	3.45944694908088	3.50329894908088	3.01097494908088	3.05766094908088	4.56396694908088	2.44080994908088	4.22999594908088	4.90273894908088	4.44071294908088	4.78362494908088
ABCB10	5.53171293290441	5.14291333290441	5.44268383290441	5.67863913290441	4.65864763290441	4.73172113290441	5.32989783290441	5.38665933290441	4.51426403290441	5.04044383290441	5.05520753290441	5.09247983290441	3.85516273290441	4.89628933290441	5.77644573290441	4.82123363290441	4.83280996709559	6.41184496709559	5.21042396709559	5.18188096709559	4.97026396709559	4.77571896709559	5.36468396709559	5.62819596709559	5.69933096709559	5.96411196709559	5.48115096709559	5.54492196709559	4.77430296709559	4.99412296709559	5.07922396709559	4.86182896709559	4.38018096709559	5.52601396709559	5.39277996709559	5.52951096709559	5.06504996709559	5.35354496709559	4.94025496709559	5.31571696709559	4.38921996709559	4.77499896709559	3.78394296709559	5.22747596709559	4.86214396709559	4.70346196709559	4.44799096709559	4.47564996709559	4.50231396709559
ABCB11	1.10499152352941	1.04990192352941	1.11061962352941	1.06581972352941	1.07886992352941	1.86518782352941	1.09773352352941	1.09733522352941	1.13232412352941	1.10318642352941	1.09510912352941	1.09005942352941	1.09237572352941	1.08757882352941	1.10427932352941	1.09009212352941	1.06760837647059	1.08771337647059	1.09517037647059	1.09216437647059	1.12610737647059	1.11502737647059	1.08611937647059	1.04181037647059	1.09991437647059	1.07576437647059	1.05618337647059	2.23445337647059	1.07444837647059	1.16957337647059	1.26642937647059	1.11555737647059	1.12819037647059	1.10628337647059	1.08208737647059	1.06569337647059	1.07911537647059	1.08863937647059	1.06931337647059	1.10385637647059	1.07626837647059	1.07493237647059	1.22901137647059	1.41467437647059	0.973762376470588	1.10112937647059	1.13858737647059	1.12672037647059	1.08589737647059
ABCB4	6.677439621875	6.140876321875	5.366777821875	5.556050221875	4.457857021875	3.821014221875	5.609441121875	4.914641321875	4.534715521875	5.360472721875	5.024124921875	5.230282421875	4.983996621875	4.681842721875	5.480210821875	4.105877021875	4.639349278125	5.067286278125	4.856637278125	5.321981278125	1.824024278125	4.115408278125	5.253842278125	4.893312278125	6.071020278125	6.424497278125	4.021886278125	5.176375278125	4.205154278125	5.966754278125	6.686027278125	6.964894278125	6.360242278125	5.473722278125	5.021990278125	4.086748278125	4.294393278125	4.073204278125	4.760518278125	5.250294278125	5.030201278125	5.217600278125	3.899137278125	5.616986278125	5.465849278125	5.552229278125	6.282160278125	4.864137278125	5.692534278125
ABCB5	1.15212694632353	1.26313054632353	1.16438434632353	1.10264704632353	1.48850884632353	1.14914074632353	1.09772594632353	1.09693684632353	1.09147684632353	1.11120954632353	1.35032074632353	1.12113064632353	1.31300414632353	1.13656924632353	1.33745474632353	1.11332674632353	0.99747625367647	1.21686325367647	1.01870025367647	2.13093325367647	1.53241625367647	1.25351225367647	0.96623125367647	2.04059725367647	1.04543625367647	0.94611825367647	0.97909925367647	1.16639825367647	1.27033425367647	1.01213525367647	0.97358625367647	0.98088025367647	0.97542625367647	1.60244325367647	1.72252925367647	1.00352825367647	1.02446025367647	1.18599225367647	0.97197225367647	1.30670425367647	1.42073925367647	0.98573825367647	0.99974425367647	0.95583425367647	1.27880625367647	0.96978725367647	1.35067425367647	1.04549825367647	1.14563625367647
ABCB6	6.17735448235294	6.52712748235294	6.03227148235294	6.38150458235294	6.18375708235294	6.24672628235294	5.91402868235294	6.21717168235294	6.34947188235294	6.50132998235294	6.13073848235294	5.67618108235294	6.88936098235294	5.96304538235294	6.33438758235294	6.03999058235294	6.01594971764706	6.11929271764706	6.04606771764706	5.97113771764706	5.80810671764706	5.46869171764706	6.03518571764706	6.54240671764706	6.66139571764706	6.41249871764706	5.70455871764706	6.24752871764706	5.93195471764706	6.56242071764706	6.72772971764706	6.88870871764706	6.46203771764706	6.00905871764706	5.77603171764706	5.68161671764706	6.14811971764706	5.53550671764706	6.19028471764706	5.97492171764706	6.19522171764706	6.34774571764706	6.49081071764706	6.65600271764706	6.08449271764706	6.26719371764706	6.60625371764706	6.49353271764706	6.75080471764706
ABCB7	8.22177717224265	8.18832467224265	8.20119457224265	8.12122317224265	7.67868437224265	7.78173307224265	8.15525837224265	8.03210877224265	7.72725727224265	8.04027527224265	7.75324157224265	7.98386957224265	7.33743967224265	7.78559347224265	7.88711547224265	7.75696137224265	7.30221652775735	8.25633652775735	8.39293152775735	7.84114152775735	7.22019052775735	7.37724052775735	8.11151552775735	8.06140952775735	7.98954352775735	8.14128752775735	7.80661152775735	8.27347852775735	7.07882752775735	8.24312352775735	8.10675852775735	8.00076552775735	8.05822752775735	8.27834452775735	8.15194052775735	8.39954452775735	7.67566352775735	8.04840152775735	7.59533352775735	7.58336252775735	7.91957552775735	8.12874152775735	7.53977652775735	8.02005152775735	7.96523152775735	7.76045352775735	8.07659652775735	7.75509452775735	7.98045452775735
ABCB8	4.24661858547794	4.56768318547794	5.02520138547794	4.48606268547794	4.51033958547794	4.24046788547794	4.74286058547794	4.50403158547794	4.33352848547794	4.36296748547794	4.18361128547794	4.00644048547794	3.60667428547794	3.91369788547794	4.28924388547794	3.67195438547794	3.89663821452206	3.93032521452206	4.17056621452206	4.16644321452206	3.45645321452206	3.59703821452206	4.31068021452206	4.55701021452206	4.39790421452206	4.83780221452206	3.70408821452206	4.08404621452206	2.20096821452206	5.22185521452206	5.47232521452206	5.05299721452206	5.19231221452206	4.16265521452206	3.97006921452206	4.00933321452206	3.28520721452206	3.61796121452206	3.96330121452206	3.92795721452206	4.95202521452206	4.05781321452206	3.44672121452206	4.54221521452206	3.76473821452206	5.21832321452206	5.34910121452206	4.80796921452206	5.31084121452206
ABCB9	1.82697968290441	4.34627908290441	1.68917278290441	2.73017968290441	1.68443588290441	3.41117188290441	3.42246318290441	1.16800858290441	2.15548148290441	1.39545848290441	2.45098798290441	2.51172858290441	1.20997558290441	1.05665668290441	2.31888868290441	1.04902878290441	2.15582441709559	2.31680441709559	2.88096641709559	2.19919241709559	1.90273341709559	1.43436541709559	2.54974041709559	1.70625141709559	2.50365141709559	1.80540341709559	1.87484241709559	1.45606941709559	3.16406641709559	1.64156541709559	4.46288141709559	2.44417441709559	2.09912441709559	2.29256541709559	1.55214441709559	2.06145641709559	1.83329441709559	1.76947841709559	2.41127441709559	1.65595741709559	2.49370041709559	1.81102041709559	1.43523441709559	1.61621541709559	1.15695241709559	2.80424941709559	2.18575341709559	2.57846141709559	1.92161641709559
ABCC1	5.84103939080882	5.59934549080882	5.68471429080882	5.79341709080882	5.44823269080882	5.64158409080882	6.07110069080882	5.93794829080882	6.15817889080882	5.85118629080882	5.57390059080882	6.18848559080882	5.10247109080882	5.77291959080882	5.70938109080882	5.14080049080882	5.29246580919118	5.89870180919118	5.87343680919118	5.53964180919118	4.41406880919118	5.41930580919118	5.73830980919118	5.17497680919118	5.27084280919118	5.56210080919118	6.89942480919118	5.53385480919118	4.74569280919118	6.11451480919118	6.43034080919118	5.91590080919118	6.26208180919118	5.56678080919118	5.32382580919118	5.92009480919118	4.96658680919118	5.77712880919118	5.98579380919118	5.62763280919118	5.88191280919118	6.03461680919118	4.87385780919118	5.88896380919118	5.14702880919118	6.10382380919118	6.44598480919118	6.36838380919118	6.43424280919118
ABCC10	5.57984116948529	6.19950626948529	5.34746836948529	5.15283906948529	5.98202256948529	6.12543746948529	5.41458546948529	5.49923656948529	5.79078596948529	5.48684986948529	5.56988206948529	5.22303656948529	5.53361186948529	5.93459786948529	5.56858196948529	6.31481936948529	7.23654173051471	5.36702573051471	5.01447273051471	5.39943273051471	6.55773973051471	6.67015873051471	5.36003173051471	6.23038173051471	5.25895173051471	5.35180973051471	5.41399673051471	5.05130673051471	6.86812673051471	5.46563073051471	5.29844173051471	5.53732973051471	5.28973973051471	4.92056073051471	5.17782373051471	5.05002373051471	5.90671373051471	6.12447973051471	5.49582773051471	5.94858173051471	5.58235073051471	5.65658273051471	6.69536673051471	5.52597973051471	6.05317973051471	5.20384973051471	5.25146973051471	5.57844973051471	5.63243473051471
ABCC11	0.925857323345589	0.900637623345589	0.930584023345589	0.904329023345589	3.65441162334559	0.906865323345589	0.921051423345589	0.920934623345589	0.927188923345589	0.915493023345589	0.911352923345589	0.924213723345589	0.920012723345589	0.908137123345589	0.920856923345589	0.917008523345589	1.09482157665441	1.08264157665441	1.09978857665441	1.09569957665441	1.06999557665441	1.08032457665441	1.05558557665441	1.04725857665441	1.04347857665441	1.05081557665441	1.09760757665441	1.07310357665441	1.08119357665441	1.11237857665441	1.10898357665441	1.07779157665441	1.09259757665441	1.12227057665441	1.07465557665441	1.07684157665441	1.08617357665441	1.09242557665441	1.07817457665441	1.09665157665441	1.05638357665441	1.07896257665441	1.06460757665441	1.05039657665441	1.40690757665441	1.08602957665441	1.07847157665441	1.06148057665441	1.06775357665441
ABCC12	1.04160304742647	1.08836494742647	1.05426724742647	1.09715804742647	1.05963064742647	1.84412814742647	1.05700304742647	1.04839254742647	1.03471324742647	1.08409674742647	1.04214594742647	1.09241664742647	1.06745124742647	1.06108634742647	1.01897314742647	1.10193274742647	1.12038385257353	1.08787985257353	1.11852185257353	1.07597785257353	1.10811285257353	1.09973985257353	1.09545385257353	1.12472285257353	1.09683685257353	1.07485185257353	1.06637685257353	1.09397485257353	1.09411885257353	1.07723485257353	1.04419085257353	1.10573585257353	1.06308585257353	1.08463185257353	1.07290285257353	1.12558385257353	1.16223585257353	1.10963185257353	1.07651685257353	1.08184685257353	1.08713885257353	1.70628785257353	1.14420385257353	1.09558085257353	1.12766785257353	1.05556285257353	1.08315385257353	1.08631785257353	1.06086485257353
ABCC13	3.92971071911765	4.31254281911765	3.51637751911765	3.77812831911765	3.88904021911765	4.22102711911765	3.58488851911765	3.74162891911765	4.42056891911765	3.73784611911765	4.97404441911765	3.02567301911765	3.09791641911765	3.81720221911765	3.64071681911765	4.35951621911765	4.92198418088235	2.96242218088235	3.62844618088235	3.61740318088235	5.98138218088235	4.43856918088235	2.84288718088235	3.68922818088235	2.58029918088235	4.53123118088235	4.31625418088235	4.03037118088235	4.71398818088235	3.21123618088235	3.13104218088235	5.02120918088235	3.78265318088235	3.77197218088235	3.90079918088235	2.54735718088235	4.55846518088235	5.77336118088235	4.14623718088235	4.14764718088235	2.78577118088235	3.45525718088235	5.28636818088235	2.93728418088235	5.27339618088235	3.77682518088235	2.90052318088235	3.86023218088235	2.32204918088235
ABCC2	2.94256859283088	2.91017749283088	3.02572419283088	2.81702309283088	2.89634879283088	2.52458919283088	3.32326469283088	2.89649549283088	2.95680089283088	3.01619719283088	2.92213469283088	3.21154539283088	3.35303089283088	2.86779429283088	3.52731819283088	2.77647549283088	2.83318600716912	2.69551100716912	2.74246200716912	2.83981300716912	3.44196200716912	2.71275900716912	3.12214600716912	2.96887900716912	3.48104300716912	2.97942200716912	2.79361400716912	3.25248000716912	2.65348400716912	3.33391700716912	3.05408000716912	3.30590100716912	3.25679600716912	2.91375300716912	2.96477900716912	2.81163700716912	2.75206100716912	2.68029700716912	3.12205300716912	2.80010000716912	2.92265400716912	3.07728100716912	2.64178100716912	3.08224300716912	2.72405000716912	3.41514100716912	3.16737100716912	2.99432400716912	3.29573700716912
ABCC3	5.37880777886029	4.44559517886029	5.2917429788603	5.21892597886029	5.5959525788603	6.3567956788603	4.9997609788603	5.3495006788603	6.3457352788603	5.60251317886029	6.37797477886029	4.96128097886029	6.1240340788603	5.64884667886029	6.06204637886029	7.0500435788603	6.6478546211397	5.08552562113971	5.16380062113971	5.3113946211397	7.0985396211397	6.2907056211397	5.03736062113971	6.1006296211397	4.65980362113971	5.18417362113971	5.91388562113971	5.81740262113971	7.06468862113971	4.98257262113971	5.61814162113971	5.19994562113971	5.7729826211397	4.89419262113971	4.6289396211397	4.82940462113971	5.40683862113971	5.5541106211397	5.41153762113971	6.28755062113971	5.79928562113971	6.5288596211397	5.76578462113971	5.74039562113971	5.7194876211397	6.0393266211397	6.19633962113971	6.12094262113971	5.59677762113971
ABCC4	3.64947163511029	3.66802843511029	4.31920083511029	3.90467303511029	4.70614663511029	4.34517523511029	3.67739843511029	4.13693803511029	4.83961033511029	3.96656283511029	4.25797673511029	3.70265763511029	3.96175763511029	4.40169743511029	3.19594713511029	5.63359383511029	5.76734956488971	3.76787356488971	3.75414856488971	3.64409956488971	5.82129256488971	5.47427056488971	3.34229356488971	3.88735256488971	3.53888056488971	4.04760656488971	4.34463456488971	4.08784356488971	6.90312056488971	4.08590656488971	3.76285056488971	5.56056956488971	3.90075456488971	3.62635756488971	3.49581956488971	2.80315456488971	5.30109656488971	5.24990356488971	4.03271356488971	4.92750256488971	2.82842956488971	4.22134456488971	2.76235756488971	3.15791956488971	4.92260556488971	3.98809056488971	3.61699156488971	3.97854756488971	3.39385956488971
ABCC5	6.65719372794118	6.87360822794118	7.17068812794118	6.98889202794118	7.30197112794118	6.87406682794118	6.84871672794118	7.14363642794118	7.49528152794118	7.17174282794118	6.40593152794118	7.14265932794118	7.82755752794118	7.04087042794118	6.77535802794118	7.06890842794118	7.44184397205882	7.02092997205882	6.56783897205882	6.94184497205882	7.34313397205882	6.73562497205882	6.83764297205882	7.12124297205882	7.60674597205882	6.93992897205882	7.31931797205882	7.12230197205882	7.23697997205882	7.43647297205882	7.18729697205882	6.82622597205882	7.23728397205882	6.93183997205882	6.73644697205882	7.31089797205882	6.96025597205882	6.78807897205882	7.18200097205882	6.97475997205882	5.81773297205882	7.38485297205882	5.78243697205882	7.58455497205882	6.85940397205882	7.41484097205882	7.39924397205882	6.51111997205882	7.69419997205882
ABCC5-AS1	7.09817613363971	7.52772923363971	6.94876473363971	7.19254013363971	9.5125583336397	9.75922493363971	6.24398673363971	7.77249903363971	8.44096083363971	7.37558813363971	8.09985343363971	6.79496193363971	8.50111783363971	9.44639493363971	7.14785043363971	10.3155114336397	11.6060980663603	6.84911606636029	6.96877006636029	7.35102306636029	10.5282620663603	10.0795130663603	7.17595606636029	9.8429330663603	6.05884906636029	6.64884706636029	8.6131670663603	7.04045606636029	11.2729230663603	6.00301906636029	6.05287106636029	8.3545750663603	6.65340306636029	6.76126406636029	7.25062806636029	6.57548206636029	10.3211180663603	10.1022410663603	8.91101206636029	9.94707106636029	7.44475706636029	7.00283806636029	10.9850100663603	6.96164606636029	10.0967570663603	7.09054506636029	6.09618006636029	7.41896806636029	5.70971106636029
ABCC6	3.84308320183824	3.20417840183824	3.27954220183824	4.19739250183824	3.80342900183824	3.44330630183824	4.26563520183824	3.65858600183824	3.90370970183824	3.46569590183824	3.10559540183824	4.13999280183824	4.23247130183824	4.48692380183824	4.69049640183824	4.26119770183824	3.11893779816176	4.17839779816176	3.08527379816176	2.81964379816176	3.30009379816176	3.58834379816176	3.40882979816176	4.07668679816176	3.83811479816176	3.99086279816176	3.26660779816176	4.37691579816176	3.52389779816176	4.73001379816176	4.39369579816176	4.37280679816176	4.56458479816176	3.70089379816176	3.47965079816176	3.82460079816176	3.52008679816176	3.61362779816176	4.37772879816176	4.20090779816176	3.09527079816176	4.37209779816176	3.12795979816176	3.81336979816176	3.17458979816176	4.83444679816176	4.25110479816176	4.59408679816176	4.70991379816176
ABCC6P1	1.48307230036765	1.91219460036765	1.38084930036765	1.42468610036765	1.38125950036765	1.38383030036765	1.34072570036765	1.40594920036765	1.37855630036765	1.41570780036765	1.36134470036765	1.49719140036765	1.36620870036765	1.45765700036765	1.32094860036765	1.46097830036765	1.32862489963235	1.43668889963235	1.97996389963235	2.02956189963235	1.71262589963235	1.61547689963235	1.23238589963235	1.39887489963235	1.14102189963235	1.79529189963235	1.21739489963235	1.24814289963235	1.39719289963235	1.31605289963235	1.27994389963235	1.29920189963235	1.20061289963235	2.71568289963235	1.29105289963235	1.41093089963235	1.70353189963235	1.35122789963235	1.26173489963235	1.31535189963235	1.27569889963235	1.34398689963235	1.71580389963235	1.26707289963235	1.01717789963235	1.29120489963235	1.40503589963235	1.38803689963235	1.22941089963235
ABCC8	1.59851810808824	5.18967120808824	1.70574960808824	2.58071080808824	1.61724420808824	2.32254320808824	1.62597680808824	1.94283660808824	1.85581750808824	2.89102700808824	2.27889410808824	1.69664080808824	3.63804560808824	1.85313500808824	1.59802750808824	2.63064400808824	3.58248369191176	2.50330569191176	2.14244569191176	1.35121669191176	2.17697569191176	2.45298969191176	2.80742369191176	2.48835169191176	3.65936569191176	2.93658969191176	1.74103769191176	2.45298969191176	1.10864269191176	2.62457769191176	2.77235169191176	1.32270069191176	2.57472869191176	2.23370169191176	1.09492569191176	2.66861569191176	2.25209269191176	2.66224369191176	2.88357169191176	2.61691569191176	3.01309269191176	2.84253069191176	1.13385069191176	2.58183669191176	2.39075469191176	1.74159269191176	1.22230569191176	2.59647769191176	1.94196269191176
ABCC9	1.19942610441177	1.19347400441177	1.21022050441177	1.19998440441177	1.19479170441177	1.27574240441177	1.32751820441177	2.10661840441177	1.20745730441176	1.53095770441177	1.19713120441177	1.19792930441176	1.18611480441177	1.19391800441177	1.19601380441176	1.19310620441177	1.43336269558824	1.79972369558823	1.10322169558824	1.10717269558823	1.14715969558823	1.89897069558823	1.09610069558823	1.06368669558823	1.09114169558823	1.15578669558823	1.07254369558824	1.28282769558823	1.08899269558823	1.13835369558823	1.06246669558823	1.10084869558823	1.28707969558823	1.13126769558824	1.42671369558823	1.57062669558823	1.11099069558823	1.42989669558823	1.49288769558823	1.08596269558823	1.05884669558823	1.03616669558823	2.16415569558824	1.07661869558823	1.81166569558824	1.41630669558823	1.65579469558823	1.25371769558823	1.05310069558823
ABCD1	4.01209983088235	4.14443873088235	3.87817993088235	4.16240773088235	3.48969863088235	4.24368493088235	4.12760843088235	4.35230763088235	4.40438973088235	3.86295713088235	4.70094263088235	3.77026393088235	4.35928533088235	4.37592873088235	4.26141233088235	4.09196043088235	3.32186246911765	3.70495946911765	4.33869246911765	3.50361746911765	3.41666146911765	3.64573346911765	4.11264046911765	3.31653146911765	3.80060046911765	4.15984246911765	3.42067946911765	3.49718046911765	3.38091046911765	5.22681146911765	4.92417346911765	4.86975946911765	4.82730646911765	3.15345746911765	4.16915246911765	3.92908246911765	3.22914446911765	4.02685246911765	4.41864246911765	3.80742446911765	5.23193646911765	4.25499746911765	3.08764946911765	3.46282546911765	3.69355446911765	5.39498246911765	5.36004746911765	5.28011046911765	5.64599046911765
ABCD2	4.54163846617647	4.15554266617647	4.47288106617647	4.15947136617647	3.04029306617647	2.61574356617647	4.57021656617647	3.69608796617647	2.84439916617647	3.81264216617647	2.94457426617647	4.17512556617647	3.33718786617647	3.38084696617647	3.92893096617647	3.65472096617647	2.14553603382353	4.23500703382353	4.75103503382353	4.07439903382353	1.78350403382353	1.70882603382353	3.74104003382353	3.83003103382353	3.56060903382353	4.66737403382353	3.71981403382353	3.63590403382353	2.96797203382353	4.36641403382353	4.16696303382353	3.99981403382353	4.07570103382353	4.57676003382353	4.11010303382353	4.39805503382353	4.34792003382353	3.93778003382353	3.87665503382353	3.67140203382353	2.06288303382353	2.74895503382353	4.73966003382353	3.05479403382353	3.49432603382353	3.93880303382353	4.20393303382353	3.83263703382353	4.24018903382353
ABCD3	4.41062509834559	4.10099999834559	4.40778469834559	4.01162199834559	3.65853749834559	4.12499129834559	4.43333259834559	4.42168119834559	3.09140789834559	4.08089919834559	3.78609579834559	4.32578879834559	3.83683809834559	3.93955169834559	3.91330659834559	2.89271439834559	2.74808670165441	4.68598670165441	3.83183270165441	4.83999470165441	3.18939570165441	3.27256270165441	4.71284870165441	3.88348670165441	4.51143070165441	4.25797270165441	4.12119170165441	4.47726670165441	3.56582670165441	3.95226470165441	3.98720970165441	3.00719670165441	3.70605470165441	4.25109170165441	4.68361570165441	4.29349770165441	3.09308770165441	4.23730170165441	3.65737070165441	3.82884970165441	4.49091870165441	4.01695070165441	4.45782370165441	3.85585570165441	4.29754470165441	3.66274070165441	3.80032870165441	3.83452870165441	3.70525370165441
ABCD4	3.77928020827206	4.05541160827206	4.07465710827206	4.09074250827206	4.27235310827206	4.40954070827206	3.91254900827206	4.33001810827206	3.92731090827206	4.22160050827206	3.31349580827206	3.78485470827206	4.81164130827206	3.85020530827206	3.77988650827206	3.52676340827206	4.71083019172794	3.38064819172794	4.18875819172794	3.67476919172794	4.70844319172794	4.26765219172794	3.94042619172794	3.98209019172794	4.23947019172794	4.06966819172794	3.87019519172794	3.61044119172794	4.02731719172794	3.67528719172794	4.10024919172794	4.38768019172794	3.59809619172794	3.33320519172794	4.64023019172794	3.66190619172794	4.51677119172794	4.97237219172794	4.49395419172794	4.28652619172794	4.33556419172794	3.85627419172794	3.81580519172794	3.38593419172794	3.26840619172794	3.48903419172794	4.13574119172794	3.27960719172794	4.06940419172794
ABCE1	6.70106322849265	6.58336362849265	6.42983292849265	6.55139762849265	5.86157472849265	6.00098502849265	6.58235422849265	6.31887362849265	5.62044582849265	6.06879982849265	6.05266472849265	6.42821122849265	4.58144832849265	6.03478442849265	6.30771352849265	5.47560802849265	5.47172147150735	6.33844847150735	6.58761947150735	6.45204647150735	5.87639147150735	5.74485747150735	6.17797647150735	6.26482247150735	6.42653947150735	6.56704647150735	6.17715047150735	6.48306547150735	5.20482047150735	6.50982347150735	6.32098347150735	6.11720647150735	6.06197847150735	6.55255447150735	6.40760547150735	6.20349747150735	5.72834747150735	6.15463247150735	5.99073547150735	5.76303247150735	5.69522147150735	5.66574147150735	5.68052447150735	6.12038747150735	5.92653747150735	6.09750347150735	6.40453647150735	5.89671847150735	6.07552847150735
ABCF1	8.50110678529412	8.54354688529412	8.47921518529412	8.51626108529412	8.23946138529412	8.47059728529412	8.76708688529412	8.44677228529412	8.34232608529412	8.21472268529412	8.42898408529412	8.58012248529412	7.56593158529412	8.32875988529412	8.15318348529412	7.83701608529412	7.38729841470588	8.58862841470588	8.56573241470588	8.48221041470588	7.56647941470588	8.23994941470588	8.21039241470588	8.14240441470588	8.32038241470588	8.19836041470588	7.92244941470588	8.32815241470588	6.92638641470588	8.91948141470588	8.96261441470588	8.66139141470588	9.00008141470588	8.21509341470588	8.20290441470588	8.15901941470588	7.67698141470588	8.20923441470588	8.51400141470588	8.40012741470588	8.38480141470588	8.29060041470588	7.67947241470588	8.39985641470588	8.00468841470588	8.98704741470588	9.16962141470588	8.79198741470588	9.02255841470588
ABCF2	6.67199793125	6.80297643125	6.68248383125	6.65424813125	6.36736463125	6.67888523125	7.23382413125	6.73175683125	6.43703423125	6.53658263125	6.60206903125	6.69630823125	5.73403383125	6.49499283125	6.72948053125	5.97080743125	4.72090136875	6.69305136875	6.65725136875	6.92049936875	5.17294336875	6.39264036875	6.37226136875	6.30336036875	6.80940436875	6.72161736875	6.13640436875	6.32404636875	4.52322336875	7.80643736875	7.43865836875	7.37026236875	7.53833736875	6.33240136875	6.41694936875	6.66261936875	5.60842336875	5.62815036875	6.55843436875	6.45973236875	6.41250436875	6.69405336875	5.70580236875	6.66100836875	6.28180636875	7.61579336875	7.78613736875	7.34161236875	7.60657436875
ABCF3	8.9990335492647	9.1417334492647	8.9432615492647	8.84785824926471	9.05719874926471	9.1060754492647	9.2109962492647	9.1034540492647	9.00528414926471	8.86461764926471	8.8246763492647	8.8850750492647	8.7477074492647	8.8221662492647	8.8189185492647	8.6429060492647	8.4070383507353	8.9717973507353	8.9540883507353	9.1965543507353	8.54967635073529	8.7989803507353	8.8060513507353	8.7574033507353	8.9995713507353	8.7851443507353	8.6357703507353	8.9092493507353	7.94983235073529	9.3311383507353	9.1719773507353	9.1237863507353	9.3468593507353	8.68582735073529	8.7645183507353	8.9824513507353	8.46283835073529	8.7577173507353	8.9563873507353	8.7848623507353	8.86437435073529	9.2921603507353	8.7959303507353	9.03135735073529	8.8617383507353	9.2785323507353	9.5828363507353	9.2004213507353	9.4284113507353
ABCG1	6.27443549283088	6.47053769283088	6.93266869283088	7.41418639283088	6.69084349283088	6.60956519283088	6.41613229283088	6.59265869283088	7.28665939283088	7.11126889283088	6.13497329283088	6.75736799283088	8.19879599283088	6.70991639283088	7.10932729283088	6.73399779283088	7.10029540716912	6.71523540716912	6.19152740716912	6.51200040716912	7.00282040716912	6.25977340716912	6.14531940716912	6.59789940716912	6.99065240716912	5.72161940716912	6.89676640716912	6.72200040716912	6.25274140716912	7.37531340716912	7.20106440716912	7.41348540716912	6.77923540716912	6.31981340716912	7.08236340716912	6.74823740716912	6.92929740716912	6.02444740716912	7.12125740716912	6.97193640716912	6.42346640716912	6.80963440716912	6.25034340716912	6.66211040716912	6.32270340716912	8.39425340716912	7.78299640716912	7.45766340716912	8.11936140716912
ABCG2	1.713606021875	2.525126021875	2.756223421875	2.555942421875	2.839214721875	2.286765021875	2.592822621875	2.443416521875	2.486335321875	1.150526521875	2.760972421875	1.748009821875	1.699925321875	2.209235221875	2.257123821875	3.071962421875	3.583389478125	1.270845478125	2.173968478125	2.397535478125	1.260078478125	4.233546478125	2.769379478125	2.127290478125	2.444358478125	2.232000478125	1.253084478125	2.568270478125	3.562109478125	1.253360478125	1.968302478125	3.094422478125	2.493261478125	1.318416478125	2.663263478125	2.242712478125	2.309873478125	2.796762478125	1.219547478125	2.858628478125	3.129988478125	1.494421478125	3.681293478125	1.899230478125	3.082861478125	1.663222478125	3.165593478125	1.637080478125	1.836543478125
ABCG4	2.14402016305147	1.57080086305147	1.58070296305147	1.57695026305147	1.64033246305147	2.94452386305147	1.55437316305147	2.63899436305147	1.58026276305147	1.57861696305147	1.56574196305147	1.59629276305147	1.55898176305147	1.57900496305147	1.55426976305147	1.59860966305147	1.00225503694853	1.57515603694853	2.32834203694853	1.97578403694853	1.06187903694853	3.74104003694853	1.69001303694853	0.989177036948528	1.33133403694853	1.87143203694853	2.65013003694853	0.949549036948528	2.73537203694853	1.25204303694853	2.15757703694853	0.963285036948528	0.981041036948528	3.79718403694853	2.35570703694853	1.01270103694853	1.10647003694853	2.01530003694853	1.78583903694853	2.82387303694853	2.60520303694853	3.01425803694853	1.98017003694853	1.82575803694853	1.66870003694853	1.01711803694853	1.03723103694853	0.932050036948528	0.917392036948528
ABCG5	2.98474142610294	3.11722482610294	2.68833342610294	2.41964882610294	2.04493602610294	0.592264526102941	2.61561002610294	2.73222272610294	1.75086402610294	1.76476062610294	2.01018112610294	1.95821272610294	0.526527026102941	2.31987172610294	3.15726532610294	0.534937826102941	1.67623887389706	1.67961487389706	4.74404987389706	1.66833287389706	1.64465287389706	1.66683487389706	2.54767887389706	1.65100687389706	3.04962587389706	3.34216087389706	1.68669687389706	2.89962087389706	1.67120987389706	1.65297687389706	1.64995887389706	1.61892387389706	1.62045787389706	1.72119787389706	2.58056787389706	1.68003787389706	1.69086287389706	1.67681387389706	1.95744087389706	1.66965487389706	2.05290487389706	1.69204387389706	3.01677587389706	2.80872587389706	2.01113487389706	1.71578387389706	1.64542587389706	1.86764887389706	2.09060787389706
ABCG8	1.07975433382353	1.12211713382353	1.46864133382353	1.13382613382353	1.12342643382353	1.18158833382353	1.65419473382353	1.10741643382353	1.10157393382353	1.13752213382353	1.10724443382353	2.87927143382353	1.12417143382353	1.12552933382353	1.60876883382353	1.91577573382353	2.85122076617647	1.27338876617647	3.08377476617647	1.25201276617647	1.26316676617647	1.27272976617647	1.19171876617647	1.24127676617647	1.14642376617647	1.15915576617647	1.25133576617647	1.23837876617647	1.25784376617647	1.23161176617647	1.21472776617647	1.20692176617647	1.17274076617647	1.31369576617647	1.92068076617647	1.28218176617647	1.31226076617647	1.27187376617647	1.21743976617647	1.24764076617647	1.21313776617647	1.43392176617647	1.28952576617647	1.17629276617647	1.40501476617647	1.20638676617647	1.23273376617647	1.16353976617647	1.33143076617647
ABHD1	4.70038058106618	4.61337458106618	4.78361558106618	4.16770508106618	4.60968038106618	4.56638738106618	4.59185928106618	4.59609878106618	4.61810468106618	4.63291458106618	4.22577268106618	4.72247228106618	3.44667448106618	4.04557468106618	4.52595028106618	4.11340468106618	3.89170591893382	4.21944591893382	4.05826791893382	4.33130491893382	4.04144691893382	4.14975191893382	3.98687191893382	3.80969291893382	4.86038191893382	4.59376691893382	4.28523591893382	4.49737391893382	4.30562791893382	4.76348391893382	4.86108291893382	4.65902891893382	4.92119691893382	3.78183691893382	4.46403591893382	4.47335991893382	5.22353591893382	3.74745291893382	4.21696491893382	4.41607391893382	4.05933391893382	4.85536491893382	4.92636391893382	4.74197791893382	4.22277791893382	5.00008591893382	4.89544191893382	4.09867991893382	4.57059991893382
ABHD10	1.72449083272059	1.39249773272059	1.87205993272059	1.39794843272059	1.38216943272059	1.46557153272059	2.65245103272059	1.36693363272059	1.98843713272059	2.28273183272059	1.51762193272059	1.41245833272059	1.38641053272059	1.39191353272059	1.57682713272059	1.40163893272059	2.26987026727941	2.28428426727941	0.749678267279411	2.78419826727941	3.25914426727941	2.24933326727941	1.20823926727941	1.86614826727941	0.656217267279411	0.668899267279411	1.74654226727941	2.05070826727941	2.34359926727941	0.913813267279411	0.704521267279411	0.698006267279411	0.679181267279411	0.978256267279411	2.67392926727941	1.13718626727941	2.15686826727941	2.93912726727941	1.41218626727941	1.57381126727941	1.14597126727941	1.13398726727941	2.98883426727941	0.861508267279411	4.02150026727941	0.691742267279411	1.41859426727941	1.17145426727941	0.778457267279411
ABHD11	5.04306861691177	4.95527151691176	5.15764691691176	5.25159101691176	4.91904271691176	5.58684351691176	5.19831561691177	5.03865071691177	5.33321421691176	5.10505651691177	5.72719361691176	5.29479991691177	5.31864041691176	5.06821851691176	5.29564811691176	5.33581471691176	4.69072198308823	5.32583598308824	4.84196598308823	5.28467598308823	4.74402298308824	5.05298698308823	5.26571498308823	4.98616398308824	5.41168598308824	4.69977998308824	4.99874598308824	5.07845098308823	4.64113698308824	5.81007298308823	6.15602198308823	5.81114898308824	5.65896698308824	5.17613998308823	4.78568698308823	5.26498998308823	5.14883398308823	5.15873898308824	5.10074998308824	5.30528198308823	4.81397498308823	5.61543498308824	4.23550098308823	5.29729798308824	4.39702898308823	6.04927198308823	5.84564198308824	5.56640298308823	5.87829498308824
ABHD11-AS1	3.04674545422794	3.40965065422794	2.32261925422794	2.84884505422794	4.11243185422794	4.49740405422794	2.04041035422794	2.61054955422794	3.03602725422794	2.61987735422794	2.51649285422794	1.52171205422794	3.51126005422794	3.67901805422794	1.22910235422794	3.52891795422794	4.84519874577206	2.12807874577206	2.61290174577206	2.12866974577206	4.54222974577206	4.25026774577206	2.72370674577206	2.63651474577206	2.07459174577206	3.33831274577206	3.33370974577206	3.04110974577206	5.64290074577206	2.31333574577206	1.95921474577206	2.30040374577206	2.03047474577206	2.75280874577206	3.18131674577206	1.21040874577206	4.01370774577206	4.24877974577206	3.99830274577206	2.87667674577206	1.92962174577206	2.85540774577206	5.33804074577206	1.84599474577206	1.75738974577206	2.38647274577206	1.86635974577206	2.49929874577206	1.17650574577206
ABHD12	4.38493304154412	4.07732404154412	4.48966964154412	4.31496224154412	4.00711924154412	4.00547954154412	4.59160904154412	4.46934574154412	4.27256474154412	4.16548644154412	3.76159304154412	4.48493334154412	3.04048404154412	3.77306404154412	4.50525904154412	3.26563564154412	3.76737745845588	4.36257245845588	4.58488945845588	4.48645945845588	1.35628545845588	3.68155545845588	3.87914545845588	3.80252645845588	3.79709945845588	4.01707445845588	4.03840545845588	4.37099445845588	2.25850145845588	4.77527145845588	4.72853745845588	4.50814545845588	4.81719345845588	4.50926045845588	4.01177945845588	4.26866445845588	3.82478045845588	4.40390345845588	4.07209845845588	3.96348545845588	4.01323245845588	4.21981145845588	3.73030945845588	4.22185945845588	4.19932145845588	4.46374845845588	4.69937345845588	4.67107145845588	4.64491745845588
ABHD12B	1.01139023051471	1.04089233051471	1.01632673051471	1.58145163051471	1.09133983051471	1.06090583051471	1.01730343051471	1.03566793051471	1.00913253051471	1.03401863051471	1.36690553051471	1.10159133051471	1.76460883051471	1.02107873051471	1.00310123051471	1.22884513051471	1.39979316948529	2.00507316948529	0.981798169485293	0.961233169485293	0.983143169485293	1.45663916948529	0.981073169485293	1.00008616948529	1.02359116948529	1.30214116948529	0.956841169485293	1.23177816948529	0.971550169485293	0.968993169485293	0.952229169485293	0.977280169485293	1.45119816948529	0.965203169485293	0.962990169485293	0.990701169485293	1.00310116948529	1.41468216948529	0.961041169485293	0.965754169485293	1.95539416948529	0.963115169485293	1.94797116948529	1.18942316948529	1.31248716948529	0.955467169485293	0.967628169485293	0.974639169485293	0.956116169485293
ABHD13	4.03545924558824	3.78952304558824	4.47911544558824	3.78131634558824	3.23370784558824	3.59522364558824	4.37627614558824	3.53266424558824	2.82068724558824	4.01379654558824	3.27381154558824	4.11070534558824	3.56656244558824	3.37271334558824	4.17183404558824	3.61710424558824	3.98812985441176	4.14318585441176	3.76518185441176	3.56235785441176	3.72100785441176	3.20187785441176	4.41094885441176	3.74203085441176	4.22490685441176	4.57087385441176	4.40589385441176	4.34920185441176	3.66204785441176	3.36533885441176	3.60815785441176	3.18185185441176	3.16931385441176	4.22566285441176	4.65290285441176	4.16223385441176	4.47429385441176	3.38060985441176	3.71606985441176	3.73806285441176	3.41799785441176	3.29374785441176	4.36375485441176	3.24936085441176	3.99022985441176	3.55201685441176	3.07532685441176	2.83617285441176	3.18696085441176
ABHD14A	10.1275341674632	10.1179656674632	9.92263006746324	9.71451796746324	9.77378016746324	10.0574037674632	10.2217552674632	9.76233236746324	9.62382716746324	9.71426466746324	9.30463816746324	10.1614086674632	8.83277426746324	9.61558366746324	9.80227976746324	9.17023016746324	9.22332293253676	9.59251693253676	9.69493493253676	9.68319993253676	9.11662693253676	9.34345093253676	10.0924219325368	9.92080793253676	9.76906693253676	9.88033993253676	9.53825093253676	9.48863893253676	8.69206493253676	10.3767849325368	10.1735509325368	9.97150493253676	10.3979819325368	9.68852893253676	9.91243693253676	9.63854593253676	9.25067593253676	9.39554493253676	9.37980693253676	9.59558293253676	9.52123593253676	10.1848039325368	9.97351493253676	10.1531369325368	9.46429993253676	10.1777839325368	10.3668349325368	9.75266693253676	9.84607393253676
ABHD14B	7.87635816397059	7.79056736397059	7.45255586397059	7.43933976397059	7.63265746397059	7.87887286397059	8.06641496397059	7.48718566397059	7.65058486397059	7.32122426397059	7.05431776397059	7.59786176397059	6.99561586397059	7.43880566397059	7.46656456397059	6.98176896397059	7.06108813602941	7.56917013602941	7.50528713602941	7.93116313602941	7.14431513602941	7.27700213602941	7.37566313602941	7.53791513602941	7.49761313602941	7.64958413602941	7.29989813602941	7.41740713602941	6.68272813602941	7.85841113602941	7.65720313602941	7.61908913602941	7.89859113602941	7.16190413602941	7.60605813602941	7.59080513602941	7.12731913602941	7.28741413602941	7.44543213602941	7.53769513602941	7.05753013602941	7.88563613602941	7.44433413602941	7.77604913602941	7.18770213602941	7.75650713602941	8.09338113602941	7.54271113602941	7.92469413602941
ABHD15	5.80994817113971	5.59904417113971	6.26163177113971	5.66098657113971	5.28250157113971	5.78686317113971	5.84917247113971	5.85475387113971	5.11551627113971	5.35380057113971	5.16055267113971	6.09830847113971	4.10956537113971	4.65147757113971	5.50204867113971	4.41024547113971	4.42301972886029	6.02172072886029	5.96355572886029	5.53500972886029	4.77978672886029	4.94777172886029	5.93814072886029	5.66530272886029	6.27415272886029	6.31827972886029	5.62253372886029	6.22731072886029	3.98316172886029	5.84896572886029	5.59472772886029	5.32535572886029	5.57884972886029	5.89373072886029	6.07098372886029	5.94632772886029	4.72618372886029	5.27098872886029	4.65694072886029	4.91574172886029	5.79307272886029	6.01914672886029	2.93919372886029	5.99976072886029	4.77652572886029	5.48621772886029	5.23778872886029	5.14737472886029	5.52964472886029
ABHD16B	1.54422658713235	3.27415208713235	1.19054138713235	1.13171848713235	4.42981338713235	1.11392688713235	3.09442408713235	1.53740848713235	1.16222608713235	1.22435678713235	1.13496138713235	2.53247198713235	2.01471608713235	2.19203888713235	2.78915858713235	1.21441438713235	2.18704931286765	3.43906631286765	1.31778531286765	1.25239831286765	1.26372431286765	2.60692231286765	1.51261531286765	1.22986131286765	2.12604831286765	1.37607131286765	2.36678131286765	2.83244331286765	2.73762131286765	4.27283531286765	1.71886331286765	1.26961131286765	2.48623131286765	1.26716931286765	1.49557731286765	1.28028431286765	4.05429131286765	2.48298531286765	1.70687331286765	2.84039531286765	1.68703031286765	1.22727531286765	1.58854931286765	1.24974431286765	1.03993031286765	2.23006231286765	1.32826331286765	1.96039531286765	2.50152631286765
ABHD17A	8.79991918547794	8.70182588547794	9.26807128547794	8.60812598547794	9.16205368547794	9.19259478547794	9.19490748547794	9.30592278547794	8.85012918547794	8.59579808547794	8.83380608547794	9.26741238547794	8.80677338547794	8.61034988547794	8.54272718547794	8.22108318547794	8.71036851452206	8.64166851452206	8.75712851452206	8.72725651452206	8.70092051452206	9.09840451452206	8.73169851452206	8.90721451452206	8.69163251452206	8.74542351452206	8.90676451452206	8.81924751452206	8.42800351452206	9.27695351452206	9.09342751452206	8.98370451452206	9.34344751452206	8.42881551452206	8.93187651452206	8.98591951452206	8.31122651452206	8.38698051452206	8.61250951452206	8.83443151452206	8.62926951452206	9.13417051452206	9.31388751452206	8.99065951452206	8.53728051452206	9.34967751452206	9.22309851452206	9.11140451452206	9.20362551452206
ABHD17B	6.21301259540441	6.04077039540441	6.20608819540441	6.21188489540441	5.82646659540441	5.81429759540441	6.20563199540441	5.76364479540441	5.70709669540441	5.91634509540441	5.66437159540441	6.00478479540441	5.78190349540441	5.88380149540441	5.96589559540441	5.56812179540441	5.66047570459559	6.31260370459559	5.68227370459559	6.20654570459559	5.30982970459559	5.76222470459559	6.08664870459559	6.33083770459559	6.51161470459559	6.67631670459559	5.89085070459559	6.01112570459559	5.29094170459559	6.16083670459559	6.26146970459559	6.17963670459559	6.29276070459559	5.96964970459559	6.07390070459559	5.95933070459559	5.96317470459559	4.82780170459559	5.88091270459559	5.72140270459559	6.25362270459559	5.95300870459559	4.47613770459559	6.13033270459559	5.05391270459559	6.09624170459559	6.18633070459559	6.19361870459559	6.02671570459559
ABHD17C	3.65486771194853	3.82284721194853	4.64760041194853	3.61046961194853	4.04781811194853	4.46059011194853	3.72113761194853	4.07006681194853	2.75419541194853	3.73658921194853	3.36849261194853	4.29965681194853	1.26559451194853	4.36227021194853	3.40100801194853	2.61475411194853	3.77816178805147	4.12416378805147	4.47697178805147	2.92075978805147	1.74912578805147	2.67499878805147	3.74309378805147	2.61974978805147	4.50750778805147	4.25698378805147	4.75595378805147	4.50408878805147	1.80676678805147	4.04394278805147	4.30868778805147	4.51046978805147	4.83503078805147	4.52472578805147	4.92758278805147	4.51951378805147	1.86544878805147	2.28763578805147	3.06136478805147	3.81188978805147	2.66606578805147	3.01138978805147	1.80215978805147	3.14791578805147	2.89898178805147	4.04968678805147	4.06716178805147	4.40192878805147	4.32444978805147
ABHD2	5.51902294889706	5.31333894889706	6.23505064889706	5.84719194889706	6.02942534889706	5.09683324889706	6.00201044889706	6.35735324889706	6.01776124889706	5.35843454889706	5.90117764889706	5.71188984889706	7.28726494889706	6.03064944889706	6.39396804889706	5.32284324889706	5.91798525110294	5.96527925110294	5.36686525110294	5.53469625110294	5.47815325110294	5.90607525110294	5.91910925110294	5.49247725110294	6.24349925110294	5.55393225110294	6.33198825110294	5.68613925110294	5.85349325110294	6.21112625110294	5.76175825110294	5.40568525110294	6.15023225110294	5.57462025110294	5.28693725110294	6.19054625110294	5.50835425110294	5.50706625110294	5.97566425110294	6.26465125110294	5.63654925110294	6.39688325110294	4.39968125110294	5.54897525110294	6.03246925110294	6.69596225110294	6.27613725110294	7.03407025110294	6.90689425110294
ABHD3	7.001002528125	6.696523928125	7.466323928125	7.479220228125	7.024984828125	7.142454628125	7.214079028125	7.694018828125	7.617535128125	7.602831828125	7.844200928125	7.820829428125	8.406394828125	6.959160128125	8.072963928125	7.434765028125	7.007005071875	7.753985071875	7.160825071875	7.640065071875	6.308282071875	7.023912071875	7.369237071875	7.059243071875	7.578937071875	7.146806071875	7.833386071875	7.638842071875	7.159988071875	7.928521071875	7.999227071875	8.058141071875	7.501189071875	7.592935071875	7.830688071875	7.641894071875	7.641894071875	6.805929071875	7.717957071875	7.413844071875	7.878268071875	6.810751071875	6.436726071875	7.156794071875	7.090560071875	7.910613071875	7.849358071875	7.846219071875	8.218295071875
ABHD4	6.80196739705882	7.02670699705882	7.40080709705882	7.39528889705882	7.74475959705882	7.92845519705882	7.46205969705882	7.31821209705882	8.18762899705882	7.26355129705882	7.22681049705882	7.23729269705882	8.39532579705882	7.72843439705882	7.53513389705882	7.95078139705882	8.03796870294118	7.25541970294118	7.04750770294118	7.38769370294118	8.25202870294118	7.96436770294118	7.31765670294118	7.23762970294118	7.06484270294118	6.75683870294118	7.58796470294118	7.40975170294118	8.17377370294118	7.30542970294118	7.47943870294118	7.77417570294118	7.77938070294118	6.76528870294118	7.41003270294118	7.10495870294118	7.66885970294118	7.33911070294118	7.94133570294118	7.58124970294118	7.45071770294118	7.54614270294118	7.62471670294118	7.24445670294118	7.40201370294118	8.24741270294118	7.72399670294118	7.87139470294118	7.75040070294118
ABHD5	8.48957005183824	8.79615895183824	9.62589505183823	9.72827255183824	9.69781535183824	9.62356205183823	9.07300555183824	9.61784925183824	10.3817760518382	9.38268545183823	9.44348365183824	9.16166545183824	11.1858433518382	9.98812765183824	10.2321464518382	9.71352375183823	10.1060008481618	9.69062784816176	8.92973384816177	9.40878384816176	10.0856728481618	9.71943484816176	9.55205984816176	9.56370784816176	9.69389184816177	9.15220384816176	10.2575498481618	9.66416484816176	10.1455288481618	8.64459884816177	9.25141784816176	9.34765584816176	9.70121084816176	8.73838684816177	9.82099884816176	9.65112284816176	10.1146708481618	9.45486084816176	10.3245758481618	9.75991484816177	9.70810584816176	9.64701584816176	9.31713284816176	9.73187384816177	9.64598284816176	10.1711328481618	9.62347384816177	9.54400284816176	9.77623384816176
ABHD6	7.35686826801471	7.31779706801471	7.40305036801471	7.49162656801471	7.09859076801471	6.99208166801471	7.41101116801471	7.50779096801471	6.82359226801471	7.26216456801471	7.12676896801471	7.50671976801471	6.31296736801471	7.06657076801471	7.31530466801471	6.58019006801471	6.14048613198529	7.49025613198529	7.55712913198529	7.18791013198529	6.57665513198529	7.07004513198529	7.27697313198529	7.10918613198529	7.51412013198529	7.55627913198529	6.92899813198529	7.34142813198529	4.83389713198529	7.68699713198529	7.65517913198529	7.44669213198529	7.63725513198529	7.67612013198529	7.06824413198529	7.67773813198529	6.42340913198529	6.93805013198529	7.03186213198529	6.98843313198529	7.02824113198529	7.21621513198529	6.51625213198529	7.44779013198529	7.03465013198529	7.45182413198529	7.57704113198529	7.16217313198529	7.72459213198529
ABHD8	8.89317270055147	8.80136370055147	8.99854280055147	9.04964690055147	8.93721280055147	9.22410280055147	9.05291750055147	8.84701440055147	9.03144000055147	9.00116900055147	8.55941080055147	8.70237700055147	8.76838440055147	8.99628560055147	8.95439360055147	8.84974170055147	8.30245409944853	8.68492409944853	8.78682209944853	8.81173309944853	8.35915609944853	8.66444209944853	8.88625809944853	9.01692709944853	8.99103309944853	9.07631609944853	8.57154309944853	8.59051609944853	8.27459509944853	9.18885309944853	9.17946209944853	9.14110409944853	9.12792009944853	8.66287509944853	8.99103309944853	8.78714709944853	8.51775809944853	8.69319709944853	8.89459609944853	8.78749809944853	9.06506609944853	9.65603309944853	9.06576709944853	9.24078609944853	8.84266709944853	9.12691909944853	9.13761009944853	9.33698309944853	9.28379509944853
ABI1	7.34081021727941	7.03123171727941	7.29404501727941	7.34389741727941	6.79466261727941	6.87441931727941	7.28082511727941	7.06229641727941	6.80311841727941	6.99956001727941	7.29745691727941	7.69113311727941	7.27799141727941	7.22784071727941	7.37146261727941	6.83941261727941	7.07398908272059	7.16487908272059	7.11657108272059	6.77774308272059	6.40142108272059	6.95272108272059	7.39629708272059	7.27161708272059	7.56489408272059	7.58688608272059	7.64957508272059	7.20650208272059	7.05223808272059	7.96845608272059	7.63390608272059	7.61929808272059	7.53305708272059	7.09859208272059	7.32900708272059	6.94322108272059	6.88125208272059	6.78756508272059	6.85435708272059	7.02807408272059	6.87870508272059	6.51024108272059	6.43152908272059	6.97911308272059	6.51229108272059	7.42507308272059	6.91479908272059	7.58519708272059	7.63526508272059
ABI2	7.16483801047794	6.84186641047794	7.10888111047794	6.77632861047794	6.86076951047794	6.21016761047794	7.04841861047794	6.69606401047794	6.36568031047794	6.37055311047794	6.24245131047794	6.71344951047794	5.33950731047794	6.32320871047794	6.51316221047794	5.40854251047794	6.50515478952206	6.72712378952206	6.88193078952206	6.79330578952206	5.71712778952206	6.46346778952206	6.84128478952206	6.43146778952206	6.72738778952206	6.56139878952206	6.48764578952206	6.96525878952206	5.39745678952206	7.11408378952206	6.90257378952206	6.61842878952206	6.50515478952206	7.16343678952206	6.72393778952206	7.02934278952206	6.26057778952206	6.41565978952206	6.06099478952206	6.32606878952206	5.78129878952206	6.40151178952206	5.58397478952206	6.69535578952206	6.12335178952206	6.64410678952206	7.15812278952206	5.91252278952206	6.54783178952206
ABI3	8.372259834375	8.406421134375	9.216063934375	8.715159434375	8.887950234375	9.354455534375	8.790964534375	9.234753734375	8.840265234375	8.665443434375	9.296576734375	9.207909834375	8.108934634375	8.535952434375	8.338116534375	8.619060234375	8.365590965625	8.880733965625	9.282895965625	8.327176965625	8.781992965625	9.010397965625	8.710930965625	8.349697965625	8.463907965625	8.293040965625	8.729250965625	8.902194965625	8.539246965625	8.743503965625	8.808752965625	8.592125965625	8.929458965625	8.774814965625	9.013793965625	9.141924965625	8.097878965625	8.918646965625	8.399853965625	8.569512965625	9.384713965625	9.042933965625	9.453017965625	9.077425965625	8.252334965625	9.062599965625	8.920742965625	9.041592965625	8.984853965625
ABI3BP	1.14413482408088	1.16752072408088	1.16333562408088	1.20596832408088	1.15573662408088	1.19854482408088	1.15463432408088	1.20130322408088	1.55868572408088	1.37721592408088	1.14721272408088	1.23143942408088	1.31718972408088	1.37061362408088	1.12867132408088	1.52114512408088	1.19281497591912	1.20488397591912	1.30181797591912	1.17021597591912	1.34486097591912	1.25092297591912	1.10989397591912	1.51000797591912	1.08463897591912	1.08957597591912	1.34363497591912	1.13262297591912	1.17983297591912	1.13379497591912	1.11075697591912	1.98577397591912	1.09882697591912	1.35633297591912	1.12408497591912	1.23868497591912	1.53712197591912	1.17811197591912	1.11655897591912	1.15042697591912	1.11172997591912	1.37196497591912	1.31332697591912	1.31093697591912	1.13883697591912	1.18103097591912	1.36364697591912	1.32843897591912	1.21572497591912
ABL1	4.71492501286765	4.77175361286765	4.80073531286765	4.65576671286765	4.38395581286765	4.06081181286765	4.57373301286765	4.03469961286765	3.57851821286765	3.31359551286765	4.39845381286765	3.90937761286765	3.26184551286765	4.52777421286765	3.82484971286765	3.19231611286765	3.43545738713235	3.98397038713235	4.32390838713235	3.90234838713235	3.84684538713235	4.33237638713235	3.82340538713235	3.85143338713235	4.32104838713235	4.40397538713235	3.62172638713235	4.13736038713235	2.82374838713235	4.61704138713235	5.01376438713235	4.86672138713235	4.97140338713235	4.04718138713235	3.96621138713235	4.59302838713235	2.95917738713235	3.60021238713235	3.69049238713235	3.98864338713235	3.92091438713235	3.90944638713235	3.55360138713235	4.50753438713235	3.27607638713235	4.60319338713235	5.18222038713235	4.32257138713235	5.02474438713235
ABL2	3.99924956525735	3.76157186525735	4.05183416525735	3.88089876525735	3.58421476525735	3.42625186525735	3.91551886525735	3.59790136525735	3.95988676525735	3.83797906525735	3.73679586525735	3.61185946525735	4.70058996525735	3.53603536525735	3.75853826525735	3.37530996525735	2.97854033474265	4.06255133474265	3.91646533474265	3.65959233474265	3.04967933474265	4.11584433474265	3.77981433474265	3.78383133474265	3.87662933474265	3.62459933474265	3.86378933474265	3.75131933474265	2.72700233474265	4.25158333474265	4.08802133474265	4.07816833474265	4.52214133474265	3.93550633474265	3.41078533474265	4.10478433474265	3.17300633474265	3.46111233474265	3.55763433474265	3.72897733474265	4.21771833474265	3.86616233474265	2.95447533474265	3.94808133474265	3.36097133474265	4.39190833474265	4.60014433474265	3.87008933474265	4.24126833474265
ABLIM1	8.35289124724265	8.25780324724265	7.56150704724265	7.67683264724265	7.86930594724265	6.95381034724265	7.79149404724265	7.45299254724265	7.52144084724265	7.76891584724265	6.88435814724265	6.90267684724265	6.79902434724265	7.19003874724265	7.48376634724265	6.75884004724265	7.09476655275735	7.57944155275735	8.10530055275735	8.26929855275735	6.64996055275735	7.18599555275735	7.83425655275735	7.91909255275735	7.87206555275735	7.86492355275735	7.28004755275735	7.68636055275735	6.69424555275735	7.68963355275735	7.46729255275735	7.17519055275735	7.44446355275735	8.00592355275735	7.56623355275735	7.49025655275735	7.36022055275735	7.36008955275735	7.31378955275735	7.41657955275735	7.04414655275735	7.57518955275735	6.16126155275735	7.39442055275735	7.19119055275735	7.26650855275735	8.14639255275735	7.06775555275735	7.38025455275735
ABLIM2	3.23932401691177	2.94472831691177	2.77489521691177	3.04424371691177	2.10907491691177	2.39615101691177	2.85031961691177	2.43393751691177	2.16465961691177	2.59048391691177	2.81403091691177	2.98801741691177	1.82748321691176	2.00867611691177	2.98787381691177	1.60695251691177	1.90147868308824	1.90064568308824	2.36402968308823	2.69176868308823	1.99858068308824	1.13579368308823	2.21423768308823	2.73132368308823	3.12448968308823	3.04901368308823	2.05339768308823	2.39889668308823	2.18778968308823	2.74402868308823	3.24593968308823	3.40516068308823	2.81402868308823	2.15238268308823	2.81933668308823	2.34106368308823	3.04811768308823	1.90164168308823	2.39724668308823	2.65872068308823	2.26560568308823	2.71951568308823	1.92436668308824	2.69551068308823	2.55425268308823	2.53263368308823	3.71949268308823	2.99061768308823	2.88478268308823
ABLIM3	2.93399242757353	1.98277952757353	2.67642132757353	2.67121922757353	3.10514712757353	4.59827102757353	2.80188542757353	2.88243612757353	3.94208582757353	3.11178962757353	3.54949592757353	2.52591792757353	4.27321012757353	2.65462222757353	2.92757612757353	4.88905222757353	3.42235827242647	2.64310327242647	2.00480127242647	3.42461327242647	5.53395427242647	3.41019727242647	2.93090327242647	3.33249127242647	2.43896427242647	2.70888927242647	3.94648627242647	3.42622927242647	4.86191027242647	2.41709327242647	2.76215227242647	2.84158627242647	3.70458727242647	2.25550427242647	2.62004927242647	2.09055827242647	3.31367527242647	2.75806227242647	2.73541627242647	2.86122027242647	3.26097627242647	3.60805627242647	4.33567027242647	3.09230727242647	3.07106527242647	3.54743727242647	3.81339527242647	4.27703027242647	2.97894727242647
ABO	3.74262429466912	3.47889869466912	3.58517239466912	3.76517169466912	4.22564169466912	3.82525889466912	3.81989319466912	3.77438089466912	4.39040239466912	3.91960849466912	3.79549029466912	3.76273129466912	4.17225349466912	4.03666629466912	3.83651449466912	4.51563349466912	4.14756340533088	3.53527640533088	3.49801140533088	4.41784140533088	4.79318740533088	4.34177040533088	3.46833840533088	4.10490740533088	3.40602340533088	3.99140440533088	4.06971840533088	3.32818940533088	4.88345040533088	3.79721040533088	3.09215440533088	3.31112740533088	4.09036740533088	3.62414940533088	3.92864840533088	3.52437040533088	4.37425040533088	4.58393840533088	3.77031940533088	4.25016440533088	3.69206640533088	4.43647540533088	4.95680740533088	3.87185340533088	4.08924640533088	3.32769640533088	3.48287340533088	3.96628940533088	3.67106740533088
ABR	7.746051396875	7.530538196875	8.084759296875	8.063679696875	8.106278796875	8.077840696875	7.925354296875	8.061429896875	8.435054996875	7.878972696875	7.743684796875	7.706636496875	8.469308196875	7.766693596875	7.825715396875	7.486659196875	7.296762603125	8.270250603125	8.089187603125	7.665889603125	7.645441603125	7.766247603125	8.104274603125	7.887172603125	7.993794603125	7.892317603125	8.089403603125	8.006787603125	7.432563603125	7.758380603125	7.952132603125	7.963565603125	8.078017603125	7.943229603125	7.807316603125	8.453587603125	7.770925603125	7.926920603125	8.265786603125	7.997702603125	8.400949603125	8.254581603125	6.754888603125	8.123905603125	7.895460603125	8.038792603125	8.100671603125	7.916919603125	7.999553603125
ABRA	1.33890798400735	1.37825808400735	1.34961698400735	1.40256578400735	1.35766948400735	1.29625348400735	1.31587568400735	1.33393748400735	1.37541668400735	1.31218998400735	1.37994248400735	1.33292818400735	1.30351708400735	1.39066038400735	1.45195978400735	1.31577288400735	1.28105811599265	1.23177511599265	1.25102611599265	1.26828611599265	1.51803711599265	1.26404311599265	1.25817611599265	1.25837211599265	2.05878111599265	1.19722911599265	2.11748111599265	1.59835811599265	1.26061011599265	1.39403311599265	1.58622911599265	1.24610411599265	1.24666611599265	1.38056311599265	1.23077511599265	1.33761011599265	1.52951111599265	1.24260411599265	1.18001011599265	1.20712411599265	1.23520611599265	1.89367011599265	1.30565011599265	1.19795211599265	1.04350611599265	1.23284611599265	1.19319811599265	1.27247311599265	1.20411811599265
ABRACL	11.1357770117647	11.3431103117647	11.1719839117647	10.9022111117647	10.2556780117647	10.2696770117647	10.8868177117647	11.0538310117647	10.2753322117647	10.9060127117647	10.5688825117647	11.0963124117647	9.1488911117647	10.4224420117647	11.1633595117647	10.4282912117647	10.4067792882353	11.0639132882353	11.1886062882353	11.0613872882353	10.4967832882353	10.5597312882353	11.0203082882353	11.0535692882353	11.2085872882353	11.4629412882353	11.1173782882353	11.3409782882353	9.8262432882353	10.6635492882353	10.6443522882353	10.3889202882353	10.2254152882353	11.5274472882353	11.4373102882353	11.2986842882353	10.6737042882353	10.4683922882353	10.4047612882353	10.5510822882353	10.6008862882353	10.3232002882353	9.7911372882353	10.8123672882353	10.7072892882353	9.9095772882353	10.2023672882353	10.4933122882353	10.3252022882353
ABT1	5.85331411397059	5.61498261397059	6.03463961397059	5.72948641397059	5.19196201397059	5.45755241397059	5.52809141397059	5.77913481397059	5.17472401397059	5.74234841397059	5.48272661397059	5.86906421397059	4.24696421397059	5.33670901397059	5.20816811397059	4.54553421397059	5.39040428602941	5.54978028602941	6.19038228602941	5.50807428602941	5.37931228602941	5.11469828602941	5.10643628602941	5.11710128602941	5.79581128602941	5.85747028602941	5.55748828602941	5.81242228602941	4.96595028602941	5.63163528602941	5.64038728602941	5.41101928602941	5.36287328602941	6.13135128602941	5.86738428602941	5.90591328602941	4.69281128602941	5.48300628602941	5.15485828602941	5.27027828602941	5.12559228602941	5.23026628602941	5.10202528602941	5.30648028602941	5.04964528602941	5.38987328602941	5.61083228602941	5.06688728602941	5.44766828602941
ABTB1	11.5478588301471	11.7674218301471	12.1389415301471	12.3127269301471	12.6207584301471	12.5354273301471	12.0798927301471	12.5103079301471	12.9220203301471	12.3933916301471	12.1051615301471	12.2869568301471	14.1751995301471	12.6469973301471	12.7531146301471	12.3526835301471	12.5153900698529	12.3324740698529	11.3778530698529	12.2807930698529	12.4488600698529	12.3061420698529	12.2872790698529	12.2468090698529	12.4319850698529	11.5543930698529	12.5565230698529	11.8114250698529	12.5962790698529	12.4812690698529	12.4751940698529	12.7195200698529	12.6370020698529	11.7680080698529	12.2161660698529	12.2237340698529	12.5626310698529	12.1003420698529	13.1075680698529	12.6450340698529	12.4096130698529	12.6754870698529	12.5526140698529	12.4928580698529	12.4751360698529	13.2245090698529	12.4813780698529	12.7437400698529	13.3993140698529
ABTB2	4.76020199963235	5.20851439963235	4.94360999963235	5.46486769963235	4.75241079963235	5.45096299963235	5.83720949963235	5.42004879963235	4.82194189963235	5.67728289963235	8.11794549963235	5.85365469963235	4.62684489963235	6.52581539963235	4.49941169963235	6.38455859963235	5.78457970036765	4.99292670036765	6.00098970036765	4.69294670036765	5.62535270036765	4.75506670036765	5.43472670036765	5.31265570036765	5.41465770036765	5.52266570036765	5.01304770036765	6.40358770036765	4.52205570036765	5.97732570036765	5.58534470036765	5.87708370036765	5.36409970036765	4.32486170036765	5.22609270036765	6.30692770036765	5.73477170036765	5.03176470036765	5.23597170036765	5.63935470036765	8.20455770036765	6.41177670036765	4.13598670036765	5.43925370036765	5.45152570036765	5.81231670036765	4.86606870036765	5.32099570036765	6.59263270036765
ACAA1	6.51112172077206	5.77985702077206	6.59895332077206	6.47477542077206	6.34081522077206	6.06760452077206	6.21660722077206	6.55204612077206	6.14513552077206	6.64090692077206	6.18043522077206	6.34141972077206	7.54908812077206	6.00555722077206	6.13780812077206	5.44890882077206	5.67512277922794	6.15732677922794	6.06100177922794	6.06643477922794	5.73219077922794	5.77714777922794	6.39360577922794	5.92575877922794	6.64775677922794	6.29803377922794	5.92117877922794	6.05102477922794	5.61751977922794	7.05057277922794	6.91827977922794	7.01940577922794	7.03894277922794	5.97471277922794	5.96627977922794	6.07928577922794	5.82698477922794	5.86082177922794	6.17127677922794	5.98012977922794	6.13228577922794	6.35169577922794	6.62280877922794	6.07707477922794	6.11549077922794	6.87636977922794	6.51585677922794	7.25787777922794	7.33262777922794
ACAA2	8.24050175790441	7.81666775790441	8.24138755790441	7.79352045790441	7.63042445790441	8.02449225790441	8.29420355790441	8.40773545790441	7.24991065790441	7.66022015790441	7.88069355790441	8.42436745790441	7.28467645790441	7.47318455790441	7.85032905790441	7.61482385790441	7.71654354209559	7.76640954209559	8.02106554209559	7.74596054209559	7.20448354209559	7.71469554209559	8.55056354209559	8.35745554209559	8.54759654209559	9.12185854209559	8.26248954209559	8.38011054209559	7.11065154209559	7.73080254209559	7.70897354209559	7.63220854209559	8.10717154209559	8.41403354209559	8.19439654209559	8.39701254209559	7.32923354209559	7.73429354209559	7.55309454209559	7.70947854209559	8.02737354209559	7.86565754209559	7.24632054209559	8.50839854209559	7.78107254209559	7.36043354209559	7.32381054209559	7.65637654209559	7.27725454209559
ACACA	5.46692644926471	5.87198444926471	5.94447714926471	5.40842984926471	4.82389064926471	4.62606324926471	5.90790124926471	5.98206174926471	5.26516724926471	5.50428254926471	5.70076904926471	5.48803454926471	4.32658374926471	4.97937804926471	5.37626094926471	4.16920784926471	4.50764635073529	5.57912635073529	5.90667135073529	5.38903335073529	3.92655835073529	4.78034335073529	5.48272535073529	5.15894635073529	5.64817335073529	5.66270335073529	4.26234735073529	6.09124435073529	3.98053335073529	5.48648435073529	5.95320535073529	5.54431135073529	5.90443935073529	5.49110535073529	5.49247635073529	6.97576635073529	4.17624835073529	4.79623235073529	5.14899435073529	4.96758535073529	5.34326235073529	5.55213335073529	3.99317135073529	5.70747135073529	5.20232635073529	5.48790035073529	5.75789735073529	5.51189135073529	5.85906835073529
ACACB	3.35351974319853	3.20666704319853	3.01896814319853	3.11184194319853	3.03978734319853	3.10377924319853	3.37132444319853	3.41043624319853	3.28958164319853	3.70312354319853	2.83142714319853	3.32998154319853	3.12457304319853	3.14004924319853	3.58174314319853	3.12793374319853	2.88657145680147	2.86030545680147	3.46079245680147	4.56171245680147	2.28023745680147	3.25079445680147	3.38043645680147	3.23138045680147	3.55326545680147	3.32117945680147	2.81033445680147	3.52267645680147	1.55260545680147	3.75504345680147	3.48741845680147	3.08127745680147	3.85765945680147	3.17762045680147	2.86404745680147	3.43160545680147	2.94574345680147	3.02478745680147	2.88020245680147	3.08333845680147	3.27177745680147	3.51166445680147	2.86874245680147	3.42301945680147	2.93283345680147	3.30304245680147	4.27482645680147	2.89441445680147	3.92575445680147
ACAD10	5.09436215386029	5.17254695386029	4.86883515386029	4.89662325386029	5.73971045386029	5.89124255386029	5.35913035386029	5.46809315386029	5.87687565386029	5.18521335386029	5.38242715386029	4.99381655386029	5.78653985386029	5.61883455386029	5.12353535386029	5.55081065386029	5.30866614613971	5.09560114613971	5.00254414613971	5.15226614613971	4.78900514613971	5.63386614613971	5.05558214613971	5.36044314613971	5.13927914613971	5.08855714613971	4.98608014613971	5.30016614613971	5.91186814613971	5.12275014613971	5.18295114613971	5.40768514613971	5.32317714613971	4.89311714613971	5.72483314613971	5.23120014613971	5.74880414613971	5.27046114613971	5.55400114613971	5.27092414613971	5.27166714613971	5.52440114613971	6.49223814613971	5.39625314613971	6.02797714613971	5.29350914613971	5.58356014613971	5.62977014613971	5.45262114613971
ACAD11	5.07158017720588	5.19921967720588	4.92614937720588	4.68024277720588	4.51463267720588	3.92175477720588	5.48133977720588	4.85126887720588	4.45175297720588	4.76995777720588	4.80109627720588	5.29076957720588	3.97996757720588	4.40504637720588	4.96077647720588	4.06517687720588	3.71130372279412	5.23517872279412	5.29029872279412	5.58361972279412	3.92594972279412	5.04852572279412	5.34220872279412	4.70411872279412	5.25861272279412	5.15463572279412	1.92861372279412	5.51635872279412	3.38202172279412	5.30615472279412	5.18102972279412	4.57982272279412	5.04852572279412	5.51451472279412	5.21868472279412	5.63373972279412	4.02793372279412	4.83646072279412	4.30057672279412	4.64400772279412	4.26358972279412	5.26383872279412	1.41483572279412	4.82077972279412	4.72003572279412	5.12050372279412	5.35824472279412	4.79692172279412	5.07619972279412
ACAD8	3.6784131625	3.5888451625	3.8686469625	3.4589273625	3.6170709625	3.4492971625	4.0201634625	3.4382375625	4.1291903625	3.4594034625	3.4520588625	3.8192055625	3.2521504625	3.8223626625	3.8903766625	3.3301387625	4.6613545375	3.1044955375	3.6051505375	3.5959285375	3.7461355375	3.6528045375	3.6163975375	3.7857145375	3.5813235375	4.0420775375	4.0250885375	3.3538735375	3.7380965375	4.9122755375	5.0253135375	5.2512565375	5.0419755375	1.6695305375	2.3309305375	1.9944635375	3.9087075375	2.5524615375	4.3080105375	2.9363035375	1.5908435375	2.4637805375	1.6795735375	3.3131335375	1.7074085375	4.7576255375	5.1952825375	4.7803035375	5.0264585375
ACAD9	7.46715993988971	7.22160483988971	7.30203523988971	7.09586623988971	6.9052511398897	7.11767463988971	7.53880433988971	7.14123413988971	7.90451093988971	7.16809563988971	7.25261303988971	7.44711683988971	7.26842793988971	7.8283822398897	7.18228983988971	6.59940953988971	5.69501196011029	7.35404996011029	7.45996396011029	7.44500396011029	6.80265396011029	6.75860996011029	7.36573896011029	7.31443696011029	7.39625796011029	7.66486096011029	6.90672196011029	7.33779496011029	5.9711829601103	8.21171196011029	8.11375696011029	7.84895796011029	8.19322196011029	7.20174596011029	6.99765296011029	7.53365496011029	5.99984596011029	6.59072896011029	7.24477096011029	7.11310796011029	7.39894796011029	7.41869396011029	5.26770296011029	7.55110996011029	6.92959596011029	8.01564296011029	8.26111296011029	7.87270996011029	8.09878796011029
ACADL	1.15214116966912	1.19719966966912	1.16104106966912	1.20313696966912	1.16806866966912	1.71572246966912	1.16116006966912	1.15525536966912	1.14875786966912	1.18202346966912	1.16223416966912	1.18807006966912	1.16500136966912	1.17010646966912	1.13640836966912	1.19895116966912	1.04162593033088	1.00437893033088	1.02707993033088	4.86747593033088	1.06108893033088	1.01681693033088	1.03698893033088	2.33192193033088	1.04309193033088	1.00582593033088	0.991659930330882	1.01304193033088	1.81772993033088	1.01975393033088	0.957182930330882	1.02830693033088	0.996138930330882	1.00573293033088	0.990797930330882	1.03369293033088	1.06862093033088	1.08201893033088	0.994262930330882	0.997565930330882	1.00728193033088	0.971896930330882	1.27184893033088	1.02370493033088	0.953709930330882	0.993304930330882	1.00019993033088	1.02443693033088	0.976836930330882
ACADM	6.89029571231618	6.94535561231618	6.66121391231618	6.67243201231618	4.96279651231618	6.28396521231618	6.91756861231618	6.37010811231618	6.07733941231618	6.57051021231618	6.50044921231618	6.76297361231618	5.59702381231618	5.95753221231618	6.31432031231618	6.15291701231618	5.57270288768382	6.98507288768382	6.97707188768382	6.16465288768382	5.92941588768382	6.01897188768382	7.08974388768382	6.72302488768382	6.84527488768382	6.90139088768382	6.49831788768382	6.87940688768382	5.13906688768382	6.48072688768382	6.50190688768382	5.95578388768382	5.96440388768382	7.12254988768382	6.82469988768382	7.05168888768382	6.25163488768382	6.12518188768382	6.13511488768382	6.10407088768382	6.74426788768382	6.26107488768382	5.95837588768382	6.54000488768382	6.66266188768382	6.09677388768382	5.80043088768382	6.17458788768382	5.59406588768382
ACADS	3.38472672647059	3.48228802647059	3.49783072647059	3.12722452647059	3.32639492647059	3.94347492647059	3.43793872647059	3.92066262647059	3.81076132647059	2.90764272647059	3.43693222647059	3.04007512647059	3.50429382647059	3.55154232647059	2.23243952647059	2.34204572647059	3.50646927352941	2.77382627352941	3.46073627352941	3.19694427352941	2.09044027352941	2.28820527352941	3.48302627352941	3.29061427352941	2.48591027352941	3.40373527352941	3.27499827352941	2.69095327352941	2.01817327352941	4.09929627352941	4.57304427352941	3.74373027352941	4.59936727352941	2.61570427352941	3.65740727352941	3.25616127352941	3.35779927352941	1.92137227352941	3.39575227352941	1.90164827352941	2.17329527352941	3.30244827352941	2.12253927352941	3.97046627352941	3.73709327352941	4.52070727352941	4.45277127352941	4.28408927352941	4.67024527352941
ACADSB	6.31900186360294	6.28054906360294	6.43292666360294	6.13536736360294	5.87456956360294	5.44731506360294	6.34858726360294	6.27446766360294	5.44498076360294	6.02012916360294	5.68815956360294	6.27049786360294	5.27704136360294	5.66578646360294	5.80731456360294	5.58887376360294	5.65707823639706	6.15166623639706	5.89264323639706	6.11278423639706	4.68261923639706	4.88204923639706	6.29025123639706	5.77577723639706	6.29678723639706	6.50977023639706	6.38820523639706	6.57340723639706	4.53002423639706	6.75469523639706	6.77159523639706	6.60454323639706	6.61497723639706	6.45298123639706	5.94115923639706	6.62398623639706	4.79084623639706	4.84896223639706	5.83108623639706	5.43782123639706	5.56676823639706	5.95376223639706	4.58153323639706	6.06736223639706	5.12636223639706	6.32506623639706	6.65775923639706	6.20131323639706	6.43280723639706
ACADVL	11.0111470056985	10.8121914056985	10.8642655056985	10.7417633056985	11.1508589056985	11.4715618056985	11.3102443056985	11.3662519056985	11.1803392056985	10.9709699056985	10.9116239056985	10.8731283056985	11.2075881056985	10.9359701056985	11.0289229056985	11.2845976056985	11.1715498943015	10.9669158943015	10.7829228943015	10.7756848943015	10.9375288943015	11.3202768943015	10.6153018943015	11.2261628943015	10.5901488943015	11.0581208943015	10.7381708943015	10.8351178943015	10.9435548943015	11.2444138943015	11.4046228943015	11.3378938943015	11.7258318943015	10.7847158943015	10.5709808943015	10.8829588943015	10.7455808943015	11.1323758943015	11.1193098943015	11.1804208943015	10.4971998943015	11.1951068943015	10.9212838943015	11.1784258943015	11.1106408943015	11.2444138943015	11.5539158943015	11.3140808943015	11.4726958943015
ACAN	2.35328623290441	2.45183413290441	1.58655773290441	2.79617753290441	2.64128403290441	2.64319383290441	2.29080313290441	2.44716063290441	2.50652013290441	2.73594233290441	2.77604593290441	3.20390633290441	3.62581953290441	2.33168823290441	3.14839863290441	2.69323143290441	2.83322246709559	2.19533746709559	2.32480246709559	2.27967646709559	2.50168646709559	2.64445646709559	2.27868446709559	3.03981246709559	2.89638046709559	2.24170246709559	2.61853546709559	2.82384246709559	2.65609246709559	2.18734346709559	2.28942246709559	2.46667846709559	2.32905346709559	2.24573946709559	2.72267546709559	2.34614346709559	2.37686546709559	2.77530646709559	3.30140346709559	3.10194246709559	2.85329446709559	2.57650546709559	2.96784146709559	2.65878046709559	3.37859046709559	2.44033046709559	2.94416646709559	3.23619046709559	2.47845546709559
ACAP1	7.45770372132353	7.52342082132353	7.46627182132353	7.41056182132353	7.58435462132353	7.57858662132353	7.74748652132353	7.47168682132353	7.86604752132353	7.70278152132353	7.26940662132353	7.44811982132353	8.27424542132353	7.61740242132353	7.36142732132353	7.03316212132353	6.91479897867647	7.07887997867647	6.88429797867647	7.68452897867647	6.94576997867647	7.12087297867647	7.37135197867647	7.30502597867647	7.78668897867647	7.60704297867647	7.22452497867647	7.30114497867647	6.49834197867647	8.45818797867647	8.23444697867647	8.13527697867647	8.25288997867647	7.06048097867647	7.13477197867647	7.42043297867647	6.94624497867647	6.84496297867647	7.54980997867647	7.60392597867647	7.29008097867647	7.66310297867647	7.16260997867647	7.43611797867647	7.10704897867647	8.57916597867647	8.65300297867647	8.31050497867647	8.56302897867647
ACAP2	7.61208377040441	7.49635077040441	8.00795367040441	8.32231547040441	7.80120907040441	7.83832627040441	7.69217947040441	7.93557727040441	8.21855907040441	7.78375647040441	7.93939607040441	8.04854187040441	8.44175717040441	7.97545317040441	8.55204217040441	7.97767227040441	7.88204522959559	8.08056822959559	7.92686122959559	7.49633422959559	7.41117122959559	7.75842322959559	7.80389322959559	7.95593422959559	8.02645922959559	7.98427622959559	8.19232222959559	7.91410122959559	7.91469722959559	8.11150522959559	7.97866822959559	8.03975622959559	8.11527822959559	7.79240822959559	8.19531022959559	7.83132222959559	8.01833322959559	7.65853722959559	8.41250222959559	8.46871222959559	7.92775322959559	7.48905822959559	8.27160622959559	8.04336722959559	7.60030022959559	8.40927822959559	8.00407522959559	8.12815222959559	8.29840022959559
ACAP3	10.1363840851103	10.1016135851103	9.8554526851103	9.8918509851103	10.4336371851103	10.6289123851103	10.0331088851103	10.2483747851103	10.4249128851103	10.1987479851103	9.85117708511029	9.9284211851103	10.0308905851103	10.4262979851103	10.0126752851103	10.7333646851103	11.1866122148897	9.76630921488971	9.9476582148897	10.2359052148897	10.9388842148897	10.8803652148897	9.74784621488971	10.4732902148897	9.6216102148897	9.96840121488971	10.0713012148897	9.84711121488971	10.9989232148897	9.8321382148897	9.79050921488971	10.0296822148897	9.84915921488971	9.8199262148897	9.91883521488971	9.91459321488971	10.6030892148897	10.6070602148897	10.3979102148897	10.4996912148897	9.6735122148897	10.3797022148897	11.0944642148897	10.1417352148897	10.6899022148897	9.82523621488971	9.77009521488971	9.92506121488971	9.71494321488971
ACAT1	5.85881991819853	6.07774021819853	6.16008371819853	5.97063191819853	5.35743901819853	5.27661721819853	6.30644631819853	5.65272621819853	5.14816081819853	5.75442481819853	5.82013751819853	6.30834781819853	4.02234841819853	5.57674581819853	5.79953431819853	5.13210151819853	4.72043948180147	5.80131448180147	6.02515448180147	5.35025148180147	4.81363948180147	4.83677548180147	5.63197248180147	5.40128148180147	5.91412048180147	6.13540048180147	5.80449648180147	6.17014748180147	5.39413348180147	6.30822748180147	6.26292848180147	5.89466548180147	6.10850248180147	6.23940848180147	5.79526348180147	6.39201948180147	5.30015548180147	5.29779148180147	5.07174548180147	5.11956748180147	5.61420548180147	5.57263348180147	4.22030148180147	5.81648648180147	5.61745448180147	6.08720648180147	5.95177448180147	6.03470948180147	5.60455248180147
ACAT2	8.82028447463235	8.88247167463235	8.86938787463235	8.62975637463235	8.13338627463235	8.37202837463235	8.76679467463235	8.71520017463235	7.76788907463235	8.46370607463235	8.60555457463235	8.93411217463235	7.22566617463235	8.35873967463235	8.56685137463235	7.87395237463235	7.84895992536765	8.74875492536765	8.86844692536765	8.81850992536765	8.08202792536765	8.46034892536765	8.48249992536765	8.18841392536765	8.89305992536765	9.04044792536765	8.51024692536765	8.85623292536765	7.83210592536765	8.74681292536765	8.88364092536765	8.52891592536765	8.55555892536765	8.84612892536765	8.69133892536765	8.80459992536765	7.96910792536765	8.12098092536765	8.26746692536765	8.09752492536765	8.21756292536765	8.34649492536765	7.59175192536765	8.38842492536765	8.32820492536765	8.38641492536765	8.43616592536765	8.33598192536765	8.34869492536765
ACBD3	5.86776285496323	5.28426625496324	5.38476085496323	5.70400365496323	4.70632655496323	4.82829755496323	5.61896275496323	4.97319065496323	4.91865605496323	5.04518605496324	4.74034655496324	5.62643625496323	4.49487595496324	5.37670155496324	5.44961155496323	4.90789785496323	4.52911624503677	5.08993424503677	5.60151824503677	5.19751124503677	4.87977924503677	5.18427424503677	5.47489124503677	4.99789124503677	5.38192624503677	5.76261224503676	5.18153724503677	5.33859824503677	4.44741124503676	5.60417524503677	5.87519624503676	5.75537724503677	5.61218124503677	5.53212824503677	5.66833924503677	5.04544424503676	4.93904924503676	5.26260524503676	5.00693824503676	4.80773724503677	4.94539124503676	4.05683124503676	3.28088824503676	5.33266324503677	4.95894224503677	5.56530924503677	5.54638524503676	5.24902424503677	5.73702224503677
ACBD4	5.22987088419118	5.52908798419118	4.95861178419118	5.05122808419118	6.45385438419118	6.37190808419118	4.79624818419118	5.89152288419118	6.16304508419118	5.63815438419118	5.59310208419118	4.99064568419118	6.04899228419118	6.18188868419118	5.50180458419118	6.56398408419118	6.83904161580882	5.05881161580882	4.32461061580882	5.93727061580882	6.08276261580882	6.60003861580882	6.00821861580882	7.07748261580882	5.25009061580882	5.94114661580882	5.25487861580882	5.32079961580882	6.09975061580882	4.97856061580882	4.96011361580882	6.04831661580882	5.53047661580882	5.21771361580882	5.44839561580882	4.40021561580882	5.80786661580882	5.78932261580882	5.94755761580882	6.33069161580882	5.75331261580882	5.80394461580882	7.14929561580882	6.47380661580882	5.53584561580882	5.66758461580882	4.91491161580882	5.63522461580882	4.78334761580882
ACBD5	5.24248524007353	5.27566044007353	5.55135264007353	4.85738254007353	5.04222484007353	5.42620464007353	5.71575104007353	5.62814114007353	4.82375284007353	5.04001664007353	5.56572224007353	4.92384454007353	4.92907264007353	5.20479494007353	4.82573954007353	4.77875934007353	5.52855145992647	5.91725545992647	5.62778245992647	5.31820245992647	4.32463345992647	4.98561445992647	5.88431845992647	5.35288545992647	5.76359645992647	5.62425945992647	6.02823545992647	5.98597545992647	5.18548745992647	4.50076645992647	4.98513145992647	4.49548045992647	4.57404545992647	5.69441145992647	6.06782845992647	5.59419845992647	5.24997645992647	4.60178345992647	5.10440545992647	4.97558045992647	5.00051845992647	5.26881045992647	4.67098245992647	5.65610745992647	4.72146045992647	4.52313445992647	5.22967545992647	4.59650445992647	4.46948445992647
ACBD6	8.88764276709559	8.93196716709559	8.83026736709559	8.77199696709559	8.67963686709559	8.51942246709559	8.97270976709559	8.63270616709559	8.48471376709559	8.72890786709559	8.46198716709559	8.67442786709559	8.54598596709559	8.65002716709559	8.64222356709559	8.34065846709559	8.09421873290441	8.71700473290441	8.88440673290441	8.58570973290441	8.05835773290441	8.10677973290441	9.04489073290441	8.95693773290441	8.96649873290441	9.01402873290441	8.48604573290441	8.82197973290441	7.83540173290441	8.87897173290441	8.82652173290441	8.63472173290441	8.86906173290441	8.99471573290441	8.66283473290441	8.99744673290441	8.36297573290441	8.55034073290441	8.55190873290441	8.46874473290441	8.52591273290441	9.00818273290441	8.69117573290441	8.94492373290441	8.67897073290441	8.75487073290441	8.76282273290441	8.53307673290441	8.68445173290441
ACBD7	3.60301402959559	3.74364962959559	3.93967492959559	3.52006392959559	3.99284242959559	4.00630712959559	3.66473262959559	3.76484382959559	4.31346402959559	4.33545492959559	3.62433612959559	3.39795392959559	5.04559372959559	3.84536082959559	3.38039932959559	4.07312972959559	4.44552847040441	3.90832247040441	3.80655747040441	4.01358647040441	4.52112147040441	4.04745847040441	3.66588547040441	3.79496347040441	3.74582847040441	3.53686247040441	3.84700347040441	3.62330447040441	5.19503547040441	3.19951047040441	3.28014947040441	3.43340947040441	3.38048147040441	3.91306247040441	4.03525747040441	3.89264347040441	4.29120347040441	4.02559647040441	4.00529247040441	3.84938647040441	3.96353547040441	3.93568347040441	4.78097347040441	3.96867947040441	4.43294047040441	3.48063947040441	3.52737747040441	3.90204347040441	3.51201447040441
ACCS	6.85355220036765	6.69758640036765	6.52585130036765	7.74703930036765	8.49823050036765	7.80109350036765	6.85457730036765	7.85929140036765	6.78629340036765	6.88308040036765	8.55092070036765	8.13534410036765	6.19135930036765	8.70516270036765	7.96580910036765	7.64549300036765	6.09203419963235	8.40049919963235	7.22140919963235	8.38417519963235	5.94498319963235	6.54455519963235	6.25974719963235	6.83321119963235	8.36106119963235	6.94544019963235	6.44247319963235	8.41004519963235	5.52906919963235	7.95970119963235	8.90974519963235	7.05872219963235	7.68361719963235	8.98245819963235	8.10907719963235	6.54070219963235	7.66907719963235	7.96935419963235	6.35645819963235	8.58121819963235	6.50327719963235	7.11338919963235	5.70854719963235	9.40793419963235	7.08266019963235	7.60468919963235	7.77801119963235	8.56180519963235	9.30215419963235
ACCSL	2.04602795882353	4.07028675882353	1.77927015882353	1.09102725882353	2.91935015882353	3.74890775882353	1.10253305882353	2.58171795882353	1.97589875882353	2.92750235882353	1.29163075882353	1.12342275882353	3.81335525882353	3.40931165882353	2.23602275882353	4.14369075882353	4.77837364117647	1.29880864117647	1.34672164117647	2.96015364117647	5.29766764117647	3.49974564117647	2.23288964117647	3.32469864117647	1.19658064117647	2.04814164117647	3.84452764117647	1.78428164117647	5.63374064117647	2.27419964117647	1.28460264117647	1.27978964117647	1.30175064117647	1.36398564117647	2.74451164117647	1.29042264117647	4.57027264117647	4.34975364117647	3.42105364117647	3.66860064117647	1.85627664117647	1.26800364117647	3.45664864117647	2.06243964117647	3.73940564117647	1.27759164117647	1.28997564117647	1.21769964117647	1.22385464117647
ACD	9.59495574080882	9.63432404080882	9.51522394080882	9.42210364080882	9.67166524080882	9.83713594080882	9.66850394080882	9.56501394080882	9.69286854080882	9.47760064080882	9.32620084080882	9.63669154080882	9.41670894080882	9.56967184080882	9.44254914080882	9.16224694080882	9.23444575919118	9.33682575919118	9.29312075919118	9.73008375919118	9.04061275919118	9.35735775919118	9.52246875919118	9.51939375919118	9.40633675919118	9.36322875919118	9.08203375919118	9.23776575919118	8.70956375919118	9.89256175919118	9.95315475919118	9.83764075919118	10.1175697591912	9.19792375919118	9.40100175919118	9.52687375919118	9.19285375919118	9.19165075919118	9.57235775919118	9.35289075919118	9.61396875919118	10.0154957591912	9.49565775919118	9.69930175919118	9.29797275919118	9.97560075919118	10.1026867591912	9.87432775919118	9.98506975919118
ACE	5.26525158805147	5.59431478805147	5.13192778805147	5.42815988805147	6.63332138805147	6.83814478805147	5.43850518805147	5.65549218805147	6.14986688805147	5.46660708805147	5.55484988805147	5.92975778805147	6.58207788805147	6.25263078805147	5.32356608805147	7.77765388805147	8.09978161194853	5.34467661194853	5.62350161194853	5.71917661194853	7.90528561194853	7.38193961194853	5.74970661194853	6.61156161194853	5.04159461194853	5.34007061194853	5.63874161194853	4.92931861194853	8.16158061194853	4.62381961194853	5.06642761194853	5.24769561194853	4.59774561194853	5.41499761194853	5.45454261194853	5.28689161194853	6.97956461194853	6.73163361194853	6.22778361194853	6.68807661194853	5.98441761194853	5.84020361194853	8.15234061194853	5.86288061194853	6.47844361194853	4.96419561194853	4.97249161194853	5.76001361194853	4.90032961194853
ACE2	1.01660303988971	1.06479803988971	1.03280243988971	1.06980863988971	1.04242493988971	1.11730213988971	1.03773523988971	1.02950623988971	1.01315043988971	1.06048033988971	1.02193913988971	1.07888953988971	1.05517343988971	1.03834983988971	1.00108313988971	1.07198993988971	1.03849096011029	1.03460696011029	1.05977296011029	1.01294996011029	1.02196996011029	1.04115596011029	1.00989496011029	1.06099496011029	0.985218960110294	0.989890960110294	1.02277196011029	1.03896996011029	1.03003496011029	0.998411960110294	1.00157596011029	1.02032996011029	0.989835960110294	1.03759296011029	1.42009396011029	1.06469796011029	1.08333896011029	1.05442396011029	1.01311196011029	1.02799396011029	1.02206696011029	1.04861996011029	1.07905896011029	1.01156196011029	1.38280796011029	0.994528960110294	1.01995896011029	0.994748960110294	0.998940960110294
ACER1	4.15488434136029	4.43418024136029	3.55131074136029	5.04361444136029	6.70078854136029	7.29605314136029	3.35446344136029	5.38161424136029	6.95416274136029	4.46354064136029	5.57337524136029	3.69120434136029	3.23989064136029	6.67082854136029	4.17296814136029	8.21066994136029	9.51717315863971	4.03072715863971	3.98264615863971	4.10612815863971	8.44441215863971	7.74963015863971	4.54466115863971	7.42586215863971	2.96191615863971	3.49693115863971	6.22267915863971	4.22391015863971	9.14198215863971	4.53374215863971	2.14869215863971	5.32469015863971	4.02963115863971	3.39726515863971	4.61188915863971	2.95356215863971	8.09225215863971	8.31923515863971	5.83439115863971	7.14962315863971	4.95155515863971	3.60695015863971	8.18951815863971	3.79923615863971	7.59803815863971	4.29169615863971	1.54763215863971	4.92858615863971	1.89175615863971
ACER2	3.14244032922794	3.02628132922794	3.06010812922794	2.56980342922794	3.66459532922794	4.02674132922794	3.02868602922794	3.66011172922794	3.98706772922794	4.48946402922794	3.07577712922794	3.38686802922794	3.65952852922794	3.82929952922794	3.77403482922794	4.51073712922794	2.84555877077206	3.18383977077206	2.86361677077206	4.05903477077206	5.60613577077206	4.94677177077206	3.47627777077206	3.76901377077206	3.16060877077206	3.98822577077206	4.43999677077206	3.03635077077206	6.01958977077206	1.93722877077206	2.28124577077206	2.74975077077206	2.73490177077206	3.82865877077206	3.11903477077206	2.33410777077206	4.25321377077206	4.40531277077206	4.01276577077206	4.22808277077206	2.83906977077206	3.22507677077206	6.07964877077206	3.19719477077206	3.95772477077206	2.71302677077206	2.55732577077206	3.38003777077206	2.40743977077206
ACER3	3.97889444227941	3.21318674227941	3.36457924227941	3.92967454227941	3.22861294227941	3.58460464227941	4.36182764227941	3.72461894227941	4.19119634227941	3.89968734227941	3.60000564227941	4.81125074227941	2.84339404227941	2.93237984227941	3.84549254227941	3.20498164227941	3.14493055772059	3.84868655772059	4.96728255772059	2.00543755772059	4.35709155772059	1.97688355772059	4.28880955772059	3.83547455772059	1.74364555772059	4.74501455772059	3.29146755772059	3.65376355772059	3.73322955772059	4.60683855772059	4.51700155772059	4.72969755772059	5.17321955772059	3.30906455772059	3.72589055772059	3.89416755772059	2.06482355772059	2.58126755772059	3.29429855772059	2.49354655772059	4.86597055772059	3.91749155772059	1.99498855772059	3.51955355772059	1.87688355772059	4.14307955772059	4.36216555772059	4.65164955772059	4.91094355772059
ACHE	3.00184432886029	3.39766842886029	4.16475332886029	3.78878892886029	4.77041942886029	5.91498042886029	3.38487622886029	4.29190072886029	4.99292002886029	4.11683292886029	4.33000732886029	3.68523082886029	4.07461252886029	5.22439902886029	3.80727632886029	6.87142592886029	7.11745137113971	3.00261937113971	3.66995937113971	3.77143737113971	7.33369937113971	6.07727237113971	3.41841037113971	5.12978237113971	3.91692237113971	3.85101837113971	4.04607437113971	2.72652737113971	7.23696737113971	2.78940937113971	3.46940337113971	4.27289437113971	3.73959637113971	3.43562437113971	3.45824537113971	2.71133237113971	5.97696037113971	5.32708037113971	4.76337837113971	5.08846037113971	4.05967837113971	3.75137537113971	6.85728337113971	4.29248937113971	5.14865437113971	3.83913037113971	3.45140937113971	3.80405037113971	3.20638237113971
ACIN1	7.90669398125	8.14713048125	8.11965158125	8.05956438125	8.32736178125	8.14182718125	8.08260258125	8.16816408125	8.70451898125	8.08098778125	8.21765008125	7.67859198125	8.99885668125	7.88364388125	8.09293728125	7.87844958125	8.07837801875	8.74986501875	8.51231301875	8.52255501875	7.71305201875	8.23012201875	8.32120601875	7.60672501875	7.38487401875	7.25132701875	8.07215001875	8.19806401875	8.09636001875	8.03200101875	7.74298001875	7.67978201875	7.71697001875	8.32330101875	8.20240201875	8.81195401875	8.40055501875	8.14697801875	8.54055501875	7.86163401875	8.56302701875	9.35172501875	8.18558001875	7.89364301875	8.49834501875	7.88510101875	8.26939501875	8.04368301875	8.16260601875
ACKR1	1.21579436378676	2.91031546378676	3.09724956378676	1.50937766378676	3.23008426378677	4.21780266378676	0.785166663786765	2.89654526378677	3.73928816378676	2.33991696378676	2.23388186378677	1.55484376378676	3.50808756378677	3.62481206378677	1.36256306378676	4.43916336378676	4.45198823621323	1.17867323621324	1.20032223621324	3.49402723621324	4.98734023621324	4.00996723621324	1.73628423621324	2.55738223621324	1.57488123621323	2.09188023621323	2.65716923621323	1.18760323621324	4.67428223621324	1.16834023621324	2.97433523621324	4.07892923621324	2.17696223621324	1.16812923621323	2.26783223621324	1.56641823621324	3.80744623621323	3.57332723621324	3.72788223621323	3.44234023621323	3.26095823621324	1.17703523621324	3.82336023621323	1.19244623621324	2.72309223621324	2.72601923621324	1.87485323621324	4.01852923621323	1.48028423621324
ACKR2	1.16101385900735	1.20307185900735	1.63287515900735	1.25627695900735	1.44198325900735	1.19103505900735	1.21661795900735	1.17735415900735	1.17175705900735	1.22163455900735	1.15729415900735	1.23951025900735	3.12968035900735	1.17981635900735	1.12409865900735	1.25303075900735	1.30319024099265	1.28656824099265	1.36511024099265	1.27558524099265	1.27362324099265	1.29793024099265	1.20746824099265	1.27960324099265	1.17335324099265	1.20033824099265	1.24941924099265	1.24905224099265	1.27548824099265	1.21408624099265	1.22516124099265	1.27686324099265	1.85725724099265	1.33729024099265	2.23840724099265	1.33930124099265	1.39692224099265	1.32107224099265	1.25988524099265	1.26915624099265	1.23410924099265	1.27329824099265	1.32741924099265	2.77545024099265	1.24431724099265	1.18848024099265	1.23549324099265	1.20753524099265	1.37934024099265
ACKR3	7.45628998345588	7.31091448345588	7.96238468345588	6.93157368345588	6.47026098345588	6.70157128345588	7.41756618345588	7.14941068345588	6.15478158345588	7.07994638345588	6.64612808345588	6.98634248345588	5.90622788345588	6.27980098345588	7.26370568345588	6.08744608345588	5.67359891654412	6.68172491654412	7.37611091654412	7.17865091654412	5.91921491654412	6.84112691654412	7.06192291654412	6.69923091654412	7.70411991654412	7.69241591654412	7.24546691654412	7.37724891654412	5.47053891654412	6.99718091654412	7.48335091654412	7.13426891654412	7.32623791654412	7.58557391654412	7.44711091654412	7.33416091654412	6.47190391654412	6.61826091654412	6.34858291654412	6.50722491654412	6.18842891654412	6.53490691654412	5.85048491654412	7.35277691654412	6.34227491654412	7.23546091654412	7.40094691654412	6.40279691654412	7.14374891654412
ACKR4	3.85248209540441	1.80895899540441	2.44257999540441	2.51989409540441	2.63805219540441	1.82404009540441	2.40462659540441	2.91039969540441	2.26100459540441	1.98524699540441	3.43834029540441	3.04654899540441	2.01903199540441	1.95076269540441	1.75026449540441	0.965667795404412	1.53457020459559	3.42399320459559	1.94267320459559	1.52551420459559	1.96347120459559	1.50972520459559	1.54626120459559	1.52646820459559	1.54375420459559	1.48386620459559	2.24327420459559	2.73530320459559	3.73445920459559	2.51492620459559	3.56303420459559	3.91804420459559	3.42750020459559	3.17620920459559	2.12504420459559	1.52205020459559	1.54943120459559	1.47608020459559	2.45534220459559	1.47280420459559	2.61874820459559	3.51592420459559	1.54532420459559	1.71193020459559	2.35486420459559	2.60501520459559	3.74264220459559	1.86837220459559	3.60220820459559
ACLY	7.18829875018382	7.35698995018382	7.49285135018382	7.49502615018382	7.42576175018382	7.19501075018382	7.61133925018382	7.45372735018382	7.32030265018382	7.21300365018382	7.68623605018382	7.63083085018382	7.36043625018382	7.42795445018382	7.45109995018382	6.87054915018382	6.47068434981618	7.63736934981618	7.39968034981618	7.26138934981618	6.51374534981618	7.10454634981618	7.46223834981618	7.24086234981618	7.39583634981618	7.17211534981618	7.31210834981618	7.32620234981618	6.85349934981618	7.88695134981617	8.00559034981618	7.74909634981618	8.12670734981618	7.07176734981618	7.27155934981618	7.35248434981618	6.78623434981618	7.06780334981618	7.39136234981618	7.31938334981618	7.59389634981618	7.40002534981618	6.49588434981618	7.31291134981618	7.17989934981618	8.01512734981618	7.99345934981618	7.95359534981618	8.09387134981618
ACMSD	1.310828825	2.581498725	1.332695925	1.353187525	1.879364125	1.316426825	1.322172025	1.306788125	1.414902425	1.276556825	2.405853325	1.303897625	1.266209325	2.593763925	1.319906325	1.747802125	1.424517375	1.397896375	1.372278375	1.522338375	2.364850375	1.488122375	1.361475375	1.272914375	1.345140375	1.259288375	1.380893375	1.393234375	1.321538375	1.814854375	1.965209375	1.389071375	1.350538375	1.951528375	4.624886375	1.448391375	1.325115375	1.286100375	2.324363375	1.332366375	2.272856375	1.251671375	1.350538375	1.864091375	1.080498375	1.350963375	1.891114375	1.341265375	1.259805375
ACN9	8.14831982702206	7.48334772702206	7.65207462702206	8.03308172702206	7.53205982702206	7.17235912702206	8.05085862702206	7.68590262702206	7.34349212702206	7.74388972702206	7.66302132702206	7.55926922702206	7.49052802702206	7.27026302702206	7.48462262702206	7.30444592702206	7.35101127297794	7.45699027297794	7.66757927297794	7.89893127297794	7.66024427297794	7.29066127297794	7.59794627297794	7.68973427297794	7.86013027297794	8.28406527297794	8.42633927297794	8.15956427297794	8.31155527297794	7.69030227297794	7.70999827297794	7.65613527297794	7.17592427297794	8.30723927297794	8.22646727297794	7.55306127297794	7.56939827297794	7.14986427297794	7.01423627297794	7.28709427297794	7.30852527297794	7.55201027297794	6.51781227297794	7.50618927297794	7.75927227297794	7.27454627297794	7.31445727297794	7.14209927297794	7.57928827297794
ACO1	5.22659148878676	5.19680948878676	5.75379328878676	5.14185698878676	4.60685028878676	4.97653118878676	5.14261278878676	4.98627438878676	4.93916628878676	4.92794128878676	5.39731368878676	5.40732798878676	3.58891818878676	4.83395358878676	5.03614458878676	4.88013958878676	3.46771051121324	5.24636051121324	6.08074951121324	4.81225551121324	3.50701251121323	4.74326951121324	5.47648151121324	5.33746751121324	5.75760851121324	5.69631451121324	5.27752151121324	5.38581551121324	3.20293051121324	5.64570451121324	4.96116951121324	5.17740751121324	5.49012151121324	5.19637051121324	5.20006251121324	4.97984051121324	3.96009151121324	5.09070751121324	4.98698351121324	5.13160651121324	4.72025551121324	5.45276851121324	1.50258251121324	5.65900651121324	5.84358351121324	5.59148651121324	5.48539351121324	5.38027851121324	5.34975351121324
ACO2	9.95044995625	10.16326505625	9.84906525625	9.95015285625	9.78453445625	10.06183145625	10.09907935625	9.92261215625	9.89055285625	9.61902595625	9.97472965625	9.78605625625	9.15872805625	9.73150015625	9.80673495625	9.44768385625	8.95108014375	10.06153314375	9.95616214375	9.93827214375	9.37539214375	9.65706714375	9.82242714375	9.80382614375	9.96828514375	9.92659214375	9.42617214375	9.67154014375	8.81802914375	10.00587814375	10.06838014375	9.92488114375	10.23453514375	9.80341314375	9.67687114375	9.89957114375	9.17152914375	9.70095514375	9.95750214375	9.86570914375	10.25247514375	10.30437314375	9.35519214375	10.20370014375	9.57357214375	10.10710514375	10.19750214375	10.00901514375	10.13520614375
ACOT1	8.34578560367647	8.61555190367647	8.52758560367647	8.03910760367647	8.05766380367647	7.94831200367647	8.31436200367647	8.28678260367647	7.65769740367647	8.00884460367647	7.89644530367647	7.95453890367647	7.09265780367647	7.93568160367647	7.56947070367647	7.46443860367647	7.39254849632353	7.85549049632353	8.41542049632353	8.48030449632353	7.46167549632353	7.97573449632353	8.02396449632353	8.15835249632353	8.49054649632353	8.46705449632353	8.15691749632353	8.07705749632353	6.71199649632353	8.12785249632353	8.20980449632353	7.99171249632353	8.35942249632353	8.07316349632353	8.29766149632353	8.27367149632353	7.60270049632353	7.91456249632353	7.72191449632353	8.02474649632353	8.02162549632353	8.37740449632353	7.83419949632353	8.38721949632353	6.68635849632353	8.20495749632353	8.12785249632353	7.88638049632353	7.79363749632353
ACOT11	3.49089075477941	4.38683545477941	4.17104245477941	4.82469555477941	4.79412865477941	5.25628655477941	4.21126395477941	4.63524645477941	4.95837385477941	3.81538515477941	4.19972675477941	3.47781945477941	4.64376945477941	4.86845565477941	4.10676555477941	4.70941655477941	6.35108174522059	4.22175574522059	4.33574874522059	4.60982474522059	5.96567974522059	5.02202474522059	3.81828974522059	4.38808474522059	3.78809974522059	4.04626574522059	4.40674374522059	3.69144374522059	6.48783274522059	4.13062974522059	3.61939174522059	3.44173874522059	3.79499374522059	3.27861074522059	4.57672374522059	4.13056974522059	5.69546674522059	5.34287574522059	4.25911674522059	4.68647474522059	3.54038574522059	4.25440874522059	5.89759274522059	4.28227574522059	4.87947674522059	3.74832174522059	2.94348274522059	4.10711874522059	4.22988874522059
ACOT12	3.63860131544118	3.27304471544118	2.67037471544118	4.97253951544118	4.33843351544118	3.92550671544118	2.47109021544118	3.60026011544118	4.72993361544118	3.07445851544118	4.42980191544118	3.92064161544118	2.20565561544118	4.81555911544118	3.57902071544118	4.38523631544118	7.32244318455882	3.61354218455882	3.43819918455882	1.16947018455882	6.01476318455882	5.14187318455882	4.39367118455882	5.48874518455882	2.70108218455882	3.49007518455882	5.15034818455882	3.32563018455882	7.06384418455882	2.26679618455882	1.36493818455882	1.93600218455882	1.19547718455882	3.32158718455882	4.41926818455882	1.38031218455882	6.30638718455882	6.38988418455882	4.07223618455882	4.14962418455882	4.12604218455882	3.83895518455882	8.04477918455882	3.35340018455882	5.59592018455882	1.43194118455882	1.20799218455882	2.09261318455882	1.48342518455882
ACOT13	7.78974811544118	7.88080861544118	7.88443111544118	8.02729881544118	7.21297801544118	7.40897961544118	7.95572081544118	7.77953791544118	7.01647631544118	7.91139281544118	7.74191271544118	8.01338681544118	6.59869841544118	7.70139691544118	7.76800191544118	7.67635091544118	7.41536378455882	7.85013378455882	8.01367278455882	7.44007578455882	7.90223578455882	7.53377378455882	7.71207078455882	7.55852778455882	8.22766578455882	8.42024878455882	8.02705978455882	8.29504778455882	7.92576878455882	7.38361478455882	7.75131278455882	7.46911178455882	7.31033078455882	8.12580678455882	7.97476878455882	8.09036278455882	7.60159578455882	7.48847978455882	7.68791478455882	7.35068478455882	7.59146178455882	7.21287578455882	6.72308878455882	7.59579878455882	7.71176378455882	7.45694578455882	7.14607878455882	7.67487178455882	7.09898578455882
ACOT4	4.169470971875	4.984001471875	5.523877171875	4.408949771875	4.176850071875	4.016186771875	5.095649871875	5.168927471875	3.989369771875	2.711229771875	5.232007871875	5.542480271875	3.254493371875	4.442655771875	4.103482771875	2.515336871875	2.143826128125	3.598389128125	4.775787128125	2.674756128125	2.525645128125	3.430930128125	4.625485128125	4.060198128125	4.532942128125	4.550401128125	4.918860128125	4.124303128125	2.348602128125	5.878307128125	5.752287128125	5.382091128125	5.892923128125	4.364850128125	4.401146128125	4.656517128125	2.589622128125	2.929956128125	3.443067128125	3.919394128125	4.452006128125	5.183482128125	4.989115128125	4.776734128125	2.389555128125	6.112367128125	5.537536128125	5.848515128125	5.400700128125
ACOT6	1.43472021102941	1.40545691102941	1.47372851102941	1.41606091102941	1.92489921102941	1.40878821102941	1.42605701102941	1.47230161102941	1.44548271102941	1.50930101102941	1.41663751102941	1.50169741102941	1.49086901102941	2.15797721102941	1.41250831102941	1.48930521102941	1.57766928897059	2.05456728897059	1.03553928897059	2.62392828897059	3.86741528897059	1.03895028897059	1.47681828897059	0.954404288970588	1.02954828897059	1.15989528897059	0.874202288970588	0.956157288970588	2.80275828897059	3.92089328897059	1.01066228897059	2.05940728897059	1.05875728897059	0.976765288970588	0.954478288970588	1.00066728897059	3.64135828897059	1.46014428897059	1.15638728897059	0.968342288970588	0.971655288970588	0.949829288970588	0.987278288970588	1.65086128897059	0.766768288970588	1.60342628897059	1.28968028897059	1.86698228897059	0.952237288970588
ACOT7	4.19286415863971	4.69993195863971	4.64581255863971	4.20933845863971	4.13143555863971	5.57438605863971	4.87925585863971	4.55822125863971	4.56233655863971	3.46673935863971	5.29619635863971	4.85409545863971	3.83312065863971	4.05048905863971	4.20672145863971	4.36853305863971	2.24355504136029	4.03795004136029	4.32807104136029	3.73242604136029	4.03645604136029	3.98414904136029	4.66409504136029	4.64916904136029	4.49261504136029	4.21368504136029	4.02650504136029	3.53152304136029	4.36186004136029	5.46793704136029	5.53971504136029	5.47531804136029	5.75883504136029	3.43442904136029	3.43278404136029	3.21010104136029	3.47362104136029	3.86202404136029	4.29994604136029	4.24467204136029	5.71558404136029	4.50546204136029	4.46080304136029	4.89519504136029	2.84110004136029	5.82068804136029	5.91472404136029	6.28991904136029	5.58164904136029
ACOT8	6.24151218290441	6.61477628290441	6.30991858290441	6.45273968290441	6.49908648290441	7.04054478290441	6.50822378290441	6.49222958290441	6.93821448290441	6.35784068290441	6.54882528290441	6.73781508290441	6.86086448290441	6.82950428290441	6.48237178290441	6.97683918290441	6.80158401709559	5.99339401709559	5.96561701709559	6.29300801709559	6.76947401709559	6.62034201709559	6.23740701709559	6.59853801709559	6.47216201709559	6.42129901709559	6.34653401709559	6.55966801709559	7.18718901709559	6.92381401709559	6.89535801709559	7.01799801709559	6.85524301709559	5.73534001709559	6.27159001709559	6.20198401709559	6.27063701709559	5.94269701709559	6.59040501709559	6.60806601709559	7.09961201709559	7.10627901709559	7.44910701709559	6.51234701709559	6.23158101709559	7.11901101709559	7.02559501709559	7.02877201709559	6.78822201709559
ACOT9	7.90188076856618	8.14903006856618	8.23114086856618	8.35615166856618	8.25023576856618	8.02402886856618	8.00821886856618	8.22625686856618	8.13225366856618	8.62845026856618	9.69168646856618	8.46916616856618	8.82063356856618	8.25459976856618	8.50173306856618	8.85093866856618	7.90483113143382	8.82578413143382	8.87669613143382	8.44553813143382	7.83009013143382	8.01305413143382	8.63182813143382	8.00270213143382	8.50514413143382	8.45145613143382	8.58583113143382	8.50543813143382	8.23011313143382	8.10609113143382	8.51093513143382	8.43031013143382	8.14488113143382	8.62890213143382	8.77075213143382	8.81530613143382	8.41805413143382	8.17927013143382	8.59585913143382	8.42652313143382	9.81374213143382	8.44777813143382	7.25144013143382	8.44923513143382	8.37988813143382	8.17505013143382	8.05068813143382	8.51164813143382	8.57198413143382
ACOX1	8.70048404117647	9.44723504117647	9.50339814117647	9.69477494117647	10.3407284411765	9.57748334117647	9.13424404117647	10.2169882411765	10.4527225411765	9.88825964117647	9.20240454117647	8.72417494117647	11.2251510411765	9.54313594117647	9.94045494117647	9.74675604117647	9.66820635882353	10.0735743588235	9.03619335882353	9.65971835882353	9.44637335882353	9.32331635882353	9.62173335882353	9.54599635882353	10.1474043588235	9.24185735882353	9.58598935882353	9.90952235882353	9.32896435882353	9.90850735882353	9.57935735882353	9.51596235882353	9.75830135882353	9.86937835882353	9.71999735882353	10.4204283588235	9.63286135882353	9.59645335882353	10.0735743588235	9.63236835882353	9.25486435882353	9.99494735882353	8.80628535882353	9.50380835882353	9.93321735882353	9.65923835882353	10.2287443588235	10.2006753588235	9.94045735882353
ACOX2	3.02055085386029	2.51762485386029	2.28286835386029	2.96139295386029	3.17583785386029	2.30541665386029	3.38154395386029	3.42385295386029	2.23637295386029	2.81747795386029	3.12894085386029	3.86013775386029	1.56103585386029	3.46943095386029	3.14400795386029	2.24472845386029	1.76429814613971	2.70626414613971	2.84491514613971	2.33888114613971	1.76465014613971	1.76310614613971	2.01162114613971	2.71036714613971	3.41928414613971	3.45189714613971	1.72270714613971	2.04796514613971	1.75938414613971	3.84785014613971	4.03160114613971	2.98339714613971	3.66205514613971	1.84716914613971	1.93073614613971	2.59607014613971	1.79753014613971	7.11630014613971	3.54467914613971	1.76550114613971	1.70105214613971	3.78416414613971	2.78475414613971	2.90894514613971	1.61903014613971	3.73885914613971	3.87925314613971	4.11718014613971	3.65388714613971
ACOX3	4.84145333143382	4.58732883143382	5.30321973143382	5.37114793143382	4.47736253143382	5.41078683143382	5.18125093143382	5.18548733143382	3.34963963143382	4.67641853143382	5.14649933143382	5.33946103143382	3.73884753143382	4.80776503143382	4.79500403143382	3.91231563143382	4.00271396856618	5.01012196856618	5.26333596856618	4.85182096856618	2.75878896856618	4.87166796856618	5.05938896856618	4.99011496856618	5.05800096856618	5.08923496856618	5.11693196856618	4.85795296856618	2.30637096856618	5.60581496856618	5.33696796856618	5.01642696856618	5.72788796856618	4.47521896856618	4.52469296856618	5.19267396856618	2.65832296856618	2.40052696856618	4.57932796856618	4.47713996856618	5.18116996856618	5.47847996856618	4.06397396856618	5.51571396856618	3.88357796856618	5.74668696856618	5.70584396856618	5.40693196856618	5.87170296856618
ACOXL	2.19452759448529	2.90473799448529	2.42258749448529	2.09195279448529	2.57894309448529	1.96810319448529	2.10159989448529	3.11229149448529	2.37483939448529	2.42121269448529	2.41946009448529	2.22758079448529	2.12067659448529	2.76915059448529	2.24678759448529	2.64962519448529	2.63218110551471	2.22572110551471	2.67602310551471	2.23860610551471	1.60094610551471	2.36978510551471	2.47637310551471	2.47544510551471	2.55350510551471	2.14884010551471	1.48420210551471	2.61251810551471	1.66698210551471	2.28521110551471	3.34692210551471	2.75035710551471	2.47855310551471	2.29255310551471	2.22134410551471	2.41734110551471	2.56897810551471	2.18885410551471	2.46657210551471	2.56899810551471	2.94432610551471	2.73544410551471	2.63260310551471	2.42308710551471	1.44861810551471	3.04906110551471	2.44438110551471	2.19164010551471	2.57047610551471
ACP1	6.93483875404412	6.75717495404412	6.64595605404412	6.41150875404412	6.27769265404412	5.72300955404412	6.85412165404412	6.65309235404412	6.58306155404412	7.16860915404412	6.21978555404412	6.58991365404412	6.00077405404412	5.76063275404412	6.52713135404412	4.50604465404412	5.94825374595588	6.03470374595588	6.51613874595588	6.44706974595588	6.10297374595588	6.29791874595588	6.52779574595588	6.17841874595588	6.41367374595588	6.37982374595588	7.10531374595588	6.62960374595588	5.80016274595588	6.66493074595588	6.54866974595588	6.51586274595588	6.76071074595588	6.20947574595588	6.65333874595588	6.79727874595588	6.06253274595588	6.59598074595588	6.21368574595588	5.86256074595588	5.62834474595588	6.34454174595588	5.96610474595588	6.33829574595588	6.34399974595588	6.41735374595588	6.61272774595588	6.51060974595588	6.42076074595588
ACP2	3.81292639080882	4.10970389080882	3.92050869080882	3.75672319080882	4.59937729080882	4.74422049080882	4.23805839080882	4.26701009080882	4.30936309080882	4.18242139080882	4.14721629080882	4.01499499080882	3.95691729080882	4.13650549080882	3.52260019080882	4.44124809080882	5.46273140919118	3.60321940919118	3.42014640919118	4.48945740919118	5.27438940919118	4.50316140919118	3.79371740919118	4.01565640919118	3.61625240919118	4.04577940919118	4.12120740919118	3.57904140919118	5.11678240919118	3.92347840919118	3.75044240919118	4.17193740919118	3.89933440919118	3.15419840919118	3.61541440919118	3.07715840919118	4.60059740919118	4.43269640919118	3.69030940919118	4.58325440919118	4.49028340919118	4.10240140919118	5.14034640919118	4.30267240919118	3.51239540919118	4.35309640919118	4.29576140919118	4.54521440919118	4.23575140919118
ACP5	10.7042886654412	10.4250310654412	10.1833109654412	10.4892579654412	10.0237026654412	9.49209676544118	10.1877162654412	10.5866697654412	10.2180981654412	9.67506756544118	9.38266706544118	10.6630853654412	9.68618886544118	10.1424889654412	10.3364840654412	10.4636624654412	8.45527133455882	10.3672353345588	10.0465023345588	10.1864303345588	9.17877033455882	9.18155833455882	10.3037813345588	10.3114353345588	10.4400713345588	10.5084263345588	9.11798233455882	10.0509503345588	8.67800933455882	11.2574513345588	11.3873403345588	9.83255233455882	10.6049723345588	10.6634453345588	9.81999433455882	10.4342423345588	10.3784583345588	9.27390833455882	9.35048533455882	9.83688733455882	10.4477973345588	10.4412553345588	10.6399433345588	10.3449443345588	9.68472633455882	10.0010703345588	11.1014863345588	11.1438393345588	11.0311453345588
ACP6	3.01270883658088	3.29448943658088	3.29549813658088	2.32207893658088	1.52491553658088	1.75670353658088	3.09875303658088	2.89753163658088	3.25059043658088	3.31389623658088	0.697442436580882	3.15293183658088	3.20189813658088	3.61077913658088	3.25789003658088	1.59042373658088	1.50039316341912	3.26391416341912	1.57487916341912	1.95086016341912	1.61378416341912	1.59307916341912	3.38871816341912	2.69963416341912	3.13073416341912	2.98717316341912	2.27890216341912	2.78789316341912	1.78979116341912	3.64795916341912	3.97307616341912	3.35988216341912	3.89294216341912	1.56082116341912	1.56240616341912	2.45181716341912	1.54896316341912	1.54338616341912	2.79975416341912	4.91049216341912	2.38627116341912	1.54131416341912	1.54031116341912	3.37467516341912	1.38792316341912	4.37063316341912	4.46786416341912	3.27242516341912	4.02666616341912
ACPP	4.72854816893382	4.47572126893382	4.97002276893382	4.95587926893382	5.23894776893382	4.56651036893382	4.67398796893382	5.27633916893382	4.63313336893382	4.91272156893382	4.20502166893382	4.53785996893382	7.03528566893382	5.41266366893382	5.03384066893382	5.13063546893382	4.94216063106618	4.96783963106618	4.92208863106618	5.00772663106618	4.37698563106618	4.29656363106618	5.37803663106618	4.77974863106618	5.18946563106618	5.02125663106618	4.82068863106618	5.25175563106618	3.86634063106618	5.03885363106618	4.86823963106618	5.11052563106618	5.18197563106618	4.88519763106618	4.93363363106618	4.84525863106618	4.75287363106618	4.34219163106618	5.91283463106618	6.20855463106618	5.16715163106618	5.62475763106618	4.33405163106618	5.01998263106618	5.49425363106618	5.42387663106618	4.65778963106618	4.94436663106618	5.43149763106618
ACPT	3.72557097389706	3.56863157389706	3.40960977389706	3.15211447389706	4.66583667389706	4.44587567389706	3.53193917389706	4.13656917389706	4.09636157389706	3.32834527389706	3.89073797389706	3.87725967389706	5.00053537389706	3.87569667389706	3.66298667389706	4.67020707389706	5.31919612610294	4.11727612610294	3.61032012610294	3.42950012610294	4.96324812610294	3.96784212610294	3.71174712610294	4.21697112610294	2.84990412610294	3.78498412610294	3.79121312610294	4.33704812610294	4.90351912610294	3.18289312610294	2.87873912610294	3.92526112610294	3.50042412610294	4.15313512610294	4.44073412610294	3.33903712610294	4.98148412610294	4.80796612610294	4.67050512610294	4.57124312610294	3.27869512610294	3.46281412610294	4.48525112610294	3.70085212610294	4.35825612610294	3.48536212610294	2.82703512610294	3.52852212610294	3.63782612610294
ACR	1.94624503529412	2.42334323529412	2.61245143529412	2.93892903529412	3.38034013529412	3.54978093529412	1.86070593529412	2.60987313529412	3.39545523529412	2.36958643529412	3.67035283529412	2.08553663529412	2.42594113529412	3.35872103529412	2.36563893529412	3.50996663529412	3.86021376470588	2.16865476470588	2.49723876470588	2.46066476470588	3.08533476470588	3.60969476470588	2.61612176470588	3.34775376470588	1.95857176470588	2.24130876470588	2.98108376470588	2.10464476470588	4.26508376470588	2.07344076470588	2.23711176470588	3.04203476470588	2.84185776470588	3.03675276470588	2.94733176470588	2.11075476470588	3.12555576470588	3.26093376470588	3.19711676470588	2.88888976470588	2.75262476470588	2.29082276470588	3.56065676470588	2.66861076470588	3.47013676470588	2.36357876470588	2.57651976470588	2.57881876470588	2.41086476470588
ACRBP	9.95310272573529	8.85848262573529	9.07355872573529	9.37933842573529	10.7388692257353	10.9238253257353	9.14430772573529	9.28453942573529	10.9172600257353	10.4724289257353	9.99206582573529	9.04288712573529	10.9160073257353	9.46912662573529	9.15118062573529	11.5811737257353	11.2927169742647	9.08075897426471	9.13052997426471	10.4120249742647	11.3528229742647	10.4176769742647	9.52316097426471	10.2559739742647	8.78854297426471	9.13774697426471	10.4262299742647	9.36518097426471	11.4270309742647	8.93073497426471	9.42670197426471	9.60185897426471	9.75915097426471	8.96805997426471	9.31971697426471	8.76798997426471	10.5473849742647	10.3916139742647	9.98526397426471	10.4725239742647	10.7317049742647	10.3532779742647	10.4907339742647	10.1556369742647	10.2291529742647	10.1203989742647	9.60321097426471	9.80379197426471	9.39050697426471
ACRC	7.33694352977941	7.52908722977941	7.49856202977941	7.51789332977941	7.20552702977941	6.69893372977941	7.04478592977941	7.46554622977941	7.22408552977941	7.73544892977941	7.03660452977941	7.50010792977941	7.46786112977941	7.01637552977941	7.72796502977941	6.75128702977941	6.87513027022059	7.48834127022059	7.76931827022059	8.04369327022059	6.70912927022059	6.76878827022059	7.69121027022059	7.65141427022059	8.13581727022059	7.80805427022059	7.12488227022059	8.00199027022059	6.41709927022059	8.24969927022059	8.10035327022059	7.76206427022059	7.71466927022059	7.69934527022059	7.21991427022059	7.54998927022059	7.43482527022059	6.79928427022059	7.16230127022059	7.14934027022059	7.17954027022059	6.61548827022059	3.83937127022059	7.35092027022059	6.91679027022059	7.37858727022059	8.07815327022059	7.13693127022059	7.24428927022059
ACRV1	1.06532649044118	1.05522209044118	1.07544519044118	1.85670739044118	1.06123619044118	1.03008599044118	1.63102659044118	1.06459859044118	1.06786129044118	1.05875209044118	1.05414029044118	1.07091659044118	1.06282859044118	1.05132609044118	1.06420269044118	1.06043449044118	1.04683370955882	1.02643470955882	1.04456470955882	1.03954270955882	2.96048870955882	1.02260570955882	0.985511709558823	0.982495709558823	0.961493709558823	0.974706709558823	1.05476370955882	1.01450670955882	2.37875870955882	1.06072770955882	1.04393370955882	1.01039470955882	1.03177770955882	1.07393070955882	1.45001070955882	1.02038870955882	1.03432170955882	1.03475270955882	1.01480870955882	1.03862870955882	0.989406709558823	1.02714970955882	1.00816370955882	0.974378709558823	1.26899570955882	1.02604970955882	1.01770370955882	0.988299709558823	1.37027970955882
ACSBG1	2.04081113621324	1.47412333621324	1.95629093621324	1.47259513621324	1.88392863621324	2.69886233621324	1.73272843621324	1.86732593621324	2.33928833621324	2.20874623621324	2.47498993621324	1.96659503621324	2.54014123621324	2.35180433621324	2.39206103621324	2.65578163621324	2.67513266378676	2.24376366378676	1.11478966378676	2.28248066378676	2.63049266378676	3.42260766378676	2.03171466378676	2.66763666378676	1.84187066378676	1.73679466378676	2.46477566378676	2.19277166378676	2.62905366378676	1.75530366378676	2.01206966378676	2.16917066378676	2.17623566378676	1.11174766378676	1.57755866378676	1.10046066378676	2.24730966378676	2.23275566378676	2.32958066378676	2.13807766378676	2.29660866378676	2.31962266378676	1.10273866378676	2.63257966378676	2.44278466378676	2.51978366378676	2.24116166378676	2.01466066378676	1.88783566378676
ACSBG2	1.67236919577206	1.21811839577206	3.17709919577206	2.15130509577206	1.68582309577206	2.72128519577206	2.35905639577206	2.27346139577206	1.17377779577206	1.60416619577206	1.17779879577206	1.25231929577206	2.33400879577206	2.55906599577206	1.14567789577206	1.39422309577206	2.95042050422794	1.67569150422794	1.18434150422794	1.86584050422794	1.12475450422794	2.04221250422794	1.42326550422794	1.97306250422794	2.00793650422794	1.73973650422794	2.03382750422794	2.19632450422794	2.54858450422794	1.06909550422794	2.07127450422794	1.95722450422794	1.99839050422794	2.79119650422794	2.54539250422794	1.16904250422794	3.01954750422794	1.26838450422794	2.16524950422794	1.94514850422794	1.58232650422794	1.62039650422794	2.68744650422794	1.60632550422794	1.17796350422794	2.04620050422794	2.34693150422794	1.05695850422794	1.45811250422794
ACSF2	6.11921430055147	5.84434240055147	5.68197370055147	5.67680400055147	5.37809190055147	5.56548320055147	6.02977930055147	6.02805920055147	5.85278280055147	6.11343160055147	5.74594590055147	6.32513040055147	4.86407170055147	6.06676240055147	5.66642300055147	5.30475670055147	4.54152789944853	6.15363989944853	6.30719189944853	5.45987889944853	4.82120589944853	5.23798589944853	5.89259289944853	5.28323689944853	5.66958189944853	6.13758689944853	5.11799789944853	5.90891289944853	3.94823689944853	6.43041989944853	6.54202789944853	6.40737689944853	6.49662289944853	5.58645689944853	5.48688289944853	5.71467689944853	4.56267789944853	5.39631489944853	5.56021689944853	6.00294289944853	5.65675489944853	5.78815589944853	5.42587289944853	6.40737689944853	5.73458989944853	6.55034489944853	5.93852689944853	6.47988989944853	6.85766289944853
ACSF3	6.24112870974265	7.06228530974265	6.08747200974265	6.15630410974265	6.23987200974265	7.20344340974265	7.14907550974265	6.25572870974265	6.33644140974265	6.63399050974265	6.23318540974265	6.80236940974265	6.53257790974265	6.99570320974265	6.10885180974265	6.04022780974265	6.34412149025735	6.59750549025735	6.45516549025735	6.61538149025735	6.65710049025735	5.76125849025735	5.77239849025735	6.46670049025735	4.63902849025735	6.89774549025735	6.17011049025735	6.31588449025735	5.98690749025735	7.17651949025735	7.16803249025735	7.06289249025735	7.28910949025735	6.24608249025735	6.44162349025735	5.63763249025735	6.27049549025735	5.99345949025735	5.82555349025735	6.64741449025735	6.80127149025735	6.90269649025735	6.76958349025735	6.10230449025735	5.89415349025735	7.39008649025735	7.57700149025735	7.22781749025735	7.34845249025735
ACSL1	9.02362127610294	9.39910217610294	9.71987877610294	10.8743136761029	10.7544099761029	10.5535125761029	9.59989047610294	10.2842002761029	11.1196493761029	10.5493399761029	10.9391871761029	10.3559845761029	13.3014612761029	11.3285580761029	11.0620307761029	10.7136993761029	10.3247817238971	10.8841487238971	9.71316972389706	9.95865172389706	10.2078687238971	9.68099472389706	10.4814297238971	10.0050587238971	10.9532037238971	9.98972872389706	11.3164657238971	9.96420272389706	11.1893057238971	11.0692517238971	10.9378197238971	11.2888377238971	10.8691267238971	9.86917872389706	10.4056887238971	10.1701957238971	10.4766357238971	10.2317637238971	11.1317497238971	10.8284587238971	11.2511947238971	10.2038187238971	9.57481572389706	9.86434472389706	10.5773937238971	11.5495907238971	11.1166917238971	11.4566617238971	11.9530457238971
ACSL3	6.63053982444853	6.56971732444853	6.71959012444853	6.93520382444853	6.38631522444853	6.08249622444853	6.23797562444853	6.65997962444853	6.54426022444853	6.66943292444853	7.18282942444853	6.52295892444853	6.96297062444853	6.18457262444853	6.92140932444853	6.45074642444853	6.34922527555147	7.11480527555147	7.12209527555147	6.77906427555147	6.14663127555147	6.28661527555147	6.92368627555147	6.64727427555147	7.22040127555147	7.05735027555147	6.82219827555147	7.11629827555147	6.38100927555147	6.73138927555147	6.55108727555147	6.39361727555147	6.33478927555147	7.08442627555147	6.77876527555147	6.98233927555147	6.36421927555147	6.36296827555147	6.27985327555147	6.53207027555147	7.23729127555147	6.26147527555147	5.44861727555147	6.84583127555147	5.90278527555147	6.38791527555147	6.62335627555147	6.42556127555147	6.67578027555147
ACSL4	3.47298033419118	3.49544953419118	3.66892793419118	4.10363693419118	5.24339663419118	3.92715083419118	3.72415173419118	3.63105313419118	3.87390683419118	3.63152743419118	4.11356913419118	3.84018713419118	5.10843233419118	3.82607393419118	3.86825293419118	4.88258273419118	3.98948526580882	4.06065226580882	4.01613226580882	3.93085726580882	4.38105026580882	3.92813926580882	3.90022726580882	3.81068226580882	3.90216526580882	3.79143626580882	4.19853526580882	3.86667626580882	4.30510526580882	4.18409726580882	3.96369726580882	4.29352526580882	3.92664526580882	4.16785926580882	3.91830926580882	4.04421526580882	3.98375326580882	3.78664326580882	4.06808826580882	3.93926926580882	4.70224526580882	3.69679026580882	3.93777426580882	3.63148326580882	3.65697226580882	4.15514826580882	3.93182426580882	4.26068426580882	4.29271426580882
ACSL5	10.2772852613971	10.2436561613971	10.5351457613971	10.2096499613971	10.0856282613971	9.89869956139706	10.2839024613971	10.2187378613971	9.86267446139706	10.1191370613971	10.3045326613971	10.6623120613971	9.10517386139706	9.74086976139706	10.2333874613971	9.65509016139706	9.24169193860294	10.5037129386029	10.7485619386029	10.2365619386029	9.25024393860294	9.71751893860294	10.3281439386029	9.85335793860294	10.4041689386029	10.3842329386029	10.0574779386029	10.2770289386029	8.78170193860294	10.7195019386029	10.5703859386029	10.3602969386029	10.4209449386029	10.3798999386029	9.98376393860294	10.6183729386029	9.59665893860294	10.0348359386029	9.63799193860294	9.89401893860294	10.4706729386029	10.1069129386029	9.36093493860294	10.1619349386029	9.81589493860294	10.1130249386029	10.6757919386029	10.1418939386029	10.0980089386029
ACSL6	6.14985331433824	5.81916161433824	5.23875441433824	5.84163571433824	5.27621501433824	5.59891571433824	5.76496011433824	5.28974411433824	6.12344081433824	5.75398661433824	6.13674301433824	5.38784391433824	4.85863291433824	5.59266611433824	5.36455101433824	3.72532321433824	5.70000328566176	5.20758528566176	5.41655828566176	5.25200228566176	5.89522128566176	5.14854928566176	5.53594528566176	5.61728328566176	5.39509028566176	5.51237528566176	4.78086228566176	5.03733328566176	5.73125028566176	5.17690528566176	5.01894928566176	6.74573128566176	5.58416628566176	5.97039528566176	5.33285728566176	5.02442528566176	6.62806028566176	6.08732028566176	5.33154528566176	5.27719028566176	4.51353728566176	5.13994928566176	6.32290628566176	4.95639228566176	5.68705628566176	5.47189328566176	5.84279228566176	5.52884128566176	5.35928728566176
ACSM1	1.41138710496324	1.49203500496324	3.03487630496324	1.51642860496324	1.56444440496324	1.42688840496324	2.14559240496324	2.11157870496324	1.94968370496324	1.78319570496324	3.19353610496324	1.52185600496324	1.41092600496324	1.46290860496324	2.46832490496324	1.45561380496324	1.42090979503676	1.46095179503676	1.66802579503676	1.61829879503676	2.52788279503676	1.56673679503676	2.80983179503676	1.26066679503676	1.35813879503676	2.00255479503676	2.76876979503676	2.91083479503676	1.37172279503676	2.75576679503676	1.41132979503676	2.00409179503676	2.76070879503676	1.94825279503676	1.29549679503676	1.75238979503676	1.79830279503676	1.33078979503676	1.24156179503676	1.36643579503676	2.70371479503676	1.30717379503676	1.61027379503676	1.41339779503676	1.03794679503676	1.75990279503676	3.14578079503676	1.85140279503676	2.61513779503676
ACSM2A	1.38428608988971	1.53359948988971	1.48706008988971	1.64256988988971	1.47432778988971	1.43063068988971	1.40487058988971	1.44451588988971	1.49706508988971	1.52917038988971	1.45822968988971	1.74231278988971	1.42631668988971	1.55936328988971	1.37468198988971	1.64014088988971	1.54888151011029	1.62435651011029	1.91293951011029	1.56760151011029	2.19352751011029	1.86522351011029	1.27667751011029	1.41507451011029	1.18567151011029	1.23674651011029	1.26583051011029	1.37903451011029	1.57108851011029	1.41637651011029	1.31338751011029	1.44545951011029	1.24696751011029	2.06859551011029	1.37559851011029	1.78394251011029	2.09407251011029	1.53246151011029	1.29896451011029	1.45986951011029	1.34237551011029	1.39575051011029	2.36529551011029	1.30888951011029	1.02529251011029	1.32185651011029	1.38492651011029	1.35056151011029	1.25941451011029
ACSM2B	1.13395979246324	1.93909569246324	1.67384579246324	1.94613599246324	1.31773439246324	4.06247829246324	2.55744669246324	2.44254219246324	1.22290849246324	3.05940249246324	1.12136819246324	2.53372229246324	3.01713729246324	1.32200569246324	1.49840179246324	5.18295009246324	4.29764050753676	2.85968250753676	0.816885507536764	2.14841950753676	4.50437050753676	3.10544050753676	2.47117450753676	1.84037750753676	1.09908950753676	2.69350850753676	1.68103050753676	1.94274250753676	4.45890050753676	0.841059507536764	0.843265507536764	0.812543507536764	1.69326750753676	0.832978507536764	2.32048650753676	1.91479850753676	2.77970950753676	2.40064050753676	2.90729550753676	3.08933350753676	1.94122650753676	2.61915050753676	2.94390450753676	2.84760150753676	3.77898750753676	1.32980450753676	0.808405507536764	1.30721050753676	1.86207850753676
ACSM3	3.25785094485294	1.70497854485294	2.22817654485294	2.18354524485294	2.43557014485294	3.00192404485294	2.79222444485294	2.15187364485294	3.07424184485294	2.28640764485294	2.43158064485294	2.20909084485294	0.935740244852942	2.88584434485294	1.93122694485294	0.958823444852942	2.68560445514706	2.05107345514706	1.19255345514706	1.17943345514706	1.24898145514706	1.85428745514706	1.94649245514706	2.32525245514706	1.37154445514706	2.76711945514706	1.17513945514706	3.30052145514706	3.46061945514706	3.24372645514706	3.39763845514706	4.01295745514706	3.07680645514706	2.52779245514706	1.17072545514706	1.21341545514706	1.23012345514706	1.84122145514706	1.57336745514706	1.17495145514706	3.13481945514706	1.63298145514706	1.37620645514706	2.21593145514706	1.24812645514706	3.15824145514706	3.75720045514706	3.70882845514706	3.83763345514706
ACSM4	1.15540095349265	1.19616175349265	1.18678375349265	1.20581685349265	1.55294215349265	1.25803655349265	1.18892275349265	1.17756315349265	1.16852845349265	1.21077025349265	1.17901905349265	1.23833385349265	1.19988795349265	1.19632895349265	1.14936435349265	1.22561975349265	1.13253094650735	1.13337894650735	1.17220994650735	1.11030394650735	1.12078194650735	3.52558194650735	1.06375294650735	1.11198294650735	1.01826494650735	1.03201494650735	1.11742594650735	1.11091594650735	1.11905294650735	2.30781194650735	1.07151894650735	1.07277394650735	1.04354394650735	1.16936694650735	1.09842994650735	1.15127794650735	1.18362794650735	1.14175594650735	1.08342394650735	1.11254094650735	1.08446894650735	1.13506094650735	1.15641394650735	1.04517294650735	1.32866394650735	1.06837094650735	1.08794394650735	1.22557994650735	1.05538794650735
ACSM5	5.67846198860294	6.23777838860294	5.51070828860294	5.48944918860294	6.58273258860294	7.11858878860294	4.34133348860294	6.08082918860294	6.01294718860294	6.15191378860294	5.73650888860294	5.55251788860294	6.66288158860294	6.30670308860294	5.44108768860294	7.12738318860294	6.75859681139706	5.56919681139706	5.50154281139706	6.07628081139706	6.81097181139706	6.65280681139706	5.43797281139706	7.12807281139706	5.12443381139706	5.94491581139706	6.20996581139706	5.44789781139706	6.83555181139706	4.91555081139706	5.47387581139706	6.16149481139706	5.33121881139706	5.10285381139706	5.73756881139706	4.71630281139706	6.62318181139706	6.64924581139706	6.26856781139706	6.56075481139706	5.81005281139706	6.73313581139706	7.35354081139706	6.34578481139706	6.92535481139706	5.43200081139706	5.00815181139706	6.56758481139706	4.72719181139706
ACSM6	2.08959107628676	1.94301377628677	2.13913647628677	1.65694967628677	1.36293347628677	1.97365887628677	1.85080067628677	1.55418187628677	1.60428447628677	1.08378137628676	1.75670537628677	1.40086587628677	2.02498237628676	1.29434697628677	1.83485227628677	1.39025427628677	1.56986462371323	2.33245262371323	1.48847862371323	1.17531562371323	1.85437162371324	2.16289062371323	1.58348962371323	1.63045262371323	1.15528062371323	1.84647362371324	2.59136562371323	1.48556262371323	2.86481062371324	1.21523962371323	1.64134362371323	1.18049962371323	1.63257762371323	1.81259962371323	1.77314062371323	1.20306462371323	1.25857162371323	1.62646562371323	1.60106962371323	1.66691662371323	1.17702362371323	1.29170162371323	2.10036062371324	1.79119262371323	2.25884762371324	1.50411962371323	1.73087662371323	2.05615962371323	1.61035362371323
ACSS1	6.74245825533088	7.28065775533088	6.91392385533088	6.66253945533088	6.30335795533088	6.56875595533088	7.09425685533088	6.75308065533088	6.84333085533088	6.58516805533088	6.43823045533088	6.63326555533088	5.85189605533088	6.25184725533088	6.47369565533088	5.99394295533088	4.96012394466912	7.20720194466912	6.93301794466912	6.91177894466912	4.94570394466912	6.72298794466912	6.47390194466912	6.62141994466912	6.81818194466912	6.91831994466912	5.65762194466912	6.82674594466912	4.57936194466912	7.28183594466912	7.46323094466912	6.93795694466912	7.38886494466912	7.00237694466912	6.51052494466912	7.02563094466912	4.99826194466912	6.12454294466912	6.36418694466912	5.83670694466912	6.70926194466912	6.86258994466912	6.86260894466912	6.99507194466912	6.07940494466912	6.96454894466912	7.32971094466912	6.91427894466912	7.34590194466912
ACSS2	6.93412216525735	6.68443086525735	6.69303306525735	7.15545596525735	7.11878126525735	7.30266496525735	7.06666806525735	7.11498546525735	7.44934416525735	7.29837476525735	7.19623436525735	7.23697596525735	7.88745136525735	7.65016226525735	7.32300056525735	7.26881466525735	6.26351733474265	7.23555033474265	6.84767933474265	6.47607533474265	6.66165433474265	7.16664733474265	7.17299033474265	7.00851833474265	7.35719133474265	6.87686833474265	6.86342733474265	6.89502233474265	6.77503433474265	7.61102333474265	7.59276233474265	7.60099333474265	7.60443533474265	6.68094233474265	6.90033833474265	6.88221833474265	6.86272433474265	6.81041333474265	7.57523733474265	7.28998133474265	7.65292633474265	7.45728033474265	6.48002633474265	7.40286233474265	7.08926533474265	7.86009333474265	7.89373633474265	8.07148033474265	8.27745833474265
ACSS3	1.28639446525735	1.32392456525735	2.35310626525735	1.34762026525735	1.30494716525735	1.23723206525735	1.43855266525735	2.54361876525735	1.32157816525735	1.35081286525735	1.32229516525735	1.28220796525735	1.25184166525735	3.07978016525735	1.29535526525735	1.26303246525735	1.33830583474265	2.05302183474265	1.30489783474265	2.04497383474265	1.61919883474265	1.31054883474265	1.30794783474265	2.26161383474265	1.35406783474265	1.43476583474265	1.95810883474265	1.68404983474265	1.31228983474265	1.45666783474265	1.23930683474265	1.30053883474265	1.30220783474265	1.43517883474265	1.28479183474265	1.37474683474265	1.58259583474265	1.57813683474265	1.38118383474265	2.32138483474265	1.28248283474265	1.85972883474265	1.35739383474265	1.25052283474265	1.81463983474265	1.93551683474265	1.24251283474265	2.57815683474265	1.25952483474265
ACTA1	1.70064857573529	0.986770175735295	2.77816107573529	1.90961047573529	0.934367575735295	1.53014597573529	2.81884627573529	1.86659887573529	0.912784875735295	0.960917775735295	1.64226757573529	2.71170097573529	0.946991275735295	0.937520575735295	2.07495627573529	0.972422075735295	1.20332922426471	2.18356822426471	3.39234522426471	3.40937022426471	1.19658922426471	1.18705122426471	1.18956222426471	1.48862722426471	1.92646922426471	1.50994922426471	1.65498722426471	1.17930622426471	1.17964222426471	1.16948922426471	2.22410422426471	1.94916922426471	2.77123822426471	1.16669922426471	1.15987822426471	1.20997922426471	1.23834622426471	1.19135022426471	1.42814822426471	1.16705522426471	1.17650022426471	1.15521622426471	1.23072022426471	1.61448122426471	1.33219122426471	1.14687222426471	2.26644122426471	1.17775322426471	2.52639522426471
ACTA2	4.71023407095588	4.66960827095588	5.74260357095588	4.52632187095588	4.27748197095588	5.41179997095588	5.51341597095588	5.14409247095588	5.80765267095588	3.61592177095588	6.05459617095588	4.93303837095588	5.41179997095588	4.86287237095588	5.42787817095588	5.44842887095588	4.77885462904412	5.57114562904412	5.91744662904412	4.66287162904412	4.78149162904412	2.70290962904412	5.17603262904412	4.59291462904412	5.08307662904412	5.23229662904412	3.37820862904412	5.17749262904412	4.79156962904412	4.83580862904412	6.12014862904412	4.71437362904412	6.48551862904412	5.00663162904412	4.94674362904412	5.50585762904412	4.56869862904412	5.06539362904412	4.95893662904412	5.61580862904412	6.85310762904412	4.79897062904412	5.43699562904412	4.09329162904412	3.02546462904412	6.18577362904412	6.46744762904412	6.58833762904412	5.10577462904412
ACTA2-AS1	2.75596297665441	2.53283927665441	2.31559757665441	2.53625647665441	2.52343167665441	2.75651567665441	2.92568767665441	3.43446877665441	3.23041297665441	3.12827277665441	2.62517677665441	2.75325777665441	3.49504007665441	2.20568757665441	3.21602507665441	2.65102877665441	2.44934522334559	3.09092522334559	3.33910222334559	3.20041522334559	3.36859022334559	2.75808222334559	3.04147922334559	2.35334722334559	3.19576322334559	3.03616622334559	2.76348122334559	2.96248422334559	2.23650322334559	2.38588522334559	2.33590722334559	2.04300822334559	2.40773922334559	2.93527422334559	2.91633722334559	3.24741622334559	2.63156222334559	2.89167422334559	2.79416822334559	3.03432622334559	3.05845622334559	2.91210422334559	3.71459122334559	3.09343722334559	2.03657322334559	2.22387522334559	2.30574222334559	3.29035522334559	2.90333522334559
ACTB	14.0749107215074	14.0641711215074	13.9559696215074	13.8348354215074	14.1219940215074	14.1138858215074	14.1493570215074	13.9731464215074	14.2426194215074	13.9695084215074	13.9206521215074	13.7481437215074	14.3670002215074	14.1197657215074	13.9377815215074	13.8548009215074	13.8826844784926	14.1677934784926	13.8955054784926	14.0842344784926	13.8955474784926	13.9878534784926	13.8922474784926	14.0509364784926	13.8868394784926	13.9236104784926	13.8959574784926	13.6232614784926	13.8317304784926	14.3114094784926	14.1129614784926	13.9297364784926	13.9843634784926	13.8819984784926	14.1072324784926	13.9098554784926	13.9162664784926	13.9002784784926	14.0107664784926	14.0796714784926	13.9784004784926	14.0563984784926	13.9695594784926	14.3876674784926	13.9351214784926	14.3112844784926	14.3261634784926	14.2704664784926	14.4951564784926
ACTBL2	7.75591021029412	8.27252801029412	8.17490811029412	8.34934051029412	8.88571931029412	8.83959961029412	7.99584381029412	8.68229591029412	9.05645311029412	8.27942081029412	8.47449371029412	7.62606901029412	9.14608271029412	8.49498181029412	8.08910071029412	8.82681681029412	9.34699078970588	8.64959078970588	8.41436078970588	8.93211378970588	9.31059278970588	9.39190878970588	8.03702078970588	8.58725678970588	8.43654078970588	8.15751378970588	8.99916178970588	8.40984278970588	9.14894978970588	7.23475678970588	7.21130778970588	7.15977078970588	7.44636078970588	8.61302278970588	8.52797178970588	8.97236578970588	9.19189778970588	8.89528278970588	8.78433278970588	8.62017978970588	8.63768278970588	8.70562878970588	8.70671978970588	8.50276178970588	9.02326078970588	7.67957578970588	7.53941478970588	8.05682478970588	7.51244378970588
ACTC1	1.41468913069853	1.18162523069853	1.25942093069853	1.19737113069853	1.21714003069853	1.08102843069853	1.22757273069853	1.24511833069853	1.24327613069853	1.26160783069853	1.22301323069853	1.23921143069853	1.25260783069853	1.90829943069853	1.23185403069853	1.23197833069853	0.99294676930147	1.00407876930147	1.05027676930147	1.02120576930147	1.00088276930147	2.39773976930147	0.98979376930147	1.07388176930147	1.45973676930147	0.95037376930147	1.26147676930147	0.98704176930147	1.00320676930147	1.04470076930147	1.03419676930147	2.53352776930147	1.04736576930147	1.05234476930147	1.39006976930147	2.69561576930147	1.03586276930147	1.92649776930147	0.98307676930147	1.79276676930147	0.98575176930147	2.02992976930147	0.97528076930147	0.98410776930147	0.84948476930147	1.32583276930147	1.58123776930147	0.98573576930147	0.98571876930147
ACTG1	11.9636718985294	11.9016653985294	11.8581451985294	11.9623423985294	11.8581451985294	11.8370718985294	12.1999393985294	11.9589190985294	11.7207040985294	11.4333096985294	11.7553074985294	11.9901925985294	11.5308687985294	11.8155147985294	11.9429438985294	10.8081724985294	11.4257495014706	11.5708125014706	12.1565765014706	12.0767785014706	11.3059305014706	11.9410355014706	12.2482685014706	11.8930025014706	11.9877775014706	12.0748925014706	11.9485645014706	12.0282815014706	10.9288955014706	11.9237685014706	11.7951225014706	11.3213665014706	11.6545385014706	12.1065225014706	12.0311715014706	11.7388605014706	11.4948995014706	11.7150685014706	12.1669505014706	12.0282815014706	11.6628575014706	11.8692555014706	11.1176125014706	11.8976125014706	11.6412455014706	11.6840655014706	11.8722395014706	11.6885525014706	11.7175285014706
ACTG1P17	4.58159158088235	4.17405348088235	3.41214318088235	4.04649838088235	3.81505668088235	3.37259968088235	4.47266038088235	4.16457518088235	3.76912718088235	4.13981188088235	3.76846168088235	3.96087768088235	3.85703428088235	3.82452318088235	4.12558898088235	3.46692028088235	4.52919881911765	4.12337381911765	3.19863581911765	4.75366881911765	4.29227181911765	4.39352981911765	4.31492881911765	3.92888881911765	3.97052581911765	4.66974181911765	3.02762081911765	4.44921681911765	1.43919981911765	4.66716381911765	4.89946481911765	4.68943881911765	4.27466881911765	4.50016681911765	3.62065281911765	3.99658081911765	1.49173481911765	3.51646381911765	3.77820381911765	4.25251581911765	3.87831581911765	4.34571281911765	1.48401681911765	4.28798681911765	2.73983481911765	4.51825981911765	4.66554181911765	3.90305581911765	4.58404681911765
ACTG1P20	13.29609303125	13.36748143125	13.36748143125	13.37580043125	13.37147123125	13.30852243125	13.22400843125	13.42157223125	13.29813703125	13.13531363125	13.19401253125	13.23145093125	13.21275123125	13.16020373125	13.38507153125	12.64442983125	12.81249506875	12.72941306875	13.25238206875	13.43788306875	12.85976106875	13.07703306875	14.08628706875	13.59352906875	13.87968906875	13.72475806875	13.20871806875	13.22044706875	12.49728206875	13.26949906875	13.18201706875	12.73845406875	13.08490506875	13.25238206875	13.24041906875	13.35225306875	12.90000506875	13.10751606875	13.20871806875	13.01500106875	13.77725406875	13.91908906875	13.24041906875	13.84031006875	13.08928806875	13.26949906875	13.16539606875	13.26334906875	13.05053606875
ACTG1P4	9.23229668547794	9.27933048547794	9.30166068547794	9.47010278547794	9.32847778547794	9.30720948547794	9.47781068547794	9.45325678547794	9.07710698547794	8.93810448547794	9.22870738547794	9.20878678547794	9.05264328547794	8.97952438547794	9.39853568547794	8.34613648547794	9.20095841452206	12.4404344145221	9.61110341452206	9.57368541452206	9.08122741452206	9.34638141452206	10.1348744145221	9.32651741452206	9.86903541452206	9.68245941452206	9.83875741452206	9.77164541452206	8.75552641452206	7.62721241452206	7.38278641452206	6.88758441452206	7.22761341452206	9.85464341452206	9.71040141452206	12.7757134145221	9.14296541452206	9.24532841452206	9.55361141452206	9.25156341452206	9.54401641452206	9.40610341452206	9.09314441452206	12.5602104145221	9.39566941452206	7.57538641452206	7.19341441452206	7.59595641452206	7.12948341452206
ACTG2	1.80445476029412	2.18692376029412	1.15569436029412	2.11694436029412	2.04359066029412	2.17814436029412	1.16965356029412	1.40326506029412	2.15283606029412	1.64859816029412	1.48992696029412	1.64862856029412	1.27091296029412	2.59845686029412	2.05337126029412	2.20509606029412	1.88713263970588	1.91725463970588	2.19014163970588	1.94655163970588	1.28250363970588	1.27348563970588	2.01113163970588	1.25082863970588	1.57207363970588	2.05280163970588	1.61740663970588	1.62198663970588	1.24198363970588	2.15028963970588	2.37778763970588	1.85045863970588	1.76535563970588	2.26795563970588	1.21207563970588	1.31790563970588	1.39134563970588	1.56119063970588	1.68664063970588	2.27895163970588	1.56114163970588	1.92678663970588	1.90867263970588	1.95632263970588	1.84592263970588	1.77153763970588	2.17198063970588	1.98812963970588	2.33345963970588
ACTL10	5.88919907757353	6.18483237757353	6.50830857757353	6.09490037757353	5.51138457757353	6.41188437757353	6.30583437757353	5.81411457757353	5.95727777757353	5.94715787757353	5.89986407757353	6.19737487757353	5.65367917757353	5.86991057757353	6.05109217757353	5.59400657757353	5.52746522242647	6.30261922242647	5.98846722242647	6.23613622242647	5.13919722242647	5.73030622242647	5.70112522242647	5.73030622242647	5.96704122242647	6.13910422242647	5.57227822242647	5.80430022242647	4.87582622242647	6.23296322242647	6.23971822242647	6.10816222242647	6.51424622242647	6.37936722242647	6.27167822242647	6.04802022242647	4.63954122242647	5.50095722242647	5.89064222242647	5.81445622242647	6.06676422242647	6.62127822242647	6.48769622242647	6.40785522242647	6.21249422242647	6.11375722242647	6.43537222242647	6.04751622242647	6.45833822242647
ACTL6A	8.64678045091912	8.64214005091912	8.63315635091912	8.55172865091912	8.01160735091912	8.30573225091912	8.65027755091912	8.39133615091912	7.95163935091912	8.32552695091912	8.23435335091912	8.67349125091912	7.28706705091912	8.23853325091912	8.55782555091912	8.02973755091912	7.84183084908088	8.47527884908088	8.71628184908088	8.53540584908088	7.62184284908088	7.86908984908088	8.28810984908088	8.42832984908088	8.61466484908088	8.92423884908088	8.45129584908088	8.72487684908088	7.39112384908088	8.98564884908088	8.93340784908088	8.77104684908088	8.80035484908088	8.85747384908088	8.63940684908088	8.32704184908088	7.70306084908088	8.31151184908088	8.09140684908088	8.31181184908088	7.72520684908088	7.73800684908088	7.43386184908088	8.35353484908088	8.01739284908088	8.57156884908088	8.65577484908088	8.10403884908088	8.41788984908088
ACTL6B	2.27116804632353	2.07828934632353	1.63427084632353	1.91651574632353	2.75219014632353	2.33327154632353	1.23979684632353	1.87179164632353	1.86947614632353	2.40892584632353	2.71688414632353	2.36874994632353	3.09485704632353	2.00219434632353	0.85489604632353	2.00607064632353	1.84817015367647	3.15968315367647	1.28856315367647	2.35005315367647	2.63561515367647	2.36234415367647	2.86223115367647	1.30389215367647	2.32298915367647	2.21583015367647	2.81307115367647	2.42711815367647	1.27614715367647	1.73255415367647	2.07743015367647	2.02412915367647	1.88880315367647	2.81186015367647	1.24907615367647	1.29644915367647	2.65392315367647	1.27498615367647	1.25324815367647	1.25737515367647	2.89214015367647	1.99135715367647	1.31856815367647	1.61089215367647	3.40911815367647	2.24890915367647	2.12364815367647	2.95749315367647	2.24414415367647
ACTL7A	3.82637705404412	4.03024705404412	3.98538135404412	6.01112425404412	6.06187305404412	6.47966685404412	3.15272575404412	4.87622395404412	5.34490025404412	3.92129985404412	4.96282105404412	3.48005135404412	5.41089575404412	5.84740795404412	3.89053245404412	6.86819545404412	8.50061674595588	3.63875174595588	4.24920974595588	4.74957974595588	7.73665874595588	6.54789574595588	4.67488374595588	6.01996174595588	2.89842274595588	4.28647274595588	5.88923674595588	4.31518974595588	8.27753674595588	2.71266274595588	3.30680774595588	4.60966174595588	3.85421874595588	3.29134774595588	4.88739574595588	3.23585874595588	7.02294274595588	6.93956774595588	5.26220374595588	6.39782974595588	4.43635674595588	4.31423474595588	7.49932374595588	4.80641374595588	6.75950374595588	3.56167174595588	2.00880374595588	4.46596674595588	1.10246274595588
ACTL7B	1.79816727352941	1.47866627352941	1.63238897352941	1.43855677352941	1.43512277352941	1.40259477352941	1.79345637352941	1.43246817352941	1.58184317352941	1.44916407352941	1.57676767352941	1.57694607352941	1.39487817352941	1.38079137352941	1.36398147352941	1.47112937352941	2.75993202647059	1.28355602647059	1.55983202647059	1.65844102647059	2.02151802647059	2.76554002647059	1.28511502647059	1.63284902647059	1.35436502647059	1.20989802647059	1.23987202647059	1.43215202647059	1.28584502647059	1.57076402647059	1.37860602647059	1.50065802647059	1.37992302647059	1.38844802647059	2.19358502647059	1.69930602647059	1.94430602647059	1.59115202647059	1.38296002647059	1.29787302647059	1.25048202647059	1.20500302647059	1.34197502647059	1.25213702647059	1.17453702647059	1.23387002647059	1.40545502647059	1.27784002647059	1.24845702647059
ACTL8	2.56957464503677	2.63602864503677	2.36693524503677	2.44457454503677	2.46527644503677	2.29230404503677	2.57646724503677	2.43360454503677	3.17627984503677	2.23238904503677	2.81252774503677	3.40009064503677	2.44439154503677	4.41336134503676	3.28332694503677	3.81443414503677	2.97821185496323	2.88521685496323	2.62439885496323	1.97371785496323	4.24051785496323	3.16866485496323	2.84575885496323	2.71147285496323	2.99736285496323	3.37070485496323	2.48375985496323	3.73970385496323	3.14889285496323	2.31888585496323	2.00739185496323	2.05403285496323	1.94572785496323	2.29747585496323	3.60108585496323	2.74220085496323	2.76648185496323	2.73701085496323	2.61671085496323	3.46545485496323	3.25272485496323	4.13502085496324	3.10210385496323	3.09624885496323	2.80862085496323	2.75963585496323	1.97508385496323	2.50799585496323	2.39511685496323
ACTL9	1.128305909375	1.112344809375	1.170328909375	1.122527709375	1.122820709375	1.416339409375	1.102923809375	1.172562809375	1.148600409375	1.216807709375	1.107871609375	6.124452009375	1.192076709375	1.121684309375	1.593302409375	1.202338609375	1.176906990625	2.115764990625	1.336753990625	2.025867990625	1.298039990625	1.362288990625	1.291936990625	1.599454990625	1.193610990625	1.460379990625	1.147129990625	1.267751990625	1.253733990625	1.263446990625	1.343163990625	1.701855990625	1.468182990625	3.785156990625	1.267202990625	1.313605990625	2.315652990625	1.316405990625	1.230280990625	1.272717990625	1.303736990625	2.092943990625	1.328441990625	1.318967990625	1.392104990625	1.291394990625	1.381290990625	1.489579990625	1.290991990625
ACTN1	10.1239715599265	10.2585079599265	10.0214433599265	10.7265267599265	11.1614154599265	10.9792268599265	10.3154860599265	10.3300324599265	11.3070925599265	10.4788109599265	10.7082748599265	9.86912365992647	12.1210107599265	11.0946852599265	10.9122300599265	10.8761921599265	10.6862650400735	10.6308760400735	9.96768404007353	10.6166930400735	10.7655700400735	10.7231970400735	10.9163260400735	10.9841260400735	10.6070070400735	9.74895404007353	10.7063430400735	10.2375460400735	10.8866700400735	10.3909270400735	10.3473690400735	10.1719210400735	10.7856870400735	9.98130804007353	10.5576300400735	10.3229200400735	10.7903720400735	10.3857600400735	11.3504310400735	10.9375270400735	11.3738390400735	11.2428340400735	10.5811640400735	10.5644320400735	10.5287120400735	11.3262960400735	10.8690030400735	11.1940150400735	11.2460490400735
ACTN1-AS1	3.50520708400735	1.37378368400735	0.999026684007353	2.18748328400735	2.95303418400735	3.50880968400735	2.57318918400735	3.86084558400735	1.81482868400735	2.29232188400735	1.36268248400735	0.887680984007353	2.14933288400735	3.48660258400735	2.27777818400735	0.874913384007353	2.42610111599265	1.58359611599265	2.94501311599265	1.61882511599265	2.06092411599265	1.60179111599265	2.63696511599265	3.06043111599265	1.63566111599265	2.01996811599265	1.65969011599265	1.61474411599265	1.60609311599265	2.20588411599265	2.04589611599265	3.16843611599265	2.94387511599265	3.44044411599265	2.33305211599265	1.61340211599265	1.64249111599265	1.56898311599265	3.29745011599265	1.56579911599265	2.50531611599265	1.51787611599265	1.63709511599265	2.93482811599265	1.36351711599265	3.05381511599265	3.15152911599265	2.50676611599265	2.98735211599265
ACTN2	1.12791237959559	1.63505567959559	1.12318687959559	1.12830227959559	1.11529037959559	1.17472747959559	1.12336007959559	2.18568517959559	2.15855337959559	2.03422407959559	1.74687897959559	1.10650857959559	1.08938767959559	1.80376027959559	1.14409317959559	2.01153227959559	1.04816882040441	1.04777882040441	1.02139682040441	2.63715882040441	1.11754182040441	2.70292282040441	1.05766182040441	1.01799382040441	1.86616682040441	1.03606182040441	1.07250282040441	1.66586482040441	1.94375082040441	1.13845182040441	1.10138282040441	1.04254982040441	1.06382882040441	1.08247582040441	2.42739482040441	2.80312382040441	2.67783982040441	1.00294882040441	2.01113482040441	1.08062582040441	1.23247282040441	1.04039882040441	1.02838782040441	2.58193082040441	2.15907982040441	1.05437582040441	1.04959982040441	1.07570182040441	1.03174082040441
ACTN3	3.87891193915441	3.20617333915441	3.53748063915441	4.28813743915441	4.85532633915441	4.70993793915441	4.55014253915441	3.92359113915441	4.93628363915441	4.07264233915441	4.32665363915441	3.80676723915441	6.19159343915441	5.08489513915441	4.85248233915441	4.49703383915441	4.68878916084559	9.15620416084559	2.99898416084559	4.36309516084559	3.97623616084559	4.64098016084559	4.79960716084559	5.60704616084559	4.98479216084559	4.19553916084559	4.41157016084559	3.88972716084559	5.31562216084559	3.44593316084559	3.58757216084559	2.23141716084559	3.84564816084559	3.39383116084559	3.40920916084559	4.57116316084559	4.43496516084559	4.36660216084559	5.17734716084559	5.73247616084559	5.65967616084559	5.18441116084559	1.81096516084559	4.44545716084559	4.21451216084559	4.60948016084559	3.19347716084559	4.81326116084559	4.62562216084559
ACTN4	7.83204385	8.44848505	8.66287415	8.42102265	8.66230645	8.71464105	8.69943865	8.84067845	8.75155085	8.07006335	8.47062135	8.21079475	9.24778045	8.14677885	8.29518905	8.25944385	8.18391305	8.75654805	8.31142405	8.32872205	8.12788005	8.42345505	8.35567305	7.86908405	8.74207905	7.86933305	8.44023105	8.34498405	7.85193305	8.57825205	8.47484405	8.34530205	8.87587905	8.11690605	8.42129705	8.57825205	8.14957505	8.10588505	8.90390105	8.31049505	8.88144805	8.76322505	8.23959105	8.46320905	8.00087305	9.08252705	8.95058905	9.10113205	9.39267905
ACTR10	6.06044749375	5.66050149375	5.95560709375	6.09053999375	5.53168989375	6.01826709375	6.08688319375	6.35923939375	5.75884789375	6.20707399375	6.52849549375	6.16508569375	6.32170219375	5.86392049375	6.19819839375	5.16587309375	5.31700380625	5.95737180625	6.14996380625	5.72751380625	4.92548680625	5.58481180625	6.37676380625	5.98504580625	6.36629380625	6.43164680625	6.17473080625	6.16543380625	5.75585880625	6.36099680625	6.46969280625	6.19723880625	6.30216780625	6.33829380625	5.96059680625	6.13601480625	6.22378580625	5.81093680625	5.90582380625	6.00076580625	5.85414880625	6.14378880625	4.71422280625	6.07523480625	5.88296380625	6.04504880625	6.36855380625	6.05882980625	6.13926380625
ACTR1A	7.73756221507353	7.84321051507353	7.86197111507353	7.74503371507353	7.93783531507353	8.26633901507353	8.17605151507353	7.85519171507353	8.16858561507353	7.70528201507353	8.15397961507353	8.18810241507353	8.45978431507353	8.04664261507353	7.98788471507353	7.67960601507353	7.29092478492647	7.70945578492647	7.60059878492647	7.76121478492647	7.33310378492647	7.64109078492647	7.92212678492647	7.85337678492647	7.95631378492647	7.70054278492647	7.52167078492647	7.39482478492647	7.27468078492647	8.64713778492647	8.72292178492647	8.50626778492647	8.86960978492647	7.30477078492647	7.68629478492647	7.49804278492647	7.31015178492647	7.44724378492647	8.10189078492647	7.69233678492647	8.51655878492647	8.17833878492647	7.92910678492647	8.12674078492647	7.39823878492647	8.95136878492647	8.83625578492647	8.98239078492647	9.03136478492647
ACTR1B	7.60648192628677	7.34277962628677	7.21391942628677	7.33463052628677	7.13465192628677	6.89353072628677	7.70016032628677	7.30022242628677	6.95103192628677	7.25241282628677	7.41446702628677	7.66871192628677	6.94716232628677	7.24520242628677	7.28400992628677	6.53156122628677	6.55858597371323	6.70853697371323	6.80374097371323	7.24410097371323	7.18675097371323	7.33921497371323	6.98995797371323	7.09633197371323	7.19572997371323	7.28489497371323	7.03171797371323	6.58693697371323	6.67942097371323	8.17397697371323	7.90982897371323	7.82416797371323	8.00623597371323	6.89999497371323	6.98630697371323	6.34548197371323	6.58236797371323	6.62700097371323	7.18528097371323	7.26243897371323	6.95618597371323	7.20481297371323	7.27264097371323	7.36204097371323	6.70649197371323	8.15057897371323	8.02447197371323	7.86859797371323	8.18207997371323
ACTR2	9.61383176323529	9.67968466323529	9.88359386323529	10.0034226632353	10.2366588632353	10.0353889632353	9.60417556323529	9.9459694632353	10.1963774632353	9.49401606323529	9.89853636323529	9.84951456323529	10.5948089632353	9.72747126323529	9.90928346323529	9.93237346323529	10.1053995367647	10.2303885367647	10.0365645367647	9.85862053676471	9.67544753676471	9.86471753676471	10.3120285367647	10.3819775367647	10.3469545367647	10.3928085367647	10.5407155367647	10.2986015367647	9.75212753676471	8.62534953676471	8.79987553676471	8.51652953676471	9.05859053676471	10.4244665367647	10.3350755367647	10.5977925367647	10.0662455367647	10.1917335367647	10.0617825367647	10.1622685367647	10.4108185367647	10.3605285367647	10.2232115367647	10.5733995367647	10.2263955367647	8.97775153676471	9.17818953676471	9.6564105367647	9.4220045367647
ACTR3	11.7555668189338	11.7556659189338	11.9643964189338	11.9595393189338	11.4574770189338	11.5297529189338	11.9148643189338	11.7257787189338	11.4530366189338	11.8195543189338	11.5607312189338	12.1156947189338	11.5844944189338	11.5741462189338	11.7826469189338	11.2836521189338	11.2121085810662	12.0803045810662	12.0949845810662	11.5953865810662	10.9790875810662	11.4061195810662	11.8688285810662	11.6561855810662	11.8992725810662	12.0859945810662	11.9549795810662	12.0456995810662	11.0427285810662	12.0066815810662	12.0149045810662	11.9047785810662	11.8649445810662	11.9921295810662	11.9335645810662	12.0985325810662	11.5374495810662	11.5755295810662	11.4770445810662	11.6949535810662	11.5640915810662	11.3550975810662	10.7609705810662	11.6752275810662	11.4261725810662	11.8267555810662	12.0075975810662	11.7689185810662	11.8388085810662
ACTR3B	5.67460631194853	5.47667641194853	5.54253551194853	5.44613041194853	5.30356921194853	5.40362331194853	5.57999751194853	5.54945821194853	5.49107471194853	5.61419111194853	5.47713791194853	5.46204541194853	5.34971011194853	5.39628201194853	5.84228481194853	5.34447391194853	5.75951268805147	5.53436068805147	5.44413768805147	5.58395868805147	5.89616568805147	5.47563368805147	5.42985368805147	5.55462668805147	5.55223468805147	5.43459268805147	5.19142268805147	5.48933768805147	5.23286668805147	5.62417468805147	5.67022568805147	5.63001268805147	5.81163568805147	5.37850968805147	5.54483368805147	5.54651168805147	5.73808868805147	5.38405968805147	5.06975768805147	5.53830768805147	5.12075668805147	5.34623568805147	5.13358968805147	5.30525868805147	5.30777968805147	5.70512768805147	5.72446768805147	5.65763568805147	5.58157968805147
ACTR3BP2	1.27109389944853	2.64055589944853	2.55391179944853	2.11767689944853	2.94951399944853	2.89414919944853	1.52972169944853	2.38368069944853	3.12666129944853	2.38945429944853	2.52153599944853	1.53135929944853	3.50112159944853	2.19808629944853	1.25716289944853	2.27885529944853	3.44189270055147	2.30915770055147	1.95513770055147	2.87243470055147	2.13987470055147	3.10377670055147	2.80569570055147	2.84979270055147	2.16534670055147	1.59715870055147	2.20453070055147	1.85624370055147	2.38022170055147	1.37551270055147	1.35752470055147	1.44116470055147	3.57077670055147	2.20144670055147	4.30312070055147	2.50762870055147	2.15181370055147	1.59031670055147	3.20099870055147	2.53624370055147	3.11309770055147	2.10363670055147	2.58114470055147	2.35800870055147	1.20123770055147	2.07048070055147	1.77454270055147	1.72738070055147	2.79759070055147
ACTR3BP5	5.31123373253677	5.48605793253677	5.20899213253676	5.22555373253677	7.02650453253676	7.01542333253677	4.69087923253677	5.75610973253676	5.97133563253677	5.94045103253677	6.04963593253677	5.12185813253677	6.86499753253677	6.73217483253677	5.40229833253677	8.20777623253677	8.62421156746323	4.91304056746323	4.97292456746323	6.11706956746323	8.46774056746323	7.88941056746324	5.09323656746323	7.27576256746323	4.95601056746323	5.39910256746323	6.44856456746323	5.38193556746323	8.77281756746324	4.11124956746323	4.38142256746323	5.37894956746324	4.61672856746323	5.18639456746323	5.65021756746323	4.83797956746323	7.91606456746323	7.47368056746324	6.71015556746323	7.12376856746323	5.92706756746323	5.72974656746324	8.37533656746323	5.72152356746323	7.58520056746323	4.74312956746323	3.94264856746323	5.55948256746323	4.10071256746323
ACTR3C	3.46626981764706	3.70418201764706	3.63445401764706	5.42212971764706	3.13725891764706	2.49838891764706	2.88213161764706	3.18038791764706	3.42742431764706	3.67746541764706	3.95599471764706	4.11493771764706	4.06803111764706	3.13250281764706	4.14232421764706	3.05490261764706	2.62408438235294	4.93595838235294	3.08945238235294	3.86628838235294	2.63118338235294	2.78426138235294	3.23047138235294	3.49231738235294	4.05757638235294	3.49866738235294	3.18110438235294	4.25908238235294	3.50062338235294	3.66079938235294	3.47561238235294	3.53391038235294	3.38230338235294	4.28556438235294	3.18234438235294	4.13264338235294	3.76105738235294	3.09433038235294	3.65814838235294	3.55167638235294	3.65388138235294	3.38168938235294	3.80583338235294	3.70435138235294	3.75709738235294	3.48453838235294	3.82261438235294	4.09933138235294	3.90261038235294
ACTR5	6.32888980257353	6.39419120257353	6.17932710257353	6.06455200257353	7.83911240257353	7.90438500257353	5.86314600257353	6.47453910257353	6.30491180257353	6.71688760257353	6.79983890257353	6.45054570257353	7.62709290257353	7.08689730257353	6.18380700257353	8.60572120257353	8.35456419742647	5.68877819742647	5.99212819742647	7.27911519742647	9.31447419742647	8.73543219742647	6.19257719742647	7.62546819742647	5.48144519742647	5.95722519742647	7.47527319742647	6.10513319742647	9.13795719742647	5.51992519742647	5.45781019742647	6.35703219742647	5.75915519742647	5.50039219742647	6.60196719742647	4.65626419742647	8.01572919742647	8.00490319742647	7.75158919742647	8.30830319742647	6.62301719742647	6.94318219742647	8.72255619742647	6.44237119742647	7.03351819742647	5.94322719742647	5.38770019742647	7.12603019742647	5.12728919742647
ACTR6	8.06586568602941	7.67483198602941	8.17243478602941	7.79492448602941	6.87029228602941	7.28535528602941	7.76339208602941	7.49947218602941	6.68288268602941	7.58078738602941	7.25894768602941	7.98213018602941	6.33262558602941	7.38897018602941	7.76242438602941	7.20397608602941	7.15743141397059	7.63150141397059	7.96160641397059	7.27818041397059	7.10219441397059	6.96824241397059	7.75401241397059	7.85057441397059	7.98273741397059	8.46372241397059	7.90315841397059	8.23842441397059	6.89253541397059	7.65643741397059	7.80735241397059	7.65780341397059	7.10689841397059	8.37232141397059	8.12014641397059	7.99975641397059	7.35867941397059	7.47311141397059	6.85470541397059	7.17392041397059	6.85215741397059	6.98973641397059	6.52478441397059	7.45844441397059	7.28235441397059	7.19998541397059	7.43477441397059	7.15409241397059	7.11170841397059
ACTR8	5.06313333933823	4.44612473933824	4.85185313933823	4.85040143933823	4.63569273933823	4.59657583933823	4.98398683933824	5.01728883933824	4.40294453933824	4.54240143933824	4.69918113933823	5.14105183933823	4.05788923933823	4.53058363933823	4.95123123933823	4.41450963933823	3.87249416066177	5.22420916066176	5.30092016066177	4.32962416066176	3.05422616066177	4.44134816066177	5.07019116066177	5.05841416066176	5.13744216066176	5.39879816066176	4.87775116066176	5.19157816066177	3.03025516066177	5.31950816066177	5.04606216066176	4.98203716066176	5.02380516066177	4.90149516066177	4.93236716066176	4.43782916066177	3.23634916066176	3.59311616066176	4.41704716066176	4.66191616066177	4.40656016066177	4.78974516066176	4.84344516066176	5.30559916066176	4.60727616066177	4.90711116066177	5.22707516066176	4.98945716066177	4.99874316066176
ACTRT1	1.02233200625	1.00458300625	1.02582350625	1.00802780625	1.73241000625	1.04331010625	1.02052490625	1.01963640625	1.02496870625	1.01621320625	1.23011520625	2.14305580625	1.72719680625	1.00951440625	1.01759550625	1.01889410625	0.951328093749999	0.94382709375	2.75568309375	0.95298709375	1.03522409375	0.939879093749999	0.92210909375	1.31213109375	0.91461109375	0.91977009375	0.954673093749999	0.93800409375	0.942095093749999	0.96353009375	0.96668209375	1.32260709375	0.94966409375	0.976274093749999	1.40803909375	0.94066609375	0.948503093749999	0.952792093749999	0.941447093749999	1.52806909375	2.57550509375	1.43683009375	1.22663809375	0.918688093749999	3.31142909375	0.945329093749999	0.93902709375	0.92508409375	0.933237093749999
ACTRT2	1.75067539852941	2.79446919852941	2.36986659852941	2.06783079852941	3.49071869852941	2.76917569852941	2.29687979852941	2.17817779852941	3.14039459852941	2.59910509852941	1.35009649852941	1.41489489852941	2.62959479852941	2.86989829852941	2.06323859852941	3.10824799852941	3.18867890147059	1.27483490147059	1.28736490147059	1.40522690147059	1.26751990147059	2.30885990147059	3.20683990147059	3.22248990147059	2.10186390147059	2.50802690147059	2.17957690147059	2.28032090147059	1.41482990147059	2.62855090147059	2.51428290147059	3.87057490147059	2.78523490147059	3.05111890147059	2.11476690147059	1.28397490147059	3.91965090147059	3.63465390147059	2.87215590147059	2.41714090147059	1.45502990147059	2.75933190147059	1.28509390147059	3.47256590147059	1.85485290147059	2.53037990147059	3.09821090147059	2.05143890147059	2.62113990147059
ACTRT3	1.27088234742647	0.916140247426471	0.969339947426471	0.919515847426471	0.935895047426471	1.55492494742647	0.950756347426471	1.79872964742647	0.968229147426471	0.955532147426471	0.942686447426471	0.949044547426471	0.953656147426471	0.933994547426471	1.36871144742647	4.01067054742647	1.18879445257353	1.94614445257353	2.57305545257353	1.18945845257353	1.17251845257353	1.18455445257353	1.15247445257353	1.11415345257353	1.13401945257353	1.13786745257353	1.17112845257353	1.15346345257353	1.16646845257353	1.23761745257353	1.50799845257353	1.18823145257353	1.20986545257353	1.21295145257353	1.16377945257353	1.15598845257353	1.17770845257353	1.36811345257353	1.16150045257353	1.82899245257353	1.14536845257353	1.14666545257353	1.38945445257353	1.15633545257353	1.15936845257353	1.18705445257353	1.19128345257353	1.17073045257353	1.16142345257353
ACVR1	4.85378083106618	4.54977583106618	4.66380813106618	4.95031743106618	4.17309483106618	4.54809453106618	5.04634673106618	4.27797123106618	4.87168203106618	4.32030843106618	4.62528233106618	4.69403243106618	3.05884493106618	3.95101183106618	4.99746983106618	4.48336543106618	3.86879196893382	4.45636396893382	5.07048696893382	4.17418896893382	4.12260296893382	3.73160996893382	4.38251396893382	4.46060696893382	4.14972496893382	5.21198296893382	4.64631596893382	4.51486196893382	4.05553896893382	5.53905696893382	5.40213896893382	5.37797796893382	5.38701196893382	4.08652396893382	4.57514896893382	4.14697496893382	3.80890896893382	3.78838696893382	3.77063196893382	4.50281296893382	3.98699596893382	3.72755496893382	3.60599096893382	4.57575896893382	3.67611496893382	5.28597396893382	5.53395696893382	5.10816496893382	5.28731896893382
ACVR1B	1.961873221875	0.968823421875	2.773286221875	2.272515421875	2.185440221875	0.949671721875	2.489329821875	3.092733121875	5.134337521875	3.471019721875	0.921321521875	2.466318421875	4.114688621875	2.935450021875	2.754944421875	1.860492621875	1.531684878125	3.279179878125	3.970190878125	2.320394878125	1.579584878125	1.507374878125	3.178231878125	1.929022878125	3.465804878125	2.913782878125	1.545585878125	2.617529878125	1.489700878125	3.780409878125	3.757281878125	3.060036878125	2.992879878125	1.566511878125	2.651127878125	3.287742878125	1.557648878125	1.506477878125	1.889102878125	3.072802878125	1.460603878125	3.178231878125	1.505718878125	2.118996878125	1.472682878125	3.671043878125	3.550381878125	2.630739878125	2.684189878125
ACVR1C	3.97239143511029	3.98553333511029	3.03964243511029	2.97862463511029	2.38551743511029	2.36949413511029	3.53907793511029	3.22982163511029	3.30776653511029	3.90529723511029	2.85455603511029	3.18656953511029	1.27441253511029	3.14904293511029	3.51132063511029	2.28377703511029	3.17417766488971	2.72651466488971	3.32820766488971	3.41123766488971	1.68333766488971	2.74898566488971	3.13171866488971	3.11123666488971	2.94662566488971	3.73301966488971	3.80739366488971	2.95511766488971	1.93355766488971	3.22270666488971	3.28135566488971	3.00274466488971	3.61784866488971	3.84084966488971	3.53624666488971	3.27475466488971	2.81707266488971	3.64359866488971	2.38646566488971	3.40741366488971	2.86454066488971	2.60141466488971	1.48359666488971	3.11962066488971	2.25074566488971	3.43141266488971	3.99993266488971	3.29079666488971	3.52753466488971
ACVR2A	4.03814955	3.69558115	3.41301315	3.05151125	3.42691225	3.16718275	4.11570465	2.50893395	2.78622195	3.45466085	3.43517085	2.80952835	0.71281765	2.69181585	3.72035225	2.05889555	1.73966175	3.70292375	4.14039475	2.40267875	2.07932875	1.72901875	3.87343975	2.65110275	3.75453275	3.67929875	1.80613575	3.67226675	1.72908775	3.47069775	3.46573575	3.52822975	3.62684575	6.55298975	3.50813675	1.74064975	2.97811275	1.68972975	2.24383675	3.46305075	2.42382375	3.73908175	1.75844275	2.90763575	3.19288675	2.87603975	4.22756575	3.25769275	3.39924075
ACVR2B	6.12437929448529	5.82163239448529	5.54254629448529	4.47084299448529	4.74494509448529	4.39082649448529	5.68700149448529	5.09026759448529	3.96154759448529	4.85615229448529	4.69339909448529	4.60617159448529	2.30952579448529	4.46764689448529	4.69553759448529	4.23020279448529	4.98766240551471	5.22497540551471	4.39859840551471	5.77881540551471	3.68175040551471	4.06805140551471	5.56091640551471	5.45283440551471	5.7766154055147	5.87401340551471	4.25503940551471	5.05787840551471	3.79669940551471	5.70231240551471	5.32504140551471	4.35010840551471	5.39017840551471	5.25591640551471	4.68639940551471	4.36898440551471	3.38975240551471	4.64526940551471	3.97508740551471	4.20309640551471	4.08379740551471	4.65096840551471	3.83694040551471	4.98019440551471	4.42231240551471	4.60752040551471	5.09696040551471	4.38473040551471	4.90090740551471
ACVR2B-AS1	2.58580886764706	1.51914296764706	2.14479956764706	1.84212526764706	1.49245286764706	1.48078576764706	2.58147986764706	1.49457006764706	1.66110766764706	1.48531546764706	1.53131666764706	1.52007996764706	1.46591766764706	3.16306186764706	1.49087696764706	1.48846196764706	3.22822273235294	2.65442673235294	3.41986473235294	1.48653273235294	2.44082573235294	1.44979073235294	1.23634973235294	1.15415273235294	1.23109973235294	1.73612573235294	2.01663873235294	2.64145573235294	1.24050473235294	1.80862073235294	1.29639473235294	1.34774973235294	1.23634973235294	1.89706973235294	1.18054773235294	2.84219073235294	1.45178673235294	3.82924473235294	1.51675573235294	1.24889273235294	1.33435573235294	2.03447173235294	1.39876973235294	1.73012373235294	2.24925173235294	1.48988273235294	1.33251473235294	1.21679173235294	1.47264873235294
ACVRL1	1.68209427040441	2.76713787040441	3.59883477040441	3.03773947040441	0.492758670404412	3.76674887040441	3.23881917040441	3.33754927040441	4.40254507040441	2.74567357040441	2.65405157040441	1.89673627040441	3.26427767040441	3.64232977040441	4.70895517040441	4.38372417040441	1.56275782959559	4.34707482959559	3.31565882959559	4.30341782959559	1.57637482959559	1.56642782959559	2.35189782959559	3.45078082959559	4.23433482959559	4.29490282959559	1.56579582959559	2.33934582959559	1.54310282959559	4.23280982959559	5.48459182959559	1.57264682959559	4.78127182959559	1.91501882959559	1.54715682959559	4.11606182959559	1.53525382959559	1.55114782959559	1.54599582959559	3.59651582959559	3.52216482959559	5.18575782959559	1.52940582959559	3.25378682959559	3.39208982959559	4.12970382959559	3.48483482959559	5.16610882959559	3.37171382959559
ACY1	6.58449276452206	6.62035026452206	6.40593616452206	6.37480206452206	6.18389316452206	6.59204066452206	6.80579536452206	6.54834606452206	5.72745546452206	5.92648656452206	6.60354986452206	6.55195756452206	6.07365366452206	6.44250746452206	6.17592946452206	6.20033736452206	5.52651513547794	6.49422613547794	6.58391313547794	6.27786113547794	5.34916013547794	6.00537513547794	6.36010613547794	6.10042713547794	6.26193113547794	6.03178413547794	5.70956813547794	6.08684813547794	5.64296613547794	6.88521213547794	6.94430413547794	6.68544113547794	7.13771913547794	6.26999013547794	6.31176913547794	6.28009613547794	5.74781113547794	6.18007113547794	6.41376413547794	6.14834013547794	6.43260513547794	6.62131613547794	6.21453813547794	6.48218813547794	6.09372913547794	6.93811513547794	6.94708313547794	6.91451313547794	7.20348713547794
ACY3	5.1901399944853	5.1953544944853	5.0038231944853	5.0385749944853	7.1494323944853	7.5674494944853	3.9946495944853	5.8129205944853	5.2400614944853	5.9388189944853	6.2145953944853	5.0394246944853	7.4002913944853	6.5409835944853	5.4677574944853	7.85106589448529	8.61512630551471	4.8820943055147	5.0443313055147	6.3414593055147	8.3434613055147	7.8337633055147	5.28335330551471	6.7813313055147	4.2313163055147	4.8942163055147	6.5084903055147	5.1162043055147	8.36784630551471	4.2687653055147	4.55303230551471	5.6523783055147	4.6402113055147	4.3465943055147	5.9725463055147	3.8571033055147	7.4063393055147	7.2934443055147	6.8374983055147	7.5399153055147	5.4578413055147	5.6938583055147	7.4314873055147	5.47702330551471	7.2140143055147	4.8828433055147	3.9575123055147	6.4623363055147	4.1981993055147
ACYP1	8.71337872573529	8.68383372573529	8.7098899257353	8.2926812257353	8.06137182573529	7.37250812573529	8.6475088257353	8.3908848257353	7.66747762573529	8.66097602573529	7.7729337257353	8.8281299257353	7.14415772573529	7.7110605257353	8.62399892573529	7.49068112573529	7.45380287426471	8.4470738742647	8.5388798742647	8.75832187426471	7.62637487426471	7.81042887426471	8.33677887426471	8.1965378742647	8.8899758742647	9.09554987426471	8.0981048742647	8.6743428742647	7.04113887426471	8.92602387426471	8.84233787426471	8.34303887426471	8.47529887426471	8.8802538742647	8.42799487426471	8.70228087426471	7.74894087426471	7.8098378742647	7.45577187426471	7.9100988742647	7.5965838742647	8.20229187426471	5.99247787426471	8.44323187426471	7.62720887426471	8.32989587426471	8.73900387426471	7.9822308742647	8.29458487426471
ACYP2	6.30632097150735	5.54459257150735	6.31290817150735	6.22004157150735	5.16525377150735	5.49297947150735	6.41831377150735	6.12521467150735	5.62314557150735	6.03141827150735	5.86460157150735	6.31264167150735	5.13641807150735	5.79921137150735	6.26223707150735	5.17636127150735	4.64712182849265	6.20749882849265	6.26658282849265	6.01786882849265	5.22991382849265	5.08724882849265	5.99840882849265	5.76599282849265	6.01876682849265	6.48690882849265	5.62593982849265	6.11576482849265	4.63822082849265	6.76968982849265	6.86523782849265	6.30926082849265	6.33777182849265	6.26599282849265	5.82159182849265	5.81187382849265	5.22318582849265	5.43146382849265	5.52306782849265	5.28136282849265	5.36688082849265	5.96154082849265	5.54812582849265	5.97055382849265	5.11566782849265	6.27873382849265	6.64235282849265	5.98828182849265	6.31270582849265
ADA	11.0024172568015	11.4467274568015	11.3345264568015	11.0416854568015	10.9932999568015	11.0945311568015	11.1992650568015	11.3398381568015	10.7307472568015	10.9940684568015	10.6642403568015	11.0288366568015	9.83185425680147	10.5904432568015	10.5743420568015	10.4696747568015	10.0575197431985	11.1944797431985	11.4208237431985	11.1793357431985	10.0216927431985	10.5865647431985	10.9415147431985	11.0628497431985	10.9639137431985	10.7495647431985	10.8832267431985	11.1036367431985	9.82137774319853	11.1619247431985	11.7202797431985	11.4155387431985	11.1558847431985	11.2212357431985	10.7482267431985	10.8036487431985	10.5165347431985	10.9933317431985	10.7922887431985	10.7308247431985	10.7428817431985	11.1458247431985	10.3675477431985	10.8469637431985	10.4858707431985	10.9731337431985	11.3686297431985	10.8189577431985	11.0581827431985
ADAD1	1.28911776875	1.31731026875	1.30825326875	1.32851926875	1.29803286875	1.72896466875	1.29238156875	1.94359496875	1.30598586875	1.28873466875	1.27511566875	1.30993046875	1.27261886875	1.29804886875	1.26948876875	1.32194426875	1.09996613125	1.00542913125	1.03739113125	1.12087113125	1.10620613125	2.53779613125	1.03063213125	1.02410613125	1.06669613125	1.25402113125	1.01116813125	1.00477713125	1.01724813125	1.04662113125	0.999796131249999	2.12487113125	1.01729113125	1.07475313125	1.78306713125	1.00922913125	2.46993213125	2.63351013125	1.99479013125	2.89107613125	0.980635131249999	1.97128813125	1.03261513125	1.01480513125	1.89373613125	1.02413813125	1.00102613125	1.05506213125	0.995583131249999
ADAD2	3.58707465441177	2.68451475441177	3.31056595441177	3.14975985441176	2.02134785441176	2.26199835441176	2.84536945441176	3.67352645441176	3.38132225441176	3.63730835441176	2.88391955441177	3.29210685441176	3.39084715441177	2.49366745441176	3.54463875441177	3.10336995441176	2.17723804558823	3.94841304558824	3.68977404558823	3.74236404558824	1.87859804558823	1.72657204558823	3.75040104558824	3.50742804558823	4.28118204558823	3.88939104558824	2.54980804558824	3.11217704558823	1.61814604558824	1.76169004558824	2.77991504558823	3.08437404558823	3.45377804558824	3.44667904558824	1.83981604558824	4.20450204558824	1.65708704558824	1.58727504558823	2.56913404558823	3.61393504558824	3.69279504558824	3.94799104558823	3.21230804558824	4.02468904558824	2.21582604558824	3.43305204558823	3.60409404558823	3.65802404558824	3.75602604558824
ADAL	3.47225684852941	3.13137074852941	3.06525624852941	2.26938624852941	2.64570134852941	2.24724024852941	3.56342124852941	3.41964104852941	2.65511674852941	3.11405534852941	3.28149314852941	3.55396444852941	1.81309784852941	3.54194384852941	3.13856454852941	2.56585484852941	1.43931815147059	3.13680215147059	2.88861915147059	3.08475815147059	2.81769415147059	3.02324815147059	2.31390815147059	2.98717815147059	2.69344115147059	3.33340115147059	2.69796615147059	2.79964715147059	2.88899815147059	3.26726115147059	3.90238615147059	3.77197115147059	3.63000815147059	3.00703915147059	2.90028415147059	3.25776215147059	2.59073315147059	1.86461915147059	2.44226415147059	2.18426015147059	2.47658015147059	2.64168015147059	3.48214415147059	3.17204415147059	2.95942315147059	3.60704815147059	3.72056715147059	3.46789715147059	3.00578115147059
ADAM10	7.00929743952206	7.09673843952206	7.60614403952206	7.65603253952206	7.18111603952206	7.12161803952206	7.28117053952206	7.67132963952206	7.46292223952206	7.15011123952206	7.47508563952206	7.16584583952206	8.13383283952206	7.25161433952206	7.78894353952206	7.57100393952206	7.27235866047794	7.66144366047794	7.66239766047794	7.10612366047794	6.90942866047794	7.12108266047794	7.65573666047794	7.42934466047794	7.84841166047794	7.57851266047794	7.65274966047794	7.52245766047794	7.23621066047794	6.98812866047794	7.17642066047794	7.24095666047794	7.34654466047794	7.41343666047794	7.48948566047794	7.68832166047794	7.44946166047794	7.41077566047794	7.53195666047794	7.34206366047794	7.87576066047794	7.60950766047794	7.31688066047794	7.55875766047794	7.48765666047794	7.27687766047794	7.16028266047794	7.38206166047794	7.52141366047794
ADAM11	2.80991741911765	2.74309231911765	2.64051201911765	2.82015001911765	3.21009551911765	3.88716161911765	2.81670421911765	2.32487351911765	2.83747881911765	2.14420971911765	2.45687131911765	2.89260601911765	2.51253071911765	3.36492201911765	3.22822011911765	2.76562531911765	3.11074058088235	2.97550358088235	2.89859658088235	2.56800658088235	1.69014158088235	2.21764358088235	3.10428958088235	3.05152758088235	3.09344258088235	2.68674858088235	2.79789958088235	2.87492158088235	2.75335658088235	2.39903258088235	2.62504558088235	2.99925858088235	2.83376158088235	2.74176658088235	3.67866958088235	2.16809258088235	2.42452558088235	3.10843958088235	2.84498558088235	2.91857758088235	3.58960158088235	3.66500958088235	4.03435658088235	3.19541158088235	1.87836058088235	2.66674258088235	2.44286558088235	2.45761458088235	2.63848758088235
ADAM12	3.46972323363971	3.53049063363971	4.28003383363971	3.50465883363971	3.25953423363971	4.26215193363971	2.97837363363971	3.30364733363971	3.70688803363971	3.30104193363971	2.97421133363971	3.05536503363971	2.95859583363971	3.47916283363971	3.72561563363971	3.57129593363971	3.98107406636029	3.71160406636029	3.17165406636029	3.92872806636029	3.80948306636029	3.58315006636029	4.05777306636029	3.71514506636029	3.06934806636029	3.44792706636029	3.12242306636029	3.18453706636029	4.00379506636029	3.25866906636029	3.22957706636029	3.34141706636029	3.12805106636029	3.27054906636029	4.05768706636029	3.14037506636029	4.35363906636029	3.26067406636029	3.14393106636029	3.39174006636029	3.30886506636029	3.13017606636029	2.88371006636029	3.69826306636029	4.08906106636029	3.13758406636029	3.28454506636029	3.24151406636029	3.13827006636029
ADAM15	7.10725318639706	7.22786918639706	7.29572088639706	7.87239508639706	7.34532508639706	7.65434438639706	7.56197708639706	8.03021488639706	7.57385018639706	7.22138848639706	7.40594818639706	6.96999278639706	7.01253848639706	7.01935278639706	7.43086488639706	6.49802438639706	5.61808701360294	7.81356401360294	7.53181701360294	6.05260001360294	7.22556301360294	6.63411401360294	6.95158201360294	7.10856001360294	7.62959401360294	7.63919701360294	6.53149001360294	7.04482801360294	5.47674001360294	8.17689501360294	7.84385701360294	7.55129601360294	8.32461401360294	7.20186101360294	7.15633601360294	7.55149001360294	5.58169501360294	7.23021401360294	7.01665901360294	6.87654101360294	7.24231401360294	8.08405101360294	7.40006901360294	7.62880801360294	7.63011001360294	8.06841101360294	8.13624201360294	8.26038101360294	8.57264701360294
ADAM17	7.48666008713235	7.77595748713235	7.75172988713235	7.63913528713235	7.66897428713235	7.99059818713235	7.47393488713235	7.42838808713235	7.98285818713235	7.72039308713235	8.04756198713235	7.65246458713235	9.17913398713235	7.46386668713235	8.43027228713235	7.71569698713235	8.30961171286765	7.86515571286765	7.71500571286765	7.71886671286765	8.15371271286765	7.99718771286765	7.76443271286765	7.75738571286765	7.87112071286765	7.62905371286765	7.93155371286765	7.72591271286765	8.48407771286765	7.53352471286765	7.80684671286765	7.55575871286765	7.80800671286765	7.78374371286765	7.88558171286765	7.66658371286765	7.83648971286765	8.03052271286765	7.97456771286765	7.86418671286765	7.78936971286765	7.53763271286765	7.85812371286765	7.99483671286765	7.95139771286765	7.89230671286765	7.73494171286765	7.63415571286765	7.92140371286765
ADAM18	1.22607086158088	1.22688756158088	1.24882486158088	1.25158656158088	1.26750286158088	1.23697576158088	1.25468886158088	1.98667056158088	1.25160576158088	1.26248326158088	1.23589246158088	1.27407916158088	1.24506016158088	1.24213326158088	1.21409046158088	1.44876226158088	1.12285863841912	1.80975563841912	1.18127963841912	1.58704463841912	1.27739163841912	1.48926063841912	1.16892963841912	1.10047463841912	1.13917663841912	1.20040563841912	1.10029263841912	1.11172063841912	1.11820663841912	1.14165363841912	1.12959563841912	1.13024263841912	1.09565463841912	1.17468463841912	1.10819163841912	1.99314163841912	1.24171563841912	2.18511063841912	1.52111663841912	1.36951563841912	1.23354263841912	1.34395663841912	1.16030663841912	1.11064463841912	2.46599063841912	1.08648363841912	1.13934263841912	1.10304863841912	1.15891863841912
ADAM19	6.66997079724265	7.51379379724265	6.36963609724265	7.00450039724265	6.87036819724265	6.48572679724265	7.04520919724265	6.80311989724265	7.35964899724265	6.98191699724265	7.15886879724265	6.73642349724265	8.91368309724265	7.34844179724265	7.24018559724265	5.94343069724265	6.90289420275735	7.53120820275735	6.39957420275735	6.72571920275735	5.78232620275735	6.00369720275735	6.69065220275735	6.78628020275735	7.00496920275735	6.97954920275735	7.10310920275735	6.81754620275735	7.00265120275735	7.68827520275735	7.78314920275735	7.28732120275735	7.31356020275735	7.64702620275735	6.73619420275735	7.15555020275735	6.82171320275735	5.68025320275735	7.17663120275735	7.38952620275735	7.18524420275735	7.63914120275735	5.40527820275735	7.17632620275735	7.08989320275735	7.70594020275735	7.73843420275735	7.11648620275735	7.75703020275735
ADAM1A	6.97992934595588	6.75992024595588	6.69268904595588	6.57772694595588	6.07747794595588	5.36371744595588	6.65716574595588	6.55153224595588	5.78934714595588	6.84503334595588	6.03532774595588	6.68583634595588	5.28788904595588	6.11825124595588	6.73986724595588	5.56048224595588	5.14472655404412	6.58756655404412	6.69103055404412	6.84297855404412	6.04721055404412	6.66764855404412	6.90803655404412	6.09648455404412	6.66811955404412	6.88295755404412	5.97584355404412	7.43833055404412	5.46300455404412	7.25750755404412	6.67004755404412	6.22853855404412	6.23001355404412	6.45135055404412	6.32256855404412	6.65916255404412	5.56250155404412	6.08224655404412	6.30524355404412	6.10376855404412	5.84071855404412	5.94699755404412	3.84345755404412	6.43644655404412	6.39134455404412	6.22177355404412	6.88371955404412	6.40092955404412	6.63157855404412
ADAM2	1.05067986709559	1.08413846709559	1.05537236709559	1.08262926709559	1.06291796709559	1.11427566709559	1.05665906709559	1.05520426709559	1.04757456709559	1.07819986709559	1.05774316709559	1.08307926709559	1.07259206709559	1.06354546709559	1.53027736709559	1.08350146709559	1.96187903290441	1.19373603290441	0.911334032904411	1.10890403290441	3.53397203290441	0.903590032904411	0.910481032904411	0.934561032904411	0.913950032904411	0.890587032904411	1.37240403290441	0.902205032904411	0.897748032904411	0.886603032904411	0.866122032904411	0.900256032904411	0.881329032904411	0.881529032904411	0.890255032904411	0.923771032904411	0.934171032904411	2.24139203290441	0.884320032904411	0.889015032904411	0.902680032904411	0.890041032904411	0.936984032904411	0.909282032904411	1.26731303290441	0.880356032904411	0.891567032904411	1.28128203290441	0.881107032904411
ADAM20	3.13908045165441	2.65406555165441	2.63626395165441	2.88091565165441	3.56575735165441	1.44266295165441	3.37631565165441	3.98516535165441	3.78376045165441	3.33550185165441	3.59967905165441	5.41018735165441	2.23336495165441	2.48830785165441	3.35515785165441	2.18663125165441	1.42659644834559	3.75795544834559	4.53601744834559	2.30182444834559	1.49496844834559	1.44520344834559	2.21024344834559	2.77491744834559	1.91854444834559	3.29787544834559	3.09205044834559	2.07423444834559	3.34597244834559	3.68995844834559	3.34957444834559	3.54425544834559	4.08637344834559	3.19664044834559	3.24903844834559	2.49993244834559	3.91793344834559	2.88567544834559	3.31126744834559	2.61366944834559	3.52017844834559	4.41914644834559	3.69234444834559	4.02749844834559	2.85442544834559	3.40813844834559	4.42883444834559	3.40182744834559	3.11244244834559
ADAM20P1	3.30504494356618	2.70438614356618	3.13837784356618	2.39428414356618	3.47402184356618	1.45928524356618	2.93881154356618	3.77151724356618	2.03181084356618	4.03424764356618	3.02616894356618	3.64997794356618	3.04974694356618	2.75013604356618	3.34496014356618	2.98962834356618	2.54369465643382	3.89181865643382	4.08287165643382	2.93440565643382	1.34311065643382	1.44695365643382	1.74990265643382	3.17863265643382	2.47514565643382	3.84823465643382	2.84670665643382	3.09415165643382	3.64330265643382	3.49796265643382	3.98218465643382	3.37637565643382	4.08510465643382	3.18843365643382	2.91578365643382	2.90399265643382	3.02496965643382	2.29589165643382	2.46307765643382	1.31872465643382	2.40405465643382	2.41513665643382	3.17603865643382	2.90613565643382	3.56130665643382	3.68157365643382	4.59984765643382	3.41926965643382	3.00169365643382
ADAM21	1.51853360955882	1.62713320955882	1.46032450955882	1.29680510955882	2.19393990955882	1.30150410955882	1.27763260955882	1.88087790955882	2.13360710955882	2.41941170955882	2.17880330955882	2.31751330955882	2.30929070955882	2.27501300955882	1.80656720955882	2.97508400955882	1.54951029044118	1.44417429044118	1.37495029044118	2.13502929044118	3.11808429044118	2.90971329044118	2.04192229044118	2.64548629044118	1.78088029044118	2.08917729044118	1.96838629044118	1.27917029044118	3.13567029044118	1.31125829044118	1.50965729044118	0.982109290441176	1.56925929044118	1.83094029044118	2.40557929044118	0.802960290441176	2.19635529044118	2.64292429044118	2.49638229044118	2.48125929044118	1.80769429044118	1.99840229044118	3.37353329044118	2.15865829044118	1.03761229044118	1.43320029044118	1.14342229044118	2.24161729044118	1.19135329044118
ADAM22	1.95043784503676	2.66271494503676	3.22561404503676	2.65268784503676	3.14355744503676	2.71816804503676	3.22779974503676	2.85832664503676	3.23141104503676	2.84740124503676	3.27221754503676	2.70152634503676	3.05590064503676	2.41483034503676	3.27721844503676	2.85510644503676	3.78963735496324	2.39938035496324	3.48517135496324	2.41612935496324	2.87187235496324	2.58190035496324	4.48603035496324	3.31649435496324	2.21612435496324	2.93555335496324	3.05720535496324	2.94745635496324	2.34112535496324	3.10817435496324	2.99024135496324	2.16903135496324	3.77056635496324	2.98890035496324	2.12653735496324	3.59741735496324	2.89427935496324	3.50963035496324	2.06933335496324	2.23080635496324	2.73485835496324	2.14794435496324	2.71880135496324	2.71424135496324	1.89791435496324	3.19427735496324	3.80653035496324	1.99938235496324	3.44166835496324
ADAM23	3.02336221966912	2.00853061966912	2.25345141966912	2.01775501966912	1.58640891966912	1.19405911966912	2.77515151966912	1.17584461966912	2.38483851966912	2.40014861966912	3.05475431966912	3.36961941966912	1.73811741966912	1.83745561966912	3.96846601966912	1.92359101966912	3.75411118033088	1.95368718033088	1.23683218033088	2.57561718033088	3.57188918033088	2.16562218033088	1.44482918033088	2.85755718033088	2.23756718033088	2.92045918033088	2.04731118033088	1.25720518033088	2.50775818033088	2.13390018033088	2.61854718033088	3.83562918033088	3.06122518033088	2.84609618033088	2.32284418033088	1.75902318033088	1.24363218033088	1.19681718033088	2.36667318033088	1.96713318033088	1.92332318033088	2.52825818033088	1.25619118033088	2.01570318033088	2.02466218033088	1.87693918033088	2.99813918033088	2.22317018033088	3.18729018033088
ADAM28	7.37791593915441	6.36802993915441	5.70911443915441	5.79089183915441	5.39276633915441	4.59076253915441	6.57436403915441	5.53905113915441	6.19442633915441	6.55598873915441	6.09525813915441	6.52835193915441	5.91562993915441	5.92482633915441	6.86354393915441	5.12391853915441	5.13290636084559	5.99999736084559	6.07148436084559	5.91230636084559	3.96014736084559	5.20802836084559	6.24959636084559	5.29139136084559	5.62532336084559	6.74079836084559	5.42140636084559	6.45436836084559	5.00243336084559	7.07262636084559	7.16145336084559	6.86834536084559	6.75650736084559	6.76513436084559	6.13799636084559	6.26550836084559	5.58799736084559	6.01039536084559	5.75629136084559	6.05420236084559	6.01317836084559	6.82128436084559	4.21397836084559	6.37221336084559	5.98397536084559	6.48819136084559	6.53915836084559	5.63044536084559	6.69728636084559
ADAM29	1.10470921323529	1.14756851323529	4.11752801323529	1.14652901323529	1.66064761323529	1.86923461323529	1.43969871323529	1.31650761323529	1.16126971323529	1.37522421323529	1.16604341323529	1.10124661323529	1.43556641323529	2.06332911323529	1.14440371323529	2.00373611323529	2.91604548676471	2.24156048676471	1.06273948676471	1.11726948676471	1.18338048676471	1.12957948676471	1.41884948676471	1.11161248676471	1.21771248676471	1.36889048676471	1.50728948676471	1.59437348676471	3.00669848676471	1.16341248676471	1.54132548676471	1.07054748676471	1.51245548676471	1.14067948676471	1.89102248676471	1.10810548676471	1.05564448676471	2.27424848676471	2.75866248676471	1.08751048676471	1.09955048676471	2.00958848676471	1.10687248676471	2.40923448676471	2.15850748676471	1.10875648676471	1.59653748676471	1.52896148676471	1.77519748676471
ADAM30	1.09250256158088	4.19077156158088	1.28001566158088	1.08105746158088	2.53694056158088	1.69872096158088	1.11198076158088	1.13234886158088	1.15346146158088	1.14904376158088	1.10484346158088	1.11883926158088	1.12204696158088	1.11279186158088	1.10930306158088	1.13009926158088	1.02766643841912	1.11679243841912	1.14062243841912	1.20868643841912	1.16748143841912	1.16558643841912	1.12254443841912	1.08726143841912	1.15336243841912	1.11613843841912	1.02468343841912	1.08835643841912	1.10615743841912	1.16963543841912	1.63267243841912	1.76346843841912	2.39974543841912	1.10438643841912	1.10479143841912	1.11963343841912	4.38343343841912	1.10472943841912	1.08969643841912	1.86048043841912	1.12684643841912	1.11382543841912	2.51699043841912	1.18381343841912	1.97336943841912	1.65726243841912	1.23166543841912	2.09986943841912	1.34002543841912
ADAM32	1.11007489742647	1.12193089742647	2.00166859742647	1.12670829742647	1.32990499742647	1.02795009742647	1.38022739742647	1.35610809742647	1.56972799742647	1.12027599742647	1.10937139742647	1.12997789742647	1.41910799742647	1.10935259742647	1.10246289742647	1.12617849742647	1.39443840257353	1.15166640257353	1.08547740257353	1.46437840257353	1.06882040257353	1.06285040257353	1.07895240257353	1.05039440257353	1.03531640257353	1.25043240257353	1.40207040257353	1.05570640257353	2.21497040257353	1.08511840257353	1.03343340257353	1.05624840257353	1.05263940257353	1.08969540257353	1.43802140257353	1.06616540257353	1.72621640257353	1.07283540257353	1.37666940257353	1.06152040257353	1.13036340257353	1.22495340257353	1.91715140257353	1.03151540257353	2.29669540257353	1.67688340257353	1.04857340257353	1.03534340257353	1.02214240257353
ADAM33	3.87709672775735	3.94117032775735	4.06172772775735	4.03197872775735	4.85789262775735	4.72776712775735	3.29262702775735	4.42065442775735	4.19984312775735	4.32681822775735	3.97465112775735	4.06671442775735	4.80346162775735	4.70975522775735	3.72905692775735	5.35408992775735	5.82627767224265	3.64371367224265	3.81888967224265	4.34058567224265	5.77196167224265	5.63706567224265	4.25136367224265	5.29954467224265	4.00330467224265	4.10546867224265	4.75982367224265	4.20932967224265	5.88630067224265	3.07740167224265	3.17176667224265	3.52239967224265	3.20337167224265	3.50222967224265	4.20458267224265	3.40893867224265	5.03644967224265	4.76595167224265	4.65902467224265	4.92919767224265	4.10080067224265	3.98648967224265	5.76401767224265	4.16985367224265	4.93653367224265	3.41047667224265	2.94778267224265	3.90924067224265	3.26466867224265
ADAM3A	1.29445774466912	1.34057024466912	1.38988284466912	1.39976634466912	1.54273034466912	1.68630544466912	1.63689444466912	1.30944574466912	2.84183614466912	1.35727294466912	1.29727854466912	1.39632294466912	1.33006264466912	1.31866474466912	1.25823384466912	1.65745464466912	1.23144025533088	1.20346925533088	1.30991925533088	2.41026325533088	1.19309925533088	1.92031725533088	1.46186025533088	1.93529125533088	1.07820125533088	1.10286425533088	2.15730225533088	1.74665125533088	2.61328025533088	1.12833525533088	1.13397625533088	1.19388825533088	1.10166225533088	1.29941025533088	2.53239025533088	1.28727225533088	1.47967925533088	1.26478425533088	1.17669825533088	1.19214225533088	1.14537825533088	1.64612125533088	4.04446325533088	1.13331225533088	1.15626525533088	1.36550025533088	1.14794025533088	1.11048925533088	1.12148225533088
ADAM5	1.15316682536765	1.27060542536765	1.41528032536765	1.16067142536765	1.14659662536765	1.07482732536765	1.14201922536765	1.58964792536765	1.23312532536765	1.29456732536765	1.15577482536765	1.14865302536765	1.13519472536765	1.15521642536765	1.41589752536765	1.14689592536765	1.13973217463235	1.11281217463235	1.12958417463235	1.13538417463235	1.37096817463235	1.13280417463235	1.19408317463235	1.10070317463235	1.12465117463235	1.18415817463235	1.55441217463235	1.12655517463235	1.47624517463235	1.18391017463235	1.11475317463235	1.33564417463235	1.12815117463235	1.18369317463235	1.87212517463235	1.36810117463235	1.18081617463235	1.11098917463235	1.36535817463235	1.11298717463235	1.22542317463235	1.08105917463235	1.65907117463235	1.09976517463235	1.04817317463235	1.11928417463235	1.16263417463235	1.13212117463235	1.28996217463235
ADAM6	1.27557411985294	1.25777861985294	1.30636891985294	1.26799921985294	1.25948701985294	1.20381521985294	1.25889761985294	1.29531151985294	1.28653011985294	1.32041411985294	1.26330611985294	1.32261901985294	1.30201581985294	1.26287691985294	1.25920061985294	1.30668091985294	1.21776598014706	1.25047498014706	1.33905698014706	1.24609198014706	1.27034798014706	1.31319998014706	1.23501398014706	1.22311498014706	1.16624798014706	1.16532898014706	2.41963998014706	1.22627598014706	1.24429498014706	1.27885698014706	1.25904598014706	1.26233498014706	1.32601598014706	1.24934798014706	1.22432798014706	1.26815298014706	1.34156098014706	1.30833498014706	1.21932598014706	1.25977898014706	1.22774098014706	1.24954798014706	1.28128998014706	1.22557898014706	1.06946398014706	1.24948898014706	1.29479398014706	1.17415098014706	1.20353498014706
ADAM7	1.01588495147059	1.07205505147059	1.02334145147059	1.07257765147059	1.02907405147059	0.993918851470589	1.02206335147059	1.01981695147059	1.01117805147059	1.05102665147059	1.84820275147059	2.01388845147059	1.03816945147059	1.35109295147059	1.00594575147059	1.05749005147059	1.05908754852941	1.03843954852941	1.05910454852941	1.29993154852941	1.07022354852941	1.05480354852941	1.81838554852941	1.08979054852941	1.32244554852941	2.64931154852941	1.01569354852941	1.49507754852941	1.04773254852941	1.04551854852941	0.994687548529411	1.05562054852941	1.02687854852941	1.03084554852941	1.02892154852941	1.07312354852941	1.09334154852941	1.05292154852941	1.13325354852941	1.03291054852941	1.04870854852941	1.02078054852941	1.09779454852941	1.43468854852941	1.19151454852941	1.02363254852941	1.03800654852941	1.05321954852941	1.01466454852941
ADAM8	7.77138235404412	8.15783585404412	8.38774835404412	8.77658505404412	8.84904235404412	8.17649145404412	8.43696575404412	8.59387875404412	9.20442185404412	8.88702655404412	8.53362555404412	8.92092825404412	10.4498032540441	8.92347785404412	8.92317405404412	8.62641455404412	7.96472264595588	8.87246564595588	8.18270464595588	8.70222464595588	8.87924264595588	8.76645764595588	8.69769464595588	8.33105764595588	8.69492264595588	8.21153664595588	8.88078864595588	8.67092564595588	8.90337764595588	8.71117364595588	8.56702864595588	8.49963164595588	8.58698264595588	8.51912864595588	8.74898964595588	8.70177064595588	8.70003164595588	8.49469164595588	9.22237564595588	9.04897064595588	9.03685464595588	9.00711864595588	8.66588864595588	8.61195064595588	8.33630464595588	8.90096364595588	8.79898864595588	9.11126264595588	9.55542564595588
ADAM9	2.67554840955882	1.66548160955882	1.37670850955882	1.32489350955882	1.31681870955882	1.32020410955882	1.66854990955882	1.70397440955882	2.65643520955882	1.32182590955882	1.30371570955882	1.81611040955882	1.30750830955882	1.33089580955882	1.27748230955882	2.72708850955882	2.23158679044118	2.44772079044118	1.41858779044118	1.36886379044118	2.67615679044118	2.26476579044118	1.43388879044118	1.30721779044118	1.24567079044118	1.38735679044118	1.54687979044118	1.21581179044118	2.48529479044118	1.28217079044118	1.81753779044118	1.21150779044118	1.19035979044118	2.51848979044118	1.24280179044118	1.28540179044118	1.39982479044118	3.28187679044118	2.21589679044118	1.26125379044118	1.78893579044118	1.28805179044118	2.80366879044118	1.19132379044118	1.69067879044118	1.23920079044118	1.28476779044118	1.18990379044118	1.16944479044118
ADAMDEC1	1.16219888125	1.16888088125	1.20891228125	1.18751938125	1.19168338125	6.49397938125	1.21631918125	1.20215238125	1.27397128125	1.21436008125	1.20324378125	2.60598678125	1.17840958125	1.86200068125	1.32432378125	1.21186658125	1.29583251875	1.37423351875	1.41042751875	1.39236851875	2.34230751875	4.96192851875	1.37457951875	1.32780051875	1.41364251875	1.34816451875	1.30611751875	1.34554151875	1.35334351875	1.76967951875	1.44273551875	1.39252551875	1.40890151875	1.40775551875	5.75320351875	1.43886551875	1.40966151875	1.32657551875	1.32067851875	1.37198051875	1.34350551875	1.33533151875	1.44644951875	1.42080951875	1.13399651875	1.34149051875	2.37594851875	1.38693251875	1.38166951875
ADAMTS1	2.28433047775735	3.10162857775735	4.85541537775735	1.68538087775735	2.59480107775735	3.68372867775735	3.38812857775735	3.86863587775735	2.32990817775735	2.40754207775735	4.83894677775735	3.31364987775735	3.01315607775735	1.02604737775735	1.59527927775735	2.01622297775735	2.37884772224265	3.62381572224265	4.17109472224265	3.31920172224265	2.26957472224265	2.97982972224265	3.60714972224265	2.96526972224265	4.57188372224265	1.99537872224265	2.78629072224265	4.51860572224265	1.43572672224265	3.52749372224265	3.07300572224265	2.61190772224265	3.05025172224265	1.57777472224265	3.56528372224265	3.97297772224265	1.91601472224265	3.19749472224265	1.78761172224265	3.47524372224265	2.58061272224265	1.50875072224265	2.23527972224265	4.00033472224265	2.46830272224265	3.00106672224265	2.53532272224265	2.98737672224265	1.90620372224265
ADAMTS10	7.89996546360294	8.50130666360294	8.59039076360294	7.51292176360294	9.00228826360294	8.06091696360294	8.42954376360294	7.75074006360294	7.88333296360294	7.52686646360294	7.47975606360294	8.67487666360294	8.22954746360294	7.66043896360294	7.56846606360294	5.71642566360294	11.6496617363971	7.17381673639706	8.45544473639706	9.21959373639706	7.50520973639706	7.88348373639706	8.19498673639706	8.25688273639706	8.12215173639706	7.84095273639706	7.77946673639706	8.49911273639706	6.60350773639706	8.59834173639706	8.44257773639706	7.49896373639706	8.23641373639706	7.44711373639706	8.30194773639706	8.43867873639706	7.07277773639706	7.09357373639706	7.91067373639706	7.11182373639706	6.84603173639706	8.29065673639706	6.72386273639706	7.41515473639706	6.61415973639706	7.99422273639706	8.11156973639706	6.95053573639706	8.36355573639706
ADAMTS12	1.08586797371324	1.12528277371324	2.42533497371324	1.12371117371324	1.15704747371324	2.59160947371324	1.08870627371324	2.39429677371324	1.14654967371324	1.03674057371324	1.54752497371324	1.07122927371324	1.03746307371324	1.12251647371324	1.11529537371324	1.05959117371324	1.26022202628676	1.26303502628676	1.24093402628676	1.28033602628676	1.34986102628676	1.28754802628676	1.28862302628676	1.25138802628676	1.33060502628676	1.22257902628676	1.28912102628676	1.25962002628676	1.24442402628676	1.31629802628676	1.28912902628676	1.92937102628676	1.25335702628676	1.31323002628676	1.22556702628676	1.26465302628676	2.74331702628676	1.29149202628676	1.21024102628676	1.23637902628676	1.24348402628676	1.22383402628676	1.25772602628676	1.25206702628676	2.70098202628676	1.25310202628676	1.25412302628676	1.29011302628676	1.63531602628676
ADAMTS13	3.29547541691176	3.08753321691176	3.19144271691176	2.98547571691176	3.37029501691176	3.04778431691176	3.53971501691176	3.16361891691176	3.28923061691176	3.90607571691177	3.37398481691176	3.13325111691176	3.00323101691176	2.69399051691176	3.15503081691176	3.19375851691176	2.85740928308824	3.26620928308823	2.85311328308824	3.09214728308824	1.87233328308824	3.34627828308824	3.73585828308823	4.07076528308823	3.91978628308824	3.11468128308824	3.21308428308824	3.17679128308824	4.22285928308823	3.63600028308824	3.46957028308824	3.35076228308824	3.37118228308824	3.14528928308824	2.79364228308824	3.02710228308824	2.83330228308824	2.40343728308824	3.43139928308824	2.61716128308824	3.17733728308824	3.04537828308823	2.99791528308824	3.26681428308824	2.67984828308824	3.49781628308824	3.44286928308824	3.87637328308824	3.26830828308824
ADAMTS14	0.978719260661765	0.991540160661765	2.65750436066176	0.991516560661765	0.982568360661765	1.07012036066177	0.978477160661765	2.91891086066176	0.983846560661765	0.983743160661765	2.57980146066176	1.78896336066177	0.982270560661765	1.26497906066177	0.982099160661765	0.984768360661765	2.40995073933823	0.916762739338235	0.916170739338235	1.99126373933823	0.935116739338235	1.98000173933823	1.43237173933823	1.03923173933823	1.51039373933823	0.925539739338235	2.48754673933824	0.922663739338235	1.74725573933823	0.929554739338235	0.923555739338235	1.07266873933823	2.04740973933824	1.04948373933823	1.31697173933823	0.928066739338235	0.925631739338235	0.915920739338235	0.915075739338235	0.915304739338235	1.96362373933823	0.915304739338235	3.74247973933824	1.52956273933823	1.40903773933823	1.90502073933823	1.60028273933823	0.935944739338235	0.916854739338235
ADAMTS15	0.985626116544118	1.02573481654412	1.00283521654412	1.02824671654412	1.01297411654412	1.10174131654412	1.00631901654412	1.67203081654412	0.986603616544118	1.02024771654412	0.990464416544118	1.04245201654412	1.01933961654412	1.00624141654412	0.975808416544118	1.03333871654412	1.05571078345588	1.05640978345588	1.07791178345588	1.03994178345588	1.03595478345588	1.05786578345588	1.02042978345588	1.06605578345588	0.993614783455882	1.00432278345588	1.05631078345588	1.05728878345588	1.05082378345588	1.02334278345588	1.03474778345588	1.02963978345588	1.01290478345588	1.07102478345588	1.04120078345588	1.07822578345588	1.09270178345588	1.06917378345588	1.03537878345588	1.05131178345588	1.03512978345588	1.07784478345588	1.08461078345588	1.01830878345588	1.51865378345588	1.02322778345588	1.04055678345588	1.00652478345588	1.01896978345588
ADAMTS16	1.23445044191177	1.27314534191177	1.27304054191177	1.28256324191177	1.27625714191177	2.05186274191177	1.26271514191177	1.27109234191177	1.27082944191177	1.28101374191177	1.26506014191177	1.30924654191177	1.26442684191177	1.28960324191177	1.24223754191177	1.30740144191177	1.29643205808823	2.13825805808823	1.44087805808823	1.29308005808823	1.34546405808823	1.34452905808823	1.48880405808823	1.29089705808823	1.17820305808823	1.19952705808823	1.25775205808823	1.24893305808823	1.43036905808823	1.34761605808823	1.27601205808823	1.24768605808823	1.23662505808823	1.36227805808823	1.27575505808823	1.31469705808823	1.41057605808823	1.29988205808823	1.27189305808823	1.29812805808823	1.25224605808823	1.32551805808823	1.41719205808823	1.22788705808823	1.20327605808823	1.28191505808823	1.32354205808823	1.22737905808823	1.20661705808823
ADAMTS17	2.45848689871324	1.57728739871324	2.58391129871324	2.11420939871324	2.38812319871324	2.14439549871324	2.28517039871324	2.79577559871324	2.08157369871324	2.49052739871324	1.97779209871324	1.03497509871324	2.10386309871324	1.32184709871324	1.48471329871324	1.02058919871324	1.70356310128676	2.21387610128676	1.79033110128676	1.33756610128676	1.44530010128676	1.34284210128676	1.72421210128676	1.86470610128676	2.46312810128676	2.98790810128676	1.52431310128676	2.12747410128676	1.54573610128676	2.22342510128676	2.67689210128676	4.29356810128676	3.05309710128676	2.05170510128676	1.83195510128676	1.32427510128676	1.28560210128676	1.25589210128676	1.51961110128676	1.29301810128676	2.08053810128676	2.16132910128676	1.31798310128676	2.74068910128676	1.88454310128676	1.87120510128676	2.58981410128676	1.84659110128676	2.41149110128676
ADAMTS18	1.13552586158088	1.16724046158088	1.15027036158088	1.17778636158088	1.14351736158088	1.07586746158088	1.14051346158088	1.14021226158088	1.14380036158088	1.14396876158088	1.62798176158088	1.15706126158088	1.12667436158088	1.14373116158088	1.36175326158088	1.17508376158088	1.15742473841912	1.11082573841912	1.14376173841912	1.14418173841912	1.19260573841912	2.21356073841912	1.13569373841912	1.13689973841912	1.14668773841912	1.10741073841912	1.10747573841912	1.10773673841912	1.12200473841912	1.13578273841912	1.07451773841912	1.14419973841912	1.10838973841912	1.15765473841912	2.13982573841912	1.12232973841912	1.15412173841912	1.08825673841912	1.10633773841912	1.10811173841912	1.09521273841912	1.06212473841912	1.14474373841912	1.12557673841912	0.949280738419117	1.12056073841912	1.10941873841912	1.15428873841912	1.28512573841912
ADAMTS19	2.87540792628677	3.42230012628677	3.44658422628677	3.73254212628677	2.15210232628677	3.92224322628677	3.79287262628677	3.30406572628677	3.58100742628677	3.94715752628677	2.76722162628677	4.18210292628677	4.99870912628676	2.91762422628677	3.09094832628677	4.72199902628677	2.05818147371323	4.11027147371323	2.74971947371323	3.98496147371324	4.13709847371323	4.15475947371323	3.51563347371324	3.37368247371323	4.11334747371323	3.50988647371323	3.92588947371323	4.01429447371323	4.29491147371323	3.16993247371324	3.32901747371323	2.70427547371323	2.48484347371323	3.22159647371323	3.50898147371323	3.42856847371324	3.48271147371323	3.85082847371323	3.93883247371323	4.01327647371324	4.32039347371324	4.13148247371323	3.51115347371324	3.82743447371324	3.49561147371324	2.73545147371323	2.75187247371323	3.73013047371323	3.52969847371323
ADAMTS19-AS1	3.91846929613971	5.03752269613971	2.99132029613971	3.73535449613971	6.31585119613971	7.23175259613971	3.27796739613971	5.46987359613971	6.86632969613971	4.13001149613971	5.35581009613971	2.72675199613971	3.48035779613971	6.53927759613971	3.95244559613971	8.34817019613971	8.96607230386029	3.69185230386029	4.08992330386029	4.58807230386029	8.7227923038603	8.00689430386029	3.93832330386029	6.56055230386029	3.50338830386029	3.64212830386029	5.78671230386029	3.81867130386029	8.90935930386029	0.957007303860294	1.87460930386029	5.11977930386029	3.35883330386029	4.06113130386029	4.36442930386029	2.39829830386029	7.75706230386029	7.69833030386029	6.15408730386029	6.90932730386029	4.41826430386029	4.10107830386029	8.34772630386029	4.10954130386029	7.10612830386029	3.76665830386029	1.55932430386029	5.03075930386029	2.22469930386029
ADAMTS2	1.77984971084559	2.28110621084559	0.850717410845589	0.830677310845589	1.59446701084559	2.77097421084559	0.999446810845589	0.844394110845589	1.63134601084559	1.05788831084559	1.19091371084559	0.839230510845589	3.21859871084559	1.56959161084559	3.12015791084559	0.838348310845589	1.64718188915441	1.19266088915441	1.19694188915441	1.65195488915441	2.34534588915441	2.01882388915441	1.33482888915441	1.87448088915441	2.10835688915441	1.42373288915441	1.55602888915441	1.18469488915441	2.62454188915441	1.24949388915441	1.23540788915441	1.20755888915441	1.22204888915441	1.20943788915441	1.85391288915441	1.18606088915441	2.09958088915441	1.19238488915441	2.11946188915441	1.31371688915441	1.86797888915441	2.01957188915441	1.18642488915441	1.77279888915441	1.36990188915441	1.42122788915441	1.21968488915441	1.52689288915441	1.62729588915441
ADAMTS20	1.13344298272059	1.18660378272059	1.14487428272059	1.19086388272059	1.16064998272059	1.16438488272059	1.14272518272059	1.13991368272059	1.21584968272059	1.15264598272059	1.16681258272059	1.16853858272059	1.47099988272059	1.16886068272059	1.47748648272059	1.16421258272059	1.11101621727941	1.09585421727941	1.11127521727941	1.08758221727941	1.13845421727941	1.11202121727941	1.11044021727941	1.12207721727941	1.29794221727941	1.06360821727941	1.55097121727941	1.10227921727941	1.39388521727941	1.10007221727941	1.04097621727941	1.08668421727941	1.29426021727941	1.10938221727941	1.07276321727941	1.94874621727941	1.14757021727941	1.09506321727941	1.05800321727941	1.58164021727941	1.08836121727941	1.07727521727941	1.93151221727941	1.22378821727941	1.38181721727941	1.06465021727941	1.06930621727941	1.09334721727941	1.04561321727941
ADAMTS3	1.62581259007353	1.34672779007353	2.23653369007353	1.86591339007353	1.34174739007353	1.32697409007353	2.38503319007353	1.47428389007353	1.35539979007353	1.35406989007353	1.33761859007353	1.37936399007353	1.33253419007353	1.35946509007353	1.32138999007353	1.38383369007353	1.21161870992647	1.28288170992647	1.36296970992647	2.87582870992647	1.29231470992647	1.30306370992647	1.17387970992647	1.96345870992647	1.14183770992647	1.16880170992647	1.39294770992647	1.16882970992647	1.27430870992647	1.48687970992647	1.23684670992647	1.20090470992647	1.21008770992647	4.09261970992647	2.14306070992647	1.23473470992647	3.60753570992647	1.22829270992647	1.21232970992647	1.23649070992647	1.20616070992647	2.41612070992647	1.40033970992647	1.19678570992647	1.10531770992647	1.26387170992647	1.31460670992647	1.18461170992647	1.16254070992647
ADAMTS4	2.67246525790441	3.00088605790441	2.61161025790441	2.51577085790441	2.45053285790441	2.47779365790441	2.73246935790441	2.39684765790441	2.27166215790441	2.66809355790441	2.15315525790441	2.68306525790441	0.932911057904412	2.31729205790441	2.09122985790441	2.16558265790441	1.76013984209559	2.45719484209559	2.54962884209559	2.71537384209559	1.50382484209559	1.88557384209559	3.00420284209559	3.10207584209559	2.56826284209559	2.59505784209559	2.31378084209559	2.62474384209559	1.43245384209559	2.65646484209559	3.03686084209559	2.55343984209559	2.94897384209559	2.69653884209559	2.59280084209559	2.26294484209559	1.46700484209559	2.56801784209559	2.34449084209559	1.79386184209559	2.34866384209559	2.28907584209559	1.46500484209559	2.34251384209559	1.77104484209559	2.61597884209559	2.59586684209559	2.29084584209559	2.72289784209559
ADAMTS5	3.77670413621324	2.41499643621324	4.21432833621324	4.41787913621324	3.66171413621324	3.20353833621324	4.44326203621324	3.82782993621324	3.88473003621324	2.90884023621324	3.12095683621324	4.70339933621324	1.71327243621324	3.80716333621324	5.13016383621324	2.94866793621324	1.70357196378676	4.24972096378676	2.42999896378676	3.22758696378676	1.79707496378676	1.44011996378676	4.06409196378676	3.84916896378676	4.73130496378676	4.49508496378676	4.16110396378676	4.76193196378676	3.34728996378676	4.54841996378676	4.79702096378676	3.62637696378676	3.96018696378676	3.73496396378676	3.37577196378676	4.66528796378676	3.03437196378676	4.09784496378676	4.32834696378676	3.98038296378676	1.38050396378676	4.08854996378676	3.66873196378676	5.13033496378676	4.12706296378676	2.98119096378676	4.27831896378676	2.99864796378676	3.77936596378676
ADAMTS6	1.79362058327206	1.34490578327206	1.38018268327206	1.34339258327206	1.05748918327206	1.09360178327206	1.07346368327206	1.35939658327206	1.06013788327206	1.04640568327206	1.21054138327206	1.05723818327206	1.04033398327206	1.22141858327206	1.45369988327206	1.05611638327206	1.20836881672794	1.04402481672794	1.75228981672794	1.04450081672794	1.61361981672794	1.06203381672794	1.50358381672794	1.07402681672794	1.28804881672794	1.47344481672794	1.16686581672794	1.51302981672794	1.04513981672794	1.25434281672794	1.21810781672794	1.38878881672794	1.14109381672794	1.05426481672794	1.02966581672794	1.06603381672794	1.05497381672794	1.02746981672794	1.17962581672794	1.34045681672794	1.12378181672794	1.14602681672794	1.07514281672794	1.40587781672794	1.48135681672794	1.03776381672794	1.29519581672794	1.06615881672794	1.15917681672794
ADAMTS7	5.91767697720588	6.10954787720588	5.82329207720588	5.84174497720588	6.34297917720588	6.45951187720588	5.94243617720588	6.21569107720588	6.31863967720588	6.71200907720588	6.16214507720588	6.12410667720588	6.63865477720588	6.65994527720588	6.02171057720588	6.66585027720588	6.48544032279412	6.15377332279412	6.07768232279412	6.34256232279412	6.89241632279412	6.94047532279412	6.04035232279412	6.46921432279412	5.95422732279412	5.91227932279412	6.15954932279412	5.80884532279412	6.66697532279412	5.98670632279412	5.88277832279412	6.02276732279412	5.65402832279412	6.03115032279412	6.25743632279412	6.01661532279412	6.58277332279412	6.36945132279412	6.39752932279412	6.60695132279412	6.30159032279412	6.39217032279412	7.02088532279412	6.28470132279412	6.44660232279412	5.93128632279412	5.73124532279412	6.29975232279412	5.89827932279412
ADAMTS7P1	2.34438509007353	2.09426379007353	2.06086929007353	2.24346519007353	2.59986019007353	2.54996239007353	2.46090489007353	2.45990329007353	2.66178929007353	2.92333999007353	1.71100439007353	2.83817359007353	2.84096429007353	2.62071139007353	2.72574579007353	2.81750399007353	2.48006380992647	2.10505880992647	1.99992380992647	2.58003580992647	3.05781680992647	2.79941080992647	1.83623980992647	2.37674080992647	2.32859080992647	2.41102680992647	2.51394680992647	3.29448480992647	2.99316980992647	2.51581080992647	2.21993180992647	2.49241080992647	2.52409480992647	2.02681880992647	2.26079580992647	2.02943880992647	2.61647480992647	2.44671680992647	2.77396380992647	2.65340080992647	2.36512680992647	2.54197480992647	3.57844480992647	2.61640980992647	2.02356680992647	2.73093480992647	2.17332980992647	2.50489880992647	2.61044180992647
ADAMTS8	1.43084250367647	1.54968070367647	1.50313270367647	1.69366800367647	1.49348780367647	1.46841700367647	1.46880390367647	1.47097380367647	1.50448950367647	1.55464130367647	1.47781200367647	1.73559380367647	1.46802860367647	1.57003210367647	1.41953840367647	1.62579670367647	1.50703879632353	1.56693679632353	1.85821979632353	1.50958579632353	2.09760679632353	1.73941679632353	1.20521379632353	1.34507279632353	1.12842079632353	1.17041579632353	1.24357579632353	1.34313179632353	1.49293979632353	1.28273679632353	1.22703179632353	1.33205879632353	1.46215379632353	2.09493179632353	3.55215779632353	1.78152279632353	2.31535579632353	1.47922879632353	1.23769879632353	1.38879879632353	1.26817379632353	1.31891579632353	2.70266179632353	1.22554779632353	1.03411079632353	1.22459079632353	1.27636579632353	1.17560979632353	1.18668479632353
ADAMTS9	1.35666902150735	1.41422392150735	1.38887232150735	1.43829732150735	1.36504012150735	1.35972962150735	1.35983582150735	1.36510072150735	1.49447432150735	1.32488612150735	1.44074042150735	1.38565332150735	1.33035242150735	1.40724972150735	1.35902352150735	1.35758552150735	1.78481747849265	1.34344747849265	1.35891047849265	1.44231647849265	1.92300847849265	1.43356947849265	1.31866047849265	1.23145547849265	1.29727647849265	1.20300447849265	1.34427247849265	1.39780047849265	1.26846747849265	1.63392147849265	1.40461447849265	1.39200347849265	1.32586547849265	1.80081047849265	1.27498247849265	1.48426147849265	1.47445247849265	1.27809547849265	1.25409347849265	1.28449347849265	1.84032347849265	1.21346847849265	1.27832447849265	1.25497247849265	1.01594747849265	1.30838847849265	1.33428847849265	1.33064447849265	1.24610847849265
ADAMTS9-AS1	1.88511065992647	1.87998235992647	1.80301035992647	1.76724495992647	2.29229555992647	2.45013975992647	1.81732975992647	1.78665755992647	1.92149675992647	2.11123975992647	2.39769755992647	1.53415455992647	2.39123805992647	2.06894055992647	2.02776555992647	2.12688695992647	2.68527054007353	2.15430154007353	1.84192954007353	1.66926354007353	2.86362954007353	2.28222654007353	2.12884354007353	2.38245354007353	1.74407454007353	1.92356954007353	2.35106554007353	1.85212354007353	2.72914554007353	1.72457954007353	1.25714054007353	1.24948554007353	1.23958354007353	1.95347354007353	1.92288954007353	1.98572654007353	2.08663454007353	2.75289154007353	2.38125054007353	2.05295854007353	2.17685854007353	2.00347554007353	2.22222054007353	1.98837254007353	2.55504054007353	1.88110254007353	1.24489954007353	1.77379654007353	1.53207854007353
ADAMTS9-AS2	1.23616350863971	1.44284660863971	1.93959380863971	1.24086150863971	1.23324180863971	1.61277790863971	1.23441050863971	1.24049080863971	1.23432480863971	1.46437730863971	1.84045390863971	2.05705300863971	2.64241130863971	1.66230090863971	1.46888560863971	3.04008690863971	1.83215669136029	2.15691069136029	1.00582069136029	1.83977969136029	2.27978469136029	2.00439469136029	1.77217869136029	1.69669469136029	1.80194169136029	1.79283069136029	1.76748669136029	0.962833691360294	2.35131869136029	1.48123769136029	1.39085469136029	0.989355691360294	1.33294769136029	1.92322169136029	2.12933569136029	0.982908691360294	1.87360469136029	1.83439169136029	2.24909569136029	1.84189469136029	2.15331169136029	1.77991369136029	2.30877369136029	1.73603069136029	0.881865691360294	0.962259691360294	0.990234691360294	1.55215369136029	1.30907369136029
ADAMTSL1	1.19460817555147	1.50801687555147	1.64441847555147	1.60160607555147	1.46863597555147	1.14172267555147	1.69997337555147	1.50845117555147	1.35577037555147	1.26920097555147	1.33220867555147	2.70837977555147	1.45769247555147	1.29433027555147	1.55496207555147	2.44063867555147	1.75819262444853	1.59842662444853	2.62285562444853	1.72478762444853	1.19837162444853	1.60608762444853	1.44621062444853	1.74282762444853	1.59681662444853	1.47280562444853	1.60510062444853	2.38165762444853	1.87053762444853	1.48307562444853	1.27081262444853	1.15260162444853	1.41857862444853	1.24342862444853	1.29669362444853	1.52954462444853	1.72426362444853	1.28041762444853	1.67133562444853	1.58865062444853	1.62197462444853	1.88903262444853	1.12277162444853	1.54648262444853	1.43774062444853	1.68068462444853	1.15018062444853	1.82638062444853	1.44718762444853
ADAMTSL2	3.40327218455882	2.42937638455882	1.94661898455882	2.29114428455882	2.39371068455882	2.95898028455882	2.68173848455882	2.48109168455882	2.07910158455882	2.79424588455882	2.40363908455882	2.73223848455882	2.19876068455882	2.91503298455882	2.23981588455882	2.85003098455882	2.77099811544118	2.25617611544118	2.17240811544118	3.53520311544118	3.13024611544118	2.63858211544118	1.94543511544118	2.29304511544118	2.11307311544118	2.63585911544118	2.73438911544118	2.68663511544118	3.75147711544118	2.13155211544118	2.12006411544118	2.03806411544118	2.48242511544118	2.36208811544118	2.65089911544118	2.42221411544118	3.52222311544118	2.65912111544118	2.54643411544118	2.47129511544118	2.60460711544118	2.46648111544118	2.31404511544118	2.05991411544118	2.57085011544118	2.20379011544118	2.20689511544118	2.83044711544118	2.73163911544118
ADAMTSL3	1.22817858860294	0.849827688602941	0.854312988602941	0.930875888602941	1.19961898860294	2.96112108860294	0.853787088602941	1.84551888860294	0.893352288602941	1.91155168860294	0.870646088602941	0.837103988602941	2.93272468860294	1.57241508860294	1.28269358860294	0.832310988602941	1.23782321139706	1.23829321139706	1.22427621139706	1.25287521139706	1.28941521139706	1.25316521139706	1.24684621139706	1.21610821139706	1.71707821139706	1.60832421139706	1.25751721139706	1.23377221139706	1.22219721139706	1.31731621139706	1.29421121139706	1.24441821139706	1.26190421139706	1.26622821139706	1.55270921139706	1.21762521139706	1.19957721139706	1.20882421139706	1.86944521139706	1.24865821139706	1.84791021139706	1.23119721139706	1.22286321139706	2.37141421139706	1.41614721139706	1.24949921139706	1.24769221139706	1.52167321139706	1.41158521139706
ADAMTSL4	3.76020448566176	3.99713318566176	4.38078438566176	4.70721028566176	4.33373838566176	4.92678378566176	4.07598078566176	4.43074488566176	4.95704448566176	4.83626538566176	5.44815178566176	4.45169338566176	5.11373588566176	4.99878998566176	4.38640568566176	4.96011998566176	3.09446811433824	4.72856911433824	4.71432511433824	4.16246111433824	3.31610711433824	3.73369511433824	4.80023711433824	4.36754511433824	5.10084611433824	4.78690111433824	3.90778911433824	4.60349211433824	4.46911411433824	4.76669011433824	4.94858811433824	4.82923611433824	5.42868011433824	4.14446911433824	4.36662011433824	4.32958711433824	3.84881211433824	3.89481511433824	4.48742111433824	4.93517911433824	5.64248711433824	5.28262811433824	3.32216011433824	5.04746011433824	4.99889211433824	5.12702211433824	5.13940911433824	5.53071211433824	5.55682311433824
ADAMTSL4-AS1	2.26609590036765	2.94354870036765	3.14622870036765	3.50499690036765	4.44309230036765	3.99648150036765	2.64172290036765	3.70719800036765	5.22140220036765	4.83457800036765	5.04082190036765	2.25840240036765	6.57132890036765	2.04988850036765	4.27535610036765	4.25894330036765	2.31336179963235	4.32359279963235	3.63143479963235	2.94741279963235	2.56345579963235	2.19573079963235	3.59264579963235	3.81674579963235	4.32721779963235	3.40361179963235	3.64728879963235	3.89485379963235	2.28069279963235	3.97709679963235	4.39241379963235	4.51058579963235	4.54354779963235	2.51791479963235	2.88920179963235	4.16553579963235	3.97150579963235	4.53569779963235	4.50723879963235	1.84084479963235	5.47509879963235	3.73703879963235	3.17342179963235	4.24406579963235	4.63675979963235	3.96687079963235	4.60665479963235	4.88882079963235	5.43065379963235
ADAMTSL5	8.06743401819853	8.14662591819853	7.70619521819853	7.72428081819853	9.10488541819853	9.75921701819853	7.82769571819853	8.60359751819853	9.48086841819853	8.15872931819853	8.08358101819853	7.47935861819853	8.24367981819853	9.22886001819853	7.45615551819853	9.67161961819853	10.3959188818015	7.39357088180147	7.57392588180147	8.24234788180147	10.2625238818015	9.63301688180147	8.16287488180147	9.36975888180147	7.56724288180147	7.93455088180147	8.78216788180147	7.37961388180147	10.7508938818015	6.86270088180147	7.13385588180147	8.80290488180147	7.39715188180147	7.55777388180147	8.00899488180147	7.15265188180147	9.99875088180147	10.0332608818015	8.87210488180147	9.43775188180147	8.21289688180147	8.31170488180147	10.4137978818015	8.08778788180147	9.58724188180147	8.01842688180147	7.06824788180147	7.71970988180147	6.89101088180147
ADAP1	8.05811162003677	8.19124022003676	8.80540612003677	8.73450102003676	8.78224822003676	9.10859452003677	8.60238852003677	8.79212742003677	9.09220412003677	8.63852362003676	8.81997172003677	8.84487772003676	9.01174462003677	8.92363652003677	8.81146132003676	8.93256172003677	8.40696937996323	8.69247337996324	8.57548237996324	8.29858937996323	8.48887337996323	8.58617737996324	8.50093137996324	8.21107337996323	8.46750937996324	8.47487537996324	8.52252137996324	8.49636637996323	8.77065037996323	9.15149537996323	9.13104337996323	8.88661237996324	9.19322737996323	8.29716637996323	8.58062637996323	8.76997537996323	7.90410937996324	8.65604037996324	8.55396537996323	8.94098937996323	8.96636237996323	9.12997537996323	9.12960537996324	8.88355637996323	8.64123437996323	9.24766337996324	9.01152737996324	9.44466137996323	9.68402037996323
ADAP2	9.62563585404412	9.28333275404412	9.34075425404412	9.94812395404412	9.62352795404412	10.1557529540441	9.47647335404412	9.63960325404412	10.1958669540441	9.93068305404412	10.6174608540441	9.56901975404412	8.96704775404412	9.89210665404412	10.0046292540441	9.96928245404412	8.63097284595588	9.86383384595588	10.2012568459559	9.18792084595588	8.78693184595588	9.29864784595588	9.74907084595588	9.44083084595588	9.50149484595588	9.74061184595588	8.92667784595588	9.50013184595588	8.95840284595588	9.93243284595588	10.1162848459559	10.0086038459559	9.95081884595588	9.95081884595588	9.61711884595588	10.0325988459559	9.03052184595588	9.99869384595588	9.70067084595588	9.59315984595588	10.9475578459559	10.6909758459559	9.53691884595588	10.3557558459559	9.51656784595588	9.84735484595588	10.1670608459559	10.2250438459559	10.4607228459559
ADAR	11.8349604299632	11.8409802299632	11.6505653299632	12.0013307299632	12.0876740299632	11.6456307299632	11.6660702299632	11.7789737299632	11.8994615299632	11.9628126299632	13.0529362299632	11.7191389299632	12.4640314299632	11.7030201299632	11.5658700299632	12.1880334299632	11.1750531700368	12.3562261700368	12.5083361700368	12.1651721700368	11.5447451700368	11.9262871700368	11.7821181700368	11.7357171700368	11.6315811700368	11.3805231700368	11.9949311700368	11.9553581700368	11.8149511700368	11.8044341700368	11.8705071700368	11.7488931700368	11.8184201700368	11.8465811700368	12.2896421700368	12.1241501700368	11.9581121700368	11.7194091700368	12.4274211700368	12.2009301700368	13.5403821700368	11.7697251700368	10.6655061700368	11.6898261700368	11.8552611700368	12.3577561700368	11.8044341700368	12.1753451700368	12.2625091700368
ADARB1	6.81339770330882	6.33915310330882	6.00484930330882	5.73882140330882	6.99590660330882	5.88274790330882	6.23182230330882	5.76298020330882	6.08048580330882	6.10019000330882	6.25664020330882	6.00020330330882	5.08998450330882	5.28054260330882	6.17115850330882	5.70066840330882	5.32542219669118	6.04176119669118	6.21670319669118	6.44809819669118	4.07459419669118	4.88156219669118	6.16503319669118	6.00023319669118	6.34382519669118	6.55615319669118	5.81194819669118	6.27747819669118	4.78302919669118	6.49469919669118	6.63773119669118	6.50524319669118	6.65701419669118	6.06747619669118	6.17911519669118	6.35203319669118	5.74599019669118	5.49451819669118	6.01290519669118	5.87505219669118	6.12976719669118	6.48705919669118	5.06447419669118	6.23152919669118	5.64938619669118	6.31223919669118	6.99072519669118	6.03557319669118	6.39979719669118
ADARB2	1.35220385036765	2.75313945036765	3.99777235036765	3.43414835036765	1.10280465036765	1.42451455036765	1.33260095036765	1.09584045036765	2.98258305036765	2.99986275036765	1.47901405036765	2.94275245036765	3.15280995036765	2.81165055036765	2.74236255036765	3.87178545036765	2.04422674963235	2.57476974963235	2.03451074963235	1.22732374963235	1.28089974963235	2.88559774963235	3.57640074963235	3.40538474963235	2.53654774963235	2.21785174963235	2.67070674963235	2.29597874963235	3.25505774963235	1.92558474963235	1.20090174963235	2.71780074963235	3.12700774963235	1.27737274963235	3.04212474963235	2.77457074963235	1.24345374963235	2.69205074963235	2.27651774963235	3.13633574963235	1.50999774963235	1.34003274963235	1.23955474963235	1.56757674963235	3.20667574963235	1.41355874963235	3.98035674963235	4.05079874963235	3.97831274963235
ADARB2-AS1	10.3909799110294	11.0475698110294	10.4250619110294	10.3757071110294	13.2327197110294	14.1408419110294	9.40269571102941	11.9697220110294	12.1618405110294	11.0904124110294	10.9969191110294	9.61122221102941	11.7282206110294	12.9365967110294	9.76229111102941	14.5660702110294	14.8117687889706	9.71673778897059	10.3674247889706	11.4993137889706	13.9461557889706	14.0427207889706	10.6973097889706	13.7281927889706	9.72557578897059	11.0503337889706	12.4171467889706	10.1020177889706	14.6127567889706	9.11536178897059	9.23889078897059	11.9138597889706	10.2263937889706	9.78243278897059	10.8216007889706	9.12216778897059	13.5717397889706	13.5944537889706	12.6264197889706	13.4644977889706	11.0016317889706	11.2583317889706	14.3307367889706	11.4807957889706	13.6007237889706	10.3836927889706	9.11614178897059	10.7945877889706	8.52070478897059
ADAT1	5.54295538106618	5.43830818106618	5.54901888106618	5.58611038106618	5.26171758106618	5.01394138106618	5.74930728106618	5.72308368106618	5.43798938106618	5.19425618106618	5.27286638106618	5.27388678106618	6.14029508106618	5.29586458106618	5.52234388106618	4.70065698106618	4.33676691893382	5.95820091893382	5.86949791893382	5.91448091893382	3.85404491893382	5.16762191893382	5.79208591893382	5.34153891893382	5.27667191893382	5.49911491893382	5.17076391893382	5.79004091893382	3.34686991893382	6.19499391893382	6.02350391893382	5.99431491893382	6.19612491893382	5.43064991893382	5.18090591893382	5.45887791893382	4.41659291893382	5.25348491893382	5.35143791893382	5.91302191893382	5.77990491893382	5.46053091893382	3.27448491893382	5.70352891893382	5.06169191893382	6.22750691893382	6.03387591893382	5.84522791893382	6.28705691893382
ADAT2	9.19677629595588	8.82693979595588	8.64176329595588	8.49545419595588	8.63041049595588	8.12130409595588	8.71214039595588	8.72711959595588	8.11095759595588	8.73060989595588	8.63515139595588	8.75958519595588	8.04726999595588	8.47357719595588	8.55015099595588	8.12967489595588	8.23219180404412	8.95347080404412	9.02542280404412	8.85818880404412	6.90703480404412	8.04922080404412	8.68436380404412	8.52050680404412	9.14079580404412	9.01148180404412	8.71483980404412	9.08843580404412	6.92697980404412	8.99286880404412	8.97765680404412	8.72448480404412	8.94758380404412	9.20388580404412	8.96381580404412	9.04337980404412	8.22028780404412	8.39783580404412	8.30575380404412	8.43122680404412	8.45694180404412	8.45706980404412	6.79303680404412	8.76929880404412	8.47272580404412	8.77674780404412	9.01132180404412	8.24047880404412	8.92652980404412
ADAT3	8.33919026231618	8.63463116231618	8.69826646231618	8.53226946231618	8.55932126231618	9.10260976231618	8.49427286231618	8.45420716231618	8.40805546231618	8.02157646231618	8.41959156231618	8.77987036231618	8.19001156231618	8.15358726231618	8.18230896231618	8.25639546231618	7.84502713768382	8.25595513768382	8.56384813768382	8.12336613768382	8.21368813768382	8.06258513768382	8.60792013768382	8.40451313768382	8.38635713768382	8.22609113768382	8.14749113768382	8.14895413768382	7.97288813768382	8.77128913768382	8.87130313768382	8.69133213768382	8.98420513768382	8.15255113768382	8.24189713768382	8.30647713768382	7.87934313768382	8.01669913768382	8.35759313768382	8.16104313768382	8.65562613768382	8.91441013768382	9.15378013768382	8.78724013768382	8.11542813768382	8.79737213768382	8.81291713768382	8.64028913768382	8.72748013768382
ADCK1	3.19170033713235	2.87150843713235	2.78082403713235	3.08900353713235	2.20534203713235	2.87467903713235	3.05226153713235	2.65128943713235	2.17460883713235	1.62554423713235	3.13539553713235	3.34595123713235	2.31616723713235	3.50525653713235	3.23558083713235	2.28057633713235	2.77283166286765	2.37458966286765	1.25382266286765	2.44268966286765	1.19989466286765	3.27082966286765	1.74933666286765	2.92179266286765	2.18310466286765	2.60116666286765	1.81665566286765	1.87156066286765	2.23852366286765	4.15787766286765	4.37532966286765	3.48334066286765	4.37555566286765	1.22741366286765	2.44254766286765	2.20448566286765	2.14604166286765	2.00845366286765	1.62908766286765	2.85584666286765	2.73297866286765	2.29815066286765	2.34861866286765	3.24085366286765	2.07787566286765	5.09896666286765	4.33524166286765	4.11088666286765	4.11900166286765
ADCK2	3.59350347463235	2.28407487463235	2.36420437463235	3.12031837463235	2.72729877463235	3.25931977463235	3.63324447463235	2.62537307463235	2.52897827463235	3.05061937463235	2.28682907463235	3.36566267463235	1.32085577463235	3.19328827463235	2.11214677463235	0.872382374632353	3.85562882536765	1.34152582536765	1.33714782536765	1.34889482536765	1.42786382536765	2.53703482536765	2.82268882536765	1.38297382536765	2.02613982536765	2.96223182536765	2.85853082536765	2.60508782536765	1.35730382536765	4.09585682536765	4.05246882536765	3.92855782536765	4.71996882536765	1.35604282536765	3.77076682536765	2.58917882536765	1.37953682536765	1.32584682536765	1.70107882536765	1.32824582536765	2.74803982536765	1.80606582536765	1.39009282536765	3.23443182536765	1.32450582536765	4.11603482536765	4.64646882536765	4.15411882536765	4.54581382536765
ADCK3	5.51430016415441	4.68280586415441	5.16540926415441	5.41174406415441	4.82830566415441	4.91647376415441	5.45569346415441	5.45779276415441	5.54203786415441	5.51070596415441	5.39311706415441	5.46961036415441	5.68045216415441	5.15204186415441	5.84556356415441	4.68293146415441	4.64048443584559	5.66877443584559	4.98350643584559	5.82198343584559	4.76049743584559	5.18743143584559	5.79611543584559	5.14460743584559	5.92423443584559	5.40328143584559	4.97223143584559	5.40669543584559	3.81255043584559	5.25480843584559	5.46479443584559	5.05522643584559	5.36209143584559	5.37052243584559	5.05992243584559	5.60384143584559	5.23965943584559	5.01572943584559	5.54211843584559	5.52507443584559	5.14654943584559	5.70709343584559	5.17978643584559	5.81781843584559	5.01162543584559	5.53552943584559	5.61603443584559	5.17157143584559	5.57067243584559
ADCK4	2.81656396360294	3.73863756360294	3.81489656360294	3.43156336360294	4.88048646360294	3.22485726360294	4.11143476360294	3.81899896360294	3.41318916360294	3.83364346360294	3.37227346360294	3.14305496360294	5.56544036360294	2.88027796360294	3.69374696360294	1.59025956360294	1.72917953639706	4.12173453639706	3.75667553639706	1.84474853639706	3.28473453639706	2.85945753639706	3.70850053639706	3.45397453639706	4.42091453639706	4.16999153639706	3.59871153639706	3.66603353639706	2.78746753639706	5.54012253639706	4.59799153639706	4.22700253639706	4.56213853639706	1.80288153639706	3.78940653639706	3.80105653639706	1.82632353639706	1.80870553639706	3.48341453639706	2.12656853639706	4.84565053639706	4.55582553639706	1.75822353639706	3.34579453639706	1.60893353639706	5.06534553639706	4.49988353639706	5.07023853639706	5.49705253639706
ADCK5	6.39143678235294	6.70827698235294	6.38332028235294	6.28454238235294	6.50062778235294	6.71883838235294	6.53067298235294	6.45291698235294	6.64183518235294	6.57599578235294	6.15744498235294	6.41853198235294	6.17416728235294	6.43421838235294	6.41853198235294	5.83708318235294	5.31836081764706	6.26193481764706	6.37216981764706	6.75088881764706	5.71906681764706	5.96514281764706	6.34843581764706	6.45180681764706	6.94897281764706	6.81460781764706	5.63569681764706	6.28472881764706	4.80954881764706	7.16350181764706	7.12665781764706	6.89057181764706	6.99995781764706	6.25438381764706	6.06360881764706	6.33972681764706	5.63095281764706	5.87514281764706	6.08129081764706	6.13496381764706	6.30631581764706	7.05931681764706	6.76656981764706	6.78062381764706	5.50857881764706	6.96623681764706	7.26084581764706	6.79019681764706	7.21989881764706
ADCY1	0.943699775735294	0.878842775735294	0.951934575735294	0.894656575735294	0.912573375735294	0.801158175735294	0.928830075735294	2.51297987573529	0.947863375735294	0.945841175735294	5.02541347573529	0.931918575735294	0.939248575735294	0.912879975735294	0.936484475735294	0.928711975735294	1.22877312426471	1.23618312426471	1.26033712426471	1.24939512426471	1.24074212426471	1.26626912426471	1.22496212426471	1.18338012426471	1.58011812426471	1.20606112426471	1.19853212426471	1.21596312426471	1.23212912426471	1.29491612426471	1.28253912426471	1.26110612426471	1.28017112426471	1.27220312426471	1.23409112426471	1.22303512426471	1.24861912426471	1.26271912426471	1.22379212426471	1.25684912426471	1.22169412426471	1.21202312426471	1.21198712426471	1.23884712426471	1.12543012426471	1.85273812426471	1.28387912426471	1.24892412426471	1.23301012426471
ADCY10	0.927349533272059	0.93314593327206	0.92926363327206	1.83603673327206	0.930549133272059	1.01669563327206	0.929323033272059	0.92876313327206	0.92663193327206	0.93622223327206	1.23872603327206	0.93921763327206	0.93637673327206	0.929372933272059	2.07433743327206	0.93774033327206	0.960592266727941	1.77322726672794	0.96582326672794	0.959288266727941	0.962764266727941	0.96126226672794	0.96605926672794	0.975974266727941	1.49468126672794	1.41344626672794	0.960154266727941	0.96266126672794	0.961631266727941	0.96150226672794	1.56510526672794	1.65030126672794	0.95983726672794	0.96152926672794	0.96025326672794	0.96944626672794	0.974611266727941	1.04986726672794	0.96005826672794	0.959908266727941	0.963655266727941	1.34957426672794	0.973933266727941	0.966508266727941	1.51822826672794	0.959134266727941	0.959801266727941	0.96432826672794	0.958618266727941
ADCY10P1	5.4090061	5.3201705	5.6750252	5.6785164	5.5208046	4.9537365	5.1679752	5.0160589	5.5018265	5.5494408	4.8385944	5.4180481	6.5530545	4.9705222	6.5358817	4.7058936	4.6254317	5.9383217	5.7719447	5.5558377	1.7187027	4.2023717	5.8648937	5.6543657	5.8475057	5.8326947	5.2501847	5.9232387	2.4120627	6.8849647	6.3674187	6.4501617	5.9514027	5.6073267	6.0130817	5.7491817	5.0049877	5.0269977	5.8947257	5.4343737	5.6989777	5.5519817	2.7979717	5.5271807	5.3053677	6.1758267	6.3988647	5.6748707	6.2894077
ADCY2	3.24310868014706	2.34657108014706	1.66543198014706	1.99230998014706	2.75678688014706	2.74941308014706	1.51868188014706	2.29225828014706	2.22733068014706	1.83041978014706	2.23249558014706	1.27662718014706	2.46255578014706	2.54855178014706	2.23645628014706	2.42432198014706	3.59280231985294	1.57311131985294	1.73541131985294	2.23863631985294	3.70670431985294	2.94724931985294	2.59462731985294	1.98056231985294	2.02894131985294	1.89858431985294	3.00814231985294	2.23533731985294	3.70403531985294	1.41969331985294	1.39487831985294	1.47645131985294	1.92052231985294	1.86682631985294	1.89788831985294	1.70236431985294	3.13130331985294	3.92655831985294	3.04425631985294	2.72022131985294	2.25456231985294	1.43392131985294	3.33126331985294	2.25852931985294	1.30091831985294	1.39584731985294	1.42423131985294	1.94183831985294	1.39248031985294
ADCY3	8.11611602757353	8.21895312757353	7.70348272757353	7.94522172757353	7.90174762757353	7.81640492757353	7.98108622757353	7.92287042757353	8.09446222757353	8.00009152757353	8.45894352757353	8.02180632757353	7.95837642757353	7.96214752757353	8.26004982757353	7.66582522757353	7.50270147242647	8.04158947242647	8.00809547242647	8.01766847242647	7.77281547242647	7.55324047242647	8.13255347242647	8.23533147242647	7.91478247242647	7.92858747242647	7.59236247242647	7.70705647242647	7.48242947242647	8.43731047242647	8.27234347242647	8.10994947242647	8.12628147242647	8.00706647242647	7.80373747242647	7.66704147242647	7.64488447242647	7.84717047242647	7.76035347242647	8.01652747242647	8.56188447242647	8.52519647242647	8.49498947242647	8.20010447242647	7.70733447242647	7.90766447242647	8.46393547242647	8.23973447242647	8.15531447242647
ADCY4	5.76067516911765	5.69836266911765	6.09434636911765	6.37957726911765	7.03889886911765	6.95561196911765	5.87375736911765	6.52514346911765	6.95448056911765	7.27711936911765	6.84211066911765	6.49963316911765	7.96784376911765	6.81384696911765	6.32224686911765	8.05555376911765	7.99789493088235	6.11673293088235	6.42216593088235	6.20506093088235	7.21563093088235	7.33696193088235	6.37480293088235	7.58355993088235	6.34438793088235	5.99553493088235	6.68290593088235	6.34958493088235	7.67979293088235	5.97508893088235	5.97674093088235	6.48473493088235	5.75152993088235	5.62957493088235	6.48981393088235	6.41542293088235	7.39674593088235	7.02053393088235	7.27985593088235	7.47537993088235	7.31442493088235	6.98934093088235	7.25466393088235	6.77293693088235	7.21004193088235	6.24965393088235	5.77467193088235	6.82364393088235	6.26038893088235
ADCY5	1.33960936966912	1.44953956966912	1.40990476966912	1.55786386966912	1.40575926966912	1.38591636966912	1.36527786966912	1.37975036966912	1.40725016966912	1.46671566966912	1.38888056966912	1.63280256966912	1.38143836966912	1.48900266966912	2.11539126966912	1.52946046966912	1.53127723033088	1.62748923033088	1.89030623033088	1.50943123033088	2.15969223033088	1.80471223033088	1.28726223033088	1.41858923033088	1.20265723033088	1.25208523033088	1.30047223033088	1.38222623033088	1.54934723033088	1.40712923033088	1.31743423033088	1.39954323033088	1.24926123033088	2.02419623033088	1.37988123033088	1.72819723033088	2.07203023033088	1.51429123033088	1.31649323033088	1.45122023033088	1.35008523033088	1.40339823033088	1.94777323033088	1.31479123033088	1.06929523033088	1.32824823033088	1.40774123033088	1.26770423033088	1.26986623033088
ADCY6	1.33185876047794	1.39311816047794	1.37517066047794	1.51190036047794	1.36712446047794	1.35703136047794	1.36705306047794	1.36000546047794	1.35640106047794	1.40221026047794	1.34603866047794	1.49201466047794	1.36314526047794	1.39078236047794	1.30604526047794	1.43626506047794	1.41710153952206	1.42064853952206	1.72740453952206	1.37124153952206	1.52868553952206	1.53864053952206	1.21794053952206	1.62323653952206	1.16174553952206	1.19106953952206	1.27129253952206	1.28981653952206	1.39010653952206	1.21872953952206	1.21870153952206	1.29816353952206	1.17967353952206	1.91601753952206	1.27706853952206	1.60730953952206	1.90358653952206	1.42405953952206	1.26121353952206	1.32320253952206	1.24225653952206	1.27835453952206	1.74285153952206	1.23770953952206	1.17729053952206	1.68207753952206	1.23925353952206	1.18724353952206	1.21456653952206
ADCY7	9.04904240955882	8.92665640955882	9.54155590955882	9.07708980955882	8.83311830955882	8.79889070955882	9.13719960955882	9.28694380955882	8.88602450955882	9.15755500955882	9.40154590955882	9.09420310955882	8.76589730955882	8.70401600955882	9.11561720955882	8.86084050955882	8.34897449044118	9.57122749044118	9.61720049044118	9.24621149044118	8.73949049044118	8.96409049044118	9.35071549044118	9.24707649044118	9.78304449044118	9.91675449044118	9.21020949044118	9.56640849044118	8.46735149044118	9.12981349044118	9.10542449044118	8.55336449044118	8.77592849044118	9.37628349044118	9.46118249044118	9.51086849044118	8.79731749044118	8.95788449044118	8.90042349044118	9.04030949044118	9.51445649044118	8.78103049044118	7.79124549044118	9.40457349044118	9.06614249044118	8.27466649044118	8.36613149044118	8.89489349044118	8.87519349044118
ADCY8	3.38043535349265	1.11795055349265	1.15422885349265	1.29676425349265	1.13573925349265	3.44421965349265	1.10235995349265	1.11294915349265	1.14502925349265	1.08888305349265	1.09932485349265	1.13583875349265	1.08399925349265	2.46006345349265	1.09307305349265	1.10556265349265	1.39672924650735	1.35097724650735	1.38055324650735	1.40430824650735	1.47054324650735	1.36793324650735	1.34974824650735	1.34081824650735	1.51822424650735	1.45925924650735	1.40152224650735	1.42109724650735	1.35696324650735	1.40237524650735	1.34066124650735	1.37411924650735	1.39740124650735	1.43757524650735	1.63987824650735	1.35697924650735	1.40773724650735	1.35220324650735	1.32840224650735	1.36133824650735	1.31639424650735	1.78963424650735	1.36988124650735	1.31830124650735	1.21154224650735	1.37575524650735	2.32044324650735	3.76364524650735	1.39580924650735
ADCY9	6.73172675735294	6.57129575735294	8.30746915735294	6.96193945735294	6.62527755735294	7.20068445735294	6.89115495735294	7.03007365735294	6.90612765735294	7.00866235735294	6.82312555735294	7.49238905735294	5.80358115735294	6.95490795735294	7.01457055735294	5.84767165735294	5.89961784264706	7.33121784264706	7.21721984264706	7.01011784264706	6.48568384264706	6.67003584264706	7.06854884264706	7.13900284264706	8.08127184264706	7.56477884264706	6.53156184264706	7.98825184264706	5.67053284264706	7.09692484264706	6.26746784264706	6.61781284264706	7.39226284264706	7.06225584264706	7.76040884264706	7.63497884264706	5.55785384264706	6.62842084264706	6.41521084264706	6.74631884264706	6.50126684264706	7.17426284264706	6.62607184264706	7.89406284264706	6.44336184264706	6.63178284264706	6.81519884264706	6.73356084264706	7.02975184264706
ADCYAP1	1.09794879871324	1.05406159871324	1.12598039871324	1.08079079871324	4.51746279871324	1.11921359871324	1.11242549871324	1.12530419871324	1.15673249871324	1.14141229871324	1.10780749871324	1.11258799871324	1.11352789871324	1.11278519871324	1.10809529871324	1.12179389871324	1.08064920128676	1.15442220128676	1.17856220128676	1.13964120128676	1.21739620128676	1.19838220128676	1.15763120128676	1.11752120128676	2.71797320128676	1.15053120128676	1.08788920128676	1.12413520128676	1.14124020128676	1.21808920128676	1.23089520128676	1.17146620128676	1.19214020128676	1.15339720128676	1.13778320128676	2.13545020128676	2.20672520128676	1.13918020128676	2.12636020128676	2.14697820128676	1.15572320128676	1.14713920128676	1.15256520128676	1.21556320128676	0.976815201286764	1.16109720128676	1.25514520128676	1.42274220128676	1.14534920128676
ADCYAP1R1	3.03521682279412	3.11806132279412	3.15555512279412	1.80035682279412	2.67700232279412	3.10304442279412	3.05532302279412	3.22710362279412	3.27346422279412	2.59076372279412	3.38343822279412	2.85099532279412	3.73042692279412	3.26676042279412	2.90442922279412	3.40296322279412	3.40184407720588	3.57476807720588	3.21459307720588	3.58614307720588	4.14685207720588	4.49148207720588	3.23316907720588	3.27780107720588	3.38523307720588	3.70819507720588	3.49567507720588	2.93864107720588	5.28530407720588	0.895114077205881	2.04379007720588	1.21384307720588	2.27318007720588	3.51341507720588	3.56201007720588	2.11959207720588	3.97134807720588	4.00857707720588	3.47320807720588	2.92723307720588	2.36243807720588	3.53137107720588	4.65718007720588	3.09622907720588	2.90837907720588	1.24210007720588	2.10010307720588	0.896267077205881	1.88514007720588
ADD1	6.43236344356618	6.64075234356618	6.35461854356618	6.40281594356618	6.52697524356618	6.56398664356618	6.13674884356618	6.41128784356618	6.95196544356618	6.47606244356618	6.25910294356618	5.97876864356618	7.03829944356618	5.95572834356618	6.23120214356618	6.45281074356618	6.46222185643382	6.60788685643382	6.57187985643382	6.67268185643382	6.88950285643382	7.07218085643382	6.81122785643382	6.37818885643382	6.15028485643382	6.39324485643382	6.70281685643382	6.31837285643382	6.82260485643382	5.72062485643382	5.67299485643382	5.74399785643382	5.79613785643382	6.58661485643382	6.62605685643382	6.76662185643382	6.97924285643382	6.57032285643382	6.37598885643382	6.63789185643382	6.85347685643382	6.76455385643382	6.47591285643382	6.61103885643382	6.85860285643382	5.91888085643382	5.91563385643382	6.10258285643382	5.54201685643382
ADD2	3.39475887058824	3.24789087058824	2.42522437058824	2.75602027058824	2.41541067058824	2.49743787058824	2.31516527058824	2.47040517058824	2.67912867058824	2.72750717058824	2.96064927058824	2.41798497058824	1.94841537058824	2.86384627058824	2.66089357058824	2.29547207058824	2.38623422941176	2.37714522941176	2.54096722941176	2.43237222941176	2.58203822941176	2.80988722941176	2.59308122941176	2.28824322941176	2.30830122941176	2.99087422941176	2.28838422941176	2.31059622941176	2.61797022941176	2.53597522941176	2.80777022941176	2.93148622941176	2.96784822941176	3.26218022941176	2.30978622941176	1.29603422941176	2.62091122941176	2.75527222941176	1.98907122941176	2.45870022941176	2.14222622941176	2.93207722941176	3.34013622941176	2.67661522941176	2.74272622941176	2.90486822941176	3.44427422941176	2.87423222941176	2.67892522941176
ADD3	11.1716228408088	10.9809755408088	10.8783815408088	10.6887181408088	10.3368640408088	9.95065364080882	11.0421984408088	10.5093204408088	9.94460274080882	10.5003216408088	10.3874867408088	10.8748997408088	10.0011205408088	10.4934612408088	10.7283388408088	9.69379794080882	10.1707079591912	10.5296209591912	10.8283319591912	10.8230709591912	10.0421289591912	10.2988089591912	10.6844169591912	10.6597519591912	11.2398579591912	11.0843879591912	10.8008889591912	10.8932489591912	9.73929895919118	11.1190569591912	11.0621209591912	10.6557219591912	10.6125319591912	11.0898129591912	10.8932489591912	10.8204119591912	10.2031989591912	10.3090799591912	10.2194189591912	10.4290399591912	9.63298195919118	9.94045095919118	9.13927695919118	10.2555819591912	10.1127029591912	10.7145659591912	10.7699319591912	10.3350099591912	10.5987239591912
ADD3-AS1	4.25103395680147	3.29281945680147	4.80732285680147	4.39130805680147	3.88619045680147	3.73913725680147	4.54359675680147	4.59589505680147	3.38768255680147	4.39150225680147	3.30920945680147	4.58320895680147	5.17913275680147	4.41138485680147	4.45702925680147	3.11905845680147	2.26691264319853	3.73645464319853	3.94058264319853	3.60501964319853	3.06658464319853	3.71599364319853	4.60150364319853	4.49369764319853	4.36177564319853	3.72236264319853	4.47733064319853	4.02219064319853	4.29118564319853	4.29311364319853	4.71032464319853	4.28913464319853	4.31463764319853	4.09771364319853	4.09595864319853	4.33089964319853	4.50684764319853	2.99662964319853	4.26165764319853	4.16258864319853	3.84357864319853	4.66335164319853	4.38799064319853	4.12873664319853	4.29694764319853	4.86287064319853	4.40752964319853	4.44355264319853	5.19624964319853
ADGB	1.50299127794118	1.22385697794118	1.52686807794118	1.22899627794118	1.20064777794118	1.52052807794118	1.17887257794118	1.58912097794118	1.18859007794118	1.22762037794118	1.56946467794118	1.52549187794118	1.95109187794118	1.22518207794118	1.62116507794118	1.24163717794118	1.14460062205882	1.18377162205882	1.27808662205882	1.58783662205882	1.27640762205882	1.73740462205882	1.58667162205882	1.18192462205882	1.07630662205882	1.69178362205882	1.08341362205882	1.60438862205882	1.17329862205882	1.14478762205882	1.99071562205882	2.20978362205882	1.08311362205882	1.88148462205882	1.12527262205882	1.17425162205882	1.31669662205882	1.15653262205882	1.73872262205882	1.13709962205882	1.12502862205882	1.41870562205882	2.10099162205882	1.71879462205882	1.57237662205882	1.12327562205882	1.18473162205882	1.54734662205882	1.40766462205882
ADH1A	1.39280623455882	1.47014153455882	1.44761003455882	1.49255693455882	1.40239263455882	1.56361813455882	2.09979853455882	1.40147153455882	1.62408003455882	1.38271313455882	1.55891963455882	1.44124973455882	1.36818063455882	1.44842893455882	1.39773363455882	1.40022283455882	1.48075096544118	1.40971296544118	1.51211696544118	1.58320796544118	2.31761196544118	1.51727896544118	1.33001896544118	1.23641896544118	1.31485296544118	1.30347296544118	1.35070096544118	1.44269896544118	1.31471096544118	1.78301696544118	1.42628096544118	1.47439796544118	1.33392996544118	1.99665596544118	1.28309096544118	1.56766996544118	1.58998996544118	1.30069096544118	1.24965896544118	3.11633596544118	1.27366896544118	1.20772396544118	1.36463096544118	1.26027296544118	1.00001296544118	1.32263096544118	1.41218096544118	1.32670696544118	1.83676096544118
ADH1B	1.33996028125	1.37797198125	1.37513698125	1.40052408125	2.61290378125	1.33710848125	1.35852318125	1.34661588125	1.50306068125	1.32259378125	1.99622738125	1.36935508125	1.31762468125	1.37164538125	1.34719388125	1.74473078125	1.47702101875	1.46550301875	1.52579501875	1.62274401875	2.51529501875	1.56841701875	1.37388101875	1.28554701875	1.35968301875	1.26154801875	1.38193801875	1.44896701875	1.36210901875	1.91403201875	1.43422701875	1.47202401875	2.38167301875	2.05877601875	1.31473101875	1.54124201875	1.51579601875	1.32262101875	1.28392601875	1.36884501875	1.30165101875	1.25225501875	1.47340601875	1.32758001875	1.80495901875	1.35994101875	1.57320201875	1.35361701875	1.25893001875
ADH1C	1.50313971084559	1.56327551084559	1.50654251084559	1.56109231084559	1.73257291084559	1.55413231084559	1.64995421084559	1.50987281084559	2.18006641084559	2.40811761084559	1.55580211084559	2.66085621084559	3.17674931084559	1.54393761084559	1.95099121084559	3.34212991084559	0.62795318915441	2.59535418915441	0.60436618915441	2.80719618915441	0.69587318915441	3.12558518915441	1.89354218915441	1.76707618915441	1.75903318915441	1.82456718915441	2.54619518915441	2.18609818915441	1.62954718915441	2.16751118915441	1.93027218915441	0.60644818915441	1.92827218915441	2.31713818915441	1.45465018915441	0.64047518915441	2.28357418915441	0.73256118915441	3.04538718915441	2.37226018915441	3.05855318915441	1.72378218915441	3.66080518915441	2.64856218915441	2.21143918915441	0.62587318915441	0.73094618915441	3.06015818915441	2.68345118915441
ADH4	2.61483086525735	1.07467086525735	1.12593966525735	1.90635826525735	1.28881266525735	1.02268796525735	1.36306376525735	1.75553116525735	1.11223346525735	2.25792496525735	2.35386826525735	1.11191536525735	1.10162126525735	1.09017146525735	1.96890606525735	1.09336546525735	1.24718293474265	1.22761793474265	1.26975193474265	1.24711693474265	1.22263093474265	1.22711093474265	1.17370793474265	1.59887193474265	2.51151793474265	1.35092993474265	1.21658093474265	2.28996093474265	1.22640693474265	3.45861393474265	1.21333493474265	1.24081693474265	1.22691393474265	1.29579893474265	1.56645493474265	2.42112993474265	1.25259093474265	1.24287893474265	1.48290793474265	1.22958793474265	1.17315693474265	1.29191893474265	1.19920393474265	1.13893493474265	1.20028693474265	2.29014593474265	1.21215993474265	1.67259193474265	2.35774493474265
ADH5	6.77677465496324	6.55753105496324	6.83031195496324	6.41799555496324	5.92442925496324	5.96564965496324	6.65426805496324	6.27607865496324	5.31011405496324	6.27807555496324	6.01228305496324	6.74943675496324	5.21283295496324	6.12938515496324	6.33469635496324	5.25102505496324	6.11288754503676	6.54628854503676	6.76753454503676	6.48987254503676	4.90253154503676	5.73841354503676	6.50001454503676	6.38906154503676	6.82071154503676	6.93000354503676	6.44668554503676	6.78128954503676	5.23674754503676	6.22048354503676	6.40487754503676	6.20554154503676	6.11716554503676	6.83350654503676	6.66837754503676	6.74345254503676	5.91415654503676	5.82358354503676	5.98384754503676	5.86790854503676	5.77710254503676	5.60496854503676	5.54645654503676	6.20396254503676	5.92969154503676	6.11421354503676	6.20081354503676	5.71489354503676	6.06001954503676
ADH6	1.142339246875	1.104634546875	1.140919846875	1.110531646875	1.117698646875	1.088907546875	1.132242146875	1.128436046875	1.368428946875	1.124994946875	1.131816746875	1.122450946875	1.122680346875	1.120736146875	1.139918746875	1.172360346875	0.940486053124999	1.508288053125	1.635339053125	0.950899053124999	1.708841053125	0.948447053124999	0.930779053124999	0.897949053125	0.944599053124999	1.216999053125	0.940571053124999	0.924121053124999	0.927445053124999	1.006756053125	0.988377053124999	0.953351053124999	0.965977053124999	0.966825053124999	1.428095053125	0.917271053124999	0.924352053124999	0.935529053124999	1.603917053125	0.955122053124999	0.918139053124999	0.928697053125	3.958945053125	0.939544053124999	1.069630053125	0.947847053125	0.955866053125	0.955211053124999	0.934582053124999
ADH7	1.28791157242647	1.37118987242647	1.33917187242647	1.47039017242647	1.76333067242647	1.33023177242647	1.31746617242647	1.31458557242647	2.19840447242647	1.32064307242647	2.27148617242647	1.43800867242647	1.30243437242647	1.75500827242647	1.29012637242647	1.38948947242647	1.47422802757353	1.48665902757353	1.63972602757353	1.56842702757353	2.07453402757353	1.61204002757353	1.30171602757353	1.35005302757353	1.27291202757353	1.27043502757353	1.52187002757353	1.37535902757353	1.45231102757353	1.49921902757353	1.36069302757353	1.39272102757353	1.89159802757353	1.95018102757353	1.33295302757353	1.62287402757353	1.70009902757353	2.00158902757353	1.30256702757353	1.40536802757353	1.43533702757353	1.49487102757353	1.61280702757353	1.30893902757353	1.30928402757353	1.29985302757353	1.48350602757353	1.99630902757353	1.27177202757353
ADHFE1	5.54273371948529	5.2827870194853	5.89817581948529	5.13302931948529	5.34114261948529	4.91271061948529	5.98170431948529	5.4610895194853	4.4812857194853	5.39988791948529	5.01531821948529	5.65239241948529	4.9079384194853	4.34487301948529	5.01814061948529	4.04547321948529	4.85611648051471	5.60408348051471	5.90025348051471	5.44495048051471	4.68298048051471	4.93834748051471	5.11603748051471	5.1320064805147	5.3147084805147	5.48703848051471	5.01835348051471	5.5190854805147	4.28024648051471	5.86413648051471	5.51602848051471	5.42305648051471	6.11926148051471	5.45558948051471	5.12053348051471	5.79728948051471	3.7724784805147	4.94279248051471	4.60035048051471	5.07336748051471	4.2813744805147	4.53141048051471	3.33850048051471	5.2509124805147	5.39582748051471	5.56743148051471	5.8364144805147	5.23171148051471	5.54419348051471
ADI1	7.51002316801471	7.49261616801471	7.57512076801471	7.88199946801471	7.35629546801471	7.42915236801471	7.78601086801471	7.36741356801471	7.61438396801471	7.51500326801471	7.27899326801471	7.75292516801471	6.44766026801471	7.74882056801471	7.86095796801471	7.49883736801471	7.67264303198529	7.32016003198529	7.43803003198529	7.13475603198529	7.15396003198529	7.33076803198529	7.41409303198529	7.73639103198529	7.58120503198529	7.61234303198529	7.63227703198529	7.74530103198529	7.43412603198529	7.85285703198529	7.70218803198529	7.62704903198529	7.64567603198529	7.44221903198529	7.56300003198529	7.55422003198529	7.68461203198529	7.26935903198529	7.61727203198529	7.77808603198529	7.20672603198529	7.44837503198529	6.65758403198529	7.53415903198529	7.36849103198529	7.80044603198529	7.50687703198529	7.72195603198529	7.61428703198529
ADIG	1.03657510073529	1.07639120073529	1.05100220073529	1.09369670073529	1.04915110073529	1.03750170073529	1.05768420073529	3.76822610073529	1.02596180073529	1.08709910073529	1.03597170073529	1.09430420073529	1.06366340073529	1.05105110073529	1.00231100073529	1.10814020073529	1.19068499926471	1.16294199926471	3.58236799926471	1.14564699926471	1.16694699926471	1.16931399926471	1.14568899926471	1.18525299926471	1.13155599926471	1.13188199926471	1.14234199926471	1.15646799926471	1.16257999926471	1.12855299926471	1.11402399926471	1.17369499926471	1.11767099926471	1.16395599926471	1.14229499926471	1.20174599926471	1.24399899926471	1.18707999926471	1.14697699926471	1.15139699926471	1.14929999926471	1.15226399926471	1.21286399926471	1.14896699926471	1.16257999926471	1.10939399926471	1.14188399926471	1.13529899926471	1.12420499926471
ADIPOQ	4.68740127830882	0.988290378308824	0.979495678308824	1.01397207830882	0.972482078308824	0.942763078308824	0.982657778308824	0.978069278308824	0.969954078308824	1.20061697830882	0.933421578308824	0.996544678308824	1.07144397830882	0.966657578308824	5.39596377830882	1.03338277830882	1.25059602169118	1.21240602169118	1.25096102169118	1.24027602169118	1.24620502169118	1.21781502169118	1.21004002169118	1.65588002169118	1.20467102169118	2.29494602169118	1.20548502169118	2.14334102169118	1.21885002169118	1.19892602169118	1.20471402169118	1.23782402169118	1.20898602169118	1.25243102169118	2.78917802169118	1.23263002169118	1.25467402169118	2.26075202169118	2.59930402169118	2.17972102169118	1.19670102169118	2.83577302169118	1.24636202169118	1.22175202169118	1.10615902169118	1.21292102169118	1.22816102169118	1.24510602169118	1.90202102169118
ADIPOQ-AS1	1.77299354889706	1.55549484889706	2.03453514889706	1.74892844889706	2.58137074889706	2.68718984889706	1.88659294889706	2.04192534889706	2.12098904889706	2.03898794889706	1.32200484889706	1.70143544889706	2.71090574889706	2.23677474889706	1.62321714889706	2.12104114889706	2.41921045110294	1.88176445110294	1.63109745110294	2.52432745110294	1.49158145110294	2.20989645110294	1.78396445110294	2.42728945110294	1.47576545110294	1.51814045110294	2.48687545110294	1.80068445110294	2.80392445110294	2.10692745110294	1.88834145110294	1.70501445110294	1.70781345110294	1.77737345110294	2.46789845110294	2.21553645110294	2.50962645110294	2.54542445110294	1.86463045110294	1.82073945110294	1.50165945110294	1.71819245110294	1.85858745110294	1.82819145110294	1.77675545110294	2.00055645110294	2.42713945110294	2.42044245110294	1.96027645110294
ADIPOR1	9.67559983694853	9.69851493694853	9.35011083694853	9.36606123694853	10.7157287369485	10.6394823369485	9.00590663694853	9.86438673694853	11.1061505369485	10.1761491369485	10.0605065369485	9.26002713694853	10.1984218369485	10.8643121369485	9.44674983694853	11.3140832369485	11.2700623630515	8.47198836305147	9.12421136305147	9.77552436305147	11.8146853630515	11.3809023630515	9.53774736305147	10.4182163630515	8.69236936305147	9.37789436305147	10.1865833630515	8.99680536305147	11.7435833630515	9.50560136305147	9.40119436305147	12.0856513630515	10.2197393630515	9.18785336305147	9.34942136305147	8.22948736305147	11.1360613630515	11.2955513630515	10.2959253630515	10.8622823630515	9.34340436305147	9.34083736305147	11.3356643630515	9.40404836305147	10.8104933630515	10.4507573630515	9.30566436305147	10.8928803630515	8.80280236305147
ADIPOR2	8.08862737003676	8.08129527003677	8.32824027003676	7.95423437003676	7.97144077003676	8.01073117003676	8.16761877003676	8.09953347003676	8.03185627003676	7.73817197003676	8.25830067003676	8.50668117003676	8.11069007003676	7.99297617003676	8.02710277003676	7.69279367003676	7.27127282996324	8.15927182996324	8.09743582996323	7.71221082996324	7.50179482996324	7.78953482996324	8.07039382996324	7.95080782996324	8.24507482996323	7.87327082996324	7.85041382996324	7.94126582996324	7.25421182996324	8.55963682996324	8.55476782996324	8.42315482996324	8.93702982996323	7.68764382996324	7.90746382996324	7.86831382996324	7.54272782996324	7.47609182996324	8.25669582996324	8.01449482996324	8.28961482996324	8.22631382996324	7.48866182996324	8.33738682996324	7.74864382996324	8.83518082996324	8.72115982996324	8.51621782996324	8.65451282996324
ADIRF	2.09606272830882	2.20282482830882	1.47015112830882	1.95724352830882	0.655681928308823	2.73630742830882	2.95619632830882	1.06118752830882	2.89717852830882	0.653934628308823	3.33653832830882	1.99687912830882	3.44758082830882	0.645367028308823	0.959133828308823	2.36221652830882	1.50421447169118	5.43859347169118	1.49704147169118	1.50235647169118	1.46228747169118	1.47675647169118	2.21427547169118	1.42999047169118	1.40877647169118	2.95315147169118	1.50386747169118	1.47115747169118	1.48039847169118	1.51986747169118	2.71670947169118	1.46511947169118	2.78236947169118	3.17074347169118	1.46515447169118	1.46920847169118	1.48566747169118	1.49003447169118	1.85529947169118	1.49652347169118	1.44013347169118	1.48315847169118	1.48592447169118	1.42292447169118	1.64901147169118	3.48801847169118	3.47358747169118	2.80492547169118	1.44622447169118
ADIRF-AS1	3.028719759375	1.847924059375	0.823849359375	2.430304559375	0.831670359375	0.936195759375	2.523459959375	0.825518159375	0.852632659375	1.599016159375	0.845650959375	2.199288659375	1.145790459375	2.450324359375	1.145877759375	0.817620859375	1.139434240625	1.828877240625	1.136328240625	1.152251240625	1.182421240625	1.163356240625	1.170713240625	1.166428240625	1.501365240625	2.536879240625	1.160221240625	1.153009240625	1.142407240625	1.187500240625	2.046363240625	1.143637240625	2.607489240625	1.158605240625	1.137885240625	1.150685240625	1.125863240625	1.121375240625	1.134034240625	1.145273240625	1.151150240625	1.142704240625	1.156470240625	1.783023240625	3.030968240625	3.131174240625	2.361690240625	1.178709240625	2.761224240625
ADK	7.99774671176471	7.85753211176471	7.03403681176471	7.34629941176471	6.69652571176471	7.27809701176471	7.36620481176471	7.03053741176471	6.66538471176471	7.19091511176471	7.58822861176471	7.37876401176471	5.98122611176471	7.04836701176471	7.32516521176471	6.61799021176471	6.86043048823529	6.89644748823529	7.09400048823529	6.95878848823529	6.11858448823529	6.43414248823529	7.68333348823529	7.59528748823529	7.52926248823529	8.30217048823529	7.22782948823529	7.53107348823529	5.90734348823529	7.56854848823529	7.34934048823529	7.25076948823529	7.92534148823529	7.41437348823529	7.26637548823529	7.47056548823529	6.43225648823529	7.31063748823529	7.38577448823529	6.97802948823529	7.43092348823529	7.78353948823529	6.68938548823529	7.30342848823529	6.79771248823529	7.07448948823529	6.96731548823529	6.44277248823529	7.02435048823529
ADM	8.92349218308824	9.59312748308824	9.51161428308824	11.1153343830882	11.3172099830882	10.6006790830882	8.67585668308824	9.28169948308824	11.6370921830882	10.7740938830882	11.7223766830882	10.0380993830882	11.8843217830882	11.5630553830882	10.6703854830882	11.0298553830882	10.5878679169118	10.8771349169118	10.1325079169118	9.87533491691176	10.6864229169118	9.93976691691176	11.0108699169118	9.76455091691176	11.0638009169118	9.40713491691176	10.8866539169118	9.99410691691176	11.8737089169118	9.90020491691176	10.4027829169118	10.9558069169118	9.80490391691176	10.0312879169118	11.1056659169118	10.2787549169118	10.9718139169118	10.4601859169118	10.8843539169118	10.3693479169118	12.4871029169118	9.65277891691176	9.77059391691176	9.29291291691176	10.4480609169118	10.3216909169118	11.0199579169118	11.5754059169118	11.7992259169118
ADM2	5.18578979650735	5.00471709650735	4.98039029650735	4.90277399650735	5.68735899650735	5.25025689650735	5.42596439650735	4.94682699650735	5.50800579650735	4.98699329650735	5.07226899650735	4.66859819650735	5.51110819650735	5.59202039650735	4.96232069650735	5.62204619650735	5.98193410349265	5.10251310349265	4.90661610349265	5.21167110349265	6.42537010349265	5.72337810349265	4.80146610349265	5.31492010349265	4.73561110349265	4.33915710349265	5.39880310349265	4.81045510349265	6.77869210349265	4.58217410349265	4.72837110349265	4.70396510349265	4.81080410349265	5.18745010349265	5.12851710349265	4.82034710349265	5.84351110349265	5.68564010349265	5.49956910349265	5.54881210349265	5.23840410349265	5.22978710349265	6.13570610349265	4.60446510349265	5.70406410349265	4.80695510349265	4.81093710349265	4.82268810349265	4.63397310349265
ADM5	1.34956997977941	1.48208847977941	1.43933727977941	1.59771187977941	1.43402357977941	2.26317797977941	1.37427637977941	1.39999657977941	1.44165087977941	1.48829067977941	1.41232797977941	1.68772827977941	1.39282217977941	1.51423097977941	1.33930307977941	1.57745687977941	1.57416492022059	1.65143392022059	1.93296292022059	1.57265092022059	2.22034692022059	1.86368192022059	1.30104592022059	1.43743992022059	1.21189492022059	1.26053092022059	1.30420192022059	1.40569492022059	1.58501692022059	1.44214092022059	1.33279292022059	1.44448492022059	1.26419292022059	2.09664592022059	1.39684892022059	1.79940592022059	2.11528692022059	1.54973792022059	1.32430792022059	1.47687992022059	1.36486492022059	1.42035692022059	1.97077092022059	1.32963792022059	1.06151792022059	1.47762892022059	1.41460192022059	1.27847992022059	1.28084092022059
ADNP	8.99955896544118	8.88990946544118	8.96161576544118	8.88167326544118	8.62000136544118	8.43753196544118	8.99216686544118	8.80137766544118	8.52533766544118	8.62766746544118	8.44879046544118	8.80547256544118	8.30439296544118	8.59249386544118	8.86028076544118	8.09642876544118	8.09582553455882	8.58718953455882	8.87991653455882	8.80375953455882	8.18860453455882	8.48673553455882	8.92612553455882	8.70156753455882	8.88549753455882	8.82764853455882	8.66202253455882	8.81791153455882	7.93523353455882	9.13343853455882	9.11381553455882	8.88697653455882	9.04297453455882	8.91280553455882	8.70026553455882	8.83074153455882	8.21173953455882	8.53053053455882	8.51769753455882	8.71078053455882	8.18352253455882	8.47288053455882	8.20268553455882	8.77606053455882	8.45108953455882	8.94384853455882	9.16318453455882	8.69747053455882	9.00350353455882
ADNP-AS1	4.61261485330882	4.60195935330882	4.82182995330882	4.56567415330882	4.36179225330882	4.23327535330882	4.75775855330882	4.87251625330882	4.33231205330882	4.57177215330882	4.28857135330882	4.57522685330882	4.59019055330882	4.56813515330882	4.83944375330882	3.33411845330882	4.20677964669118	4.69052064669118	4.66078864669118	4.55128964669118	4.49658264669118	3.90034664669118	4.17385964669118	4.54868164669118	5.18194464669118	4.60651864669118	4.48082564669118	4.81134864669118	4.10180364669118	4.94454664669118	4.89330164669118	4.93401364669118	4.66442564669118	4.52813364669118	4.09578464669118	4.25735864669118	3.53046864669118	3.53788064669118	4.68698364669118	4.45210064669118	4.73029364669118	3.99694464669118	4.10917364669118	4.77018764669118	4.18176364669118	4.83348264669118	5.09343064669118	4.57856664669118	4.82301464669118
ADNP2	5.08223757371324	5.26011547371324	5.15230777371324	5.23690057371324	4.80408347371324	5.06711347371324	5.15230777371324	4.70263167371324	5.11567247371324	4.93545667371324	4.68171677371324	5.15133787371324	4.54458227371324	4.77651937371324	5.22639127371324	5.08319297371324	4.88329652628676	5.20716752628676	5.59109252628676	5.12087452628676	3.93984452628676	4.06703052628676	5.13692952628676	4.67347352628676	5.07523852628676	5.43225052628676	5.34167452628676	5.01320352628676	3.92805352628676	5.33861352628676	5.35691552628676	5.37299752628676	5.34343652628676	4.84048552628676	5.10038252628676	5.71151552628676	5.71280152628676	4.79968952628676	4.62980852628676	4.56709752628676	4.57999152628676	5.03663952628676	3.18256052628676	4.97792452628676	4.61396252628676	5.56542152628676	5.74296752628676	5.24787252628676	5.58657652628676
ADO	5.65271592702206	4.91105072702206	5.42531042702206	5.12715132702206	4.06053412702206	4.71102352702206	5.32056642702206	5.05530542702206	4.61864512702206	4.75409402702206	5.19774922702206	5.46868872702206	3.98266222702206	4.80912522702206	5.33345862702206	4.52668702702206	4.88426477297794	4.93919577297794	5.39860777297794	4.82508577297794	3.68854177297794	4.74016277297794	5.43042877297794	5.23109677297794	5.79237377297794	5.88564177297794	5.18990377297794	5.33359177297794	3.79658977297794	5.23622977297794	5.16589977297794	4.66803077297794	4.46402677297794	5.38534477297794	5.45670477297794	4.89531377297794	4.72585677297794	4.88644877297794	4.29916077297794	5.08829077297794	5.03370877297794	4.77745977297794	4.41586377297794	5.20850677297794	4.97891977297794	4.80692977297794	4.62903877297794	4.96764077297794	4.82221177297794
ADORA1	3.09932237941177	4.40963397941177	3.54044107941177	3.27319937941177	4.90159687941177	4.47009117941177	2.62838407941177	3.82721057941177	3.35787977941177	3.53937897941177	4.55520557941177	5.80424747941177	2.94561787941177	5.45244667941177	4.20733227941177	5.43369307941177	6.71036052058823	2.49642652058823	2.44641452058823	4.43758352058823	7.27612552058823	6.48391052058823	4.41924952058823	5.26851852058823	2.63740152058823	4.15861552058823	5.36410552058823	3.10949652058823	7.35187052058823	2.58371152058823	1.88315152058823	2.30704052058823	2.80588352058823	3.22910152058823	3.76640152058823	0.881943520588234	5.99063352058823	5.87530352058823	5.32181752058823	5.23020952058823	3.23221052058823	3.69922252058823	8.16970952058823	3.03303452058823	4.68554852058823	3.50771052058823	0.982592520588234	4.42807352058823	2.02379452058823
ADORA2A	4.08912109356618	4.10150379356618	3.82190629356618	3.94157029356618	4.00346689356618	4.56926679356618	4.45902989356618	3.74942339356618	4.24217519356618	3.94859799356618	3.47659079356618	3.93955789356618	3.98092779356618	4.06238899356618	3.80160719356618	4.06017949356618	3.47536390643382	3.94524390643382	2.79970190643382	3.92670290643382	1.86403890643382	3.80912990643382	3.77426690643382	4.61054590643382	3.95292790643382	4.70801990643382	4.14614990643382	3.56749690643382	4.32593690643382	4.79259490643382	4.84495690643382	4.64973190643382	4.73170590643382	3.86455190643382	4.19824090643382	3.86952790643382	3.55125290643382	1.75109690643382	3.71352590643382	4.09613590643382	4.08777690643382	4.71035990643382	3.18234190643382	4.07950390643382	2.77929890643382	5.15197190643382	5.21588090643382	4.54814790643382	5.07852790643382
ADORA2A-AS1	3.87489263511029	4.04718943511029	3.88054743511029	3.94836563511029	5.06102143511029	5.00752313511029	3.24394943511029	4.24607593511029	4.51371243511029	4.05632483511029	4.40143803511029	3.73495273511029	4.72082603511029	4.95797333511029	3.97187633511029	5.34113343511029	5.94541746488971	3.67214146488971	4.25045946488971	4.22814846488971	5.78752146488971	5.24854746488971	4.40456246488971	5.46489446488971	3.54141246488971	3.99438146488971	4.72457746488971	4.12953046488971	5.77965246488971	2.70617946488971	3.20392846488971	3.67330846488971	3.23016146488971	4.15855546488971	4.32961846488971	3.58325846488971	5.70146646488971	5.34423146488971	4.38800346488971	4.80363246488971	4.62072346488971	4.35324046488971	5.65453846488971	4.22851746488971	5.45202546488971	3.08878246488971	2.68855246488971	4.00509146488971	2.70906046488971
ADORA2B	4.560945975	4.635254775	4.668237675	5.120109775	4.327643275	4.856659475	4.883401475	5.092028975	4.701782775	5.162483175	4.266647875	5.184446075	3.573798575	4.332501475	5.223246975	4.131112875	4.162974325	4.562225325	5.195474325	4.472464325	5.201163325	4.103195325	4.780475325	4.370833325	4.572313325	5.491636325	3.265391325	4.721187325	3.994079325	5.110735325	5.663262325	4.974548325	5.310259325	4.195208325	4.098193325	4.553172325	4.719881325	4.997554325	4.077613325	4.499972325	3.686430325	5.567573325	3.768740325	5.709319325	3.955218325	5.055772325	5.262746325	4.703566325	5.060794325
ADORA3	0.8877222375	3.6747745375	0.8920190375	3.0065330375	3.1833590375	4.1444791375	3.3729210375	3.8585097375	3.5728106375	4.1331678375	3.0328509375	4.7415857375	2.3817188375	3.4689020375	3.6337562375	2.3441485375	3.2680371625	2.6878901625	3.0253721625	1.6457411625	2.0765141625	1.6109691625	2.2829891625	2.9315401625	2.9083031625	4.5901411625	2.3816111625	4.6350391625	1.5597931625	4.8846881625	4.2480541625	4.8265301625	4.5223731625	1.7514571625	1.5536721625	1.5847231625	1.5477861625	1.5251381625	3.8097981625	3.7015961625	3.4470871625	3.7749101625	1.5710051625	4.5970721625	2.1164981625	4.3929601625	3.6732321625	4.2463531625	5.1714551625
ADPGK	7.33161010110294	7.18162150110294	7.15838900110294	7.40184840110294	7.07022420110294	6.68399110110294	7.31680920110294	7.45025540110294	7.22183490110294	7.51827900110294	8.00410770110294	7.59391180110294	7.70547540110294	7.11230520110294	7.47947210110294	6.85401480110294	6.35085059889706	7.80934359889706	7.39165059889706	7.40066559889706	6.61191359889706	7.04920159889706	7.24914759889706	6.69743859889706	7.32729259889706	7.02715559889706	6.88864759889706	7.21072559889706	6.37832659889706	8.22614359889706	8.08363459889706	7.87907159889706	7.89339059889706	7.15289059889706	7.32925659889706	7.48312159889706	6.60240959889706	6.86503559889706	7.34214259889706	7.17457859889706	7.58805359889706	6.95723459889706	6.01252059889706	7.21099159889706	6.77326959889706	8.09689959889706	8.26531559889706	8.14716659889706	8.45177659889706
ADPGK-AS1	1.46509753768382	1.20152223768382	1.19006923768382	1.20384013768382	1.18780053768382	1.20312953768382	1.31708983768382	1.53589503768382	1.18252923768382	1.18255613768382	1.16444263768382	1.20586393768382	1.17361723768382	1.59607153768382	1.41975953768382	1.20143013768382	1.03646286231618	1.00930786231618	1.22063186231618	1.03324686231618	1.07062886231618	1.02964086231618	1.03329086231618	1.02772586231618	1.04129286231618	1.06812986231618	3.48270786231618	1.02228586231618	1.01477586231618	1.02209286231618	0.982066862316176	1.99189586231618	1.33565886231618	1.05281086231618	0.999530862316176	1.96589486231618	1.05075086231618	1.00492486231618	0.998060862316176	1.52397586231618	1.54290986231618	1.86026586231618	1.04068386231618	1.00539886231618	1.37878986231618	1.32760186231618	1.29901286231618	1.55757186231618	1.12214286231618
ADPRH	6.40384414650735	6.28845554650735	6.81555154650735	6.54200604650735	5.92687514650735	6.05731884650735	6.62161194650735	6.47938214650735	6.53266974650735	6.56507894650735	7.21614804650735	6.71391244650735	5.63760294650735	6.48908484650735	6.85789024650735	6.19666604650735	5.32565175349265	7.06154675349265	6.84446375349265	5.93001375349265	5.52257875349265	5.74644975349265	7.18749575349265	6.56068575349265	7.14635575349265	7.28377175349265	6.09015275349265	6.71749775349265	5.12739075349265	6.49775675349265	6.49403575349265	5.97488675349265	6.12099575349265	7.09322675349265	6.47169675349265	6.82906975349265	5.82542375349265	5.92078775349265	6.15543275349265	6.13760275349265	8.17349775349265	7.49836775349265	6.27767275349265	7.35419075349265	6.37572975349265	6.15642275349265	6.24649575349265	6.66465975349265	6.37076675349265
ADPRHL1	2.29485954963235	1.00021674963235	3.05160254963235	1.01515534963235	1.05385944963235	1.40457914963235	2.63386854963235	1.60464254963235	1.90738454963235	1.96790924963235	1.15242274963235	1.04461114963235	2.66194804963235	2.62045954963235	1.26217474963235	1.62790224963235	1.50008885036765	1.51076185036765	3.65652485036765	2.58107685036765	1.50522585036765	1.50992485036765	1.41773785036765	1.47723585036765	1.35965185036765	1.37837685036765	1.47931085036765	2.76822585036765	1.49293785036765	1.45828385036765	1.44812485036765	2.72148185036765	2.88137785036765	1.56741485036765	1.84193785036765	1.52148585036765	1.57269785036765	1.51630085036765	1.45407785036765	1.48461085036765	1.44098485036765	1.51194985036765	1.54050385036765	1.41244185036765	1.52801785036765	2.72181685036765	1.47614085036765	1.40077085036765	1.40181385036765
ADPRHL2	6.16047654338235	6.11054764338235	6.17631504338235	6.49449294338235	6.14976844338235	6.15148524338235	6.49921824338235	6.30502464338235	6.44020984338235	6.20195594338235	7.28689174338235	6.52291824338235	5.77823394338235	6.37014474338235	6.18844694338235	6.36117174338235	5.82858095661765	6.31454695661765	6.09513395661765	5.99339995661765	5.71906995661765	5.95476795661765	6.13726095661765	5.91610595661765	6.04474295661765	6.29936795661765	6.39265895661765	5.97555995661765	5.89481295661765	7.13581995661765	7.18794695661765	6.99354495661765	7.06513495661765	5.67383995661765	6.24308795661765	5.78443795661765	5.60415195661765	5.38138295661765	6.03989295661765	6.10283695661765	7.16713295661765	6.11696695661765	6.06651295661765	6.25778795661765	5.46009195661765	7.51453595661765	7.23368795661765	7.25124295661765	7.18232495661765
ADPRM	7.59013510238971	7.63175710238971	6.40260170238971	6.70535480238971	6.47810910238971	5.76557110238971	7.21436980238971	6.59462010238971	6.39766970238971	6.89140160238971	6.94924920238971	6.90543270238971	5.79908980238971	6.93082500238971	6.99454040238971	6.16738510238971	5.86838169761029	6.75878669761029	7.28548169761029	7.50309469761029	5.90734069761029	6.55402269761029	6.58593269761029	6.91875569761029	6.88770069761029	7.13740469761029	6.21739969761029	7.00884469761029	5.64213269761029	7.24274469761029	7.11677269761029	7.29314569761029	7.14877369761029	6.84223169761029	7.01073469761029	6.88950669761029	6.12616869761029	6.51611469761029	6.68257869761029	6.45204869761029	6.20023069761029	6.60836369761029	5.46095069761029	5.92777269761029	6.60231069761029	7.32393469761029	7.71912669761029	6.71945169761029	6.95878169761029
ADRA1A	4.00438980220588	3.97273980220588	4.50764340220588	3.95951520220588	4.70870590220588	5.07665130220588	3.98987700220588	4.39264730220588	5.03210730220588	4.08710970220588	4.66025890220588	3.49824540220588	4.34194180220588	4.53313110220588	3.91567990220588	4.48343500220588	5.74634789779412	3.47908689779412	4.92236689779412	4.34960489779412	5.28280389779412	5.13660689779412	4.36173789779412	4.22799589779412	4.16716989779412	3.86609989779412	5.20571589779412	3.95851389779412	5.89919289779412	3.63196089779412	3.36226689779412	3.70299889779412	3.75835389779412	3.56840489779412	4.00039589779412	3.57278589779412	4.85970289779412	5.82604189779412	5.36782789779412	4.55557289779412	4.08698989779412	3.79614089779412	5.50338789779412	4.20818189779412	4.29066789779412	3.67513689779412	3.57564089779412	3.82334989779412	3.68448489779412
ADRA1B	1.45974470698529	2.98799610698529	1.09522320698529	1.05752410698529	1.21844150698529	1.09698850698529	1.08868030698529	1.08517390698529	1.13723640698529	1.10042040698529	1.08572410698529	1.85809700698529	1.06485010698529	1.08155560698529	1.07558190698529	2.40287840698529	1.27676209301471	1.33181609301471	1.35201309301471	1.32384309301471	1.48674509301471	1.36222909301471	1.33376009301471	1.29024409301471	1.38031909301471	1.32985609301471	1.27515509301471	1.29466109301471	1.31298109301471	1.41973409301471	1.39345209301471	1.35110809301471	1.36221309301471	1.34463609301471	1.30471109301471	1.33267709301471	1.33501209301471	1.30050509301471	1.57510009301471	2.30466609301471	1.31258709301471	1.31192509301471	1.33652009301471	1.39846309301471	1.11912809301471	1.31663409301471	1.40539409301471	1.37300209301471	1.29734509301471
ADRA1D	1.41494618841912	1.56306058841912	1.50918778841912	1.74083138841912	1.49518248841912	1.45700678841912	1.45567098841912	1.47281128841912	1.53317908841912	1.53364428841912	1.73765108841912	1.74720798841912	1.54806648841912	1.55576058841912	1.40479068841912	1.64672358841912	1.56546611158088	1.61993311158088	1.93316111158088	1.67030511158088	2.11215711158088	1.83127911158088	1.23738311158088	1.39279711158088	1.16660011158088	1.26765311158088	2.36306711158088	1.39961411158088	1.57216011158088	1.28925911158088	1.27670511158088	1.40210011158088	1.22632111158088	2.21003511158088	1.34389811158088	1.87904411158088	2.10905511158088	1.53674511158088	1.27986311158088	1.45285111158088	1.31059811158088	1.36953211158088	1.92778111158088	1.26060411158088	1.65613711158088	2.15248311158088	1.28449011158088	1.21393411158088	1.22973311158088
ADRA2A	1.11226283878676	1.16609483878676	1.84625103878676	2.68753003878677	2.37340573878677	2.10218383878676	1.15179303878676	1.56210983878676	2.68637903878676	1.18709893878676	2.80306913878677	1.22686003878676	3.25103053878677	1.18502483878676	2.16716303878676	2.67634033878677	2.90563026121323	1.52393826121324	1.67691826121324	1.45701226121324	1.55553426121324	1.56424226121324	2.25391626121324	2.54646826121323	1.39623526121324	1.86749026121324	1.40793326121324	1.40805626121324	2.33247126121324	1.41811026121324	2.28134126121323	1.89150926121324	2.46690626121323	1.70565926121324	1.42875726121324	1.50329126121323	1.73887826121323	1.53687426121324	1.41460226121324	2.04676426121324	1.39340326121323	1.45831326121324	1.67242926121323	3.02220026121324	1.32716126121324	3.19143126121324	2.96188326121323	3.17797526121324	2.33164026121324
ADRA2B	1.30068130091912	1.37234340091912	1.35375440091912	1.43181190091912	1.35512640091912	1.35103750091912	1.31195410091912	1.33858710091912	1.35046610091912	1.41094930091912	1.33899370091912	1.51705110091912	2.23035560091912	1.43788110091912	1.29018020091912	1.45508550091912	1.41270969908088	1.55328969908088	1.77929769908088	1.40344169908088	1.96239669908088	1.72632669908088	1.28768169908088	1.40335369908088	1.19688869908088	1.25953969908088	1.27832069908088	1.31177069908088	1.48621469908088	1.38490769908088	1.33076769908088	1.36805269908088	1.25307869908088	1.66493569908088	1.35883169908088	1.53295369908088	1.86963169908088	1.44166269908088	1.31496069908088	1.38998769908088	1.33742869908088	1.39964869908088	1.83813669908088	1.32172569908088	1.05532169908088	1.34640369908088	1.45701669908088	1.28822769908088	1.28035769908088
ADRA2C	2.03351390919118	1.65523830919118	2.13030300919118	2.51031300919118	2.36576170919118	3.00579650919118	0.727486509191177	2.34596940919118	2.33810020919118	2.47653050919118	2.79791580919118	1.76587260919118	2.80269820919118	2.18497070919118	1.91146600919118	2.60255950919118	1.36690329080882	2.88642729080882	1.36801129080882	3.02662729080882	1.36790129080882	1.36837529080882	2.67102629080882	2.04328429080882	2.99892029080882	2.12741729080882	2.34580029080882	1.56353429080882	2.03221729080882	1.43085329080882	3.07586129080882	2.97765729080882	2.32604229080882	2.75559429080882	1.34821229080882	1.33683129080882	3.29128429080882	1.36261229080882	1.55087229080882	1.90247729080882	2.10177029080882	2.57304629080882	1.32799329080882	2.85809329080882	1.94647829080882	2.35587829080882	3.60721929080882	3.08339729080882	2.87309329080882
ADRB1	4.36277861029412	3.32249291029412	5.00071671029412	4.36048131029412	3.18252521029412	3.33353031029412	4.23022961029412	2.58229111029412	3.06036421029412	3.51891461029412	4.73240731029412	5.29798861029412	3.37718631029412	4.34168751029412	4.40137941029412	3.15831841029412	4.32134128970588	2.97458128970588	4.96492328970588	2.80403628970588	3.03969228970588	3.22166828970588	3.47553228970588	3.54359828970588	5.21575528970588	4.42502528970588	3.79370328970588	2.69390728970588	1.30046428970588	3.43255028970588	5.38401528970588	3.69746628970588	4.24177628970588	5.13432528970588	3.86839628970588	6.43657228970588	1.28512128970588	5.12781428970588	3.54982328970588	3.23535928970588	4.12477528970588	4.83727528970588	4.54910728970588	4.25987628970588	1.62801028970588	3.34306928970588	5.19690028970588	4.17276828970588	4.69022228970588
ADRB2	10.4223784799632	10.0762006799632	11.4337379799632	10.0566796799632	9.78973537996324	9.74911507996324	10.7975378799632	10.5161679799632	9.35316267996324	10.2726232799632	10.2456393799632	10.9996130799632	9.79782387996324	9.28914257996324	10.2266212799632	8.91589847996324	8.93497042003676	10.3912814200368	10.7827744200368	10.2221754200368	9.25199442003676	9.87805942003676	10.2736124200368	9.34907642003676	11.0144184200368	10.9631754200368	10.6199084200368	10.8041954200368	8.28092242003676	10.3278794200368	10.3221134200368	9.58801342003676	10.4888144200368	10.8321214200368	11.0368544200368	11.3444024200368	9.41384342003676	9.77233642003676	9.22177842003676	9.28247342003676	10.4117484200368	10.5616864200368	9.77079042003676	10.8133614200368	9.89142542003676	10.1456284200368	10.2448234200368	9.91230142003676	10.1298414200368
ADRB3	3.91743023713235	3.59671643713235	3.82893243713235	3.46569823713235	5.42834743713235	5.73737093713235	3.31608193713235	4.65155303713235	4.31920253713235	4.59732663713235	4.58917393713235	4.32508623713235	6.13405603713235	5.68040903713236	4.49010223713235	7.41081783713235	5.83927616286765	3.82669216286765	3.96288016286765	4.83879216286765	7.28175516286765	6.86793416286765	3.83317516286765	5.92249616286765	2.94890316286765	4.26422916286764	5.56292416286765	3.92467516286765	7.87762616286764	2.83167316286765	3.34359716286765	4.59767416286765	3.78095516286765	3.22997316286765	4.24680816286765	0.782138162867646	6.45743416286765	6.39296916286765	5.51313616286764	6.32078416286765	4.81347316286765	4.30512516286765	7.54821816286765	4.56162616286765	5.60256016286765	3.63214916286765	3.31659416286765	5.00180016286764	2.90297716286765
ADRBK1	11.9527429102941	11.9623838102941	12.0866609102941	12.1474947102941	12.2153883102941	12.1198443102941	12.0866609102941	12.1994687102941	12.3024911102941	12.0821512102941	11.8719482102941	12.1213046102941	12.7511147102941	11.9018393102941	12.1955017102941	11.5727351102941	11.4673566897059	12.4201576897059	12.0237196897059	12.5471886897059	11.8406906897059	11.9837156897059	12.3806446897059	11.9874176897059	12.4949416897059	12.0842086897059	12.0023366897059	12.2957676897059	11.2256226897059	12.1373476897059	11.8810476897059	11.2501236897059	11.7266496897059	12.1809126897059	12.2890346897059	12.6792676897059	11.8951256897059	11.6829866897059	12.5281146897059	12.1075086897059	12.5420806897059	12.9104106897059	11.6169026897059	12.7301986897059	11.9351846897059	11.9563706897059	11.9618666897059	11.9506606897059	12.2358866897059
ADRBK2	10.7395303176471	10.4157527176471	10.1599850176471	10.7024852176471	10.0415803176471	9.86811141764706	10.3926459176471	10.5702382176471	10.3458397176471	10.6496750176471	10.2082257176471	10.3398775176471	8.99768391764706	10.2719086176471	10.4654811176471	9.99247551764706	9.29460178235294	10.8072227823529	10.8509007823529	9.99066778235294	9.26262678235294	9.55787778235294	10.7827257823529	10.1498927823529	10.5710577823529	10.6879487823529	9.77166878235294	10.4312127823529	9.08670078235294	10.4681747823529	10.6390787823529	10.4984307823529	10.3366697823529	10.8006257823529	10.2792837823529	10.6015347823529	9.85577878235294	10.2556007823529	10.0764087823529	10.2605587823529	10.3509607823529	10.6485157823529	9.81932678235294	10.8232067823529	10.2804007823529	10.0822837823529	10.5344827823529	10.0989977823529	10.4326287823529
ADRM1	7.23862787224265	7.52175007224265	7.16434797224265	7.32165777224265	7.38356167224265	7.71639657224265	7.63073177224265	7.39608047224265	7.52013567224265	7.00656867224265	7.47588767224265	7.36057407224265	7.44288147224265	7.38785677224265	7.26692987224265	7.17092067224265	6.94039222775735	7.21872822775735	7.03656522775735	7.23872422775735	7.10912522775735	7.38284922775735	7.17696522775735	7.03782922775735	7.13388122775735	7.16152322775735	7.13852522775735	6.83291222775735	6.90922422775735	7.87389222775735	7.88516122775735	7.75845922775735	7.92286222775735	6.74029822775735	7.16914622775735	7.04818922775735	6.69342522775735	6.88769722775735	7.57310322775735	7.39056422775735	7.72621422775735	7.59588622775735	7.66831122775735	7.30739522775735	6.98103122775735	8.17976722775735	7.87331322775735	8.09343122775735	8.09187922775735
ADSL	6.78622134191177	6.72024234191177	6.35417784191177	6.69479464191177	5.94811324191177	6.38335024191177	6.90093084191177	6.43865244191177	6.08152064191177	6.53285304191177	6.52524774191177	6.96071604191177	4.91436014191177	6.41877704191177	6.63737704191177	5.60469284191177	5.24068115808823	6.58647615808823	6.63474315808823	6.67367615808823	5.66557915808823	5.76576515808823	6.27198415808823	6.12356215808823	6.54599815808823	6.76869715808823	6.24039315808823	6.46574415808823	4.78254415808823	7.23321615808823	7.25780215808823	6.94518515808823	7.06118515808823	6.55455115808823	6.28879315808823	6.30025115808823	5.54699615808823	5.88159115808823	6.51951415808823	6.30969315808823	5.87054015808823	6.21785515808823	5.36815315808823	6.17448215808823	5.65534915808823	6.97545615808823	6.93482515808823	6.99047215808823	7.23449215808823
ADSS	8.14933970569853	7.83240680569853	8.08899910569853	7.91784900569853	7.53146060569853	7.54709280569853	8.23905920569853	7.99776800569853	7.80168000569853	7.54914840569853	7.95997370569853	8.17029630569853	6.61553150569853	8.08490900569853	8.26263330569853	6.97996310569853	7.65870779430147	8.04479179430147	7.89224879430147	7.59024979430147	6.89855279430147	7.36603679430147	7.96299479430147	7.84617179430147	7.60862379430147	8.07354279430147	8.09662479430147	8.06858379430147	7.05590979430147	8.56318579430147	8.48139579430147	8.56983779430147	8.14836079430147	7.89194279430147	7.93924579430147	8.02565479430147	6.99835379430147	7.65436879430147	7.51364979430147	7.81467279430147	7.45178979430147	7.68622879430147	6.85270479430147	8.02657779430147	7.13160079430147	8.14861379430147	8.28142679430147	7.68907879430147	7.96523979430147
ADSSL1	4.91034659099265	4.95883589099265	4.73423309099265	4.85235109099265	3.92447809099265	4.29149089099265	5.11605029099265	4.90134179099265	4.77610239099265	4.78052469099265	3.58603029099265	5.02628889099265	2.78444609099265	5.00589149099265	4.56927559099265	3.97865039099265	3.20739000900735	4.52449100900735	4.87318200900735	4.84755700900735	1.47255900900735	3.79662500900735	4.10850600900735	4.79681100900735	5.07757800900735	4.98996900900735	3.96292000900735	4.20901600900735	2.16478500900735	5.17662500900735	5.16509600900735	5.01866500900735	5.29677900900735	4.50599500900735	4.73875900900735	4.15311000900735	5.03304000900735	4.83153400900735	4.85323300900735	4.29077000900735	4.37947600900735	5.01444400900735	3.78073000900735	4.50762100900735	3.92356400900735	5.32951500900735	5.45366200900735	5.09340100900735	5.43095300900735
ADTRP	4.78444019926471	4.61314499926471	1.46436179926471	3.76826669926471	4.12007039926471	3.13619549926471	4.23555599926471	3.60581699926471	3.81138999926471	5.89395809926471	3.23736639926471	1.51459419926471	1.02999479926471	4.56945389926471	5.18285209926471	3.27789349926471	3.54309340073529	3.50856340073529	1.53791840073529	4.10769540073529	2.21439540073529	1.48592340073529	2.47552040073529	4.83100740073529	4.55588740073529	4.47222040073529	3.85823840073529	4.80530940073529	2.90406240073529	2.42065140073529	4.81223740073529	4.78585540073529	3.41936240073529	4.38737740073529	2.88065240073529	4.35670540073529	3.82063840073529	3.56838140073529	3.29573240073529	3.52864240073529	3.88558740073529	4.24692540073529	2.19756340073529	3.42711040073529	3.08044640073529	4.83583640073529	5.79196240073529	1.87241440073529	4.56268440073529
AEBP1	6.15777691488971	6.07735991488971	5.28305411488971	5.61110661488971	5.37366261488971	4.59402241488971	5.81518551488971	5.77342641488971	5.75644601488971	5.26221031488971	5.19245571488971	4.50199081488971	4.18267471488971	5.04670331488971	4.94766791488971	4.19468881488971	4.59387568511029	5.58447768511029	6.23605468511029	5.99855268511029	1.46858268511029	4.92794968511029	5.46416468511029	5.80274668511029	5.44409168511029	5.08591168511029	4.33592768511029	5.36790468511029	3.50835068511029	6.23582168511029	6.13365668511029	5.67807068511029	5.67193168511029	5.60745068511029	5.67291568511029	4.91996368511029	4.85488668511029	4.89811368511029	4.28368268511029	4.81116668511029	5.07316168511029	5.72174468511029	4.40716368511029	5.67658868511029	4.73389168511029	5.97757868511029	6.23106268511029	5.26355368511029	5.90706968511029
AEBP2	8.04332150422794	7.57873880422794	8.10422000422794	7.81126230422794	7.37780820422794	7.38141640422794	7.85357640422794	7.60302270422794	7.09448490422794	7.47162140422794	7.34174820422794	8.05189530422794	6.55697860422794	7.29806780422794	7.75392850422794	6.91720430422794	7.23138919577206	7.67368819577206	8.14318219577206	7.88048919577206	6.89147219577206	7.16459119577206	7.88988019577206	7.62435019577206	7.93713319577206	8.09855819577206	8.04346419577206	8.12147119577206	6.69900819577206	7.60486819577206	7.61825819577206	7.40238119577206	7.37386719577206	8.19327719577206	8.08669619577206	8.16430719577206	7.48441619577206	7.75254719577206	7.00887819577206	7.34654719577206	6.79228519577206	7.17869819577206	7.05867519577206	7.64503519577206	7.26667219577206	7.22220219577206	7.40961419577206	6.98764919577206	7.35285219577206
AEN	5.26627660441177	4.75827180441177	4.67307880441177	5.06947510441177	3.83799760441177	3.64843050441177	4.90684290441177	4.85917750441177	3.68235270441177	4.15162260441177	4.09343760441177	5.24377370441177	1.98851290441177	4.10780290441177	4.55818700441177	4.72507100441177	3.01379089558823	5.06708789558823	4.65136889558823	5.00902489558823	3.51564389558823	3.91043789558824	4.54876289558823	4.48378889558823	4.49515689558823	4.97326989558823	4.36749889558823	4.66912789558823	1.34718189558823	4.74304889558823	4.69964989558823	4.70786989558823	4.78621889558823	4.41219189558823	4.58001089558823	4.40566989558823	3.66460489558823	4.46019189558823	4.17667789558823	4.05691289558823	4.06753389558823	4.36292089558823	4.23525489558823	4.33801589558823	4.14525989558823	4.77074789558823	5.14979989558823	4.59821289558823	4.48330589558823
AES	13.2108315954044	12.9391555954044	12.7244385954044	12.6088209954044	12.5500427954044	12.3504411954044	12.9958753954044	12.5598023954044	12.2950752954044	12.4202744954044	11.9250745954044	12.8904394954044	11.4934609954044	12.1908383954044	12.4202744954044	11.6411112954044	11.8687792045956	12.6137122045956	12.6836882045956	13.0352142045956	11.7702742045956	12.1279962045956	12.6859282045956	12.8503522045956	12.5681722045956	13.0842242045956	12.4116132045956	12.5928912045956	11.1889852045956	12.7539022045956	12.5212532045956	12.4226052045956	12.7254712045956	12.9499042045956	12.7677132045956	12.9002932045956	11.9685122045956	12.2947122045956	12.2593622045956	12.5002242045956	11.9179792045956	12.7631012045956	11.8220462045956	12.8597752045956	12.2361742045956	12.4693222045956	12.7473732045956	11.9406542045956	12.5226982045956
AFAP1	3.21278803860294	2.67587373860294	2.75617233860294	2.67837113860294	3.35749143860294	3.77156943860294	3.00266573860294	1.84549783860294	4.02675403860294	2.46397883860294	3.28083843860294	2.52073273860294	2.78916533860294	0.805484938602941	2.77625293860294	4.17109303860294	2.31895836139706	2.38471236139706	1.70595536139706	3.41309736139706	2.46368036139706	1.85794836139706	2.18721936139706	2.35623536139706	2.33286136139706	3.25708136139706	2.88233436139706	1.70121436139706	3.82038136139706	2.73431236139706	2.30410936139706	4.36060636139706	3.56968136139706	2.69467736139706	2.99913236139706	2.88298236139706	4.19242036139706	1.65616136139706	2.84282336139706	3.46967236139706	3.30376636139706	3.07040636139706	2.52577536139706	2.91660536139706	3.01812736139706	3.59940436139706	3.45021836139706	3.41199536139706	3.06044636139706
AFAP1-AS1	1.25104336966912	1.26220686966912	1.25646846966912	1.26238576966912	1.24024756966912	1.28986586966912	1.26302836966912	1.23582836966912	1.31214046966912	1.20948516966912	1.28914096966912	1.23619956966912	1.20041146966912	1.26419116966912	1.26205126966912	1.21858686966912	1.80899313033088	1.19914513033088	2.10779213033088	1.23261813033088	1.56239713033088	1.21685913033088	1.21589213033088	1.15985113033088	1.23408113033088	1.15755013033088	1.23074213033088	1.19289613033088	1.16914013033088	1.46028813033088	1.25575613033088	1.21841313033088	1.20738213033088	1.27138413033088	1.16621113033088	1.18457613033088	1.15420213033088	1.14165413033088	1.15557213033088	1.19133113033088	1.15763213033088	1.15156213033088	1.17990013033088	1.20067613033088	1.09871613033088	1.17986613033088	1.20196213033088	1.21355713033088	1.14571713033088
AFAP1L1	1.39040631985294	2.52246011985294	2.19921301985294	1.10697901985294	1.11765641985294	1.71512091985294	1.13871081985294	1.12511551985294	1.18726531985294	1.12557761985294	1.14366241985294	1.11952331985294	1.44132311985294	2.23522431985294	2.36363521985294	1.11301041985294	1.19214448014706	2.73792648014706	2.51093548014706	1.21719748014706	1.29564848014706	1.23583448014706	1.22258648014706	1.15535248014706	1.96986848014706	1.18792548014706	1.19389948014706	2.08814748014706	1.18605748014706	1.30196748014706	1.27023648014706	1.64912648014706	1.23407848014706	1.23887548014706	2.32892748014706	1.98921948014706	1.18442848014706	1.18172748014706	1.67721848014706	1.21218148014706	1.18041048014706	2.32748048014706	1.19484548014706	2.09548648014706	1.05415648014706	1.19838048014706	1.25312548014706	1.24530248014706	1.90023348014706
AFAP1L2	4.19818480404412	4.01001390404412	4.18204100404412	4.02950690404412	3.24937640404412	3.86320330404412	4.38597540404412	3.79979370404412	4.25825890404412	4.09271400404412	3.48433830404412	3.85276530404412	4.25706510404412	3.69278740404412	3.86162860404412	3.91676720404412	4.10098729595588	3.45149229595588	3.70357229595588	4.56449629595588	3.66353629595588	4.06124829595588	3.63157329595588	3.83065229595588	4.27215529595588	4.62309029595588	4.82467129595588	3.80048729595588	3.87920829595588	4.59501229595588	4.83379829595588	4.69919829595588	5.02396329595588	3.53266829595588	3.86242329595588	3.83285729595588	4.15188329595588	2.69035529595588	3.51530129595588	3.16008029595588	3.71559729595588	3.67248229595588	2.82923529595588	3.36956829595588	3.02936229595588	4.36992829595588	4.79479329595588	3.98389429595588	3.97085429595588
AFF1	5.84998358694853	5.61433028694853	5.37342678694853	5.59147018694853	5.60830938694853	5.68862188694853	5.50687548694853	5.42260138694853	6.40210528694853	5.81752728694853	7.10616388694853	5.66680978694853	7.11912528694853	5.79625678694853	5.89752178694853	6.29546178694853	4.77505731305147	6.18385431305147	6.41646331305147	5.76829531305147	4.84454831305147	4.86380831305147	6.02278331305147	5.20878431305147	5.62279631305147	5.42126531305147	5.62046231305147	5.78880231305147	5.90223931305147	6.13105631305147	6.24555031305147	6.18616131305147	6.24794331305147	5.77496931305147	5.97491831305147	6.07909731305147	5.90528031305147	5.57582331305147	5.98906931305147	5.48526331305147	7.69448031305147	6.08714631305147	5.27865531305147	5.90481631305147	5.71922931305147	6.39183531305147	6.38636331305147	6.89189831305147	6.53437831305147
AFF2	1.38629339080882	1.09871629080882	1.58669679080882	1.50838179080882	1.56058879080882	1.04502489080882	1.13265249080882	1.14840119080882	1.22946519080882	1.16243269080882	1.12813689080882	2.27013739080882	1.15107379080882	1.12257629080882	1.15157589080882	1.46076469080882	1.11091060919118	1.25671260919118	1.16860060919118	1.21360460919118	1.77861360919118	1.16055160919118	1.11688760919118	1.35350860919118	1.07672160919118	1.07752160919118	1.22337560919118	1.42934960919118	1.66937560919118	1.80993160919118	1.16360160919118	1.14503060919118	1.39179760919118	1.22056560919118	1.42697860919118	1.12457760919118	2.20388260919118	1.15441160919118	1.56945260919118	1.26252760919118	1.10961760919118	1.42234560919118	1.11367360919118	1.25964860919118	1.02359760919118	1.47787360919118	1.52933560919118	1.55756160919118	1.24593160919118
AFF3	5.84827297904412	5.25785627904412	3.90834787904412	4.77028717904412	4.51297397904412	3.40740917904412	4.63346557904412	4.24935697904412	3.74368747904412	4.58943467904412	3.63653567904412	4.26799207904412	4.42792847904412	4.23255287904412	4.75143227904412	2.75065987904412	3.81324812095588	4.93714912095588	4.13042312095588	4.27061012095588	4.01212412095588	3.74968112095588	4.26635912095588	4.38219012095588	4.87305412095588	4.86788612095588	2.91735412095588	4.23384812095588	2.94839912095588	5.37301412095588	5.46957912095588	5.57094612095588	5.30866912095588	4.51107412095588	4.42536812095588	3.21725212095588	3.85759812095588	3.43500212095588	4.24766912095588	4.39608212095588	2.95948912095588	4.53338612095588	2.43616312095588	4.48866612095588	4.35468512095588	5.00462812095588	5.44446912095588	4.15113212095588	5.17500812095588
AFF4	6.32627324595588	6.13020644595588	6.09533614595588	5.98824684595588	5.98765454595588	5.40201294595588	6.17045494595588	6.06976224595588	5.94611754595588	6.08307254595588	5.95811984595588	6.13707374595588	6.44707974595588	5.72357014595588	6.21087244595588	5.51162954595588	5.21511265404412	6.25604465404412	6.15756165404412	6.12575465404412	5.30262265404412	5.67462165404412	6.36614565404412	5.80590465404412	5.93650065404412	5.98395665404412	6.05515465404412	6.07438165404412	5.26029865404412	6.61068865404412	6.47702565404412	6.37622765404412	6.48280665404412	6.08797565404412	5.78433265404412	6.16805065404412	5.58186165404412	5.46419265404412	5.92122765404412	5.91750665404412	6.12298965404412	5.98154365404412	5.00832965404412	5.91602665404412	5.77010965404412	6.47702665404412	6.64052965404412	6.35479665404412	6.58349765404412
AFG3L1P	5.29073259044118	5.76572179044118	5.68510899044118	5.90815849044118	4.97134509044118	4.64714829044118	6.16820029044118	5.35046529044118	4.99486939044118	5.45551349044118	5.53498339044118	5.83606319044118	5.51994959044118	4.94833969044118	6.15141729044118	4.58686339044118	4.67877780955882	5.39173980955882	5.31641380955882	6.42202080955882	4.61568680955882	4.90117780955882	5.57914280955882	5.10283680955882	5.66075380955882	5.57192480955882	5.28626280955882	6.18924980955882	4.34373780955882	6.36414380955882	5.99257080955882	6.17334580955882	6.29984980955882	5.45961780955882	5.07594880955882	5.46938580955882	5.40285080955882	4.85204880955882	5.04355280955882	4.99161480955882	5.40710680955882	5.09310180955882	3.88688480955882	5.26682980955882	4.83605880955882	5.74192580955882	6.18720680955882	5.58435480955882	6.55575480955882
AFG3L2	5.90827072242647	5.73834772242647	5.70372922242647	5.52415592242647	4.79737012242647	5.42523282242647	5.72009452242647	5.50910612242647	5.40207152242647	5.33460842242647	5.35943952242647	5.38997912242647	4.66290622242647	5.00598702242647	5.45471402242647	4.44641032242647	4.86352707757353	5.75102807757353	5.96788707757353	5.40995107757353	4.51354607757353	5.15125207757353	5.39426707757353	5.20066607757353	5.58994407757353	5.61833107757353	5.43261207757353	5.92129007757353	3.47741807757353	5.64995007757353	5.60604207757353	5.57361007757353	5.76051907757353	6.03354707757353	5.70188607757353	6.14310707757353	4.87053907757353	5.23025907757353	5.31939407757353	5.20942807757353	4.89366807757353	5.30269107757353	3.10424507757353	5.62965107757353	5.01255907757353	5.51010107757353	5.85183207757353	5.44171107757353	5.54917007757353
AFM	1.17117161268382	1.15905921268382	1.16448031268382	1.16078731268382	1.15620231268382	1.20180991268382	1.16586991268382	1.14695621268382	1.21845441268382	1.12691061268382	1.19041371268382	1.14249791268382	1.12209931268382	1.17139461268382	1.17963751268382	1.13263081268382	1.08703068731618	1.08300268731618	1.06189168731618	1.10264668731618	1.16514768731618	1.10350668731618	1.08959368731618	1.03943168731618	1.17250968731618	1.44198368731618	1.10129768731618	1.07117768731618	1.06003968731618	1.17371668731618	1.14206168731618	1.09178568731618	1.10253268731618	1.12473068731618	1.06372268731618	3.26252768731618	1.02342768731618	1.03608268731618	1.05162068731618	1.08677068731618	1.05702668731618	1.06350368731618	1.05726068731618	1.08980168731618	1.11808268731618	1.08285668731618	1.08424468731618	1.11273368731618	1.05928468731618
AFMID	3.07825653014706	2.56218743014706	2.51758163014706	2.44986403014706	1.87216303014706	1.79194623014706	2.34525583014706	2.56395863014706	2.92826693014706	2.54234733014706	2.23497563014706	2.29662863014706	1.81352873014706	2.35902163014706	2.71964263014706	2.92708243014706	2.21938596985294	2.45281296985294	2.21671196985294	2.35725796985294	2.61998696985294	2.11354696985294	2.28999396985294	1.98555496985294	1.91625596985294	2.45763596985294	2.39059896985294	2.76535596985294	2.27112496985294	2.98140196985294	2.83271196985294	2.33359296985294	2.95547196985294	2.55858796985294	2.23202096985294	2.97120996985294	1.96261196985294	1.84314096985294	2.23561396985294	1.99940796985294	1.72559096985294	2.81192696985294	2.79619996985294	2.32265996985294	2.35374696985294	2.64216196985294	3.12885396985294	2.55343296985294	2.89259096985294
AFP	1.157439021875	1.213428021875	1.582995621875	1.207905121875	1.580433821875	1.233330721875	1.156625321875	1.161475721875	1.208221121875	1.134059921875	1.223273821875	1.156938421875	1.130608721875	1.207884921875	1.196143021875	1.147119521875	1.102368178125	1.103689178125	1.080661178125	1.114651178125	1.187567178125	1.130474178125	1.142575178125	1.123933178125	1.203270178125	1.317650178125	1.113863178125	1.108368178125	3.035047178125	1.153681178125	1.087703178125	1.076638178125	1.094667178125	1.140539178125	1.073633178125	1.121814178125	1.083350178125	1.050293178125	1.055567178125	1.078074178125	1.102983178125	1.075010178125	2.074971178125	1.104387178125	2.218376178125	1.102430178125	1.081075178125	1.139614178125	1.053331178125
AFTPH	9.58873806727941	9.60361596727941	9.52927576727941	9.70042316727941	9.46846316727941	9.42279456727941	9.53797466727941	9.45016716727941	9.49265526727941	9.49357546727941	9.30408656727941	9.47628676727941	9.66181696727941	9.48786416727941	9.61890646727941	9.45104506727941	9.30219143272059	9.74072743272059	9.67533743272059	9.73545543272059	9.26230243272059	9.45703543272059	9.67895043272059	9.51645343272059	9.66990043272059	9.66896143272059	9.57422343272059	9.65308443272059	9.26119943272059	9.44933943272059	9.47708843272059	9.40487943272059	9.38059143272059	9.66448543272059	9.63145343272059	9.74232643272059	9.50308943272059	9.51447843272059	9.60255143272059	9.61602743272059	9.78049143272059	9.45266343272059	9.00053343272059	9.54389943272059	9.45104243272059	9.41221743272059	9.48546043272059	9.38515743272059	9.48862543272059
AGA	7.17228918786765	7.40205878786765	7.21783568786765	7.05053128786765	6.77947328786765	7.04478918786765	7.27025978786765	7.04408858786765	6.54311538786765	7.03119268786765	6.68476688786765	7.39385378786765	5.89210148786765	6.95853778786765	7.21112878786765	6.26227818786765	6.46964821213235	7.26697421213235	7.16141721213235	7.00243121213235	5.85790521213235	6.18766021213235	7.32423921213235	6.57459521213235	7.72139621213235	7.26967421213235	6.76723721213235	7.38143521213235	5.77159721213235	7.60827721213235	7.42234921213235	7.27467421213235	7.19908921213235	7.51211321213235	7.14046021213235	7.50754821213235	6.05775321213235	6.50055021213235	6.78390121213235	6.62088121213235	6.98125421213235	6.49723021213235	5.94581421213235	7.33955721213235	7.01599721213235	7.13204621213235	7.01305621213235	7.20866821213235	6.98882521213235
AGAP1	4.31865014191176	4.01717184191176	5.04731064191176	3.94756204191176	4.02912114191176	4.18858914191176	4.85822874191176	4.34921454191176	3.27205694191176	2.99185304191176	4.13481764191176	4.97496254191176	3.73296394191176	3.03335194191176	3.55581814191176	3.40945424191176	2.78594935808824	4.14479935808824	5.01328435808824	4.44545035808824	3.82274535808824	3.83722235808824	3.94653135808824	2.57619035808824	4.62859035808824	3.60158735808824	5.00755935808824	4.90599935808824	2.58365435808824	4.68940135808824	4.62130735808824	4.47028935808824	4.81965735808824	4.19502435808824	5.59084935808824	4.96163835808824	2.07915535808824	3.21422335808824	3.97797435808824	4.33963935808824	3.17892035808824	3.62254135808824	2.51148335808824	4.70592235808824	4.19069535808824	3.75085235808824	4.09842635808824	4.03303835808824	4.09357635808824
AGAP1-IT1	1.90084233051471	2.03607343051471	2.26541303051471	2.01383143051471	1.93280493051471	2.54028313051471	2.81640513051471	3.17923073051471	2.16303723051471	4.25344533051471	3.68930323051471	2.04238443051471	4.21694133051471	2.94861873051471	3.09794593051471	5.34506033051471	5.08047946948529	2.78711746948529	1.04851146948529	2.11030446948529	4.78332346948529	4.40386446948529	2.02559246948529	3.70014046948529	2.32164646948529	1.80122146948529	3.36604846948529	2.60214346948529	5.32409146948529	1.79047246948529	1.34790446948529	2.83649346948529	1.90099446948529	3.17795846948529	2.80836746948529	2.16643446948529	4.60725146948529	3.46581946948529	3.14998646948529	3.78675546948529	3.31098146948529	2.68246846948529	4.08479046948529	0.746719469485293	3.80703646948529	1.93748246948529	2.00119946948529	3.25812746948529	2.22728046948529
AGAP11	4.60937493621323	4.42927003621323	4.67916963621323	4.23127043621323	3.71539983621324	3.94651683621324	4.52839163621324	4.32223393621323	4.00951733621324	4.37363413621324	4.10548333621324	4.17034333621323	3.77869243621324	3.75262503621324	4.07830453621323	3.97531503621324	4.33088746378677	4.15405546378677	4.30248746378676	4.43316646378676	2.66016746378676	3.54506646378676	5.21343146378677	4.24252046378677	4.66948946378676	4.53522346378676	3.54545646378676	4.28677846378676	1.50549346378676	4.91489946378676	4.66798846378676	4.76557046378676	4.63801746378677	5.11036746378676	3.67928846378677	3.91164346378677	3.89613146378677	3.77620746378676	2.78506246378676	3.68197146378676	4.47741946378676	4.17059146378676	3.51957746378676	4.55699046378677	4.35708346378676	4.81614746378676	4.84445046378676	4.60373046378677	4.55194846378676
AGAP2	6.12544337113971	6.00858037113971	6.52116057113971	5.87785117113971	5.81652037113971	5.94392707113971	6.67083247113971	6.12322297113971	6.11909077113971	5.72225457113971	5.47678747113971	6.09278377113971	6.89700267113971	5.68669117113971	5.94481387113971	5.09013577113971	4.94378982886029	6.61563782886029	5.84343082886029	5.98699682886029	4.39199482886029	4.98171282886029	6.73618582886029	6.27484382886029	7.15938582886029	6.57274082886029	5.66273482886029	6.21354382886029	3.85823782886029	6.17042782886029	5.91294882886029	5.42390982886029	6.03577482886029	6.34439582886029	6.16674982886029	6.91051982886029	5.38506482886029	4.85813382886029	4.96025282886029	5.30475182886029	6.78231082886029	7.09851182886029	6.71474882886029	7.00816382886029	5.49585182886029	6.30371882886029	6.49076082886029	6.18745182886029	6.77832382886029
AGAP2-AS1	2.33188765238971	2.57169215238971	2.94418915238971	3.12074445238971	3.15483935238971	3.26797715238971	2.25045095238971	2.53557975238971	3.54631595238971	2.31042105238971	1.91090765238971	3.01529325238971	1.41360645238971	2.33590085238971	2.00290955238971	3.74366175238971	1.65887524761029	1.63802924761029	4.23267224761029	1.66413924761029	2.92678124761029	1.64804924761029	3.26605824761029	3.84876924761029	2.64409624761029	2.24137024761029	2.86124824761029	1.62464024761029	1.63695524761029	1.69843024761029	3.02621824761029	2.94093824761029	3.49173724761029	2.50902224761029	3.08061424761029	1.62323124761029	2.92584524761029	1.66194824761029	1.62803224761029	1.66208624761029	2.31925324761029	4.12713224761029	4.55394124761029	2.84813524761029	2.70188024761029	2.08881824761029	3.42488724761029	3.74784724761029	3.34606324761029
AGAP3	7.62011203621324	7.84596193621324	8.19029923621324	8.24179963621324	7.82650313621324	8.38631263621324	7.87945943621324	7.94318973621324	8.05454123621324	7.91747193621324	7.99335103621324	7.88913203621324	6.64553663621324	8.10347353621324	7.85090463621324	7.88369843621324	7.13841126378676	8.46578426378676	8.22883926378676	7.55209326378676	7.48844526378676	7.41977826378676	8.09248926378677	7.66645526378676	7.92153826378676	8.15168026378676	7.56992826378676	7.86722026378676	7.22978426378676	7.94806426378676	7.62209526378676	7.55860626378676	7.97403726378676	8.16278726378676	7.73683226378676	8.03496426378677	7.32273526378676	8.10555526378676	7.92477426378676	7.94711426378676	8.29891426378676	8.65112626378676	7.70774126378676	8.55764526378676	7.90275126378676	7.71569326378676	7.78328626378676	8.23726326378677	8.20419726378676
AGAP5	5.79776731709559	6.41874931709559	5.51169471709559	5.36240521709559	5.62044871709559	5.22071541709559	6.13810891709559	5.85254291709559	5.71330621709559	6.07399161709559	5.63247731709559	5.55113331709559	5.76788391709559	5.24740401709559	5.75485391709559	4.42192891709559	4.94975488290441	5.62634788290441	5.29950088290441	6.01401888290441	4.90151588290441	5.53774688290441	5.71901488290441	5.51552588290441	5.40880288290441	5.76940688290441	5.06309188290441	5.45439588290441	5.12145388290441	6.40544488290441	6.59621988290441	6.19485188290441	6.36126388290441	5.38576388290441	5.27119388290441	5.94085888290441	4.95070288290441	5.40479188290441	5.84632888290441	5.63609488290441	4.97805588290441	5.63513288290441	3.46028688290441	5.50169788290441	5.09554588290441	6.47162188290441	6.49633088290441	6.11024788290441	6.80931888290441
AGAP9	7.68232703786765	7.47153023786765	7.52804023786765	7.12832883786765	7.37698153786765	7.11129453786765	7.48267623786765	7.71658593786765	7.22041103786765	7.82998723786765	7.08868633786765	7.21509303786765	7.77252713786765	7.24019553786765	7.75493923786765	6.90691343786765	7.33320076213235	7.81280076213235	7.47360576213235	7.63200976213235	7.47274476213235	7.57117976213235	8.30069176213235	7.81884476213235	7.85673476213235	7.60039176213235	7.18447676213235	8.22576476213235	7.34286476213235	7.27970076213235	7.06162976213235	6.68995576213235	6.96979776213235	7.66508276213235	7.61545076213235	8.10551976213235	7.55664076213235	7.01211276213235	7.68389276213235	7.43751676213235	7.45142876213235	7.60365476213235	6.06449776213235	7.56930076213235	7.40036676213235	7.12280776213235	7.00827476213235	6.64381276213235	7.19921376213235
AGBL1	3.06427372738971	3.18179602738971	2.47831812738971	3.26781422738971	3.83409772738971	3.92102512738971	2.73245372738971	3.18182282738971	3.24460922738971	3.14684652738971	3.30343102738971	3.19251562738971	3.87447402738971	3.48182092738971	3.00544282738971	4.52682942738971	4.63401737261029	2.73266437261029	2.66093937261029	3.07334637261029	5.22959737261029	5.26962937261029	3.09043437261029	4.12865237261029	2.87607737261029	2.95396337261029	3.50977837261029	2.66054937261029	4.73261937261029	2.60507537261029	2.49840037261029	2.95352237261029	2.51528037261029	2.68289137261029	3.22238237261029	2.61714637261029	4.11731637261029	3.90237437261029	3.66679537261029	3.84554037261029	3.26424137261029	3.17704437261029	4.62510737261029	3.17884237261029	3.92157537261029	2.67621737261029	2.34105237261029	3.16071737261029	2.37010737261029
AGBL1-AS1	1.26863052205882	1.31626712205882	1.30482252205882	1.85706462205882	1.27977922205882	1.26217242205882	1.29285392205882	1.52467692205882	1.38721212205882	1.29328212205882	1.30537052205882	1.32230402205882	1.27067202205882	1.55607202205882	1.25545102205882	1.44887562205882	2.03832637794118	1.33170137794118	1.35373637794118	1.35220337794118	1.79933637794118	1.32664837794118	1.37270637794118	1.46548137794118	1.18574137794118	1.38985037794118	1.32021437794118	1.55935237794118	1.20887037794118	1.46702537794118	1.22041337794118	1.52869537794118	1.18612437794118	1.56797437794118	1.16680837794118	1.35734737794118	1.38591037794118	1.19636837794118	1.58043537794118	1.20744637794118	1.16407937794118	1.13005637794118	1.31332537794118	1.17174037794118	1.44409037794118	1.29274137794118	1.94776537794118	1.18412337794118	1.25921537794118
AGBL2	4.83085818161765	5.09829288161765	4.96338068161765	4.16145308161765	3.95785008161765	3.43815858161765	4.69171808161765	4.53172238161765	3.52965338161765	4.69557208161765	4.22641048161765	4.64760008161765	2.95128928161765	4.33243908161765	4.93385168161765	3.08535488161765	3.91332621838235	4.24021421838235	4.02756421838235	4.62654021838235	3.01790221838235	3.80077721838235	4.13309421838235	4.50307621838235	5.19990221838235	5.46604621838235	3.32081221838235	4.94605521838235	3.21116921838235	5.40528021838235	5.44057021838235	5.29153621838235	5.44481421838235	4.76351621838235	4.96374521838235	4.02499621838235	2.32066521838235	4.32896921838235	3.98438421838235	3.48922221838235	3.30877521838235	3.54215921838235	2.62501021838235	4.70284721838235	3.65627721838235	4.80810321838235	5.23400521838235	3.49116621838235	4.87308221838235
AGBL3	3.4609099038603	3.32277820386029	3.10728500386029	3.12787870386029	3.47473330386029	3.73059910386029	2.86181910386029	3.15338710386029	3.9728437038603	2.8519962038603	3.3964510038603	2.90427040386029	3.2943803038603	3.34472920386029	3.1834013038603	3.80112900386029	4.20967979613971	2.89963779613971	2.74162579613971	3.11940079613971	4.30725479613971	3.83616179613971	3.01114879613971	3.5108547961397	3.1833907961397	3.0264347961397	3.3818547961397	2.9910487961397	4.47601379613971	2.80205279613971	3.08454979613971	3.00153579613971	2.90974279613971	3.0068607961397	3.13184379613971	2.87198279613971	4.01807479613971	3.86429879613971	3.31277079613971	3.58109279613971	3.12574679613971	3.35598279613971	4.28426979613971	3.19734579613971	3.54858379613971	2.74724279613971	3.04903779613971	3.11242879613971	2.85940079613971
AGBL4	1.94312938952206	2.06784198952206	2.47651108952206	2.29606838952206	2.56413378952206	2.67743308952206	2.05552238952206	2.61432378952206	2.49956468952206	2.29724618952206	2.31710728952206	1.92008958952206	2.71499298952206	2.35384088952206	2.14823038952206	2.48424958952206	2.63992261047794	2.28782061047794	2.11386961047794	2.26763061047794	2.72816161047794	3.06446061047794	2.48797861047794	2.81976461047794	2.37594261047794	1.89168661047794	2.52876561047794	2.08974661047794	2.96545461047794	2.11465461047794	2.07726461047794	1.85581061047794	1.74392461047794	1.85012061047794	2.47820861047794	2.42007061047794	2.76139061047794	2.35814561047794	2.68286161047794	2.02193061047794	2.38049961047794	2.21493161047794	2.28892361047794	2.37448461047794	2.42325661047794	2.28413761047794	2.06224561047794	2.33138461047794	2.59725561047794
AGBL4-IT1	1.33779566819853	1.35434146819853	1.37579876819853	1.35894436819853	1.34353046819853	1.30648036819853	1.32557936819853	1.36585056819853	1.37427706819853	1.36773516819853	1.34717736819853	1.38494886819853	1.34492166819853	1.35629976819853	1.34095326819853	1.38441296819853	1.20551083180147	1.26281983180147	1.37917083180147	1.20844283180147	1.30240483180147	3.05364583180147	1.37601883180147	1.22605183180147	1.15197383180147	1.27009683180147	1.15272783180147	1.16931783180147	1.26295583180147	1.56421283180147	1.23275783180147	1.20645283180147	1.24866883180147	2.36983883180147	1.20801483180147	1.23355283180147	1.33994583180147	1.24056583180147	1.20447383180147	1.23820083180147	1.19983883180147	2.02350083180147	1.37989183180147	1.19355183180147	1.11294583180147	1.26580883180147	1.29175683180147	1.16395783180147	1.16131883180147
AGBL5	2.36925190514706	2.87397840514706	1.10604290514706	2.28716780514706	1.10129360514706	1.02181700514706	2.40802660514706	1.71748900514706	1.59169020514706	1.52363320514706	1.09504350514706	1.79259210514706	1.50727110514706	1.10664780514706	2.50012460514706	2.88438990514706	1.24860649485294	1.20089549485294	1.23055649485294	1.23287549485294	1.29865549485294	1.21609249485294	2.86647349485294	2.71884249485294	1.60775349485294	2.28742949485294	1.19567649485294	1.76167549485294	1.21642349485294	2.87209449485294	2.87693849485294	3.33109949485294	2.40303649485294	1.24833949485294	1.90367249485294	1.78479449485294	1.25435949485294	1.18673449485294	1.18234649485294	1.19429749485294	1.18454349485294	1.14824749485294	2.13033749485294	1.85274749485294	1.02032849485294	2.86739649485294	2.65780449485294	1.73064049485294	2.09683749485294
AGBL5-AS1	2.58547263419118	2.74768423419118	2.90072573419118	2.74336733419118	2.24150063419118	2.82044363419118	3.07462463419118	3.20034213419118	2.82631693419118	0.766198734191177	1.63977863419118	2.62294083419118	2.59277203419118	2.88982803419118	2.96655943419118	2.96148553419118	2.63443786580882	1.52675786580882	1.50525486580882	2.79683986580882	4.23781786580882	2.76442586580882	2.75981886580882	2.96582586580882	1.59176586580882	2.32382886580882	3.34736686580882	1.69276686580882	3.58466786580882	2.47894086580882	2.54117786580882	2.26265986580882	2.62824786580882	1.50456586580882	2.45448286580882	1.50472586580882	3.14874286580882	4.00314186580882	1.46091186580882	2.88111486580882	2.89065886580882	3.16580586580882	4.23816586580882	2.32714586580882	2.01283786580882	3.20412886580882	2.69605186580882	2.90662286580882	2.06886586580882
AGER	4.56196246617647	4.78413226617647	4.70872746617647	5.23040026617647	5.90307456617647	4.76933356617647	5.07064056617647	5.51653876617647	5.92719586617647	5.59828796617647	5.37388276617647	5.25061456617647	6.93458976617647	6.53105746617647	5.71140686617647	4.78979826617647	4.16024533382353	5.03142133382353	4.70003333382353	4.99921433382353	4.52096233382353	4.75857033382353	4.96749933382353	5.31625133382353	5.20446533382353	4.99988033382353	4.56441733382353	4.85559533382353	4.70109233382353	6.57982333382353	6.72323933382353	6.61654133382353	6.41774233382353	4.61742933382353	4.74710333382353	5.33462733382353	4.66077533382353	4.94266133382353	5.59440133382353	4.99373433382353	5.93073233382353	5.65314733382353	4.76364833382353	5.33171333382353	5.57449133382353	6.33323533382353	6.78936133382353	6.27351933382353	7.05625033382353
AGFG1	6.07419626746324	6.06474416746324	6.07454756746324	6.39216156746324	6.15805896746324	6.21842676746324	6.27959966746324	6.24748756746324	6.42297446746324	5.94883666746324	6.14223396746324	6.18462426746324	7.83665586746324	6.25859366746324	6.56351996746324	6.03182936746324	5.96476223253676	6.67679723253676	6.43186523253676	6.03943723253676	5.56648123253676	6.06132223253676	6.44872523253676	6.34715523253676	6.28011823253676	6.36106723253676	6.19609123253676	6.37984423253676	5.44177623253676	6.37309123253676	6.34462123253676	6.42423623253676	6.33878223253676	6.29453123253676	6.30183723253676	6.54584523253676	5.79719423253676	6.17128723253676	6.59935823253676	6.58051423253676	6.51528823253676	6.47939223253676	6.27272423253676	6.60079123253676	6.33780123253676	6.28408523253676	6.50371623253676	6.63721123253676	6.47200223253676
AGFG2	3.87096729099265	4.00500299099265	3.87949909099265	3.99166639099265	3.83024049099265	3.93945509099265	4.01160149099265	3.75510989099265	3.70881939099265	3.70045459099265	3.52261669099265	4.08390679099265	3.10629819099265	3.69866249099265	3.77754149099265	3.42067599099265	3.05161530900735	3.77003730900735	3.98287130900735	4.02298230900735	3.35313430900735	3.51951930900735	3.95377230900735	3.57639130900735	3.69125930900735	4.09576530900735	4.34293830900735	3.75405930900735	3.03474230900735	3.85995830900735	4.38210730900735	3.85253330900735	3.93991730900735	4.15750330900735	3.89072530900735	4.14711530900735	3.67713930900735	3.60487630900735	3.68093630900735	3.43627830900735	3.44533130900735	3.89482230900735	3.31398530900735	3.76499230900735	3.89811930900735	4.02905730900735	3.99015930900735	3.59835130900735	3.74272730900735
AGGF1	8.23286847757353	7.75993937757353	8.08026267757353	7.96143547757353	7.41188797757353	7.33523207757353	8.00668907757353	7.81109787757353	7.09735587757353	7.53661937757353	7.69614157757353	7.98691467757353	7.06320847757353	7.73845147757353	7.85627777757353	7.37137677757353	7.11728632242647	7.72677132242647	8.09146832242647	7.93554332242647	7.15040932242647	7.61526632242647	8.07663132242647	7.79877532242647	8.15254432242647	8.38479432242647	7.98407032242647	8.26161432242647	7.18877132242647	7.78676932242647	7.75735832242647	7.46606332242647	7.55502732242647	8.25431932242647	8.18167932242647	8.21063932242647	7.71485432242647	7.60840832242647	7.59244832242647	7.44660832242647	7.26658632242647	7.28861032242647	7.00988332242647	7.82283932242647	7.82322832242647	7.45630132242647	7.28027432242647	7.35290432242647	7.58069132242647
AGK	5.63435050514706	5.72163210514706	5.99822400514706	5.56701280514706	5.56318200514706	5.71947420514706	5.80353680514706	5.67283790514706	5.15238410514706	4.90415130514706	5.36903060514706	5.77637070514706	4.04189590514706	5.25273240514706	5.18585390514706	4.68852480514706	4.34492739485294	5.93491239485294	5.77065539485294	5.37703239485294	3.64301439485294	5.18130739485294	5.45101339485294	5.50222439485294	5.13617339485294	5.38563139485294	5.31455839485294	5.25005239485294	4.90743839485294	6.20486239485294	6.02997339485294	5.92767739485294	6.10697039485294	5.46872739485294	5.21797739485294	4.71866739485294	4.68001839485294	4.68766039485294	5.03179439485294	5.50099639485294	4.96501339485294	5.55942639485294	5.54447739485294	5.68868239485294	4.78292539485294	6.31027939485294	5.93942239485294	5.75782739485294	5.72021039485294
AGL	7.91291832610294	7.54099532610294	7.81981592610294	7.59438782610294	6.87844032610294	6.84966582610294	7.72975682610294	7.45171922610294	6.79618462610294	7.30260682610294	7.24922282610294	7.91641232610294	6.70738192610294	7.28164752610294	7.69117122610294	6.62996972610294	6.87741027389706	7.70659527389706	7.91573127389706	7.87048427389706	6.46925727389706	7.20229727389706	7.60785527389706	7.45476327389706	7.87110727389706	7.94640527389706	7.73905927389706	8.14110527389706	6.46329627389706	7.56383327389706	7.43509627389706	7.24894427389706	7.30317727389706	8.03418327389706	7.72486827389706	8.06062727389706	7.16900727389706	7.21772327389706	7.16494927389706	7.43343627389706	6.42494027389706	6.78435827389706	6.38348627389706	7.38868927389706	7.32341327389706	7.11592227389706	7.47491427389706	6.80330827389706	7.10166627389706
AGMAT	6.60271976691176	6.34028626691176	5.41766416691176	6.25149416691177	5.92588286691177	5.36667276691176	6.13110536691176	5.67392596691176	5.88448546691176	6.04705426691176	5.04264326691176	5.27838776691176	4.46725506691176	5.87044676691176	5.82507626691176	5.12182926691176	5.38667703308823	5.80075403308823	6.07140503308823	6.15653203308823	4.37180303308824	4.95596203308823	6.10512603308823	6.16161103308823	6.18504003308824	6.10977003308824	5.34846103308823	5.74143103308823	4.87356203308823	5.99762003308823	6.26727703308824	5.53829203308824	5.82783203308824	6.30507003308823	5.71883803308824	5.34792603308824	5.79544003308824	5.53885503308824	5.68301103308823	5.22165603308823	5.76004803308823	5.83754603308823	5.64552603308823	5.59715003308824	5.09134503308823	5.76983503308823	6.16007903308823	5.44906203308823	5.63799403308824
AGMO	2.71579584503677	1.26300954503677	2.78764964503677	1.26983884503677	1.24039014503677	1.15845514503677	1.21483904503676	1.22115854503677	1.24659874503677	1.22040764503677	1.24359724503677	1.23580264503677	1.20121774503677	1.25083924503677	1.22533064503677	1.22417994503677	1.29186735496323	1.23877835496323	3.29391535496323	1.28708435496323	1.65310735496323	1.25399035496323	1.28192835496323	1.25421535496323	1.29021835496323	1.95062235496323	1.25750535496323	1.27327935496323	1.25643335496323	1.30058735496323	1.17693135496323	1.26112335496323	1.25024135496323	1.31853835496324	1.68420035496323	1.25401135496324	1.29355635496323	1.22618135496323	1.73491535496323	1.23087635496323	2.22254735496323	2.00866235496323	1.27584735496323	1.23376335496323	0.996896354963235	1.24527435496324	1.20854135496323	1.27177435496323	1.20312735496324
AGO1	8.03244166415441	7.93518756415441	7.88333066415441	8.15785296415441	8.29468816415441	8.25746616415441	7.90895636415441	7.98501486415441	8.65670656415441	7.96439646415441	8.03817376415441	7.83468906415441	8.64839716415441	7.99609556415441	8.22943566415441	7.97122946415441	7.94402823584559	8.29323623584559	7.98817023584559	8.20805923584559	7.72163423584559	8.02200023584559	8.46295723584559	8.02275123584559	8.39249323584559	7.90306023584559	8.00255623584559	7.98000123584559	7.88496723584559	7.76265023584559	8.19650123584559	7.86051023584559	7.97916223584559	8.02648423584559	8.09458523584559	8.23404223584559	8.21591623584559	7.96378823584559	8.13686923584559	8.17449223584559	8.66547023584559	8.65845423584559	7.77792823584559	8.30940123584559	8.17087923584559	7.99831023584559	8.05327723584559	8.15416023584559	8.47707323584559
AGO2	8.25675159430147	8.53467639430147	8.52520439430147	8.54694829430147	9.32161039430147	9.01113439430147	8.04774659430147	8.71744419430147	9.41334389430147	8.80677769430147	8.71835999430147	8.22244829430147	9.56784049430147	9.37073349430147	8.85128609430147	9.68215279430147	9.72457180569853	8.22680980569853	8.26094880569853	8.73891880569853	9.72185080569853	9.48770380569853	8.70921180569853	9.09350980569853	8.40704280569853	8.42892080569853	8.73732880569853	8.29009480569853	9.82348680569853	8.31749380569853	8.54664080569853	8.94904780569853	9.06576280569853	8.33610080569853	8.22469480569853	8.02379480569853	9.37814880569853	9.30414880569853	9.03484480569853	9.53157480569853	8.24606580569853	8.60085680569853	9.17577280569853	8.79980080569853	9.44056680569853	8.96686880569853	8.58897180569853	9.09411080569853	8.83156580569853
AGO3	8.31099834117647	8.28347074117647	8.13346534117647	8.32423934117647	8.68905104117647	8.28791344117647	8.34181774117647	8.25268924117647	8.63594384117647	8.46683024117647	8.08281754117647	8.17088894117647	8.99245834117647	8.38333154117647	8.31675164117647	8.26568374117647	8.15499205882353	8.60822205882353	8.44316605882353	8.32071305882353	7.85731005882353	8.02143205882353	8.38716005882353	8.33075105882353	8.17968205882353	7.89059305882353	7.98287205882353	8.24330705882353	8.02960705882353	8.57810905882353	8.54670005882353	8.44643205882353	8.47509905882353	8.29156405882353	8.25197405882353	8.56987505882353	8.32656505882353	8.21621605882353	8.40144705882353	8.33979605882353	8.55379505882353	8.80671905882353	8.45841505882353	8.43994205882353	8.35947305882353	8.40492605882353	8.79753205882353	8.47141405882353	8.68102705882353
AGO4	7.52566590900735	7.14926530900735	7.90288930900735	7.86742520900735	8.13236760900735	7.97459940900735	7.72382820900735	8.02046270900735	8.52023960900735	7.96472640900735	7.97394710900735	8.03732140900735	9.45083730900735	8.44473460900735	8.20435390900735	8.05872160900735	7.98578269099265	8.13155369099265	7.43186369099265	7.75108069099265	7.94093869099265	7.75040769099265	8.23784969099265	7.88723869099265	8.33997569099265	7.89183569099265	8.47487369099265	7.79022269099265	8.03542169099265	7.73235169099265	7.64371369099265	7.77882169099265	8.13612669099265	7.69228169099265	7.90332769099265	8.38921669099265	8.16789469099265	7.70542169099265	8.51907269099265	8.16718369099265	8.38735769099265	8.57297969099265	8.39451069099265	8.24170269099265	7.94093869099265	8.07723169099265	7.72029869099265	8.50338969099265	8.45049969099265
AGPAT1	7.93738101452206	7.99900151452206	8.08249831452206	7.91824931452206	7.95590631452206	8.17789391452206	8.32437901452206	8.02133611452206	8.55137541452206	8.13891291452206	8.02461711452206	8.21014711452206	8.73632201452206	7.64398871452206	8.25798201452206	7.96742071452206	7.83011598547794	8.02791298547794	7.74263498547794	8.01038998547794	8.12417098547794	7.84106098547794	8.22595898547794	8.10365998547794	8.17482498547794	8.00915998547794	7.75671198547794	7.79394498547794	8.33701098547794	8.26485898547794	8.20441598547794	7.74877198547794	8.26550998547794	7.80316998547794	7.92208798547794	8.08908298547794	7.67463298547794	7.41705298547794	7.91939898547794	7.53069598547794	8.71831798547794	8.86860298547794	8.63626298547794	8.49951298547794	7.67893198547794	8.51005298547794	8.82501798547794	8.34306698547794	8.69468398547794
AGPAT2	10.3046684898897	10.2884565898897	10.4489348898897	10.7439913898897	10.4328820898897	10.7653522898897	10.7154220898897	10.5737164898897	10.9281507898897	10.5720203898897	10.6835859898897	10.7000879898897	11.1027552898897	10.7784013898897	11.0270187898897	10.3318963898897	10.0985145101103	10.7648935101103	10.5019045101103	10.2461275101103	10.2264425101103	10.1059965101103	10.5477815101103	10.2534765101103	10.5263785101103	10.6399685101103	10.1919565101103	10.4885485101103	10.2289055101103	10.8902845101103	11.0108715101103	10.4967005101103	10.9259565101103	10.5595105101103	10.5964065101103	10.9015965101103	10.0476865101103	10.1780855101103	10.8374995101103	10.5437935101103	10.9490515101103	11.2669355101103	10.8627295101103	11.0165765101103	10.2970375101103	10.9034375101103	11.1326585101103	11.2739995101103	11.4283345101103
AGPAT3	8.68154806672794	8.96552296672794	8.88816246672794	8.95380156672794	8.85092476672794	9.17930726672794	8.85431606672794	9.00052356672794	8.95251026672794	9.00105926672794	10.0301891667279	8.96392066672794	7.76122516672794	9.07697726672794	8.97215726672794	9.15131176672794	8.12433333327206	8.99607033327206	9.02741133327206	8.57728233327206	8.61638133327206	9.04605433327206	8.50682633327206	8.70220133327206	8.59858333327206	8.99878733327206	8.48010433327206	8.58062433327206	8.77058833327206	9.17022033327206	9.43001133327206	9.59843533327206	9.43388433327206	8.72500733327206	8.64236033327206	8.75934733327206	8.51531533327206	8.98140433327206	9.07449333327206	9.03142233327206	9.82390833327206	9.01512833327206	8.57914533327206	9.00224733327206	8.81934933327206	9.35354533327206	9.11285133327206	9.81896233327206	9.31218833327206
AGPAT4	4.24158672389706	4.53048532389706	5.35177362389706	4.31817012389706	4.43490002389706	4.52402682389706	4.40826102389706	4.96283702389706	4.03309112389706	4.63662862389706	4.45609142389706	4.93710192389706	4.72595982389706	4.50452652389706	4.76951322389706	4.04053642389706	4.34957637610294	4.80280137610294	4.90716337610294	4.34076037610294	3.92638837610294	3.87437637610294	4.47543637610294	3.68132137610294	4.83408437610294	4.93815037610294	4.26252937610294	4.65167237610294	3.89889937610294	4.70939337610294	5.42691137610294	5.29086837610294	5.81075637610294	4.04237737610294	4.22580437610294	5.69251137610294	4.04157237610294	3.74203537610294	4.30979537610294	4.18036637610294	4.16127037610294	4.01423137610294	3.66290237610294	4.93911337610294	4.32312637610294	5.14939737610294	5.39792937610294	5.08698537610294	5.08711337610294
AGPAT4-IT1	7.34043879154412	7.32373759154412	7.79753379154412	7.41672039154412	7.62018679154412	7.63532949154412	7.40604099154412	7.69150209154412	7.77768819154412	7.51092149154412	7.39770489154412	7.72246999154412	7.82543249154412	6.92874509154412	7.57537649154412	6.51614869154412	7.02180610845588	7.92797810845588	7.68884910845588	7.90410410845588	7.33888510845588	7.01216610845588	7.36846710845588	7.20089610845588	7.96304310845588	7.79246710845588	7.27963410845588	8.08201310845588	6.20520410845588	7.98185310845588	7.78473410845588	7.70968410845588	8.58630310845588	7.15859510845588	7.30012410845588	7.78533910845588	6.27142410845588	7.17740310845588	7.43446910845588	7.32367510845588	7.44938310845588	7.74855710845588	5.86182710845588	8.04135310845588	7.15024710845588	7.93686910845588	7.84907710845588	7.40515810845588	7.67934410845588
AGPAT5	7.50729633106618	7.26043243106618	6.92134273106618	7.07502203106618	5.80700743106618	5.97735833106618	7.02311113106618	6.80569493106618	6.21507713106618	7.10052463106618	6.62855233106618	6.88185553106618	5.42071573106618	6.17964003106618	6.73487793106618	6.02645253106618	6.00617486893382	7.01995986893382	7.18434186893382	6.95089086893382	5.49721586893382	5.98224886893382	6.74495786893382	6.24030386893382	7.00967286893382	7.60158586893382	6.47801686893382	6.93976986893382	5.80999486893382	6.99010386893382	7.17011786893382	6.97491186893382	6.82779486893382	7.44921686893382	7.10924286893382	6.81744586893382	6.36102486893382	6.60869086893382	5.93735686893382	6.32275686893382	6.61128986893382	6.12580286893382	5.61381286893382	6.58741786893382	6.21310886893382	6.33641586893382	7.11431786893382	6.12154686893382	6.79567686893382
AGPAT6	5.79493736341912	5.48892036341912	5.18926346341912	5.65001436341912	5.54454426341912	5.44130106341912	5.91814476341912	5.52449296341912	5.65807226341912	5.50947416341912	5.67510166341912	5.83985556341912	5.57869296341912	5.53639606341912	5.90161386341912	4.65245976341912	3.87627733658088	5.74542233658088	5.40043233658088	5.40327233658088	4.44540733658088	4.87900333658088	5.49499733658088	5.22702933658088	5.78132933658088	5.80970933658088	5.31194933658088	5.37495833658088	3.69537833658088	6.62119933658088	6.70578133658088	6.39128933658088	6.68898733658088	5.13173933658088	5.28823933658088	5.71993733658088	2.51276333658088	4.63860533658088	5.68110633658088	5.66709133658088	5.54467233658088	6.12815533658088	4.80894333658088	6.07593833658088	5.23582333658088	6.58482233658088	6.99921233658088	6.41322433658088	6.96591633658088
AGPAT9	8.17294603069853	8.22995553069853	8.62958683069853	9.54892443069853	8.86225343069853	8.75007973069853	8.41137173069853	8.98882943069853	9.79917023069853	8.93943913069853	8.94523773069853	8.70459143069853	10.1961588306985	9.23008743069853	9.42342843069853	9.44504503069853	8.82310996930147	9.33609796930147	8.88101496930147	8.88173796930147	8.78710196930147	8.66814896930147	8.54621296930147	8.83580296930147	8.93199396930147	8.64208496930147	8.87110396930147	8.43520296930147	8.68247596930147	9.69052296930147	9.51574496930147	9.26770996930147	9.09412596930147	8.63358596930147	8.81445496930147	9.08402596930147	9.17641496930147	8.89482496930147	9.43531096930147	8.86915796930147	8.93151396930147	8.78039996930147	8.86480696930147	8.71116296930147	8.79859196930147	9.50175196930147	9.37112596930147	9.70744296930147	9.63243496930147
AGPS	6.95371663492647	7.04489433492647	7.16029683492647	7.03827413492647	6.61969073492647	6.68372343492647	7.21109083492647	7.08061963492647	6.71224773492647	6.85935943492647	6.99507793492647	7.06908653492647	5.80477023492647	6.80644093492647	6.96318423492647	6.46643273492647	6.24488376507353	7.14229176507353	7.38287376507353	6.57665376507353	5.94150276507353	6.17804976507353	7.10089376507353	7.02046376507353	7.17319576507353	7.30913576507353	6.80438876507353	7.01663576507353	5.77823976507353	6.97837976507353	6.98351376507353	6.84305276507353	6.96658976507353	7.32457176507353	6.84986976507353	7.15450776507353	6.35417776507353	6.70225276507353	6.69398476507353	6.80196376507353	6.93476176507353	6.81610276507353	6.97725476507353	7.10562676507353	6.84932476507353	6.89054076507353	6.96149576507353	7.01948076507353	6.93744176507353
AGR2	1.09832571617647	0.944190416176471	0.973156616176471	2.22753121617647	0.957139016176471	1.63884971617647	0.961467516176471	1.62180381617647	2.26361831617647	2.31803051617647	0.952209316176471	0.966001316176471	1.31939421617647	0.948568016176471	0.962654316176471	0.957416216176471	1.13076238382353	1.09003738382353	1.10845138382353	1.10389238382353	1.73655838382353	1.08779238382353	1.05521838382353	1.04828138382353	1.06846738382353	1.37682138382353	1.11039638382353	1.77034938382353	1.74033838382353	1.12250338382353	1.11241838382353	1.08059038382353	1.09945138382353	1.13316738382353	2.27127738382353	1.08449738382353	1.09654438382353	3.04093138382353	2.02840238382353	1.65879138382353	1.05658938382353	1.38051338382353	1.07109638382353	1.04764038382353	1.36049138382353	1.09132738382353	1.08423938382353	1.49569138382353	1.06751138382353
AGR3	1.01147216452206	1.02404316452206	1.01050016452206	1.02395036452206	1.01503836452206	1.10384926452206	1.01101106452206	1.01171876452206	1.01711856452206	1.01557336452206	1.01836676452206	1.01639896452206	1.01411316452206	1.01740596452206	1.01509616452206	1.01663766452206	0.883341135477941	0.885139135477941	0.884113135477941	0.885939135477941	0.904354135477941	0.893707135477941	0.987675135477941	1.11745013547794	1.70568913547794	0.89449513547794	2.05362613547794	0.891348135477941	0.887771135477941	0.899197135477941	0.893223135477941	0.888431135477941	0.891941135477941	0.883464135477941	0.885265135477941	0.895925135477941	1.08367513547794	0.883430135477941	0.88353413547794	0.883854135477941	0.895811135477941	0.883880135477941	0.903844135477941	0.904156135477941	2.36530613547794	0.890863135477941	1.34455713547794	0.905023135477941	0.885356135477941
AGRN	6.33550734080882	6.37713904080882	5.62150534080882	6.23223044080882	6.21544684080882	6.27564734080882	5.44227874080882	5.96281144080882	5.64152284080882	6.38323014080882	9.36514124080882	4.99866684080882	4.98301014080882	5.51389724080882	4.82300014080882	7.97336254080882	6.24060155919118	5.77441355919118	6.94474955919118	5.75014655919118	6.12338255919118	6.05325755919118	5.32328755919118	6.53871355919118	5.53738155919118	5.70231955919118	5.26444555919118	5.40940055919118	7.00003655919118	6.09707355919118	6.81143555919118	6.52949555919118	6.25499155919118	4.58242655919118	6.58545055919118	5.38718355919118	5.91345855919118	6.30670455919118	5.45177155919118	6.07267055919118	9.18386755919118	5.92495455919118	5.98408655919118	5.59619355919118	5.80934355919118	6.93288555919118	6.06941555919118	6.33830755919118	6.15624255919118
AGRP	3.95070721764706	3.92760581764706	4.16703191764706	4.96668481764706	4.14272341764706	4.73476781764706	4.06739691764706	4.18383931764706	4.16393261764706	4.82006011764706	4.78461471764706	4.28133471764706	4.68327531764706	4.43041961764706	4.38458071764706	4.67135801764706	5.14783358235294	5.27676658235294	4.59738558235294	4.06240258235294	4.82855658235294	4.68002858235294	3.91908358235294	3.99952858235294	4.33013358235294	4.43253758235294	4.46862358235294	4.63284058235294	4.77910158235294	4.42111158235294	5.01686858235294	4.22882958235294	4.11142158235294	3.62491658235294	4.61041158235294	4.70015558235294	4.30926958235294	5.43239958235294	4.60708858235294	4.40547358235294	4.37438358235294	4.06807558235294	4.80004958235294	4.11079358235294	4.57807458235294	3.88495258235294	3.09169158235294	3.93041858235294	4.08528458235294
AGT	1.39473811121324	1.38644111121324	1.46545401121324	1.39834651121324	1.32056491121324	1.32985521121324	1.28311261121324	1.32267421121324	1.66601631121324	1.29282321121324	1.40538291121324	1.34699721121324	1.40039341121324	1.74489991121324	1.98697241121324	1.32435401121324	1.63817068878676	1.43030468878676	1.53295968878676	1.49253968878676	1.65162568878676	1.70996468878676	1.39229968878676	1.28449168878676	1.34933068878676	1.22748068878676	1.41033268878676	1.40534568878676	1.75564268878676	1.20961368878676	1.19147768878676	1.43212468878676	1.14669668878676	2.48692468878676	1.39703468878676	1.42979268878676	1.67836968878676	1.73600868878676	1.19508568878676	1.46720468878676	1.16001168878676	1.44404568878676	1.49223668878676	1.16353068878676	2.24408568878676	1.17995268878676	1.14376268878676	1.22813768878676	1.17020468878676
AGTPBP1	7.83998906470588	7.64226716470588	8.30986376470588	8.30381336470588	8.00246576470588	7.79942496470588	7.89363446470588	8.10452026470588	8.06774156470588	8.40558186470588	7.74148206470588	8.17787566470588	9.49698976470588	8.29534756470588	8.61531016470588	8.03965036470588	8.29360983529412	8.80365483529412	8.15681883529412	8.04533783529412	8.47062283529412	8.24451583529412	8.15428383529412	8.01493483529412	8.36747183529412	7.95544483529412	8.67251283529412	8.49702383529412	8.94224183529412	7.95036683529412	7.72072183529412	7.89991983529412	8.02753183529412	8.28153383529412	8.22525483529412	8.72774083529412	8.52983083529412	7.92815183529412	8.52874883529412	8.25418083529412	7.41726083529412	7.56266683529412	7.12632783529412	7.99154383529412	8.48258883529412	8.26051083529412	7.91579183529412	8.15675983529412	8.36824483529412
AGTR1	1.29821317444853	1.35585777444853	1.30533777444853	1.35279467444853	1.32187747444853	1.28434167444853	1.57020617444853	1.29778947444853	1.32232617444853	1.29308297444853	1.34469847444853	1.30425167444853	1.28283857444853	1.33711737444853	1.31870027444853	1.29814617444853	1.01127262555147	0.98774662555147	0.99273462555147	6.34189462555147	1.08441762555147	2.55787962555147	1.03989362555147	1.02493162555147	1.08464162555147	0.97520962555147	0.98284662555147	0.99531762555147	2.27614262555147	1.03994162555147	0.92159862555147	0.98884262555147	0.98110962555147	1.01774662555147	0.96323962555147	1.01529062555147	2.01972962555147	0.96662362555147	0.94440162555147	0.96808462555147	0.98763962555147	0.94464362555147	2.68970762555147	1.59632162555147	0.90317262555147	0.98398462555147	0.95806662555147	1.02454962555147	0.93594762555147
AGTR2	1.27022131286765	1.27766751286765	1.63774501286765	1.29417131286765	1.26736231286765	1.65706381286765	1.26826291286765	2.05071261286765	1.34225071286765	1.29389931286765	2.85598911286765	1.41562421286765	1.28237621286765	1.28067411286765	1.38647121286765	1.59307751286765	1.87873448713235	1.31704848713235	1.35915848713235	1.38144448713235	1.81567648713235	1.40475848713235	1.90275948713235	1.95771848713235	1.35860648713235	1.26092948713235	1.54875848713235	1.31314648713235	1.96383848713235	1.98302148713235	1.34197048713235	2.00640648713235	1.64623548713235	1.59813148713235	1.25598848713235	1.36899648713235	1.71344148713235	2.50684148713235	1.22497148713235	1.32717448713235	1.25991548713235	1.23129348713235	1.77743848713235	1.26866248713235	1.05978348713235	1.28911748713235	1.34413248713235	1.25010448713235	1.23279648713235
AGTRAP	6.87291274669118	7.17447634669118	7.40954714669118	7.87247574669118	7.93964784669118	8.39376834669118	7.60226584669118	7.78805294669118	8.39422544669118	7.84919724669118	8.58170834669118	7.87764134669118	8.67341914669118	8.39422544669118	8.15080474669118	8.06044024669118	7.48976735330882	7.63100835330882	7.25170935330882	7.46861035330882	7.85231235330882	7.74598035330882	7.44593235330882	7.38424135330882	7.20777235330882	7.26575235330882	7.71293335330882	7.01540035330882	8.10124635330882	8.55821035330882	8.55572835330882	8.55271535330882	8.58180635330882	6.79529835330882	7.56806135330882	7.17250935330882	7.53073035330882	7.45954935330882	8.55240135330882	8.08675335330882	8.64893835330882	7.93548535330882	8.07904635330882	7.70392535330882	7.63878435330882	8.81601635330882	8.76777335330882	9.42970135330882	9.14356435330882
AGVR6190	1.26878955386029	1.30163855386029	1.27284845386029	1.30235175386029	1.27159615386029	1.31354785386029	1.28547965386029	1.26086645386029	1.33909385386029	1.22421335386029	1.32351155386029	1.25835515386029	1.21809325386029	1.29625755386029	1.28906805386029	1.24624115386029	1.27856934613971	1.25806334613971	1.23942034613971	1.33457934613971	1.89345734613971	1.28960934613971	1.27340534613971	1.21401634613971	1.26982834613971	1.20375334613971	1.30364834613971	1.25958334613971	1.22102834613971	1.54829634613971	1.31437334613971	1.27300234613971	1.25465534613971	1.56798634613971	1.21424334613971	1.26499534613971	1.21566734613971	1.18675134613971	1.20813734613971	1.23496334613971	1.21862634613971	1.19554534613971	1.23409034613971	1.24500534613971	1.11245134613971	1.23609934613971	1.24525834613971	1.26035134613971	1.19542834613971
AGXT	1.50926189209559	1.06008789209559	3.12230899209559	2.65880819209559	2.70261099209559	2.81411009209559	1.05608309209559	2.46573239209559	3.08176209209559	2.18351899209559	2.09448039209559	1.10085789209559	1.20102839209559	2.21751379209559	2.57611019209559	2.66852409209559	2.65886760790441	1.35468260790441	2.26190360790441	1.29828060790441	2.83829560790441	3.12276860790441	1.23468660790441	2.72162860790441	2.27058860790441	1.42594960790441	1.29795260790441	1.28068460790441	3.02190260790441	2.23100860790441	1.26291860790441	1.24580360790441	1.67918660790441	1.35998060790441	2.51214160790441	3.68893760790441	2.58863160790441	1.31113660790441	2.99329160790441	3.01385260790441	1.25554460790441	2.54607160790441	2.77400060790441	2.01871860790441	3.65944860790441	2.22115160790441	1.90283760790441	1.97441360790441	2.42199360790441
AGXT2	1.25373433106618	1.25099723106618	1.28549813106618	1.26504873106618	1.26146013106618	1.28369063106618	1.29740213106618	1.26827573106618	1.34923823106618	1.28043993106618	1.28611823106618	1.27441813106618	1.24668083106618	4.65081233106618	1.26839253106618	1.73053793106618	1.23649336893382	1.28545336893382	2.63543936893382	1.32644436893382	2.24301736893382	1.35495436893382	1.28393936893382	1.22394236893382	1.30370136893382	1.25717736893382	1.89312036893382	1.25838836893382	1.25252136893382	1.72663236893382	1.35613536893382	1.31443136893382	1.31566236893382	1.37691036893382	1.26005736893382	1.30644836893382	1.27469636893382	4.64645536893382	1.34382736893382	1.28950336893382	1.24206536893382	2.50443336893382	1.29902736893382	1.32127836893382	1.03435336893382	1.25169936893382	1.37307436893382	1.29193036893382	1.23333536893382
AHCTF1	6.20427170992647	6.01116520992647	6.36568890992647	6.71018650992647	6.23563570992647	5.77459480992647	6.32380360992647	6.32524620992647	6.44376840992647	6.38674470992647	5.89298870992647	6.43109660992647	7.43315600992647	6.37021940992647	6.60703130992647	6.19432490992647	6.14751929007353	6.63432229007353	5.78817429007353	6.26722529007353	5.73769929007353	6.17846929007353	6.56190929007353	6.29820629007353	6.61918129007353	5.93291529007353	6.91995129007353	6.30212129007353	5.87014329007353	6.52467129007353	6.23841129007353	6.39963929007353	6.50254529007353	6.52630229007353	6.51274829007353	6.78795129007353	6.64136329007353	6.01311129007353	6.57131129007353	6.32196029007353	5.89378029007353	6.21792729007353	5.76110729007353	6.16259029007353	6.43754929007353	6.57454029007353	6.71897229007353	6.59544629007353	6.87882029007353
AHCY	4.35302916158088	4.72928156158088	4.12034856158088	4.11189176158088	2.69059616158088	4.59615306158088	4.64983496158088	3.77915236158088	4.09640456158088	4.34721436158088	4.32307486158088	4.37375506158088	3.63160946158088	4.64891466158088	4.67327576158088	2.86732076158088	2.20100603841912	4.09438003841912	1.75894903841912	4.27146903841912	2.01112703841912	2.70704103841912	4.66919503841912	4.30483803841912	4.31335403841912	4.76378003841912	3.55420603841912	4.17814903841912	1.77175403841912	5.71823203841912	6.09727703841912	5.77625003841912	5.77625003841912	3.77717903841912	3.95652403841912	4.21133903841912	1.89979503841912	2.08927003841912	4.10212803841912	4.28816603841912	4.57899203841912	4.28995303841912	1.80435703841912	4.38544503841912	3.51600503841912	5.71701803841912	5.78682503841912	5.97301603841912	5.90874203841912
AHCYL1	8.50894711654412	8.50376461654412	8.42029331654412	8.66096931654412	8.44356801654412	8.46255471654412	8.63285751654412	8.51280861654412	8.50874311654412	8.26367411654412	8.44252031654412	8.58671111654412	8.49483781654412	8.58907251654412	8.58118361654412	8.16127741654412	7.81144548345588	8.79700448345588	8.62169448345588	8.33879248345588	7.82075348345588	8.31029948345588	8.54814948345588	8.35839448345588	8.41488348345588	8.39767248345588	8.40864748345588	8.43966448345588	7.79415148345588	8.61865848345588	8.59421148345588	8.39566648345588	8.84619548345588	8.45553948345588	8.35699448345588	8.74408748345588	7.92755448345588	8.29564248345588	8.65435448345588	8.59992048345588	8.83440248345588	8.94548848345588	7.81152148345588	8.65054648345588	8.35776548345588	8.82678248345588	8.88003148345588	8.71368648345588	9.00102348345588
AHCYL2	7.02641080202206	7.09843780202206	7.07309470202206	7.02426420202206	6.70943300202206	6.61691590202206	6.98416120202206	7.08425370202206	7.11625160202206	7.08816250202206	6.80426500202206	7.05843330202206	6.29679990202206	7.02910860202206	7.05160660202206	6.34328810202206	6.19360269797794	7.15543869797794	7.27539469797794	7.07423369797794	6.45296169797794	6.28306269797794	7.15646369797794	7.04422569797794	7.48952469797794	7.47635669797794	6.65988969797794	7.17024969797794	5.78726969797794	7.11881669797794	7.08013969797794	6.77900369797794	6.92175269797794	7.21295169797794	6.96139569797794	7.40751369797794	6.60746269797794	6.67251169797794	6.96476469797794	7.04033169797794	7.07345769797794	7.00199369797794	6.13985869797794	7.36154469797794	6.67330169797794	6.66596269797794	7.03157469797794	6.90405769797794	7.06442769797794
AHDC1	6.29118232040441	6.81088302040441	6.47743712040441	6.33370842040441	7.81697482040441	7.95351542040441	6.18461072040441	6.85033052040441	7.13876242040441	7.24952722040441	6.86558562040441	6.48536302040441	7.58213072040441	7.23353332040441	6.52287842040441	8.52222852040441	8.08122607959559	6.12369307959559	6.64941207959559	7.10213407959559	8.56227007959559	8.42245207959559	6.37548007959559	7.82719807959559	5.99423407959559	6.36399207959559	7.24093607959559	6.33028507959559	8.63930507959559	6.08650207959559	6.06308907959559	6.95647007959559	6.59215107959559	6.13500507959559	6.67405207959559	6.00627807959559	7.91648807959559	8.00818007959559	7.40401307959559	7.82568307959559	6.89586107959559	6.97139807959559	8.28675707959559	6.92646107959559	7.93774107959559	6.57061407959559	6.29804807959559	7.05298207959559	5.74706007959559
AHI1	4.368089825	4.030525325	3.500732525	4.309810425	3.423174425	3.355204525	3.821332625	3.747866825	2.549839125	3.796246925	3.503669725	3.460669125	1.367713825	3.279725625	4.359284825	2.857065925	3.021998975	2.283301975	4.690297975	4.183806975	3.022632975	3.150803975	3.135547975	3.522676975	3.173512975	4.270473975	3.089007975	4.356971975	3.132913975	4.670299975	4.527239975	4.160564975	4.572435975	2.679583975	2.273589975	2.702790975	3.664222975	2.932152975	2.149205975	3.432375975	2.355000975	2.912149975	3.479189975	3.790153975	3.901673975	4.153650975	4.340440975	3.329022975	3.869177975
[truncated: 25,488 more rows]
[truncated: 1 more columns]
