# Supplementary material for: Identification and validation of aging-related genes in neuropathic pain using bioinformatics
Source: Front Genet. 2024 Jul 24;15:1430275. doi: 10.3389/fgene.2024.1430275 (PMC11303200; doi:10.3389/fgene.2024.1430275)
Supplement: Supplementary file 2 [file DataSheet1.ZIP › RAWDATA (1)/rawdata/nomoRisk.txt]

id	Type	CEBPA	CEACAM1	BTG3	IL1R1	Nomogram
GSM3526790	0	8.582567	5.5813896	8.0244192	2.4608157	0.0135565574954744
GSM3526791	0	8.4381382	5.6743717	8.437957	3.0125346	0.00687744799118841
GSM3526792	0	8.876885	5.8114828	8.2537416	3.8062754	0.12368957601948
GSM3526793	0	9.2429642	6.1026421	8.1306675	2.84013	0.279932690139136
GSM3526794	0	8.7039884	6.0857338	7.4461239	3.5886379	0.161242695051215
GSM3526795	0	9.4780652	6.7000678	7.474428	2.7077219	0.762296438845814
GSM3526796	0	8.9171117	5.9342305	8.2596989	2.3830758	0.0441576189989538
GSM3526797	0	9.2378889	6.4625757	8.1700026	4.0703944	0.568286826481424
GSM4548691	0	8.1741258	5.8524458	7.2366309	2.7282431	0.00996639166256124
GSM4548692	0	8.7743928	6.5599298	8.2316009	3.8149541	0.111791065147383
GSM4548693	0	9.1077108	6.8018458	8.2644019	2.0442721	0.099230444354903
GSM4548694	0	8.4532748	6.6395398	8.2904149	2.9344091	0.0123959400166094
GSM4548695	0	8.7581958	6.3393848	7.6252549	3.9966231	0.23444555318737
GSM4548696	0	8.8645408	6.0477158	7.7585759	3.5098371	0.185654093918584
GSM4548697	0	8.8679678	6.6547748	8.1253909	3.7683701	0.181094408693479
GSM4548698	0	8.8088148	6.6410888	7.6120869	3.4279581	0.205467263067976
GSM4548699	0	8.7397518	6.2864788	8.3098319	4.9093141	0.194339134496539
GSM4548700	0	8.9878298	5.7593888	8.6352729	2.4700471	0.0357838337147154
GSM4548701	0	8.7444778	6.4591528	8.2703769	3.7772751	0.0880765848339457
GSM4548702	0	8.7015258	6.2957888	8.1904789	3.7427261	0.075152200158572
GSM4548703	0	8.4659918	6.8615598	6.7746109	4.1531361	0.29089824466172
GSM4548704	0	9.4381058	6.7503478	8.0569549	3.8701821	0.778147036048646
GSM4548705	0	9.5549658	7.4165668	7.9884779	3.8585081	0.893693531124177
GSM4548706	0	9.2437828	7.2220698	7.7686969	3.8433611	0.72594546215785
GSM4548707	0	9.1913918	6.7315158	7.9223479	3.6661991	0.538888559848837
GSM3526782	1	9.4736112	6.9645495	7.1466542	4.5046216	0.968125538055823
GSM3526783	1	9.1746966	7.0300464	7.839558	3.7530951	0.599417529661732
GSM3526784	1	8.9806584	8.9778839	7.960009	3.555556	0.490658527125147
GSM3526785	1	9.3711252	5.7908065	8.2624288	3.4270972	0.464826563831679
GSM3526786	1	9.6415233	8.3853253	6.6492535	7.0134872	0.999592371974574
GSM3526787	1	9.4199624	7.2739859	7.4767288	3.9510543	0.908987697860471
GSM3526788	1	9.4678095	6.8795629	7.9909195	4.5467648	0.897469692004095
GSM3526789	1	8.9637997	7.7774479	7.1367745	3.6636231	0.6684846747996
GSM4548708	1	9.4011048	5.7244098	8.3581819	2.7430561	0.306737227012844
GSM4548709	1	8.9963718	6.6147268	8.2701129	4.1444591	0.307510453928872
GSM4548710	1	9.1660948	6.2447418	8.4953829	4.1734511	0.376110531065983
GSM4548711	1	8.7565988	7.4919728	7.5396129	4.7760921	0.53183431868314
GSM4548712	1	9.2096948	6.0620788	7.5103459	2.6926241	0.41387470022194
GSM4548713	1	9.2214968	7.2759378	7.2964729	4.7327241	0.918058381949146
GSM4548714	1	9.2964708	7.0665338	7.4611739	3.8482201	0.831461110207726
GSM4548715	1	9.2957438	9.7749068	7.7974279	4.1651801	0.923349733415931
GSM4548716	1	9.7915758	6.6770278	7.5305709	3.8845221	0.972642448477367
GSM4548717	1	9.5103628	5.6510618	6.7386139	2.3322371	0.832335699072417
GSM4548718	1	9.4834568	5.6509178	7.9321659	3.7518311	0.747478729665473
GSM4548719	1	9.0206698	6.5621128	7.5050699	3.4605331	0.435848916551341
GSM4548720	1	9.3969418	7.2996718	7.4379609	3.8496421	0.897564289188151
GSM4548721	1	9.6426748	7.0328378	7.6720469	4.1351311	0.956181871725456
GSM4548722	1	9.6531828	7.8284618	7.3113169	4.2362781	0.983149942255036
GSM4548723	1	9.8566588	7.2415758	7.5950469	4.5682391	0.990383660455987
GSM4548724	1	9.6119958	6.7746438	7.3882409	3.9707431	0.956905085793437
