# Supplementary material for: Identification and validation of aging-related genes in neuropathic pain using bioinformatics
Source: Front Genet. 2024 Jul 24;15:1430275. doi: 10.3389/fgene.2024.1430275 (PMC11303200; doi:10.3389/fgene.2024.1430275)
Supplement: Supplementary file 2 [file DataSheet1.ZIP › RAWDATA (1)/rawdata/normalize.txt]

id	GSM3526790_Control	GSM3526791_Control	GSM3526792_Control	GSM3526793_Control	GSM3526794_Control	GSM3526795_Control	GSM3526796_Control	GSM3526797_Control	GSM4548691_Control	GSM4548692_Control	GSM4548693_Control	GSM4548694_Control	GSM4548695_Control	GSM4548696_Control	GSM4548697_Control	GSM4548698_Control	GSM4548699_Control	GSM4548700_Control	GSM4548701_Control	GSM4548702_Control	GSM4548703_Control	GSM4548704_Control	GSM4548705_Control	GSM4548706_Control	GSM4548707_Control	GSM3526782_Treat	GSM3526783_Treat	GSM3526784_Treat	GSM3526785_Treat	GSM3526786_Treat	GSM3526787_Treat	GSM3526788_Treat	GSM3526789_Treat	GSM4548708_Treat	GSM4548709_Treat	GSM4548710_Treat	GSM4548711_Treat	GSM4548712_Treat	GSM4548713_Treat	GSM4548714_Treat	GSM4548715_Treat	GSM4548716_Treat	GSM4548717_Treat	GSM4548718_Treat	GSM4548719_Treat	GSM4548720_Treat	GSM4548721_Treat	GSM4548722_Treat	GSM4548723_Treat
A1BG	8.1202305	8.0604788	7.9784138	8.5556256	7.3688025	7.1334237	7.9703214	7.824968	7.6937849	7.3847079	7.7526869	7.3318849	7.5425879	7.3728559	7.4002119	7.6922829	7.6808839	8.1983699	7.1045789	7.6971359	7.7839769	8.0492239	7.4085879	8.6456769	7.9046699	7.6985666	7.6496049	7.5470562	7.6632157	6.1817775	7.5086107	8.0331242	8.0016473	7.6368599	7.3499619	7.6465649	7.5293849	7.9439499	7.1388609	7.4130069	6.8655789	7.9744699	8.9305559	7.6180769	7.7993309	7.6902269	7.8594589	8.0626009	7.7339189
A1BG-AS1	5.8458054	5.8154886	5.4886559	5.6380224	5.344706	4.8590433	5.6137018	5.574376	4.3890677	5.7915787	5.6662717	5.4830317	4.8538897	5.0769547	5.3950147	5.3224057	5.2645907	5.4346917	3.9779737	5.1748247	4.6904937	6.2680797	5.4701437	6.2639397	6.0970377	5.6639133	4.9654197	5.6659125	5.4540435	4.8437805	4.5184402	5.4354977	5.4772979	5.6631927	5.3481487	5.4389837	4.5431057	5.6194567	4.7163617	5.2015447	5.8234817	5.6971617	3.8385157	5.6694557	4.7766257	5.7679937	6.1347107	5.7065077	6.4339517
A1CF	1.2470621	1.2792144	1.2495346	1.2788247	1.2541661	3.2363636	1.2527587	1.2413604	1.1344093	2.0732143	1.1157653	1.1559583	2.7620353	1.1572153	1.1586603	1.1107333	1.1910543	1.0911133	1.1672263	1.1309033	1.1113343	1.1980923	1.1706433	4.6912343	1.1291293	1.3100602	1.8627592	2.7997307	1.2328574	1.6141815	1.2773585	1.2714108	1.2167921	1.1901033	2.6409453	1.1313233	1.3796053	2.2604953	1.2645503	2.1202573	2.1225063	1.0924693	1.1227273	1.3678693	3.1102293	1.1226053	1.1305463	1.1584863	1.4218453
A2M	1.6278347	3.6881557	2.3448487	1.9172847	1.4191718	2.1163758	3.1134219	2.6768999	1.919435	1.820984	1.97302	1.593904	1.915951	1.792982	1.718179	1.926051	1.658636	3.189188	1.745708	1.699435	1.634741	2.555538	2.545438	1.83986	3.671025	1.8879322	1.380471	2.0306274	3.6099184	1.2129642	1.1076791	1.531585	1.27156	1.950122	1.542259	1.849917	1.751959	1.537402	1.521178	1.761953	1.702789	1.996203	2.075872	3.517223	1.428517	1.978167	2.644231	1.957069	3.136982
A2M-AS1	8.6196618	9.513137	10.0215007	8.6849282	9.6682953	10.0377127	8.7567354	10.0607278	8.7868289	10.2127389	9.6350189	9.3481719	8.7215029	8.8785349	8.8365279	8.5510759	9.0677859	9.2809649	9.3889589	9.8998539	8.0007669	10.2848539	8.6922919	9.3310329	10.1054679	9.1292639	9.1968916	8.6542439	10.6774236	9.3163565	8.4094659	9.3073982	8.1348132	8.9193109	9.0280099	10.3544309	8.1644549	8.7785299	9.2672539	9.5080469	9.1077869	9.2847029	8.7689499	10.5609569	9.7454739	9.3854829	8.9949399	9.0712799	9.9358109
A2ML1	2.0187544	1.717531	1.7127958	1.7316202	2.8609411	1.7584473	1.6964682	1.7160563	3.9310194	0.9818604	2.5498144	2.4903644	3.8325954	3.5000224	1.8791444	1.2518734	0.7541014	0.7907174	2.9585614	2.4907514	4.8661604	0.8981064	0.8687104	0.8643164	1.3232854	1.7020372	1.7365752	1.7012213	1.774718	1.7105671	2.7201462	1.6665375	3.7142161	2.3699344	2.3160524	2.4520634	3.4400614	3.3308734	2.3854184	2.7048124	0.8566344	0.9266334	1.9811514	1.7102534	2.9259364	0.8700654	0.9369844	0.8285384	0.8119434
A2MP1	1.1494936	1.6700639	1.0567825	1.310565	1.1791647	1.7356227	1.1971936	1.6389938	1.1605045	1.1489775	1.8972925	1.1647755	2.0439955	1.1642185	1.1509005	1.1181945	1.2075855	1.2785515	1.1886245	1.1418465	1.1450445	1.2076705	1.3153905	1.1487315	1.3572675	1.1411478	1.3358097	1.2191886	1.5588432	1.031738	1.0511201	1.0617045	1.0321545	1.1929515	1.1309385	1.5291085	1.1478015	1.1372645	1.2004415	1.7629105	1.1283435	1.3335215	1.2022095	1.4447975	1.1823345	1.1557645	1.1529435	1.3900725	1.2179755
A3GALT2	1.0680415	1.1005733	1.0820008	1.1244252	1.07501	1.0519089	1.0877978	1.074745	1.168946	1.137672	1.186315	1.136456	1.144733	1.142247	1.120061	1.160457	1.107998	1.118994	1.118214	1.12322	1.138332	1.104857	1.103255	1.156277	1.104695	1.061147	1.128367	1.0531875	1.1144863	1.8776158	1.0743588	1.0303653	1.1415346	1.153715	1.110959	1.17128	1.206536	1.146791	1.13367	1.126699	1.121528	1.121115	1.180393	1.131087	1.068241	1.097962	1.127812	1.128498	1.111785
A4GALT	4.4127665	4.1471495	4.1789789	3.9387209	4.7684145	4.9788391	3.4041075	3.8087986	5.364091	3.915897	2.488888	4.138089	5.301812	4.289734	4.678106	4.374142	4.397631	4.556601	4.535106	3.727056	5.399234	3.350564	3.425803	4.10185	2.931331	5.4369952	4.1473346	4.5448242	4.0031625	4.3668902	4.5585311	4.0574862	4.6953694	6.018467	4.539887	4.174805	5.774932	3.746085	4.408585	4.642002	4.749394	4.293256	6.627846	4.532303	4.906469	4.270517	3.443828	3.753414	3.409783
A4GNT	1.2486373	1.2872237	1.264838	1.2933308	1.257985	1.1834755	1.2453086	1.2485774	1.1400554	1.0924034	1.1203244	1.1302514	1.2005044	1.1083224	1.1286244	1.1150654	1.1715304	1.0791384	2.5589284	1.0939744	2.3153134	1.1418004	1.0306304	1.9281114	1.0982694	1.2643438	1.2543255	1.2543255	1.2656981	1.2346856	1.264838	1.2399368	1.2680789	1.1502994	1.0697634	1.1059654	1.1435984	1.7960594	1.0691864	1.0848034	1.3686054	1.7664254	1.1298784	1.1028454	0.8853074	1.0990104	1.0739134	1.1351694	1.0615974
AA06	0.9880709	1.0155723	0.9834998	1.0050024	1.6627489	1.0942551	0.986295	1.6327929	1.0361529	1.0413859	1.0259779	1.0506639	1.0870329	1.0615049	1.0671339	1.0600509	1.1296639	1.0429409	1.0718119	1.0489239	1.0349699	1.0983499	1.0834659	1.0351229	1.0581809	1.0185645	0.9653661	1.0108269	0.977073	0.9645049	1.0024501	1.0043282	0.9737091	1.0603759	1.0293679	1.0441699	1.0110329	1.0085309	1.0245459	1.0407189	1.0431789	1.0390689	1.0488759	1.0567679	1.3474409	1.0584529	1.0494469	1.0746479	1.0334239
AAAS	6.92274	7.1944274	6.9279709	6.8018804	6.9935537	7.1889079	7.3137754	6.99285	6.3832767	6.7047907	6.6420247	7.0164607	6.4072117	6.6449817	6.5638137	6.4933527	6.9750517	6.7109817	6.4136227	6.6498467	6.5139777	7.3687827	7.4433347	7.1639307	7.4292377	6.6183451	6.9880321	6.6156508	6.9317448	6.6567287	6.6337183	6.6853462	6.4911538	6.5963057	6.8749447	6.5823817	6.5797337	6.4342777	6.9645017	6.9574857	6.9411417	6.8877807	6.5428807	7.0229027	6.7616927	7.4495687	7.4958747	7.1431147	7.4440477
AACS	3.8852763	4.1274627	3.8651149	3.6888603	3.7059058	4.287115	4.4310469	4.1380196	3.5745393	3.7815863	3.4245343	3.8248633	2.9572763	4.0505393	3.6296003	3.4108843	3.9992543	4.3220503	3.9842733	3.7235733	5.3460053	4.4454123	4.7456233	4.5642883	4.5855493	3.5929137	3.5895073	4.407403	4.4699576	3.176003	3.5459165	4.4683404	3.4134864	3.2173323	4.1273273	3.4824143	3.3728733	3.3627603	4.2885003	4.3201713	3.2725413	3.4766373	3.0295113	3.3466703	4.0622573	4.2755573	4.8174833	4.1902903	4.4826653
AACSP1	1.187275	1.1294171	1.2115364	1.6426505	1.1677878	1.0306136	1.2215864	1.1982732	1.1139759	1.1244589	1.1802529	1.1424349	1.1253759	1.1621639	1.1063959	1.0630489	1.0304029	1.0563459	1.7138429	1.1455929	1.1238929	2.5924069	1.5075379	1.1448079	2.0205759	2.1123314	1.2230474	1.1689467	1.2037187	1.8625374	1.4706764	1.1756788	1.1892173	1.1782209	1.5443039	1.1287829	1.1751919	1.9605209	1.9951479	1.1317809	1.1009929	1.0855119	1.0970969	1.0969949	0.9339349	1.1285379	1.1695139	1.8823339	1.2549529
AADAC	1.7038455	1.3754996	1.3771176	1.3970148	1.3455846	1.3536543	1.5473754	1.4421858	1.3671999	1.3801169	2.2179269	1.4512279	1.9021929	1.4316559	1.2601749	1.2516379	1.2342269	1.1772699	1.2810409	1.3517119	1.3140909	1.5537839	1.3172649	1.3565799	1.2625979	1.4599018	1.3548065	1.3726634	1.4056581	1.3325437	1.3644209	1.6462022	1.3682347	1.6869089	1.5147259	1.5019209	1.5639239	1.8464409	1.2335829	1.3134619	1.3890939	1.4688259	2.1512849	1.2320909	1.1463959	1.2547579	1.3503429	1.2432109	1.1928559
AADACL2	1.0331626	1.023781	1.0360152	1.0270789	1.0318799	1.0967044	1.0333635	1.0315308	0.8929678	0.8889208	0.9020238	0.8993958	1.2358448	0.8849018	0.8748788	0.8813248	1.2837148	0.8755788	0.8946438	0.8862948	0.8882898	0.8955958	0.9040628	0.8841458	0.8895148	1.033722	1.0325489	1.0245176	1.0396783	1.0360577	1.0257808	1.0288291	1.0360152	0.9090998	0.8870398	0.8899898	2.2635058	1.4713598	0.8888938	1.8813788	0.8784038	0.8920218	1.2034248	1.3673298	1.4106088	0.8876518	0.8849878	0.8770648	0.8829288
AADACL2-AS1	3.3874295	1.8525549	1.8046559	1.8616944	1.823265	1.8260828	1.7903971	3.0735958	2.9728908	2.4388258	2.6252078	2.2262678	2.9301258	1.7105818	3.0748138	3.2991158	3.0846558	3.5865768	2.8016268	3.7222128	2.6639378	2.2340988	2.6580628	2.9903938	2.1110868	1.8449162	4.7674744	4.6455359	4.6705685	3.940477	1.8510066	4.4842404	3.452192	2.9549008	3.5389178	2.7562928	1.4737408	2.7571018	3.6084908	3.4841528	4.4760178	3.3086948	3.3002588	3.0500778	4.0386618	2.8747038	2.5963138	2.3308768	3.1641368
AADACL3	4.139314	3.9242333	3.810229	3.9916148	3.9343019	3.6059866	5.1847515	3.9169832	3.7561372	4.1799562	4.2917542	4.2868942	3.5220192	3.7484832	3.9978572	3.7387432	5.0832122	4.2319752	4.7272172	4.1439512	4.2325742	3.5355202	3.7203912	3.3864302	3.7180112	3.9326344	5.4363983	3.920234	3.8588753	4.2582208	3.836463	3.9961402	4.2968123	4.8734572	5.1465472	4.1455052	3.8988252	4.4018052	4.5189932	4.0193132	4.7556512	4.4524422	3.8147362	4.4088482	3.9532482	3.4569342	3.6339312	3.8965012	4.6065712
AADACL4	1.3214239	1.1079797	1.9141542	1.118377	1.1139951	2.2234642	1.2413432	1.1009768	1.3760085	1.3915855	1.4403755	1.3693205	1.3839475	1.3831915	1.2965605	1.3486045	1.2450605	1.2637355	1.3622345	1.3393615	1.3769855	1.3618015	1.6716035	1.3165005	1.9649505	1.1005546	2.4851115	1.0998366	1.1434508	2.5084052	1.1194939	1.0724104	1.1405651	1.4489215	1.3421435	1.3857015	1.4177845	1.3764325	1.3391465	2.1261755	1.3199885	1.3967465	1.4008625	1.2857895	1.4047425	1.3311005	2.0245185	1.4429445	1.2802355
AADACP1	2.1798063	2.2528823	2.5008852	2.2074169	2.6430239	2.2006195	2.0788255	2.3668648	2.6874144	1.9921814	2.1094774	2.3977684	3.1530324	3.4006114	2.3654334	2.6116284	2.3320384	2.7960114	2.9862064	2.3802324	3.8630054	2.1145234	1.7292734	1.9018144	1.7848434	2.5378572	2.783533	2.4133267	2.6620068	2.9944897	2.3077948	2.2954553	3.1280105	2.3091724	2.7945374	1.9177864	2.8450104	3.1773244	2.8062814	3.1022894	2.3259094	2.4137174	3.3997664	2.5048634	2.1817644	1.8830304	1.6245904	2.4100554	1.6911374
AADAT	1.1467259	1.2540866	1.1865025	1.1999652	1.1929453	1.240457	1.5454037	1.1778092	1.2411534	1.2522264	1.2890294	1.2301864	1.2433564	1.2483904	1.1631544	1.2138144	1.1150714	1.1298684	1.2286174	1.2085494	1.2372384	1.2152254	1.1980214	1.1815024	1.1538704	1.1739783	1.2037789	1.1770419	1.2290107	1.724301	1.195786	1.1475559	1.2210372	1.2946844	2.4716754	1.2535824	1.2831434	1.2438744	1.1968554	1.2257374	1.1854634	1.2637264	1.2621444	1.1492344	1.3318374	1.1862674	1.2198514	1.1445904	1.1503814
AAED1	5.5610571	5.8097695	6.1182806	5.768662	5.173742	5.730226	5.7936025	5.5945487	5.3694425	5.6231045	6.1999475	4.5089415	4.3525065	5.0952145	5.5282945	5.6603115	5.6120665	6.2875945	5.8040165	5.7613125	4.6497925	5.8316105	5.8661775	5.7008925	6.1802775	5.5252431	5.7242041	6.0694141	5.9686235	4.8583361	5.2885512	5.8115695	5.7815631	5.7094035	5.5202515	6.1666965	5.4826205	5.2457645	5.3003655	5.4766045	5.5411285	5.7635155	6.5545005	6.0943045	5.6480385	5.7885295	6.0138735	6.0502505	6.0048015
AAGAB	8.3400634	8.2874606	8.4425289	8.2051244	8.2211502	8.3954415	8.4116438	8.2988613	8.0519084	7.8696384	8.0917964	8.1389524	7.8282834	8.3968504	8.5280264	8.2362644	8.0823054	8.8559804	8.3091264	8.0558524	8.2358764	8.5526024	8.5975504	8.5519094	8.3721834	7.9808926	8.2629436	8.178096	8.6062376	8.1422641	7.9337636	8.0847532	8.1993793	8.2312164	8.1074984	8.1013534	7.9543574	7.9992344	7.8495614	8.5081374	8.7145544	8.8841774	7.7713444	8.5071734	7.8705684	8.2612254	8.1655694	8.4774484	8.2713844
AAK1	7.474971	7.3980845	7.1171491	7.2145217	7.7090327	7.3030501	7.3457087	7.1750214	7.1992096	7.4245086	7.3685066	7.4923036	6.8808356	6.8962516	7.3463806	7.5452986	7.1671226	6.8642156	6.8118696	7.2544286	6.4595296	7.3567866	7.1821366	7.1300496	7.3549136	7.5433591	7.2335527	6.8241003	6.9929527	7.165825	7.0921136	6.9518547	6.8219454	7.3979716	7.2413856	7.3534696	6.9422166	7.1789226	6.9821796	7.1640246	7.2214366	7.6440796	7.1600146	7.4688706	6.9860146	7.2521236	7.6498086	7.0392606	7.2810856
AAMDC	7.0245883	7.2088144	7.2421409	7.0016426	6.5631644	6.6857346	7.1435712	6.9442753	5.887347	7.147419	7.356668	6.765458	6.962116	6.78739	6.818102	6.639126	7.337531	7.589554	6.699995	7.420083	6.573774	7.057452	7.252695	7.024956	7.215011	6.6934884	7.4114168	7.2438884	7.4417421	6.1942574	6.952459	7.2793659	7.1242281	7.139129	7.3553	7.383839	6.878114	6.849108	6.900666	6.631251	7.221652	7.066212	6.810998	6.945409	6.868958	6.9715	7.145838	7.34305	7.200622
AAMP	6.7990626	6.9171463	6.6254385	6.8904306	6.6712088	6.7257174	7.143116	6.9263312	4.9664672	6.3626822	6.5344132	6.3107282	5.6412982	6.3294702	6.7880792	6.5431452	6.5893442	6.6711702	6.0261582	5.9006202	5.2963682	7.8478332	7.7142522	7.6035092	7.8930932	6.500126	6.6286039	7.1637772	7.0893058	6.0847359	6.4571221	6.6756238	5.935073	6.1337982	6.3307352	6.4578752	5.5626232	5.8899112	6.5879752	6.7008942	7.0078722	6.9989912	6.6755812	6.9138692	6.0983412	7.8264022	7.9356612	8.0573312	8.0356852
AANAT	1.5823377	1.2960712	1.296137	1.9985312	1.8624859	1.2986037	1.9788528	1.7035296	1.3197274	1.4107894	1.5475694	1.3080474	1.4630294	1.4825404	1.2610444	1.3670364	1.1859144	1.2366324	1.2532904	1.2749584	1.3880694	1.3640164	1.6852154	1.3103104	2.3669484	1.2907727	1.8286958	1.3732058	1.3548204	1.2829894	1.3307213	2.0140997	1.3390365	2.5074044	1.3170344	1.3567874	1.5661564	1.3400974	1.8904554	1.3347524	2.4738544	1.3779424	1.5792704	2.1109894	1.1142524	1.6037614	1.4225724	2.2085544	1.2586474
AAR2	8.2430784	8.1748663	8.1419491	8.1460224	7.9812364	8.2840618	8.2052586	8.0816481	7.4574417	7.7876857	8.0700287	7.9449327	7.2494947	7.6553727	8.2234577	8.2240457	8.2401927	8.1722047	7.8622927	7.9386097	7.3156987	8.1705477	7.9823817	7.8596777	8.2936447	7.9914586	7.7702478	7.9044848	8.0477031	7.1115627	7.8198095	7.789263	7.6642095	7.9314087	7.9517567	7.8985177	7.6069117	7.6882017	7.8304247	7.8089567	8.4210287	8.5129667	8.2992627	8.3738247	7.7400287	8.1544927	8.0559007	7.9417647	7.8504847
AARD	1.9118318	1.5146541	2.5660499	2.5596876	1.5704566	1.6345614	2.1404311	1.5912045	3.0729554	2.6952604	0.9045814	3.5465034	2.6940334	0.8697704	2.6830404	1.8711844	2.3556564	2.1365834	3.1649934	3.4610434	2.2683854	1.6668354	1.5823654	1.4111794	0.8654164	1.6277146	1.6099167	2.8369377	3.7118613	1.5678561	1.576025	2.6364515	2.8248544	2.1523304	2.6960964	2.4771654	0.8747934	0.7945884	2.2250854	3.3884004	3.0465144	1.3675374	1.9735564	2.0873674	2.6642944	1.1410624	0.9595294	2.5514754	1.9266914
AARS	4.9258747	5.1323166	4.7633652	4.8846233	5.1271532	4.8977739	5.2167609	4.6499613	3.5020331	5.0456561	4.7504661	4.5743231	1.7193981	3.8868511	4.8423391	5.1366141	5.0449911	4.9209361	4.2504571	4.4144031	1.6842151	6.0448341	6.1709601	5.5771891	5.9628461	4.5675318	4.4910357	4.6108932	4.7790223	2.6515316	4.3953793	4.8251989	3.9031916	4.8786041	3.7453661	4.0732361	2.8013761	2.8929771	4.4845701	4.9749611	5.1971931	5.1057241	3.7378561	5.1277911	2.6258571	5.8437961	6.3989351	5.7398601	5.6817961
AARS2	8.2781499	8.1785762	7.9554723	7.9603966	7.9308802	7.8602241	8.0854144	7.9535135	7.2766284	8.1997654	8.1729154	8.3033694	7.0858544	7.4451774	8.0117684	7.9062184	8.0535274	8.1121204	7.6666964	8.1604594	6.6511254	8.2439334	8.1364514	7.8945674	8.1687524	7.7797106	7.9726986	7.670223	8.0638821	7.0646093	7.6227615	7.9716661	7.1756554	8.1755444	7.9385654	8.1943034	7.4775654	7.7830724	7.7306724	7.7634814	7.7261234	8.2349944	6.5977524	7.9569674	7.7884634	7.7872624	8.3094214	7.5744694	8.1027964
AASDH	4.5611465	3.6866022	4.5047178	4.0388478	2.826138	2.8826961	4.3928259	4.1588733	1.9212658	3.8802118	3.6766458	3.3625328	1.7526638	3.1016608	4.0154368	3.1071188	3.7774828	4.1320078	3.2948498	3.9928888	2.7973008	4.4933508	4.4978868	4.3213848	4.4397208	2.0168638	4.2761272	3.865964	4.7248713	1.3029577	3.7838166	4.1888627	2.7442144	4.1725778	4.3475018	3.4759128	1.3312788	3.7371048	3.5156798	3.7638808	3.4796968	3.2340578	3.1157488	3.4914138	3.9805438	4.3967338	4.1833948	3.9054938	4.1099488
AASDHPPT	8.9546615	8.7221212	8.7329682	8.6579925	8.0422284	8.5040918	8.8323234	8.5557066	8.181455	8.683172	9.047312	8.851948	7.803963	8.100844	8.549461	8.656507	8.760015	9.198891	9.028764	8.984007	7.898866	8.872259	8.785478	8.449082	8.626024	8.2649315	8.265111	8.2423212	8.5963835	7.6766463	8.3443653	8.6772669	8.2016049	9.255075	8.874532	8.896227	8.372152	8.780075	7.803098	8.132601	8.126586	7.584712	8.041905	8.327837	7.747624	8.395596	8.226748	8.169875	8.056433
AASS	2.7162558	2.363585	1.9108612	1.5666559	2.1188056	1.6040245	3.1852958	2.912477	1.5125469	1.5124469	1.4995319	1.5468679	1.7901769	1.5430209	2.2548009	2.8258329	2.8187979	1.6815659	1.5394619	1.6844209	1.5029229	2.7222219	3.4639609	3.5842389	2.8258329	1.7278355	2.9610062	1.6185397	2.4755795	0.9396602	1.6609099	2.5846691	2.4482438	1.9301609	2.2929199	1.5664279	1.5110639	2.1262499	1.4552969	1.8946519	2.1943009	2.7900209	2.3635159	2.1823779	1.3861629	2.6418929	3.8307509	2.9214729	2.1609059
AATBC	4.4436948	4.5689426	4.4584925	4.7883541	4.5212191	4.8302995	4.402462	4.6245357	4.5456808	4.9173588	5.2802248	4.1137258	4.4792938	4.6759728	4.8174218	4.6036118	4.3289598	4.4354688	4.4692258	4.5890598	4.6713718	5.1527108	4.8774828	4.9045728	4.7765528	5.3196033	5.0074589	5.3646207	4.6078414	4.1621607	5.0370313	4.93655	4.7416023	4.3958198	4.5083818	4.7268368	3.7775118	4.9714168	4.5871358	4.9457018	5.3894418	4.9909648	3.6762628	4.8775748	5.0471358	4.9585448	4.9573748	5.3500578	5.2345338
AATF	8.9329599	8.9890721	8.9862939	9.069718	8.9337203	9.2415523	9.1923631	8.9872907	8.4390688	9.1065478	9.0186318	8.9196058	8.5879148	9.1444268	8.8726138	8.8510708	8.8019028	8.8369328	8.8468598	8.8326418	8.5037828	9.3073858	9.3013598	9.2473568	9.6005928	9.1166338	8.7894567	9.0284723	9.2221749	9.0672541	9.0484735	8.84052	8.8993148	8.6447428	8.8896798	8.9097908	8.5393528	8.8510708	9.2708988	9.0552808	9.3704008	9.2101348	8.4488388	8.9397328	8.7127188	9.6556538	9.5059148	9.4628198	9.5283518
AATK	5.9357624	5.7680244	5.92815	6.5949943	6.8126388	6.3464748	6.3321777	6.7548961	6.6039388	6.1609328	5.6221508	6.6436628	6.9777318	7.6123088	6.7277328	6.3386328	6.4777798	5.8718188	6.4405988	6.0229608	6.7902108	6.1615108	5.9637468	5.6890478	5.8588368	7.0280679	6.8450739	6.148104	5.869968	7.8084969	7.5425059	6.285736	6.6073932	6.2401178	6.1931838	7.1680288	6.7777948	6.2077918	6.7821188	6.2863698	6.4245948	6.7869158	7.9865868	6.3505128	7.5431698	6.7298478	6.3019418	6.8561858	6.8274168
AATK-AS1	1.0349157	1.057302	1.0379814	1.058697	1.116744	1.5574677	1.0402163	1.402363	1.0598238	1.0614598	1.0527678	1.0678608	1.0940428	1.0722078	1.2300358	1.0613228	1.0955408	1.1320548	1.0736038	1.0620208	1.0554148	1.0861778	1.4998428	1.0397288	1.0519798	1.8062098	1.2376413	1.0643066	1.0453737	1.229575	1.0585743	1.0518513	1.0375139	1.0927218	1.2811978	1.0693678	1.0464898	1.4603628	1.0365538	1.0530168	1.0500578	1.6581888	1.6481528	1.1961508	1.3898938	1.2896448	1.4569748	1.1323828	1.0318648
ABAT	4.6362142	4.97297	4.909829	4.7374702	5.6032424	4.7187548	4.6697377	4.8261869	5.2787639	5.2718009	4.8625609	4.9625669	4.9519189	4.3861479	4.8322959	4.8221149	5.1116749	4.7952309	4.8033919	5.0957019	4.6973449	5.6148959	5.4048049	5.2195389	5.5202579	4.9887204	5.5548647	4.4515488	4.8156201	5.4335415	4.7892772	5.4651936	5.2910675	4.7084169	4.6791589	5.0718019	4.8664389	4.6701669	5.0040179	4.7349119	4.6403539	4.8482749	4.3745029	5.1881589	5.1210399	5.7014799	5.1173679	4.9639239	5.3255099
ABCA1	5.9891414	6.3565341	6.2304683	6.7761991	6.6000177	6.0778049	5.94427	6.3492827	6.9928987	6.4262267	6.2073757	5.6465337	6.5318097	5.9543107	6.2113767	6.3697957	6.6234457	5.3874597	6.7152967	6.8777287	6.3859647	6.6190407	6.6886457	6.7757637	5.9861587	6.3000942	7.0335304	6.5150944	6.2672724	8.0277034	5.9652234	6.9202071	7.0653873	6.4541177	6.9469077	6.9090907	6.4362857	6.1764177	6.8888487	6.8710757	7.4201997	6.2791477	5.4092147	6.5446197	6.3413817	7.4383837	6.5904007	6.8795637	7.6203377
ABCA10	1.3657035	1.7686719	2.4275305	1.8807851	1.8369912	1.5820406	1.2342403	0.6424966	1.2576752	1.2603552	1.2578082	1.2618492	1.2817922	1.2695692	1.9164202	2.6937092	1.6836562	3.2002982	3.1232372	1.2665772	2.1469632	1.2785652	1.2713222	1.2630242	1.2683762	1.6681435	0.6444578	2.2101907	2.4333006	1.9888021	1.5496865	1.7071264	2.2422524	1.2595382	1.2599882	1.2702302	1.2643792	1.2555882	2.7628322	1.2590902	2.1672752	1.2583792	1.2776972	2.3456472	2.7003402	2.6261612	2.2552372	1.2830512	1.5371132
ABCA11P	5.7045362	4.7608934	4.721979	4.5905155	4.2367773	3.72441	5.6065918	4.6495592	3.2228125	4.7622885	4.9292345	4.5581075	4.0402005	4.1974715	4.8459015	4.6194895	4.3355455	4.8623195	4.1702495	5.1756895	3.5099615	5.1193935	5.2437295	5.2350525	5.2894695	3.9080764	4.7582199	4.9472045	4.8878981	4.461967	4.6937826	4.7250992	2.905931	5.6525675	5.0163585	5.5658065	3.7179815	3.9279115	4.4013425	4.3355455	4.7303745	4.2738565	1.3017915	4.3254945	5.0306965	5.2779735	5.4542105	4.5840515	5.1773915
ABCA12	1.4118345	1.4969815	1.4720994	1.5106074	1.4206726	1.406905	1.4238192	1.4207248	1.4192971	1.3378651	1.4412591	1.4792461	2.0850361	1.4343021	1.2908001	1.1953771	1.9687941	1.1769611	1.7770931	1.4065871	1.2564011	1.6715201	1.3958471	1.4466581	1.3071171	1.7847756	1.3982091	1.5145219	1.4664937	1.3869364	1.4696834	1.412205	1.4205431	1.8457701	2.4028691	1.5124911	1.5623041	1.2742071	1.2243691	1.2694071	1.2432571	1.1793001	1.2711981	1.2245041	2.2637101	1.2845471	1.3456881	1.2994321	1.2151001
ABCA13	1.011983	2.9392287	2.8362122	1.0099463	3.8544052	3.3795908	1.0427687	2.9822491	1.2121679	3.8035519	1.3324209	2.2086099	2.2953529	1.3492069	3.7723449	4.6340679	3.3010989	2.9709879	1.4643649	2.6721249	3.0390999	2.7837559	2.6078559	3.5524339	3.7452029	1.0933677	1.9686263	3.8353717	2.878152	1.0390018	5.6045581	4.2378231	5.5143722	3.6463659	1.2804079	2.9141619	2.8044309	1.2759949	5.2022119	4.8080769	1.3075229	1.8957209	3.1523509	2.1527649	3.7115279	3.6986379	1.4135959	3.9831229	4.0142149
ABCA17P	1.0540045	1.0046966	1.0539807	1.2220943	1.0224871	1.6260571	1.0406038	1.0384851	1.0471263	1.0337553	1.0478373	1.0505853	1.0466283	1.0471023	1.0225723	0.9835543	1.0264883	1.1694143	1.0392473	1.0181743	1.0269203	1.1093193	1.0878803	1.0551693	1.0756273	1.0627856	1.03628	1.0339963	1.0307551	1.0343892	1.5473166	1.0475639	1.0261919	1.0672173	1.6726023	1.0165473	2.5885823	1.0426413	1.0277243	1.0553113	1.0114293	1.0152963	1.0077003	1.0316013	1.1110553	1.0489613	1.3139943	1.0472553	1.0326323
ABCA2	3.4210057	3.1416363	4.3965305	3.7077462	4.0848569	4.1900041	3.3886802	4.1094357	4.7338248	3.1642778	4.0469988	3.7850548	2.6575878	3.9276038	3.5814938	4.2305218	4.6356658	4.4607958	3.4394228	3.6079048	3.0604028	4.3302798	4.0647728	3.9160908	4.0537068	4.195688	3.8096623	3.4370484	3.7331719	5.0920432	3.5405001	3.2823457	3.5346932	4.2411008	3.5809748	3.4163688	3.7630928	2.5121208	3.9131818	3.5629518	3.4365188	3.6168178	4.1931348	4.4217428	3.3688768	4.3334208	4.0840058	3.7927168	3.8386048
ABCA3	4.399313	3.7899142	5.1517007	4.2863058	3.9550238	4.4102393	4.9169387	4.2486011	1.6246649	4.3706269	4.3907399	3.9190319	1.6150239	3.9145359	4.6750919	4.6041829	5.0815299	4.5219619	2.7960699	4.4489249	1.6200979	5.5448819	5.7577209	5.4273769	5.8189399	3.8686443	3.4805341	3.928372	4.5951405	3.6856211	3.8808846	4.1623007	2.1826078	1.6185569	4.2077869	4.5655969	1.6734329	2.8891959	3.2433579	4.0378019	4.0420009	5.5506529	1.6659929	4.9742719	1.9762649	5.4744689	5.9723679	5.0593979	5.4788619
ABCA4	1.1987447	1.2592314	1.209981	1.2603521	1.2224632	1.4574248	1.1895837	1.2018065	1.2005176	1.1803026	1.1840186	1.1949956	1.3375506	1.2024816	1.2383926	1.2120296	1.2490176	1.1614546	1.1807206	1.1974536	1.1968816	1.2309996	1.2358646	1.5753486	1.1692676	1.2318596	1.1964901	1.2550074	1.2073318	1.1816589	1.2443367	1.2252816	1.1929993	1.2202516	1.1518246	1.2073846	1.2181816	1.1546246	1.1289826	1.1545456	1.1750796	1.1253766	1.2209976	1.1828206	1.0369316	1.6355366	1.8310816	1.2143056	1.1171376
ABCA5	7.2982074	6.9801367	7.4734399	6.9067438	6.6348365	6.1539036	7.300168	6.9427091	6.2918339	7.4007639	7.3670769	7.4042409	5.7454099	6.5202079	7.2304379	6.9667489	7.7743179	7.5359189	6.9981989	7.6203989	5.6291989	7.3717059	7.1088829	7.0880429	6.6344959	5.8655062	6.8990418	6.4575783	7.4054431	6.7053976	6.6863375	6.9983206	6.2484945	7.7088379	7.4524079	7.7219409	6.7152509	6.8786839	6.2714389	6.8883629	5.8030199	6.8067989	3.4037459	7.1853149	7.1036069	6.3886759	6.8247889	6.2528829	6.9179959
ABCA6	3.1769085	3.0382868	2.7024786	2.9125963	2.8154139	2.7514781	3.1423271	3.5703116	3.8657024	1.7224694	2.0300654	2.8466184	3.1623664	1.9326344	2.8810174	2.9529804	2.5037364	2.9950794	3.1305564	2.0329814	1.7276144	3.4053084	2.9642724	3.8180994	3.3116804	2.6089352	3.056135	2.7784426	2.7543561	1.6446191	2.4201389	2.4608156	3.0068716	2.4646534	3.4466514	3.8934834	2.9345784	3.6394084	3.2499004	1.6223424	1.4837744	2.6146224	1.9652464	3.3384694	4.0662324	3.3807734	2.3894754	2.2719624	2.6904674
ABCA7	8.5702125	8.7022044	8.8990703	8.6733386	8.9935422	8.9082767	8.7455489	8.8950482	7.9144418	9.3780588	8.2495348	9.2285868	7.7808528	8.1516568	9.2267068	8.8512828	9.1290618	8.7641358	8.6093078	8.7079358	7.7074458	9.9016368	9.6609838	9.3635148	9.3007868	9.9657785	9.2799054	9.0185894	8.9692569	10.4656472	8.9115319	9.5387944	8.4745688	8.9104118	8.7292648	9.2466018	8.6637098	8.3738458	9.2289448	8.8783828	9.8678428	10.1618388	8.9934608	9.5459528	8.7220528	9.6155628	10.0833058	8.5601698	10.4146628
ABCA8	1.078718	1.1035148	1.074649	1.0971853	1.0828464	1.1739277	1.0755976	1.0766212	1.8754515	0.8987835	1.8426245	1.4133165	1.9489755	0.9156975	1.0197325	1.2414115	1.4638165	0.9533095	0.9088475	0.9075225	1.5393585	0.9377215	0.9213865	0.8974195	0.9302825	1.0986532	1.0687901	1.0968355	1.0740564	1.0669858	1.0909995	1.0899969	1.0727779	0.9093835	0.8920005	0.9069385	0.8890305	0.8793225	0.8970125	0.8976735	0.9072885	1.1072565	0.9148225	1.2047165	1.4351775	0.9130755	0.9040265	0.9306265	0.8917115
ABCA9	13.3180973	13.246557	13.20346	13.1259341	13.2941064	12.5305687	13.1584288	13.2984584	12.3494498	13.7161858	13.4270268	13.4828558	11.9764058	12.5172228	14.0052498	13.0572198	13.5982328	13.2090328	12.8604848	13.4949758	11.9546288	13.3947858	13.2944658	12.6562128	13.1237348	13.2732568	13.3885036	13.2182203	13.3398731	14.143325	12.7224914	13.4004931	12.5481808	13.5410378	13.2537568	13.8298188	12.6992288	12.9665168	13.2035408	13.1312288	14.2307828	13.9171618	12.2510278	13.8173788	13.1448828	13.0716008	13.5792508	12.9318568	13.8501738
ABCA9-AS1	1.273048	1.3197263	1.3686044	1.3351421	1.3589064	1.4109447	1.3364176	1.3678423	2.9457582	1.7116542	3.3005412	1.3028412	3.8475882	1.3767222	1.2909312	1.2864392	1.9149512	1.4254712	1.1785552	1.2910122	2.6838082	1.5844512	1.4616442	1.2922662	1.6280742	1.4087246	1.3756441	1.7061026	6.0049124	1.3405098	1.3255293	1.3195022	1.3785232	1.2788942	2.3751412	1.6177802	1.6577612	1.2398422	1.2455202	1.2723992	1.2766942	1.2448212	1.5540002	1.3586652	2.0324532	1.2490222	1.5100692	1.4779182	1.2211282
ABCB1	4.2661019	4.6414471	5.474006	4.045846	3.4020138	3.7649109	4.6675523	4.2904323	2.0032369	4.6674739	5.0634409	4.8755089	2.2532629	3.1262569	5.2354049	4.0366969	4.7253899	4.1697659	4.5752719	4.8800599	2.4445959	4.7334749	4.3134439	4.5017789	4.4101959	3.230247	4.0294237	3.5737046	4.4665281	4.1639794	3.5243829	4.1498332	1.6201023	4.7588489	5.0860209	3.8407539	2.0869759	2.6907879	3.5153639	3.4594469	3.5032989	3.0109749	3.0576609	4.5639669	2.4408099	4.2299959	4.9027389	4.4407129	4.7836249
ABCB10	5.5317129	5.1429133	5.4426838	5.6786391	4.6586476	4.7317211	5.3298978	5.3866593	4.83281	6.411845	5.210424	5.181881	4.970264	4.775719	5.364684	5.628196	5.699331	5.964112	5.481151	5.544922	4.774303	4.994123	5.079224	4.861829	4.380181	4.514264	5.0404438	5.0552075	5.0924798	3.8551627	4.8962893	5.7764457	4.8212336	5.526014	5.39278	5.529511	5.06505	5.353545	4.940255	5.315717	4.38922	4.774999	3.783943	5.227476	4.862144	4.703462	4.447991	4.47565	4.502314
ABCB11	1.1049915	1.0499019	1.1106196	1.0658197	1.0788699	1.8651878	1.0977335	1.0973352	1.0676084	1.0877134	1.0951704	1.0921644	1.1261074	1.1150274	1.0861194	1.0418104	1.0999144	1.0757644	1.0561834	2.2344534	1.0744484	1.1695734	1.2664294	1.1155574	1.1281904	1.1323241	1.1031864	1.0951091	1.0900594	1.0923757	1.0875788	1.1042793	1.0900921	1.1062834	1.0820874	1.0656934	1.0791154	1.0886394	1.0693134	1.1038564	1.0762684	1.0749324	1.2290114	1.4146744	0.9737624	1.1011294	1.1385874	1.1267204	1.0858974
ABCB4	6.6774396	6.1408763	5.3667778	5.5560502	4.457857	3.8210142	5.6094411	4.9146413	4.6393493	5.0672863	4.8566373	5.3219813	1.8240243	4.1154083	5.2538423	4.8933123	6.0710203	6.4244973	4.0218863	5.1763753	4.2051543	5.9667543	6.6860273	6.9648943	6.3602423	4.5347155	5.3604727	5.0241249	5.2302824	4.9839966	4.6818427	5.4802108	4.105877	5.4737223	5.0219903	4.0867483	4.2943933	4.0732043	4.7605183	5.2502943	5.0302013	5.2176003	3.8991373	5.6169863	5.4658493	5.5522293	6.2821603	4.8641373	5.6925343
ABCB5	1.1521269	1.2631305	1.1643843	1.102647	1.4885088	1.1491407	1.0977259	1.0969368	0.9974763	1.2168633	1.0187003	2.1309333	1.5324163	1.2535123	0.9662313	2.0405973	1.0454363	0.9461183	0.9790993	1.1663983	1.2703343	1.0121353	0.9735863	0.9808803	0.9754263	1.0914768	1.1112095	1.3503207	1.1211306	1.3130041	1.1365692	1.3374547	1.1133267	1.6024433	1.7225293	1.0035283	1.0244603	1.1859923	0.9719723	1.3067043	1.4207393	0.9857383	0.9997443	0.9558343	1.2788063	0.9697873	1.3506743	1.0454983	1.1456363
ABCB6	6.1773545	6.5271275	6.0322715	6.3815046	6.1837571	6.2467263	5.9140287	6.2171717	6.0159497	6.1192927	6.0460677	5.9711377	5.8081067	5.4686917	6.0351857	6.5424067	6.6613957	6.4124987	5.7045587	6.2475287	5.9319547	6.5624207	6.7277297	6.8887087	6.4620377	6.3494719	6.50133	6.1307385	5.6761811	6.889361	5.9630454	6.3343876	6.0399906	6.0090587	5.7760317	5.6816167	6.1481197	5.5355067	6.1902847	5.9749217	6.1952217	6.3477457	6.4908107	6.6560027	6.0844927	6.2671937	6.6062537	6.4935327	6.7508047
ABCB7	8.2217772	8.1883247	8.2011946	8.1212232	7.6786844	7.7817331	8.1552584	8.0321088	7.3022165	8.2563365	8.3929315	7.8411415	7.2201905	7.3772405	8.1115155	8.0614095	7.9895435	8.1412875	7.8066115	8.2734785	7.0788275	8.2431235	8.1067585	8.0007655	8.0582275	7.7272573	8.0402753	7.7532416	7.9838696	7.3374397	7.7855935	7.8871155	7.7569614	8.2783445	8.1519405	8.3995445	7.6756635	8.0484015	7.5953335	7.5833625	7.9195755	8.1287415	7.5397765	8.0200515	7.9652315	7.7604535	8.0765965	7.7550945	7.9804545
ABCB8	4.2466186	4.5676832	5.0252014	4.4860627	4.5103396	4.2404679	4.7428606	4.5040316	3.8966382	3.9303252	4.1705662	4.1664432	3.4564532	3.5970382	4.3106802	4.5570102	4.3979042	4.8378022	3.7040882	4.0840462	2.2009682	5.2218552	5.4723252	5.0529972	5.1923122	4.3335285	4.3629675	4.1836113	4.0064405	3.6066743	3.9136979	4.2892439	3.6719544	4.1626552	3.9700692	4.0093332	3.2852072	3.6179612	3.9633012	3.9279572	4.9520252	4.0578132	3.4467212	4.5422152	3.7647382	5.2183232	5.3491012	4.8079692	5.3108412
ABCB9	1.8269797	4.3462791	1.6891728	2.7301797	1.6844359	3.4111719	3.4224632	1.1680086	2.1558244	2.3168044	2.8809664	2.1991924	1.9027334	1.4343654	2.5497404	1.7062514	2.5036514	1.8054034	1.8748424	1.4560694	3.1640664	1.6415654	4.4628814	2.4441744	2.0991244	2.1554815	1.3954585	2.450988	2.5117286	1.2099756	1.0566567	2.3188887	1.0490288	2.2925654	1.5521444	2.0614564	1.8332944	1.7694784	2.4112744	1.6559574	2.4937004	1.8110204	1.4352344	1.6162154	1.1569524	2.8042494	2.1857534	2.5784614	1.9216164
ABCC1	5.8410394	5.5993455	5.6847143	5.7934171	5.4482327	5.6415841	6.0711007	5.9379483	5.2924658	5.8987018	5.8734368	5.5396418	4.4140688	5.4193058	5.7383098	5.1749768	5.2708428	5.5621008	6.8994248	5.5338548	4.7456928	6.1145148	6.4303408	5.9159008	6.2620818	6.1581789	5.8511863	5.5739006	6.1884856	5.1024711	5.7729196	5.7093811	5.1408005	5.5667808	5.3238258	5.9200948	4.9665868	5.7771288	5.9857938	5.6276328	5.8819128	6.0346168	4.8738578	5.8889638	5.1470288	6.1038238	6.4459848	6.3683838	6.4342428
ABCC10	5.5798412	6.1995063	5.3474684	5.1528391	5.9820226	6.1254375	5.4145855	5.4992366	7.2365417	5.3670257	5.0144727	5.3994327	6.5577397	6.6701587	5.3600317	6.2303817	5.2589517	5.3518097	5.4139967	5.0513067	6.8681267	5.4656307	5.2984417	5.5373297	5.2897397	5.790786	5.4868499	5.5698821	5.2230366	5.5336119	5.9345979	5.568582	6.3148194	4.9205607	5.1778237	5.0500237	5.9067137	6.1244797	5.4958277	5.9485817	5.5823507	5.6565827	6.6953667	5.5259797	6.0531797	5.2038497	5.2514697	5.5784497	5.6324347
ABCC11	0.9258573	0.9006376	0.930584	0.904329	3.6544116	0.9068653	0.9210514	0.9209346	1.0948216	1.0826416	1.0997886	1.0956996	1.0699956	1.0803246	1.0555856	1.0472586	1.0434786	1.0508156	1.0976076	1.0731036	1.0811936	1.1123786	1.1089836	1.0777916	1.0925976	0.9271889	0.915493	0.9113529	0.9242137	0.9200127	0.9081371	0.9208569	0.9170085	1.1222706	1.0746556	1.0768416	1.0861736	1.0924256	1.0781746	1.0966516	1.0563836	1.0789626	1.0646076	1.0503966	1.4069076	1.0860296	1.0784716	1.0614806	1.0677536
ABCC12	1.041603	1.0883649	1.0542672	1.097158	1.0596306	1.8441281	1.057003	1.0483925	1.1203839	1.0878799	1.1185219	1.0759779	1.1081129	1.0997399	1.0954539	1.1247229	1.0968369	1.0748519	1.0663769	1.0939749	1.0941189	1.0772349	1.0441909	1.1057359	1.0630859	1.0347132	1.0840967	1.0421459	1.0924166	1.0674512	1.0610863	1.0189731	1.1019327	1.0846319	1.0729029	1.1255839	1.1622359	1.1096319	1.0765169	1.0818469	1.0871389	1.7062879	1.1442039	1.0955809	1.1276679	1.0555629	1.0831539	1.0863179	1.0608649
ABCC13	3.9297107	4.3125428	3.5163775	3.7781283	3.8890402	4.2210271	3.5848885	3.7416289	4.9219842	2.9624222	3.6284462	3.6174032	5.9813822	4.4385692	2.8428872	3.6892282	2.5802992	4.5312312	4.3162542	4.0303712	4.7139882	3.2112362	3.1310422	5.0212092	3.7826532	4.4205689	3.7378461	4.9740444	3.025673	3.0979164	3.8172022	3.6407168	4.3595162	3.7719722	3.9007992	2.5473572	4.5584652	5.7733612	4.1462372	4.1476472	2.7857712	3.4552572	5.2863682	2.9372842	5.2733962	3.7768252	2.9005232	3.8602322	2.3220492
ABCC2	2.9425686	2.9101775	3.0257242	2.8170231	2.8963488	2.5245892	3.3232647	2.8964955	2.833186	2.695511	2.742462	2.839813	3.441962	2.712759	3.122146	2.968879	3.481043	2.979422	2.793614	3.25248	2.653484	3.333917	3.05408	3.305901	3.256796	2.9568009	3.0161972	2.9221347	3.2115454	3.3530309	2.8677943	3.5273182	2.7764755	2.913753	2.964779	2.811637	2.752061	2.680297	3.122053	2.8001	2.922654	3.077281	2.641781	3.082243	2.72405	3.415141	3.167371	2.994324	3.295737
ABCC3	5.3788078	4.4455952	5.291743	5.218926	5.5959526	6.3567957	4.999761	5.3495007	6.6478546	5.0855256	5.1638006	5.3113946	7.0985396	6.2907056	5.0373606	6.1006296	4.6598036	5.1841736	5.9138856	5.8174026	7.0646886	4.9825726	5.6181416	5.1999456	5.7729826	6.3457353	5.6025132	6.3779748	4.961281	6.1240341	5.6488467	6.0620464	7.0500436	4.8941926	4.6289396	4.8294046	5.4068386	5.5541106	5.4115376	6.2875506	5.7992856	6.5288596	5.7657846	5.7403956	5.7194876	6.0393266	6.1963396	6.1209426	5.5967776
ABCC4	3.6494716	3.6680284	4.3192008	3.904673	4.7061466	4.3451752	3.6773984	4.136938	5.7673496	3.7678736	3.7541486	3.6440996	5.8212926	5.4742706	3.3422936	3.8873526	3.5388806	4.0476066	4.3446346	4.0878436	6.9031206	4.0859066	3.7628506	5.5605696	3.9007546	4.8396103	3.9665628	4.2579767	3.7026576	3.9617576	4.4016974	3.1959471	5.6335938	3.6263576	3.4958196	2.8031546	5.3010966	5.2499036	4.0327136	4.9275026	2.8284296	4.2213446	2.7623576	3.1579196	4.9226056	3.9880906	3.6169916	3.9785476	3.3938596
ABCC5	6.6571937	6.8736082	7.1706881	6.988892	7.3019711	6.8740668	6.8487167	7.1436364	7.441844	7.02093	6.567839	6.941845	7.343134	6.735625	6.837643	7.121243	7.606746	6.939929	7.319318	7.122302	7.23698	7.436473	7.187297	6.826226	7.237284	7.4952815	7.1717428	6.4059315	7.1426593	7.8275575	7.0408704	6.775358	7.0689084	6.93184	6.736447	7.310898	6.960256	6.788079	7.182001	6.97476	5.817733	7.384853	5.782437	7.584555	6.859404	7.414841	7.399244	6.51112	7.6942
ABCC5-AS1	7.0981761	7.5277292	6.9487647	7.1925401	9.5125583	9.7592249	6.2439867	7.772499	11.6060981	6.8491161	6.9687701	7.3510231	10.5282621	10.0795131	7.1759561	9.8429331	6.0588491	6.6488471	8.6131671	7.0404561	11.2729231	6.0030191	6.0528711	8.3545751	6.6534031	8.4409608	7.3755881	8.0998534	6.7949619	8.5011178	9.4463949	7.1478504	10.3155114	6.7612641	7.2506281	6.5754821	10.3211181	10.1022411	8.9110121	9.9470711	7.4447571	7.0028381	10.9850101	6.9616461	10.0967571	7.0905451	6.0961801	7.4189681	5.7097111
ABCC6	3.8430832	3.2041784	3.2795422	4.1973925	3.803429	3.4433063	4.2656352	3.658586	3.1189378	4.1783978	3.0852738	2.8196438	3.3000938	3.5883438	3.4088298	4.0766868	3.8381148	3.9908628	3.2666078	4.3769158	3.5238978	4.7300138	4.3936958	4.3728068	4.5645848	3.9037097	3.4656959	3.1055954	4.1399928	4.2324713	4.4869238	4.6904964	4.2611977	3.7008938	3.4796508	3.8246008	3.5200868	3.6136278	4.3777288	4.2009078	3.0952708	4.3720978	3.1279598	3.8133698	3.1745898	4.8344468	4.2511048	4.5940868	4.7099138
ABCC6P1	1.4830723	1.9121946	1.3808493	1.4246861	1.3812595	1.3838303	1.3407257	1.4059492	1.3286249	1.4366889	1.9799639	2.0295619	1.7126259	1.6154769	1.2323859	1.3988749	1.1410219	1.7952919	1.2173949	1.2481429	1.3971929	1.3160529	1.2799439	1.2992019	1.2006129	1.3785563	1.4157078	1.3613447	1.4971914	1.3662087	1.457657	1.3209486	1.4609783	2.7156829	1.2910529	1.4109309	1.7035319	1.3512279	1.2617349	1.3153519	1.2756989	1.3439869	1.7158039	1.2670729	1.0171779	1.2912049	1.4050359	1.3880369	1.2294109
ABCC8	1.5985181	5.1896712	1.7057496	2.5807108	1.6172442	2.3225432	1.6259768	1.9428366	3.5824837	2.5033057	2.1424457	1.3512167	2.1769757	2.4529897	2.8074237	2.4883517	3.6593657	2.9365897	1.7410377	2.4529897	1.1086427	2.6245777	2.7723517	1.3227007	2.5747287	1.8558175	2.891027	2.2788941	1.6966408	3.6380456	1.853135	1.5980275	2.630644	2.2337017	1.0949257	2.6686157	2.2520927	2.6622437	2.8835717	2.6169157	3.0130927	2.8425307	1.1338507	2.5818367	2.3907547	1.7415927	1.2223057	2.5964777	1.9419627
ABCC9	1.1994261	1.193474	1.2102205	1.1999844	1.1947917	1.2757424	1.3275182	2.1066184	1.4333627	1.7997237	1.1032217	1.1071727	1.1471597	1.8989707	1.0961007	1.0636867	1.0911417	1.1557867	1.0725437	1.2828277	1.0889927	1.1383537	1.0624667	1.1008487	1.2870797	1.2074573	1.5309577	1.1971312	1.1979293	1.1861148	1.193918	1.1960138	1.1931062	1.1312677	1.4267137	1.5706267	1.1109907	1.4298967	1.4928877	1.0859627	1.0588467	1.0361667	2.1641557	1.0766187	1.8116657	1.4163067	1.6557947	1.2537177	1.0531007
ABCD1	4.0120998	4.1444387	3.8781799	4.1624077	3.4896986	4.2436849	4.1276084	4.3523076	3.3218625	3.7049595	4.3386925	3.5036175	3.4166615	3.6457335	4.1126405	3.3165315	3.8006005	4.1598425	3.4206795	3.4971805	3.3809105	5.2268115	4.9241735	4.8697595	4.8273065	4.4043897	3.8629571	4.7009426	3.7702639	4.3592853	4.3759287	4.2614123	4.0919604	3.1534575	4.1691525	3.9290825	3.2291445	4.0268525	4.4186425	3.8074245	5.2319365	4.2549975	3.0876495	3.4628255	3.6935545	5.3949825	5.3600475	5.2801105	5.6459905
ABCD2	4.5416385	4.1555427	4.4728811	4.1594714	3.0402931	2.6157436	4.5702166	3.696088	2.145536	4.235007	4.751035	4.074399	1.783504	1.708826	3.74104	3.830031	3.560609	4.667374	3.719814	3.635904	2.967972	4.366414	4.166963	3.999814	4.075701	2.8443992	3.8126422	2.9445743	4.1751256	3.3371879	3.380847	3.928931	3.654721	4.57676	4.110103	4.398055	4.34792	3.93778	3.876655	3.671402	2.062883	2.748955	4.73966	3.054794	3.494326	3.938803	4.203933	3.832637	4.240189
ABCD3	4.4106251	4.101	4.4077847	4.011622	3.6585375	4.1249913	4.4333326	4.4216812	2.7480867	4.6859867	3.8318327	4.8399947	3.1893957	3.2725627	4.7128487	3.8834867	4.5114307	4.2579727	4.1211917	4.4772667	3.5658267	3.9522647	3.9872097	3.0071967	3.7060547	3.0914079	4.0808992	3.7860958	4.3257888	3.8368381	3.9395517	3.9133066	2.8927144	4.2510917	4.6836157	4.2934977	3.0930877	4.2373017	3.6573707	3.8288497	4.4909187	4.0169507	4.4578237	3.8558557	4.2975447	3.6627407	3.8003287	3.8345287	3.7052537
ABCD4	3.7792802	4.0554116	4.0746571	4.0907425	4.2723531	4.4095407	3.912549	4.3300181	4.7108302	3.3806482	4.1887582	3.6747692	4.7084432	4.2676522	3.9404262	3.9820902	4.2394702	4.0696682	3.8701952	3.6104412	4.0273172	3.6752872	4.1002492	4.3876802	3.5980962	3.9273109	4.2216005	3.3134958	3.7848547	4.8116413	3.8502053	3.7798865	3.5267634	3.3332052	4.6402302	3.6619062	4.5167712	4.9723722	4.4939542	4.2865262	4.3355642	3.8562742	3.8158052	3.3859342	3.2684062	3.4890342	4.1357412	3.2796072	4.0694042
ABCE1	6.7010632	6.5833636	6.4298329	6.5513976	5.8615747	6.000985	6.5823542	6.3188736	5.4717215	6.3384485	6.5876195	6.4520465	5.8763915	5.7448575	6.1779765	6.2648225	6.4265395	6.5670465	6.1771505	6.4830655	5.2048205	6.5098235	6.3209835	6.1172065	6.0619785	5.6204458	6.0687998	6.0526647	6.4282112	4.5814483	6.0347844	6.3077135	5.475608	6.5525545	6.4076055	6.2034975	5.7283475	6.1546325	5.9907355	5.7630325	5.6952215	5.6657415	5.6805245	6.1203875	5.9265375	6.0975035	6.4045365	5.8967185	6.0755285
ABCF1	8.5011068	8.5435469	8.4792152	8.5162611	8.2394614	8.4705973	8.7670869	8.4467723	7.3872984	8.5886284	8.5657324	8.4822104	7.5664794	8.2399494	8.2103924	8.1424044	8.3203824	8.1983604	7.9224494	8.3281524	6.9263864	8.9194814	8.9626144	8.6613914	9.0000814	8.3423261	8.2147227	8.4289841	8.5801225	7.5659316	8.3287599	8.1531835	7.8370161	8.2150934	8.2029044	8.1590194	7.6769814	8.2092344	8.5140014	8.4001274	8.3848014	8.2906004	7.6794724	8.3998564	8.0046884	8.9870474	9.1696214	8.7919874	9.0225584
ABCF2	6.6719979	6.8029764	6.6824838	6.6542481	6.3673646	6.6788852	7.2338241	6.7317568	4.7209014	6.6930514	6.6572514	6.9204994	5.1729434	6.3926404	6.3722614	6.3033604	6.8094044	6.7216174	6.1364044	6.3240464	4.5232234	7.8064374	7.4386584	7.3702624	7.5383374	6.4370342	6.5365826	6.602069	6.6963082	5.7340338	6.4949928	6.7294805	5.9708074	6.3324014	6.4169494	6.6626194	5.6084234	5.6281504	6.5584344	6.4597324	6.4125044	6.6940534	5.7058024	6.6610084	6.2818064	7.6157934	7.7861374	7.3416124	7.6065744
ABCF3	8.9990335	9.1417334	8.9432615	8.8478582	9.0571987	9.1060754	9.2109962	9.103454	8.4070384	8.9717974	8.9540884	9.1965544	8.5496764	8.7989804	8.8060514	8.7574034	8.9995714	8.7851444	8.6357704	8.9092494	7.9498324	9.3311384	9.1719774	9.1237864	9.3468594	9.0052841	8.8646176	8.8246763	8.885075	8.7477074	8.8221662	8.8189185	8.642906	8.6858274	8.7645184	8.9824514	8.4628384	8.7577174	8.9563874	8.7848624	8.8643744	9.2921604	8.7959304	9.0313574	8.8617384	9.2785324	9.5828364	9.2004214	9.4284114
ABCG1	6.2744355	6.4705377	6.9326687	7.4141864	6.6908435	6.6095652	6.4161323	6.5926587	7.1002954	6.7152354	6.1915274	6.5120004	7.0028204	6.2597734	6.1453194	6.5978994	6.9906524	5.7216194	6.8967664	6.7220004	6.2527414	7.3753134	7.2010644	7.4134854	6.7792354	7.2866594	7.1112689	6.1349733	6.757368	8.198796	6.7099164	7.1093273	6.7339978	6.3198134	7.0823634	6.7482374	6.9292974	6.0244474	7.1212574	6.9719364	6.4234664	6.8096344	6.2503434	6.6621104	6.3227034	8.3942534	7.7829964	7.4576634	8.1193614
ABCG2	1.713606	2.525126	2.7562234	2.5559424	2.8392147	2.286765	2.5928226	2.4434165	3.5833895	1.2708455	2.1739685	2.3975355	1.2600785	4.2335465	2.7693795	2.1272905	2.4443585	2.2320005	1.2530845	2.5682705	3.5621095	1.2533605	1.9683025	3.0944225	2.4932615	2.4863353	1.1505265	2.7609724	1.7480098	1.6999253	2.2092352	2.2571238	3.0719624	1.3184165	2.6632635	2.2427125	2.3098735	2.7967625	1.2195475	2.8586285	3.1299885	1.4944215	3.6812935	1.8992305	3.0828615	1.6632225	3.1655935	1.6370805	1.8365435
ABCG4	2.1440202	1.5708009	1.580703	1.5769503	1.6403325	2.9445239	1.5543732	2.6389944	1.002255	1.575156	2.328342	1.975784	1.061879	3.74104	1.690013	0.989177	1.331334	1.871432	2.65013	0.949549	2.735372	1.252043	2.157577	0.963285	0.981041	1.5802628	1.578617	1.565742	1.5962928	1.5589818	1.579005	1.5542698	1.5986097	3.797184	2.355707	1.012701	1.10647	2.0153	1.785839	2.823873	2.605203	3.014258	1.98017	1.825758	1.6687	1.017118	1.037231	0.93205	0.917392
ABCG5	2.9847414	3.1172248	2.6883334	2.4196488	2.044936	0.5922645	2.61561	2.7322227	1.6762389	1.6796149	4.7440499	1.6683329	1.6446529	1.6668349	2.5476789	1.6510069	3.0496259	3.3421609	1.6866969	2.8996209	1.6712099	1.6529769	1.6499589	1.6189239	1.6204579	1.750864	1.7647606	2.0101811	1.9582127	0.526527	2.3198717	3.1572653	0.5349378	1.7211979	2.5805679	1.6800379	1.6908629	1.6768139	1.9574409	1.6696549	2.0529049	1.6920439	3.0167759	2.8087259	2.0111349	1.7157839	1.6454259	1.8676489	2.0906079
ABCG8	1.0797543	1.1221171	1.4686413	1.1338261	1.1234264	1.1815883	1.6541947	1.1074164	2.8512208	1.2733888	3.0837748	1.2520128	1.2631668	1.2727298	1.1917188	1.2412768	1.1464238	1.1591558	1.2513358	1.2383788	1.2578438	1.2316118	1.2147278	1.2069218	1.1727408	1.1015739	1.1375221	1.1072444	2.8792714	1.1241714	1.1255293	1.6087688	1.9157757	1.3136958	1.9206808	1.2821818	1.3122608	1.2718738	1.2174398	1.2476408	1.2131378	1.4339218	1.2895258	1.1762928	1.4050148	1.2063868	1.2327338	1.1635398	1.3314308
ABHD1	4.7003806	4.6133746	4.7836156	4.1677051	4.6096804	4.5663874	4.5918593	4.5960988	3.8917059	4.2194459	4.0582679	4.3313049	4.0414469	4.1497519	3.9868719	3.8096929	4.8603819	4.5937669	4.2852359	4.4973739	4.3056279	4.7634839	4.8610829	4.6590289	4.9211969	4.6181047	4.6329146	4.2257727	4.7224723	3.4466745	4.0455747	4.5259503	4.1134047	3.7818369	4.4640359	4.4733599	5.2235359	3.7474529	4.2169649	4.4160739	4.0593339	4.8553649	4.9263639	4.7419779	4.2227779	5.0000859	4.8954419	4.0986799	4.5705999
ABHD10	1.7244908	1.3924977	1.8720599	1.3979484	1.3821694	1.4655715	2.652451	1.3669336	2.2698703	2.2842843	0.7496783	2.7841983	3.2591443	2.2493333	1.2082393	1.8661483	0.6562173	0.6688993	1.7465423	2.0507083	2.3435993	0.9138133	0.7045213	0.6980063	0.6791813	1.9884371	2.2827318	1.5176219	1.4124583	1.3864105	1.3919135	1.5768271	1.4016389	0.9782563	2.6739293	1.1371863	2.1568683	2.9391273	1.4121863	1.5738113	1.1459713	1.1339873	2.9888343	0.8615083	4.0215003	0.6917423	1.4185943	1.1714543	0.7784573
ABHD11	5.0430686	4.9552715	5.1576469	5.251591	4.9190427	5.5868435	5.1983156	5.0386507	4.690722	5.325836	4.841966	5.284676	4.744023	5.052987	5.265715	4.986164	5.411686	4.69978	4.998746	5.078451	4.641137	5.810073	6.156022	5.811149	5.658967	5.3332142	5.1050565	5.7271936	5.2947999	5.3186404	5.0682185	5.2956481	5.3358147	5.17614	4.785687	5.26499	5.148834	5.158739	5.10075	5.305282	4.813975	5.615435	4.235501	5.297298	4.397029	6.049272	5.845642	5.566403	5.878295
ABHD11-AS1	3.0467455	3.4096507	2.3226193	2.8488451	4.1124319	4.4974041	2.0404104	2.6105496	4.8451987	2.1280787	2.6129017	2.1286697	4.5422297	4.2502677	2.7237067	2.6365147	2.0745917	3.3383127	3.3337097	3.0411097	5.6429007	2.3133357	1.9592147	2.3004037	2.0304747	3.0360273	2.6198774	2.5164929	1.5217121	3.5112601	3.6790181	1.2291024	3.528918	2.7528087	3.1813167	1.2104087	4.0137077	4.2487797	3.9983027	2.8766767	1.9296217	2.8554077	5.3380407	1.8459947	1.7573897	2.3864727	1.8663597	2.4992987	1.1765057
ABHD12	4.384933	4.077324	4.4896696	4.3149622	4.0071192	4.0054795	4.591609	4.4693457	3.7673775	4.3625725	4.5848895	4.4864595	1.3562855	3.6815555	3.8791455	3.8025265	3.7970995	4.0170745	4.0384055	4.3709945	2.2585015	4.7752715	4.7285375	4.5081455	4.8171935	4.2725647	4.1654864	3.761593	4.4849333	3.040484	3.773064	4.505259	3.2656356	4.5092605	4.0117795	4.2686645	3.8247805	4.4039035	4.0720985	3.9634855	4.0132325	4.2198115	3.7303095	4.2218595	4.1993215	4.4637485	4.6993735	4.6710715	4.6449175
ABHD12B	1.0113902	1.0408923	1.0163267	1.5814516	1.0913398	1.0609058	1.0173034	1.0356679	1.3997932	2.0050732	0.9817982	0.9612332	0.9831432	1.4566392	0.9810732	1.0000862	1.0235912	1.3021412	0.9568412	1.2317782	0.9715502	0.9689932	0.9522292	0.9772802	1.4511982	1.0091325	1.0340186	1.3669055	1.1015913	1.7646088	1.0210787	1.0031012	1.2288451	0.9652032	0.9629902	0.9907012	1.0031012	1.4146822	0.9610412	0.9657542	1.9553942	0.9631152	1.9479712	1.1894232	1.3124872	0.9554672	0.9676282	0.9746392	0.9561162
ABHD13	4.0354592	3.789523	4.4791154	3.7813163	3.2337078	3.5952236	4.3762761	3.5326642	3.9881299	4.1431859	3.7651819	3.5623579	3.7210079	3.2018779	4.4109489	3.7420309	4.2249069	4.5708739	4.4058939	4.3492019	3.6620479	3.3653389	3.6081579	3.1818519	3.1693139	2.8206872	4.0137965	3.2738115	4.1107053	3.5665624	3.3727133	4.171834	3.6171042	4.2256629	4.6529029	4.1622339	4.4742939	3.3806099	3.7160699	3.7380629	3.4179979	3.2937479	4.3637549	3.2493609	3.9902299	3.5520169	3.0753269	2.8361729	3.1869609
ABHD14A	10.1275342	10.1179657	9.9226301	9.714518	9.7737802	10.0574038	10.2217553	9.7623324	9.2233229	9.5925169	9.6949349	9.6831999	9.1166269	9.3434509	10.0924219	9.9208079	9.7690669	9.8803399	9.5382509	9.4886389	8.6920649	10.3767849	10.1735509	9.9715049	10.3979819	9.6238272	9.7142647	9.3046382	10.1614087	8.8327743	9.6155837	9.8022798	9.1702302	9.6885289	9.9124369	9.6385459	9.2506759	9.3955449	9.3798069	9.5955829	9.5212359	10.1848039	9.9735149	10.1531369	9.4642999	10.1777839	10.3668349	9.7526669	9.8460739
ABHD14B	7.8763582	7.7905674	7.4525559	7.4393398	7.6326575	7.8788729	8.066415	7.4871857	7.0610881	7.5691701	7.5052871	7.9311631	7.1443151	7.2770021	7.3756631	7.5379151	7.4976131	7.6495841	7.2998981	7.4174071	6.6827281	7.8584111	7.6572031	7.6190891	7.8985911	7.6505849	7.3212243	7.0543178	7.5978618	6.9956159	7.4388057	7.4665646	6.981769	7.1619041	7.6060581	7.5908051	7.1273191	7.2874141	7.4454321	7.5376951	7.0575301	7.8856361	7.4443341	7.7760491	7.1877021	7.7565071	8.0933811	7.5427111	7.9246941
ABHD15	5.8099482	5.5990442	6.2616318	5.6609866	5.2825016	5.7868632	5.8491725	5.8547539	4.4230197	6.0217207	5.9635557	5.5350097	4.7797867	4.9477717	5.9381407	5.6653027	6.2741527	6.3182797	5.6225337	6.2273107	3.9831617	5.8489657	5.5947277	5.3253557	5.5788497	5.1155163	5.3538006	5.1605527	6.0983085	4.1095654	4.6514776	5.5020487	4.4102455	5.8937307	6.0709837	5.9463277	4.7261837	5.2709887	4.6569407	4.9157417	5.7930727	6.0191467	2.9391937	5.9997607	4.7765257	5.4862177	5.2377887	5.1473747	5.5296447
ABHD16B	1.5442266	3.2741521	1.1905414	1.1317185	4.4298134	1.1139269	3.0944241	1.5374085	2.1870493	3.4390663	1.3177853	1.2523983	1.2637243	2.6069223	1.5126153	1.2298613	2.1260483	1.3760713	2.3667813	2.8324433	2.7376213	4.2728353	1.7188633	1.2696113	2.4862313	1.1622261	1.2243568	1.1349614	2.532472	2.0147161	2.1920389	2.7891586	1.2144144	1.2671693	1.4955773	1.2802843	4.0542913	2.4829853	1.7068733	2.8403953	1.6870303	1.2272753	1.5885493	1.2497443	1.0399303	2.2300623	1.3282633	1.9603953	2.5015263
ABHD17A	8.7999192	8.7018259	9.2680713	8.608126	9.1620537	9.1925948	9.1949075	9.3059228	8.7103685	8.6416685	8.7571285	8.7272565	8.7009205	9.0984045	8.7316985	8.9072145	8.6916325	8.7454235	8.9067645	8.8192475	8.4280035	9.2769535	9.0934275	8.9837045	9.3434475	8.8501292	8.5957981	8.8338061	9.2674124	8.8067734	8.6103499	8.5427272	8.2210832	8.4288155	8.9318765	8.9859195	8.3112265	8.3869805	8.6125095	8.8344315	8.6292695	9.1341705	9.3138875	8.9906595	8.5372805	9.3496775	9.2230985	9.1114045	9.2036255
ABHD17B	6.2130126	6.0407704	6.2060882	6.2118849	5.8264666	5.8142976	6.205632	5.7636448	5.6604757	6.3126037	5.6822737	6.2065457	5.3098297	5.7622247	6.0866487	6.3308377	6.5116147	6.6763167	5.8908507	6.0111257	5.2909417	6.1608367	6.2614697	6.1796367	6.2927607	5.7070967	5.9163451	5.6643716	6.0047848	5.7819035	5.8838015	5.9658956	5.5681218	5.9696497	6.0739007	5.9593307	5.9631747	4.8278017	5.8809127	5.7214027	6.2536227	5.9530087	4.4761377	6.1303327	5.0539127	6.0962417	6.1863307	6.1936187	6.0267157
ABHD17C	3.6548677	3.8228472	4.6476004	3.6104696	4.0478181	4.4605901	3.7211376	4.0700668	3.7781618	4.1241638	4.4769718	2.9207598	1.7491258	2.6749988	3.7430938	2.6197498	4.5075078	4.2569838	4.7559538	4.5040888	1.8067668	4.0439428	4.3086878	4.5104698	4.8350308	2.7541954	3.7365892	3.3684926	4.2996568	1.2655945	4.3622702	3.401008	2.6147541	4.5247258	4.9275828	4.5195138	1.8654488	2.2876358	3.0613648	3.8118898	2.6660658	3.0113898	1.8021598	3.1479158	2.8989818	4.0496868	4.0671618	4.4019288	4.3244498
ABHD2	5.5190229	5.3133389	6.2350506	5.8471919	6.0294253	5.0968332	6.0020104	6.3573532	5.9179853	5.9652793	5.3668653	5.5346963	5.4781533	5.9060753	5.9191093	5.4924773	6.2434993	5.5539323	6.3319883	5.6861393	5.8534933	6.2111263	5.7617583	5.4056853	6.1502323	6.0177612	5.3584345	5.9011776	5.7118898	7.2872649	6.0306494	6.393968	5.3228432	5.5746203	5.2869373	6.1905463	5.5083543	5.5070663	5.9756643	6.2646513	5.6365493	6.3968833	4.3996813	5.5489753	6.0324693	6.6959623	6.2761373	7.0340703	6.9068943
ABHD3	7.0010025	6.6965239	7.4663239	7.4792202	7.0249848	7.1424546	7.214079	7.6940188	7.0070051	7.7539851	7.1608251	7.6400651	6.3082821	7.0239121	7.3692371	7.0592431	7.5789371	7.1468061	7.8333861	7.6388421	7.1599881	7.9285211	7.9992271	8.0581411	7.5011891	7.6175351	7.6028318	7.8442009	7.8208294	8.4063948	6.9591601	8.0729639	7.434765	7.5929351	7.8306881	7.6418941	7.6418941	6.8059291	7.7179571	7.4138441	7.8782681	6.8107511	6.4367261	7.1567941	7.0905601	7.9106131	7.8493581	7.8462191	8.2182951
ABHD4	6.8019674	7.026707	7.4008071	7.3952889	7.7447596	7.9284552	7.4620597	7.3182121	8.0379687	7.2554197	7.0475077	7.3876937	8.2520287	7.9643677	7.3176567	7.2376297	7.0648427	6.7568387	7.5879647	7.4097517	8.1737737	7.3054297	7.4794387	7.7741757	7.7793807	8.187629	7.2635513	7.2268105	7.2372927	8.3953258	7.7284344	7.5351339	7.9507814	6.7652887	7.4100327	7.1049587	7.6688597	7.3391107	7.9413357	7.5812497	7.4507177	7.5461427	7.6247167	7.2444567	7.4020137	8.2474127	7.7239967	7.8713947	7.7504007
ABHD5	8.4895701	8.796159	9.6258951	9.7282726	9.6978154	9.6235621	9.0730056	9.6178493	10.1060008	9.6906278	8.9297338	9.4087838	10.0856728	9.7194348	9.5520598	9.5637078	9.6938918	9.1522038	10.2575498	9.6641648	10.1455288	8.6445988	9.2514178	9.3476558	9.7012108	10.3817761	9.3826855	9.4434837	9.1616655	11.1858434	9.9881277	10.2321465	9.7135238	8.7383868	9.8209988	9.6511228	10.1146708	9.4548608	10.3245758	9.7599148	9.7081058	9.6470158	9.3171328	9.7318738	9.6459828	10.1711328	9.6234738	9.5440028	9.7762338
ABHD6	7.3568683	7.3177971	7.4030504	7.4916266	7.0985908	6.9920817	7.4110112	7.507791	6.1404861	7.4902561	7.5571291	7.1879101	6.5766551	7.0700451	7.2769731	7.1091861	7.5141201	7.5562791	6.9289981	7.3414281	4.8338971	7.6869971	7.6551791	7.4466921	7.6372551	6.8235923	7.2621646	7.126769	7.5067198	6.3129674	7.0665708	7.3153047	6.5801901	7.6761201	7.0682441	7.6777381	6.4234091	6.9380501	7.0318621	6.9884331	7.0282411	7.2162151	6.5162521	7.4477901	7.0346501	7.4518241	7.5770411	7.1621731	7.7245921
ABHD8	8.8931727	8.8013637	8.9985428	9.0496469	8.9372128	9.2241028	9.0529175	8.8470144	8.3024541	8.6849241	8.7868221	8.8117331	8.3591561	8.6644421	8.8862581	9.0169271	8.9910331	9.0763161	8.5715431	8.5905161	8.2745951	9.1888531	9.1794621	9.1411041	9.1279201	9.03144	9.001169	8.5594108	8.702377	8.7683844	8.9962856	8.9543936	8.8497417	8.6628751	8.9910331	8.7871471	8.5177581	8.6931971	8.8945961	8.7874981	9.0650661	9.6560331	9.0657671	9.2407861	8.8426671	9.1269191	9.1376101	9.3369831	9.2837951
ABI1	7.3408102	7.0312317	7.294045	7.3438974	6.7946626	6.8744193	7.2808251	7.0622964	7.0739891	7.1648791	7.1165711	6.7777431	6.4014211	6.9527211	7.3962971	7.2716171	7.5648941	7.5868861	7.6495751	7.2065021	7.0522381	7.9684561	7.6339061	7.6192981	7.5330571	6.8031184	6.99956	7.2974569	7.6911331	7.2779914	7.2278407	7.3714626	6.8394126	7.0985921	7.3290071	6.9432211	6.8812521	6.7875651	6.8543571	7.0280741	6.8787051	6.5102411	6.4315291	6.9791131	6.5122911	7.4250731	6.9147991	7.5851971	7.6352651
ABI2	7.164838	6.8418664	7.1088811	6.7763286	6.8607695	6.2101676	7.0484186	6.696064	6.5051548	6.7271238	6.8819308	6.7933058	5.7171278	6.4634678	6.8412848	6.4314678	6.7273878	6.5613988	6.4876458	6.9652588	5.3974568	7.1140838	6.9025738	6.6184288	6.5051548	6.3656803	6.3705531	6.2424513	6.7134495	5.3395073	6.3232087	6.5131622	5.4085425	7.1634368	6.7239378	7.0293428	6.2605778	6.4156598	6.0609948	6.3260688	5.7812988	6.4015118	5.5839748	6.6953558	6.1233518	6.6441068	7.1581228	5.9125228	6.5478318
ABI3	8.3722598	8.4064211	9.2160639	8.7151594	8.8879502	9.3544555	8.7909645	9.2347537	8.365591	8.880734	9.282896	8.327177	8.781993	9.010398	8.710931	8.349698	8.463908	8.293041	8.729251	8.902195	8.539247	8.743504	8.808753	8.592126	8.929459	8.8402652	8.6654434	9.2965767	9.2079098	8.1089346	8.5359524	8.3381165	8.6190602	8.774815	9.013794	9.141925	8.097879	8.918647	8.399854	8.569513	9.384714	9.042934	9.453018	9.077426	8.252335	9.0626	8.920743	9.041593	8.984854
ABI3BP	1.1441348	1.1675207	1.1633356	1.2059683	1.1557366	1.1985448	1.1546343	1.2013032	1.192815	1.204884	1.301818	1.170216	1.344861	1.250923	1.109894	1.510008	1.084639	1.089576	1.343635	1.132623	1.179833	1.133795	1.110757	1.985774	1.098827	1.5586857	1.3772159	1.1472127	1.2314394	1.3171897	1.3706136	1.1286713	1.5211451	1.356333	1.124085	1.238685	1.537122	1.178112	1.116559	1.150427	1.11173	1.371965	1.313327	1.310937	1.138837	1.181031	1.363647	1.328439	1.215725
ABL1	4.714925	4.7717536	4.8007353	4.6557667	4.3839558	4.0608118	4.573733	4.0346996	3.4354574	3.9839704	4.3239084	3.9023484	3.8468454	4.3323764	3.8234054	3.8514334	4.3210484	4.4039754	3.6217264	4.1373604	2.8237484	4.6170414	5.0137644	4.8667214	4.9714034	3.5785182	3.3135955	4.3984538	3.9093776	3.2618455	4.5277742	3.8248497	3.1923161	4.0471814	3.9662114	4.5930284	2.9591774	3.6002124	3.6904924	3.9886434	3.9209144	3.9094464	3.5536014	4.5075344	3.2760764	4.6031934	5.1822204	4.3225714	5.0247444
ABL2	3.9992496	3.7615719	4.0518342	3.8808988	3.5842148	3.4262519	3.9155189	3.5979014	2.9785403	4.0625513	3.9164653	3.6595923	3.0496793	4.1158443	3.7798143	3.7838313	3.8766293	3.6245993	3.8637893	3.7513193	2.7270023	4.2515833	4.0880213	4.0781683	4.5221413	3.9598868	3.8379791	3.7367959	3.6118595	4.70059	3.5360354	3.7585383	3.37531	3.9355063	3.4107853	4.1047843	3.1730063	3.4611123	3.5576343	3.7289773	4.2177183	3.8661623	2.9544753	3.9480813	3.3609713	4.3919083	4.6001443	3.8700893	4.2412683
ABLIM1	8.3528912	8.2578032	7.561507	7.6768326	7.8693059	6.9538103	7.791494	7.4529925	7.0947666	7.5794416	8.1053006	8.2692986	6.6499606	7.1859956	7.8342566	7.9190926	7.8720656	7.8649236	7.2800476	7.6863606	6.6942456	7.6896336	7.4672926	7.1751906	7.4444636	7.5214408	7.7689158	6.8843581	6.9026768	6.7990243	7.1900387	7.4837663	6.75884	8.0059236	7.5662336	7.4902566	7.3602206	7.3600896	7.3137896	7.4165796	7.0441466	7.5751896	6.1612616	7.3944206	7.1911906	7.2665086	8.1463926	7.0677556	7.3802546
ABLIM2	3.239324	2.9447283	2.7748952	3.0442437	2.1090749	2.396151	2.8503196	2.4339375	1.9014787	1.9006457	2.3640297	2.6917687	1.9985807	1.1357937	2.2142377	2.7313237	3.1244897	3.0490137	2.0533977	2.3988967	2.1877897	2.7440287	3.2459397	3.4051607	2.8140287	2.1646596	2.5904839	2.8140309	2.9880174	1.8274832	2.0086761	2.9878738	1.6069525	2.1523827	2.8193367	2.3410637	3.0481177	1.9016417	2.3972467	2.6587207	2.2656057	2.7195157	1.9243667	2.6955107	2.5542527	2.5326337	3.7194927	2.9906177	2.8847827
ABLIM3	2.9339924	1.9827795	2.6764213	2.6712192	3.1051471	4.598271	2.8018854	2.8824361	3.4223583	2.6431033	2.0048013	3.4246133	5.5339543	3.4101973	2.9309033	3.3324913	2.4389643	2.7088893	3.9464863	3.4262293	4.8619103	2.4170933	2.7621523	2.8415863	3.7045873	3.9420858	3.1117896	3.5494959	2.5259179	4.2732101	2.6546222	2.9275761	4.8890522	2.2555043	2.6200493	2.0905583	3.3136753	2.7580623	2.7354163	2.8612203	3.2609763	3.6080563	4.3356703	3.0923073	3.0710653	3.5474373	3.8133953	4.2770303	2.9789473
ABO	3.7426243	3.4788987	3.5851724	3.7651717	4.2256417	3.8252589	3.8198932	3.7743809	4.1475634	3.5352764	3.4980114	4.4178414	4.7931874	4.3417704	3.4683384	4.1049074	3.4060234	3.9914044	4.0697184	3.3281894	4.8834504	3.7972104	3.0921544	3.3111274	4.0903674	4.3904024	3.9196085	3.7954903	3.7627313	4.1722535	4.0366663	3.8365145	4.5156335	3.6241494	3.9286484	3.5243704	4.3742504	4.5839384	3.7703194	4.2501644	3.6920664	4.4364754	4.9568074	3.8718534	4.0892464	3.3276964	3.4828734	3.9662894	3.6710674
ABR	7.7460514	7.5305382	8.0847593	8.0636797	8.1062788	8.0778407	7.9253543	8.0614299	7.2967626	8.2702506	8.0891876	7.6658896	7.6454416	7.7662476	8.1042746	7.8871726	7.9937946	7.8923176	8.0894036	8.0067876	7.4325636	7.7583806	7.9521326	7.9635656	8.0780176	8.435055	7.8789727	7.7436848	7.7066365	8.4693082	7.7666936	7.8257154	7.4866592	7.9432296	7.8073166	8.4535876	7.7709256	7.9269206	8.2657866	7.9977026	8.4009496	8.2545816	6.7548886	8.1239056	7.8954606	8.0387926	8.1006716	7.9169196	7.9995536
ABRA	1.338908	1.3782581	1.349617	1.4025658	1.3576695	1.2962535	1.3158757	1.3339375	1.2810581	1.2317751	1.2510261	1.2682861	1.5180371	1.2640431	1.2581761	1.2583721	2.0587811	1.1972291	2.1174811	1.5983581	1.2606101	1.3940331	1.5862291	1.2461041	1.2466661	1.3754167	1.31219	1.3799425	1.3329282	1.3035171	1.3906604	1.4519598	1.3157729	1.3805631	1.2307751	1.3376101	1.5295111	1.2426041	1.1800101	1.2071241	1.2352061	1.8936701	1.3056501	1.1979521	1.0435061	1.2328461	1.1931981	1.2724731	1.2041181
ABRACL	11.135777	11.3431103	11.1719839	10.9022111	10.255678	10.269677	10.8868177	11.053831	10.4067793	11.0639133	11.1886063	11.0613873	10.4967833	10.5597313	11.0203083	11.0535693	11.2085873	11.4629413	11.1173783	11.3409783	9.8262433	10.6635493	10.6443523	10.3889203	10.2254153	10.2753322	10.9060127	10.5688825	11.0963124	9.1488911	10.422442	11.1633595	10.4282912	11.5274473	11.4373103	11.2986843	10.6737043	10.4683923	10.4047613	10.5510823	10.6008863	10.3232003	9.7911373	10.8123673	10.7072893	9.9095773	10.2023673	10.4933123	10.3252023
ABT1	5.8533141	5.6149826	6.0346396	5.7294864	5.191962	5.4575524	5.5280914	5.7791348	5.3904043	5.5497803	6.1903823	5.5080743	5.3793123	5.1146983	5.1064363	5.1171013	5.7958113	5.8574703	5.5574883	5.8124223	4.9659503	5.6316353	5.6403873	5.4110193	5.3628733	5.174724	5.7423484	5.4827266	5.8690642	4.2469642	5.336709	5.2081681	4.5455342	6.1313513	5.8673843	5.9059133	4.6928113	5.4830063	5.1548583	5.2702783	5.1255923	5.2302663	5.1020253	5.3064803	5.0496453	5.3898733	5.6108323	5.0668873	5.4476683
ABTB1	11.5478588	11.7674218	12.1389415	12.3127269	12.6207584	12.5354273	12.0798927	12.5103079	12.5153901	12.3324741	11.3778531	12.2807931	12.4488601	12.3061421	12.2872791	12.2468091	12.4319851	11.5543931	12.5565231	11.8114251	12.5962791	12.4812691	12.4751941	12.7195201	12.6370021	12.9220203	12.3933916	12.1051615	12.2869568	14.1751995	12.6469973	12.7531146	12.3526835	11.7680081	12.2161661	12.2237341	12.5626311	12.1003421	13.1075681	12.6450341	12.4096131	12.6754871	12.5526141	12.4928581	12.4751361	13.2245091	12.4813781	12.7437401	13.3993141
ABTB2	4.760202	5.2085144	4.94361	5.4648677	4.7524108	5.450963	5.8372095	5.4200488	5.7845797	4.9929267	6.0009897	4.6929467	5.6253527	4.7550667	5.4347267	5.3126557	5.4146577	5.5226657	5.0130477	6.4035877	4.5220557	5.9773257	5.5853447	5.8770837	5.3640997	4.8219419	5.6772829	8.1179455	5.8536547	4.6268449	6.5258154	4.4994117	6.3845586	4.3248617	5.2260927	6.3069277	5.7347717	5.0317647	5.2359717	5.6393547	8.2045577	6.4117767	4.1359867	5.4392537	5.4515257	5.8123167	4.8660687	5.3209957	6.5926327
ACAA1	6.5111217	5.779857	6.5989533	6.4747754	6.3408152	6.0676045	6.2166072	6.5520461	5.6751228	6.1573268	6.0610018	6.0664348	5.7321908	5.7771478	6.3936058	5.9257588	6.6477568	6.2980338	5.9211788	6.0510248	5.6175198	7.0505728	6.9182798	7.0194058	7.0389428	6.1451355	6.6409069	6.1804352	6.3414197	7.5490881	6.0055572	6.1378081	5.4489088	5.9747128	5.9662798	6.0792858	5.8269848	5.8608218	6.1712768	5.9801298	6.1322858	6.3516958	6.6228088	6.0770748	6.1154908	6.8763698	6.5158568	7.2578778	7.3326278
ACAA2	8.2405018	7.8166678	8.2413876	7.7935205	7.6304245	8.0244923	8.2942036	8.4077355	7.7165435	7.7664095	8.0210655	7.7459605	7.2044835	7.7146955	8.5505635	8.3574555	8.5475965	9.1218585	8.2624895	8.3801105	7.1106515	7.7308025	7.7089735	7.6322085	8.1071715	7.2499107	7.6602202	7.8806936	8.4243675	7.2846765	7.4731846	7.8503291	7.6148239	8.4140335	8.1943965	8.3970125	7.3292335	7.7342935	7.5530945	7.7094785	8.0273735	7.8656575	7.2463205	8.5083985	7.7810725	7.3604335	7.3238105	7.6563765	7.2772545
ACACA	5.4669264	5.8719844	5.9444771	5.4084298	4.8238906	4.6260632	5.9079012	5.9820617	4.5076464	5.5791264	5.9066714	5.3890334	3.9265584	4.7803434	5.4827254	5.1589464	5.6481734	5.6627034	4.2623474	6.0912444	3.9805334	5.4864844	5.9532054	5.5443114	5.9044394	5.2651672	5.5042825	5.700769	5.4880345	4.3265837	4.979378	5.3762609	4.1692078	5.4911054	5.4924764	6.9757664	4.1762484	4.7962324	5.1489944	4.9675854	5.3432624	5.5521334	3.9931714	5.7074714	5.2023264	5.4879004	5.7578974	5.5118914	5.8590684
ACACB	3.3535197	3.206667	3.0189681	3.1118419	3.0397873	3.1037792	3.3713244	3.4104362	2.8865715	2.8603055	3.4607925	4.5617125	2.2802375	3.2507945	3.3804365	3.2313805	3.5532655	3.3211795	2.8103345	3.5226765	1.5526055	3.7550435	3.4874185	3.0812775	3.8576595	3.2895816	3.7031235	2.8314271	3.3299815	3.124573	3.1400492	3.5817431	3.1279337	3.1776205	2.8640475	3.4316055	2.9457435	3.0247875	2.8802025	3.0833385	3.2717775	3.5116645	2.8687425	3.4230195	2.9328335	3.3030425	4.2748265	2.8944145	3.9257545
ACAD10	5.0943622	5.172547	4.8688352	4.8966233	5.7397105	5.8912426	5.3591304	5.4680932	5.3086661	5.0956011	5.0025441	5.1522661	4.7890051	5.6338661	5.0555821	5.3604431	5.1392791	5.0885571	4.9860801	5.3001661	5.9118681	5.1227501	5.1829511	5.4076851	5.3231771	5.8768757	5.1852134	5.3824272	4.9938166	5.7865399	5.6188346	5.1235354	5.5508107	4.8931171	5.7248331	5.2312001	5.7488041	5.2704611	5.5540011	5.2709241	5.2716671	5.5244011	6.4922381	5.3962531	6.0279771	5.2935091	5.5835601	5.6297701	5.4526211
ACAD11	5.0715802	5.1992197	4.9261494	4.6802428	4.5146327	3.9217548	5.4813398	4.8512689	3.7113037	5.2351787	5.2902987	5.5836197	3.9259497	5.0485257	5.3422087	4.7041187	5.2586127	5.1546357	1.9286137	5.5163587	3.3820217	5.3061547	5.1810297	4.5798227	5.0485257	4.451753	4.7699578	4.8010963	5.2907696	3.9799676	4.4050464	4.9607765	4.0651769	5.5145147	5.2186847	5.6337397	4.0279337	4.8364607	4.3005767	4.6440077	4.2635897	5.2638387	1.4148357	4.8207797	4.7200357	5.1205037	5.3582447	4.7969217	5.0761997
ACAD8	3.6784132	3.5888452	3.868647	3.4589274	3.617071	3.4492972	4.0201635	3.4382376	4.6613545	3.1044955	3.6051505	3.5959285	3.7461355	3.6528045	3.6163975	3.7857145	3.5813235	4.0420775	4.0250885	3.3538735	3.7380965	4.9122755	5.0253135	5.2512565	5.0419755	4.1291904	3.4594035	3.4520589	3.8192056	3.2521505	3.8223627	3.8903767	3.3301388	1.6695305	2.3309305	1.9944635	3.9087075	2.5524615	4.3080105	2.9363035	1.5908435	2.4637805	1.6795735	3.3131335	1.7074085	4.7576255	5.1952825	4.7803035	5.0264585
ACAD9	7.4671599	7.2216048	7.3020352	7.0958662	6.9052511	7.1176746	7.5388043	7.1412341	5.695012	7.35405	7.459964	7.445004	6.802654	6.75861	7.365739	7.314437	7.396258	7.664861	6.906722	7.337795	5.971183	8.211712	8.113757	7.848958	8.193222	7.9045109	7.1680956	7.252613	7.4471168	7.2684279	7.8283822	7.1822898	6.5994095	7.201746	6.997653	7.533655	5.999846	6.590729	7.244771	7.113108	7.398948	7.418694	5.267703	7.55111	6.929596	8.015643	8.261113	7.87271	8.098788
ACADL	1.1521412	1.1971997	1.1610411	1.203137	1.1680687	1.7157225	1.1611601	1.1552554	1.0416259	1.0043789	1.0270799	4.8674759	1.0610889	1.0168169	1.0369889	2.3319219	1.0430919	1.0058259	0.9916599	1.0130419	1.8177299	1.0197539	0.9571829	1.0283069	0.9961389	1.1487579	1.1820235	1.1622342	1.1880701	1.1650014	1.1701065	1.1364084	1.1989512	1.0057329	0.9907979	1.0336929	1.0686209	1.0820189	0.9942629	0.9975659	1.0072819	0.9718969	1.2718489	1.0237049	0.9537099	0.9933049	1.0001999	1.0244369	0.9768369
ACADM	6.8902957	6.9453556	6.6612139	6.672432	4.9627965	6.2839652	6.9175686	6.3701081	5.5727029	6.9850729	6.9770719	6.1646529	5.9294159	6.0189719	7.0897439	6.7230249	6.8452749	6.9013909	6.4983179	6.8794069	5.1390669	6.4807269	6.5019069	5.9557839	5.9644039	6.0773394	6.5705102	6.5004492	6.7629736	5.5970238	5.9575322	6.3143203	6.152917	7.1225499	6.8246999	7.0516889	6.2516349	6.1251819	6.1351149	6.1040709	6.7442679	6.2610749	5.9583759	6.5400049	6.6626619	6.0967739	5.8004309	6.1745879	5.5940659
ACADS	3.3847267	3.482288	3.4978307	3.1272245	3.3263949	3.9434749	3.4379387	3.9206626	3.5064693	2.7738263	3.4607363	3.1969443	2.0904403	2.2882053	3.4830263	3.2906143	2.4859103	3.4037353	3.2749983	2.6909533	2.0181733	4.0992963	4.5730443	3.7437303	4.5993673	3.8107613	2.9076427	3.4369322	3.0400751	3.5042938	3.5515423	2.2324395	2.3420457	2.6157043	3.6574073	3.2561613	3.3577993	1.9213723	3.3957523	1.9016483	2.1732953	3.3024483	2.1225393	3.9704663	3.7370933	4.5207073	4.4527713	4.2840893	4.6702453
ACADSB	6.3190019	6.2805491	6.4329267	6.1353674	5.8745696	5.4473151	6.3485873	6.2744677	5.6570782	6.1516662	5.8926432	6.1127842	4.6826192	4.8820492	6.2902512	5.7757772	6.2967872	6.5097702	6.3882052	6.5734072	4.5300242	6.7546952	6.7715952	6.6045432	6.6149772	5.4449808	6.0201292	5.6881596	6.2704979	5.2770414	5.6657865	5.8073146	5.5888738	6.4529812	5.9411592	6.6239862	4.7908462	4.8489622	5.8310862	5.4378212	5.5667682	5.9537622	4.5815332	6.0673622	5.1263622	6.3250662	6.6577592	6.2013132	6.4328072
ACADVL	11.011147	10.8121914	10.8642655	10.7417633	11.1508589	11.4715618	11.3102443	11.3662519	11.1715499	10.9669159	10.7829229	10.7756849	10.9375289	11.3202769	10.6153019	11.2261629	10.5901489	11.0581209	10.7381709	10.8351179	10.9435549	11.2444139	11.4046229	11.3378939	11.7258319	11.1803392	10.9709699	10.9116239	10.8731283	11.2075881	10.9359701	11.0289229	11.2845976	10.7847159	10.5709809	10.8829589	10.7455809	11.1323759	11.1193099	11.1804209	10.4971999	11.1951069	10.9212839	11.1784259	11.1106409	11.2444139	11.5539159	11.3140809	11.4726959
ACAN	2.3532862	2.4518341	1.5865577	2.7961775	2.641284	2.6431938	2.2908031	2.4471606	2.8332225	2.1953375	2.3248025	2.2796765	2.5016865	2.6444565	2.2786845	3.0398125	2.8963805	2.2417025	2.6185355	2.8238425	2.6560925	2.1873435	2.2894225	2.4666785	2.3290535	2.5065201	2.7359423	2.7760459	3.2039063	3.6258195	2.3316882	3.1483986	2.6932314	2.2457395	2.7226755	2.3461435	2.3768655	2.7753065	3.3014035	3.1019425	2.8532945	2.5765055	2.9678415	2.6587805	3.3785905	2.4403305	2.9441665	3.2361905	2.4784555
ACAP1	7.4577037	7.5234208	7.4662718	7.4105618	7.5843546	7.5785866	7.7474865	7.4716868	6.914799	7.07888	6.884298	7.684529	6.94577	7.120873	7.371352	7.305026	7.786689	7.607043	7.224525	7.301145	6.498342	8.458188	8.234447	8.135277	8.25289	7.8660475	7.7027815	7.2694066	7.4481198	8.2742454	7.6174024	7.3614273	7.0331621	7.060481	7.134772	7.420433	6.946245	6.844963	7.54981	7.603926	7.290081	7.663103	7.16261	7.436118	7.107049	8.579166	8.653003	8.310505	8.563029
ACAP2	7.6120838	7.4963508	8.0079537	8.3223155	7.8012091	7.8383263	7.6921795	7.9355773	7.8820452	8.0805682	7.9268612	7.4963342	7.4111712	7.7584232	7.8038932	7.9559342	8.0264592	7.9842762	8.1923222	7.9141012	7.9146972	8.1115052	7.9786682	8.0397562	8.1152782	8.2185591	7.7837565	7.9393961	8.0485419	8.4417572	7.9754532	8.5520422	7.9776723	7.7924082	8.1953102	7.8313222	8.0183332	7.6585372	8.4125022	8.4687122	7.9277532	7.4890582	8.2716062	8.0433672	7.6003002	8.4092782	8.0040752	8.1281522	8.2984002
ACAP3	10.1363841	10.1016136	9.8554527	9.891851	10.4336372	10.6289124	10.0331089	10.2483748	11.1866122	9.7663092	9.9476582	10.2359052	10.9388842	10.8803652	9.7478462	10.4732902	9.6216102	9.9684012	10.0713012	9.8471112	10.9989232	9.8321382	9.7905092	10.0296822	9.8491592	10.4249129	10.198748	9.8511771	9.9284212	10.0308906	10.426298	10.0126753	10.7333647	9.8199262	9.9188352	9.9145932	10.6030892	10.6070602	10.3979102	10.4996912	9.6735122	10.3797022	11.0944642	10.1417352	10.6899022	9.8252362	9.7700952	9.9250612	9.7149432
ACAT1	5.8588199	6.0777402	6.1600837	5.9706319	5.357439	5.2766172	6.3064463	5.6527262	4.7204395	5.8013145	6.0251545	5.3502515	4.8136395	4.8367755	5.6319725	5.4012815	5.9141205	6.1354005	5.8044965	6.1701475	5.3941335	6.3082275	6.2629285	5.8946655	6.1085025	5.1481608	5.7544248	5.8201375	6.3083478	4.0223484	5.5767458	5.7995343	5.1321015	6.2394085	5.7952635	6.3920195	5.3001555	5.2977915	5.0717455	5.1195675	5.6142055	5.5726335	4.2203015	5.8164865	5.6174545	6.0872065	5.9517745	6.0347095	5.6045525
ACAT2	8.8202845	8.8824717	8.8693879	8.6297564	8.1333863	8.3720284	8.7667947	8.7152002	7.8489599	8.7487549	8.8684469	8.8185099	8.0820279	8.4603489	8.4824999	8.1884139	8.8930599	9.0404479	8.5102469	8.8562329	7.8321059	8.7468129	8.8836409	8.5289159	8.5555589	7.7678891	8.4637061	8.6055546	8.9341122	7.2256662	8.3587397	8.5668514	7.8739524	8.8461289	8.6913389	8.8045999	7.9691079	8.1209809	8.2674669	8.0975249	8.2175629	8.3464949	7.5917519	8.3884249	8.3282049	8.3864149	8.4361659	8.3359819	8.3486949
ACBD3	5.8677629	5.2842663	5.3847609	5.7040037	4.7063266	4.8282976	5.6189628	4.9731907	4.5291162	5.0899342	5.6015182	5.1975112	4.8797792	5.1842742	5.4748912	4.9978912	5.3819262	5.7626122	5.1815372	5.3385982	4.4474112	5.6041752	5.8751962	5.7553772	5.6121812	4.9186561	5.0451861	4.7403466	5.6264363	4.494876	5.3767016	5.4496116	4.9078979	5.5321282	5.6683392	5.0454442	4.9390492	5.2626052	5.0069382	4.8077372	4.9453912	4.0568312	3.2808882	5.3326632	4.9589422	5.5653092	5.5463852	5.2490242	5.7370222
ACBD4	5.2298709	5.529088	4.9586118	5.0512281	6.4538544	6.3719081	4.7962482	5.8915229	6.8390416	5.0588116	4.3246106	5.9372706	6.0827626	6.6000386	6.0082186	7.0774826	5.2500906	5.9411466	5.2548786	5.3207996	6.0997506	4.9785606	4.9601136	6.0483166	5.5304766	6.1630451	5.6381544	5.5931021	4.9906457	6.0489923	6.1818887	5.5018046	6.5639841	5.2177136	5.4483956	4.4002156	5.8078666	5.7893226	5.9475576	6.3306916	5.7533126	5.8039446	7.1492956	6.4738066	5.5358456	5.6675846	4.9149116	5.6352246	4.7833476
ACBD5	5.2424852	5.2756604	5.5513526	4.8573825	5.0422248	5.4262046	5.715751	5.6281411	5.5285515	5.9172555	5.6277825	5.3182025	4.3246335	4.9856145	5.8843185	5.3528855	5.7635965	5.6242595	6.0282355	5.9859755	5.1854875	4.5007665	4.9851315	4.4954805	4.5740455	4.8237528	5.0400166	5.5657222	4.9238445	4.9290726	5.2047949	4.8257395	4.7787593	5.6944115	6.0678285	5.5941985	5.2499765	4.6017835	5.1044055	4.9755805	5.0005185	5.2688105	4.6709825	5.6561075	4.7214605	4.5231345	5.2296755	4.5965045	4.4694845
ACBD6	8.8876428	8.9319672	8.8302674	8.771997	8.6796369	8.5194225	8.9727098	8.6327062	8.0942187	8.7170047	8.8844067	8.5857097	8.0583577	8.1067797	9.0448907	8.9569377	8.9664987	9.0140287	8.4860457	8.8219797	7.8354017	8.8789717	8.8265217	8.6347217	8.8690617	8.4847138	8.7289079	8.4619872	8.6744279	8.545986	8.6500272	8.6422236	8.3406585	8.9947157	8.6628347	8.9974467	8.3629757	8.5503407	8.5519087	8.4687447	8.5259127	9.0081827	8.6911757	8.9449237	8.6789707	8.7548707	8.7628227	8.5330767	8.6844517
ACBD7	3.603014	3.7436496	3.9396749	3.5200639	3.9928424	4.0063071	3.6647326	3.7648438	4.4455285	3.9083225	3.8065575	4.0135865	4.5211215	4.0474585	3.6658855	3.7949635	3.7458285	3.5368625	3.8470035	3.6233045	5.1950355	3.1995105	3.2801495	3.4334095	3.3804815	4.313464	4.3354549	3.6243361	3.3979539	5.0455937	3.8453608	3.3803993	4.0731297	3.9130625	4.0352575	3.8926435	4.2912035	4.0255965	4.0052925	3.8493865	3.9635355	3.9356835	4.7809735	3.9686795	4.4329405	3.4806395	3.5273775	3.9020435	3.5120145
ACCS	6.8535522	6.6975864	6.5258513	7.7470393	8.4982305	7.8010935	6.8545773	7.8592914	6.0920342	8.4004992	7.2214092	8.3841752	5.9449832	6.5445552	6.2597472	6.8332112	8.3610612	6.9454402	6.4424732	8.4100452	5.5290692	7.9597012	8.9097452	7.0587222	7.6836172	6.7862934	6.8830804	8.5509207	8.1353441	6.1913593	8.7051627	7.9658091	7.645493	8.9824582	8.1090772	6.5407022	7.6690772	7.9693542	6.3564582	8.5812182	6.5032772	7.1133892	5.7085472	9.4079342	7.0826602	7.6046892	7.7780112	8.5618052	9.3021542
ACCSL	2.046028	4.0702868	1.7792702	1.0910273	2.9193502	3.7489078	1.1025331	2.581718	4.7783736	1.2988086	1.3467216	2.9601536	5.2976676	3.4997456	2.2328896	3.3246986	1.1965806	2.0481416	3.8445276	1.7842816	5.6337406	2.2741996	1.2846026	1.2797896	1.3017506	1.9758988	2.9275024	1.2916308	1.1234228	3.8133553	3.4093117	2.2360228	4.1436908	1.3639856	2.7445116	1.2904226	4.5702726	4.3497536	3.4210536	3.6686006	1.8562766	1.2680036	3.4566486	2.0624396	3.7394056	1.2775916	1.2899756	1.2176996	1.2238546
ACD	9.5949557	9.634324	9.5152239	9.4221036	9.6716652	9.8371359	9.6685039	9.5650139	9.2344458	9.3368258	9.2931208	9.7300838	9.0406128	9.3573578	9.5224688	9.5193938	9.4063368	9.3632288	9.0820338	9.2377658	8.7095638	9.8925618	9.9531548	9.8376408	10.1175698	9.6928685	9.4776006	9.3262008	9.6366915	9.4167089	9.5696718	9.4425491	9.1622469	9.1979238	9.4010018	9.5268738	9.1928538	9.1916508	9.5723578	9.3528908	9.6139688	10.0154958	9.4956578	9.6993018	9.2979728	9.9756008	10.1026868	9.8743278	9.9850698
ACE	5.2652516	5.5943148	5.1319278	5.4281599	6.6333214	6.8381448	5.4385052	5.6554922	8.0997816	5.3446766	5.6235016	5.7191766	7.9052856	7.3819396	5.7497066	6.6115616	5.0415946	5.3400706	5.6387416	4.9293186	8.1615806	4.6238196	5.0664276	5.2476956	4.5977456	6.1498669	5.4666071	5.5548499	5.9297578	6.5820779	6.2526308	5.3235661	7.7776539	5.4149976	5.4545426	5.2868916	6.9795646	6.7316336	6.2277836	6.6880766	5.9844176	5.8402036	8.1523406	5.8628806	6.4784436	4.9641956	4.9724916	5.7600136	4.9003296
ACE2	1.016603	1.064798	1.0328024	1.0698086	1.0424249	1.1173021	1.0377352	1.0295062	1.038491	1.034607	1.059773	1.01295	1.02197	1.041156	1.009895	1.060995	0.985219	0.989891	1.022772	1.03897	1.030035	0.998412	1.001576	1.02033	0.989836	1.0131504	1.0604803	1.0219391	1.0788895	1.0551734	1.0383498	1.0010831	1.0719899	1.037593	1.420094	1.064698	1.083339	1.054424	1.013112	1.027994	1.022067	1.04862	1.079059	1.011562	1.382808	0.994529	1.019959	0.994749	0.998941
ACER1	4.1548843	4.4341802	3.5513107	5.0436144	6.7007885	7.2960531	3.3544634	5.3816142	9.5171732	4.0307272	3.9826462	4.1061282	8.4444122	7.7496302	4.5446612	7.4258622	2.9619162	3.4969312	6.2226792	4.2239102	9.1419822	4.5337422	2.1486922	5.3246902	4.0296312	6.9541627	4.4635406	5.5733752	3.6912043	3.2398906	6.6708285	4.1729681	8.2106699	3.3972652	4.6118892	2.9535622	8.0922522	8.3192352	5.8343912	7.1496232	4.9515552	3.6069502	8.1895182	3.7992362	7.5980382	4.2916962	1.5476322	4.9285862	1.8917562
ACER2	3.1424403	3.0262813	3.0601081	2.5698034	3.6645953	4.0267413	3.028686	3.6601117	2.8455588	3.1838398	2.8636168	4.0590348	5.6061358	4.9467718	3.4762778	3.7690138	3.1606088	3.9882258	4.4399968	3.0363508	6.0195898	1.9372288	2.2812458	2.7497508	2.7349018	3.9870677	4.489464	3.0757771	3.386868	3.6595285	3.8292995	3.7740348	4.5107371	3.8286588	3.1190348	2.3341078	4.2532138	4.4053128	4.0127658	4.2280828	2.8390698	3.2250768	6.0796488	3.1971948	3.9577248	2.7130268	2.5573258	3.3800378	2.4074398
ACER3	3.9788944	3.2131867	3.3645792	3.9296745	3.2286129	3.5846046	4.3618276	3.7246189	3.1449306	3.8486866	4.9672826	2.0054376	4.3570916	1.9768836	4.2888096	3.8354746	1.7436456	4.7450146	3.2914676	3.6537636	3.7332296	4.6068386	4.5170016	4.7296976	5.1732196	4.1911963	3.8996873	3.6000056	4.8112507	2.843394	2.9323798	3.8454925	3.2049816	3.3090646	3.7258906	3.8941676	2.0648236	2.5812676	3.2942986	2.4935466	4.8659706	3.9174916	1.9949886	3.5195536	1.8768836	4.1430796	4.3621656	4.6516496	4.9109436
ACHE	3.0018443	3.3976684	4.1647533	3.7887889	4.7704194	5.9149804	3.3848762	4.2919007	7.1174514	3.0026194	3.6699594	3.7714374	7.3336994	6.0772724	3.4184104	5.1297824	3.9169224	3.8510184	4.0460744	2.7265274	7.2369674	2.7894094	3.4694034	4.2728944	3.7395964	4.99292	4.1168329	4.3300073	3.6852308	4.0746125	5.224399	3.8072763	6.8714259	3.4356244	3.4582454	2.7113324	5.9769604	5.3270804	4.7633784	5.0884604	4.0596784	3.7513754	6.8572834	4.2924894	5.1486544	3.8391304	3.4514094	3.8040504	3.2063824
ACIN1	7.906694	8.1471305	8.1196516	8.0595644	8.3273618	8.1418272	8.0826026	8.1681641	8.078378	8.749865	8.512313	8.522555	7.713052	8.230122	8.321206	7.606725	7.384874	7.251327	8.07215	8.198064	8.09636	8.032001	7.74298	7.679782	7.71697	8.704519	8.0809878	8.2176501	7.678592	8.9988567	7.8836439	8.0929373	7.8784496	8.323301	8.202402	8.811954	8.400555	8.146978	8.540555	7.861634	8.563027	9.351725	8.18558	7.893643	8.498345	7.885101	8.269395	8.043683	8.162606
ACKR1	1.2157944	2.9103155	3.0972496	1.5093777	3.2300843	4.2178027	0.7851667	2.8965453	4.4519882	1.1786732	1.2003222	3.4940272	4.9873402	4.0099672	1.7362842	2.5573822	1.5748812	2.0918802	2.6571692	1.1876032	4.6742822	1.1683402	2.9743352	4.0789292	2.1769622	3.7392882	2.339917	2.2338819	1.5548438	3.5080876	3.6248121	1.3625631	4.4391634	1.1681292	2.2678322	1.5664182	3.8074462	3.5733272	3.7278822	3.4423402	3.2609582	1.1770352	3.8233602	1.1924462	2.7230922	2.7260192	1.8748532	4.0185292	1.4802842
ACKR2	1.1610139	1.2030719	1.6328752	1.256277	1.4419833	1.1910351	1.216618	1.1773542	1.3031902	1.2865682	1.3651102	1.2755852	1.2736232	1.2979302	1.2074682	1.2796032	1.1733532	1.2003382	1.2494192	1.2490522	1.2754882	1.2140862	1.2251612	1.2768632	1.8572572	1.1717571	1.2216346	1.1572942	1.2395103	3.1296804	1.1798164	1.1240987	1.2530308	1.3372902	2.2384072	1.3393012	1.3969222	1.3210722	1.2598852	1.2691562	1.2341092	1.2732982	1.3274192	2.7754502	1.2443172	1.1884802	1.2354932	1.2075352	1.3793402
ACKR3	7.45629	7.3109145	7.9623847	6.9315737	6.470261	6.7015713	7.4175662	7.1494107	5.6735989	6.6817249	7.3761109	7.1786509	5.9192149	6.8411269	7.0619229	6.6992309	7.7041199	7.6924159	7.2454669	7.3772489	5.4705389	6.9971809	7.4833509	7.1342689	7.3262379	6.1547816	7.0799464	6.6461281	6.9863425	5.9062279	6.279801	7.2637057	6.0874461	7.5855739	7.4471109	7.3341609	6.4719039	6.6182609	6.3485829	6.5072249	6.1884289	6.5349069	5.8504849	7.3527769	6.3422749	7.2354609	7.4009469	6.4027969	7.1437489
ACKR4	3.8524821	1.808959	2.44258	2.5198941	2.6380522	1.8240401	2.4046266	2.9103997	1.5345702	3.4239932	1.9426732	1.5255142	1.9634712	1.5097252	1.5462612	1.5264682	1.5437542	1.4838662	2.2432742	2.7353032	3.7344592	2.5149262	3.5630342	3.9180442	3.4275002	2.2610046	1.985247	3.4383403	3.046549	2.019032	1.9507627	1.7502645	0.9656678	3.1762092	2.1250442	1.5220502	1.5494312	1.4760802	2.4553422	1.4728042	2.6187482	3.5159242	1.5453242	1.7119302	2.3548642	2.6050152	3.7426422	1.8683722	3.6022082
ACLY	7.1882988	7.35699	7.4928514	7.4950262	7.4257618	7.1950108	7.6113393	7.4537274	6.4706843	7.6373693	7.3996803	7.2613893	6.5137453	7.1045463	7.4622383	7.2408623	7.3958363	7.1721153	7.3121083	7.3262023	6.8534993	7.8869513	8.0055903	7.7490963	8.1267073	7.3203027	7.2130037	7.6862361	7.6308309	7.3604363	7.4279545	7.4511	6.8705492	7.0717673	7.2715593	7.3524843	6.7862343	7.0678033	7.3913623	7.3193833	7.5938963	7.4000253	6.4958843	7.3129113	7.1798993	8.0151273	7.9934593	7.9535953	8.0938713
ACMSD	1.3108288	2.5814987	1.3326959	1.3531875	1.8793641	1.3164268	1.322172	1.3067881	1.4245174	1.3978964	1.3722784	1.5223384	2.3648504	1.4881224	1.3614754	1.2729144	1.3451404	1.2592884	1.3808934	1.3932344	1.3215384	1.8148544	1.9652094	1.3890714	1.3505384	1.4149024	1.2765568	2.4058533	1.3038976	1.2662093	2.5937639	1.3199063	1.7478021	1.9515284	4.6248864	1.4483914	1.3251154	1.2861004	2.3243634	1.3323664	2.2728564	1.2516714	1.3505384	1.8640914	1.0804984	1.3509634	1.8911144	1.3412654	1.2598054
ACN9	8.1483198	7.4833477	7.6520746	8.0330817	7.5320598	7.1723591	8.0508586	7.6859026	7.3510113	7.4569903	7.6675793	7.8989313	7.6602443	7.2906613	7.5979463	7.6897343	7.8601303	8.2840653	8.4263393	8.1595643	8.3115553	7.6903023	7.7099983	7.6561353	7.1759243	7.3434921	7.7438897	7.6630213	7.5592692	7.490528	7.270263	7.4846226	7.3044459	8.3072393	8.2264673	7.5530613	7.5693983	7.1498643	7.0142363	7.2870943	7.3085253	7.5520103	6.5178123	7.5061893	7.7592723	7.2745463	7.3144573	7.1420993	7.5792883
ACO1	5.2265915	5.1968095	5.7537933	5.141857	4.6068503	4.9765312	5.1426128	4.9862744	3.4677105	5.2463605	6.0807495	4.8122555	3.5070125	4.7432695	5.4764815	5.3374675	5.7576085	5.6963145	5.2775215	5.3858155	3.2029305	5.6457045	4.9611695	5.1774075	5.4901215	4.9391663	4.9279413	5.3973137	5.407328	3.5889182	4.8339536	5.0361446	4.8801396	5.1963705	5.2000625	4.9798405	3.9600915	5.0907075	4.9869835	5.1316065	4.7202555	5.4527685	1.5025825	5.6590065	5.8435835	5.5914865	5.4853935	5.3802785	5.3497535
ACO2	9.95045	10.1632651	9.8490653	9.9501529	9.7845345	10.0618315	10.0990794	9.9226122	8.9510801	10.0615331	9.9561621	9.9382721	9.3753921	9.6570671	9.8224271	9.8038261	9.9682851	9.9265921	9.4261721	9.6715401	8.8180291	10.0058781	10.0683801	9.9248811	10.2345351	9.8905529	9.619026	9.9747297	9.7860563	9.1587281	9.7315002	9.806735	9.4476839	9.8034131	9.6768711	9.8995711	9.1715291	9.7009551	9.9575021	9.8657091	10.2524751	10.3043731	9.3551921	10.2037001	9.5735721	10.1071051	10.1975021	10.0090151	10.1352061
ACOT1	8.3457856	8.6155519	8.5275856	8.0391076	8.0576638	7.948312	8.314362	8.2867826	7.3925485	7.8554905	8.4154205	8.4803045	7.4616755	7.9757345	8.0239645	8.1583525	8.4905465	8.4670545	8.1569175	8.0770575	6.7119965	8.1278525	8.2098045	7.9917125	8.3594225	7.6576974	8.0088446	7.8964453	7.9545389	7.0926578	7.9356816	7.5694707	7.4644386	8.0731635	8.2976615	8.2736715	7.6027005	7.9145625	7.7219145	8.0247465	8.0216255	8.3774045	7.8341995	8.3872195	6.6863585	8.2049575	8.1278525	7.8863805	7.7936375
ACOT11	3.4908908	4.3868355	4.1710425	4.8246956	4.7941287	5.2562866	4.211264	4.6352465	6.3510817	4.2217557	4.3357487	4.6098247	5.9656797	5.0220247	3.8182897	4.3880847	3.7880997	4.0462657	4.4067437	3.6914437	6.4878327	4.1306297	3.6193917	3.4417387	3.7949937	4.9583739	3.8153852	4.1997268	3.4778195	4.6437695	4.8684557	4.1067656	4.7094166	3.2786107	4.5767237	4.1305697	5.6954667	5.3428757	4.2591167	4.6864747	3.5403857	4.2544087	5.8975927	4.2822757	4.8794767	3.7483217	2.9434827	4.1071187	4.2298887
ACOT12	3.6386013	3.2730447	2.6703747	4.9725395	4.3384335	3.9255067	2.4710902	3.6002601	7.3224432	3.6135422	3.4381992	1.1694702	6.0147632	5.1418732	4.3936712	5.4887452	2.7010822	3.4900752	5.1503482	3.3256302	7.0638442	2.2667962	1.3649382	1.9360022	1.1954772	4.7299336	3.0744585	4.4298019	3.9206416	2.2056556	4.8155591	3.5790207	4.3852363	3.3215872	4.4192682	1.3803122	6.3063872	6.3898842	4.0722362	4.1496242	4.1260422	3.8389552	8.0447792	3.3534002	5.5959202	1.4319412	1.2079922	2.0926132	1.4834252
ACOT13	7.7897481	7.8808086	7.8844311	8.0272988	7.212978	7.4089796	7.9557208	7.7795379	7.4153638	7.8501338	8.0136728	7.4400758	7.9022358	7.5337738	7.7120708	7.5585278	8.2276658	8.4202488	8.0270598	8.2950478	7.9257688	7.3836148	7.7513128	7.4691118	7.3103308	7.0164763	7.9113928	7.7419127	8.0133868	6.5986984	7.7013969	7.7680019	7.6763509	8.1258068	7.9747688	8.0903628	7.6015958	7.4884798	7.6879148	7.3506848	7.5914618	7.2128758	6.7230888	7.5957988	7.7117638	7.4569458	7.1460788	7.6748718	7.0989858
ACOT4	4.169471	4.9840015	5.5238772	4.4089498	4.1768501	4.0161868	5.0956499	5.1689275	2.1438261	3.5983891	4.7757871	2.6747561	2.5256451	3.4309301	4.6254851	4.0601981	4.5329421	4.5504011	4.9188601	4.1243031	2.3486021	5.8783071	5.7522871	5.3820911	5.8929231	3.9893698	2.7112298	5.2320079	5.5424803	3.2544934	4.4426558	4.1034828	2.5153369	4.3648501	4.4011461	4.6565171	2.5896221	2.9299561	3.4430671	3.9193941	4.4520061	5.1834821	4.9891151	4.7767341	2.3895551	6.1123671	5.5375361	5.8485151	5.4007001
ACOT6	1.4347202	1.4054569	1.4737285	1.4160609	1.9248992	1.4087882	1.426057	1.4723016	1.5776693	2.0545673	1.0355393	2.6239283	3.8674153	1.0389503	1.4768183	0.9544043	1.0295483	1.1598953	0.8742023	0.9561573	2.8027583	3.9208933	1.0106623	2.0594073	1.0587573	1.4454827	1.509301	1.4166375	1.5016974	1.490869	2.1579772	1.4125083	1.4893052	0.9767653	0.9544783	1.0006673	3.6413583	1.4601443	1.1563873	0.9683423	0.9716553	0.9498293	0.9872783	1.6508613	0.7667683	1.6034263	1.2896803	1.8669823	0.9522373
ACOT7	4.1928642	4.699932	4.6458126	4.2093385	4.1314356	5.5743861	4.8792559	4.5582213	2.243555	4.03795	4.328071	3.732426	4.036456	3.984149	4.664095	4.649169	4.492615	4.213685	4.026505	3.531523	4.36186	5.467937	5.539715	5.475318	5.758835	4.5623366	3.4667394	5.2961964	4.8540955	3.8331207	4.0504891	4.2067215	4.3685331	3.434429	3.432784	3.210101	3.473621	3.862024	4.299946	4.244672	5.715584	4.505462	4.460803	4.895195	2.8411	5.820688	5.914724	6.289919	5.581649
ACOT8	6.2415122	6.6147763	6.3099186	6.4527397	6.4990865	7.0405448	6.5082238	6.4922296	6.801584	5.993394	5.965617	6.293008	6.769474	6.620342	6.237407	6.598538	6.472162	6.421299	6.346534	6.559668	7.187189	6.923814	6.895358	7.017998	6.855243	6.9382145	6.3578407	6.5488253	6.7378151	6.8608645	6.8295043	6.4823718	6.9768392	5.73534	6.27159	6.201984	6.270637	5.942697	6.590405	6.608066	7.099612	7.106279	7.449107	6.512347	6.231581	7.119011	7.025595	7.028772	6.788222
ACOT9	7.9018808	8.1490301	8.2311409	8.3561517	8.2502358	8.0240289	8.0082189	8.2262569	7.9048311	8.8257841	8.8766961	8.4455381	7.8300901	8.0130541	8.6318281	8.0027021	8.5051441	8.4514561	8.5858311	8.5054381	8.2301131	8.1060911	8.5109351	8.4303101	8.1448811	8.1322537	8.6284503	9.6916865	8.4691662	8.8206336	8.2545998	8.5017331	8.8509387	8.6289021	8.7707521	8.8153061	8.4180541	8.1792701	8.5958591	8.4265231	9.8137421	8.4477781	7.2514401	8.4492351	8.3798881	8.1750501	8.0506881	8.5116481	8.5719841
ACOX1	8.700484	9.447235	9.5033981	9.6947749	10.3407284	9.5774833	9.134244	10.2169882	9.6682064	10.0735744	9.0361934	9.6597184	9.4463734	9.3233164	9.6217334	9.5459964	10.1474044	9.2418574	9.5859894	9.9095224	9.3289644	9.9085074	9.5793574	9.5159624	9.7583014	10.4527225	9.8882596	9.2024045	8.7241749	11.225151	9.5431359	9.9404549	9.746756	9.8693784	9.7199974	10.4204284	9.6328614	9.5964534	10.0735744	9.6323684	9.2548644	9.9949474	8.8062854	9.5038084	9.9332174	9.6592384	10.2287444	10.2006754	9.9404574
ACOX2	3.0205509	2.5176249	2.2828684	2.961393	3.1758379	2.3054167	3.381544	3.423853	1.7642981	2.7062641	2.8449151	2.3388811	1.7646501	1.7631061	2.0116211	2.7103671	3.4192841	3.4518971	1.7227071	2.0479651	1.7593841	3.8478501	4.0316011	2.9833971	3.6620551	2.236373	2.817478	3.1289409	3.8601378	1.5610359	3.469431	3.144008	2.2447285	1.8471691	1.9307361	2.5960701	1.7975301	7.1163001	3.5446791	1.7655011	1.7010521	3.7841641	2.7847541	2.9089451	1.6190301	3.7388591	3.8792531	4.1171801	3.6538871
ACOX3	4.8414533	4.5873288	5.3032197	5.3711479	4.4773625	5.4107868	5.1812509	5.1854873	4.002714	5.010122	5.263336	4.851821	2.758789	4.871668	5.059389	4.990115	5.058001	5.089235	5.116932	4.857953	2.306371	5.605815	5.336968	5.016427	5.727888	3.3496396	4.6764185	5.1464993	5.339461	3.7388475	4.807765	4.795004	3.9123156	4.475219	4.524693	5.192674	2.658323	2.400527	4.579328	4.47714	5.18117	5.47848	4.063974	5.515714	3.883578	5.746687	5.705844	5.406932	5.871703
ACOXL	2.1945276	2.904738	2.4225875	2.0919528	2.5789431	1.9681032	2.1015999	3.1122915	2.6321811	2.2257211	2.6760231	2.2386061	1.6009461	2.3697851	2.4763731	2.4754451	2.5535051	2.1488401	1.4842021	2.6125181	1.6669821	2.2852111	3.3469221	2.7503571	2.4785531	2.3748394	2.4212127	2.4194601	2.2275808	2.1206766	2.7691506	2.2467876	2.6496252	2.2925531	2.2213441	2.4173411	2.5689781	2.1888541	2.4665721	2.5689981	2.9443261	2.7354441	2.6326031	2.4230871	1.4486181	3.0490611	2.4443811	2.1916401	2.5704761
ACP1	6.9348388	6.757175	6.6459561	6.4115088	6.2776927	5.7230096	6.8541217	6.6530924	5.9482537	6.0347037	6.5161387	6.4470697	6.1029737	6.2979187	6.5277957	6.1784187	6.4136737	6.3798237	7.1053137	6.6296037	5.8001627	6.6649307	6.5486697	6.5158627	6.7607107	6.5830616	7.1686092	6.2197856	6.5899137	6.0007741	5.7606328	6.5271314	4.5060447	6.2094757	6.6533387	6.7972787	6.0625327	6.5959807	6.2136857	5.8625607	5.6283447	6.3445417	5.9661047	6.3382957	6.3439997	6.4173537	6.6127277	6.5106097	6.4207607
ACP2	3.8129264	4.1097039	3.9205087	3.7567232	4.5993773	4.7442205	4.2380584	4.2670101	5.4627314	3.6032194	3.4201464	4.4894574	5.2743894	4.5031614	3.7937174	4.0156564	3.6162524	4.0457794	4.1212074	3.5790414	5.1167824	3.9234784	3.7504424	4.1719374	3.8993344	4.3093631	4.1824214	4.1472163	4.014995	3.9569173	4.1365055	3.5226002	4.4412481	3.1541984	3.6154144	3.0771584	4.6005974	4.4326964	3.6903094	4.5832544	4.4902834	4.1024014	5.1403464	4.3026724	3.5123954	4.3530964	4.2957614	4.5452144	4.2357514
ACP5	10.7042887	10.4250311	10.183311	10.489258	10.0237027	9.4920968	10.1877163	10.5866698	8.4552713	10.3672353	10.0465023	10.1864303	9.1787703	9.1815583	10.3037813	10.3114353	10.4400713	10.5084263	9.1179823	10.0509503	8.6780093	11.2574513	11.3873403	9.8325523	10.6049723	10.2180982	9.6750676	9.3826671	10.6630854	9.6861889	10.142489	10.3364841	10.4636625	10.6634453	9.8199943	10.4342423	10.3784583	9.2739083	9.3504853	9.8368873	10.4477973	10.4412553	10.6399433	10.3449443	9.6847263	10.0010703	11.1014863	11.1438393	11.0311453
ACP6	3.0127088	3.2944894	3.2954981	2.3220789	1.5249155	1.7567035	3.098753	2.8975316	1.5003932	3.2639142	1.5748792	1.9508602	1.6137842	1.5930792	3.3887182	2.6996342	3.1307342	2.9871732	2.2789022	2.7878932	1.7897912	3.6479592	3.9730762	3.3598822	3.8929422	3.2505904	3.3138962	0.6974424	3.1529318	3.2018981	3.6107791	3.25789	1.5904237	1.5608212	1.5624062	2.4518172	1.5489632	1.5433862	2.7997542	4.9104922	2.3862712	1.5413142	1.5403112	3.3746752	1.3879232	4.3706332	4.4678642	3.2724252	4.0266662
ACPP	4.7285482	4.4757213	4.9700228	4.9558793	5.2389478	4.5665104	4.673988	5.2763392	4.9421606	4.9678396	4.9220886	5.0077266	4.3769856	4.2965636	5.3780366	4.7797486	5.1894656	5.0212566	4.8206886	5.2517556	3.8663406	5.0388536	4.8682396	5.1105256	5.1819756	4.6331334	4.9127216	4.2050217	4.53786	7.0352857	5.4126637	5.0338407	5.1306355	4.8851976	4.9336336	4.8452586	4.7528736	4.3421916	5.9128346	6.2085546	5.1671516	5.6247576	4.3340516	5.0199826	5.4942536	5.4238766	4.6577896	4.9443666	5.4314976
ACPT	3.725571	3.5686316	3.4096098	3.1521145	4.6658367	4.4458757	3.5319392	4.1365692	5.3191961	4.1172761	3.6103201	3.4295001	4.9632481	3.9678421	3.7117471	4.2169711	2.8499041	3.7849841	3.7912131	4.3370481	4.9035191	3.1828931	2.8787391	3.9252611	3.5004241	4.0963616	3.3283453	3.890738	3.8772597	5.0005354	3.8756967	3.6629867	4.6702071	4.1531351	4.4407341	3.3390371	4.9814841	4.8079661	4.6705051	4.5712431	3.2786951	3.4628141	4.4852511	3.7008521	4.3582561	3.4853621	2.8270351	3.5285221	3.6378261
ACR	1.946245	2.4233432	2.6124514	2.938929	3.3803401	3.5497809	1.8607059	2.6098731	3.8602138	2.1686548	2.4972388	2.4606648	3.0853348	3.6096948	2.6161218	3.3477538	1.9585718	2.2413088	2.9810838	2.1046448	4.2650838	2.0734408	2.2371118	3.0420348	2.8418578	3.3954552	2.3695864	3.6703528	2.0855366	2.4259411	3.358721	2.3656389	3.5099666	3.0367528	2.9473318	2.1107548	3.1255558	3.2609338	3.1971168	2.8888898	2.7526248	2.2908228	3.5606568	2.6686108	3.4701368	2.3635788	2.5765198	2.5788188	2.4108648
ACRBP	9.9531027	8.8584826	9.0735587	9.3793384	10.7388692	10.9238253	9.1443077	9.2845394	11.292717	9.080759	9.13053	10.412025	11.352823	10.417677	9.523161	10.255974	8.788543	9.137747	10.42623	9.365181	11.427031	8.930735	9.426702	9.601859	9.759151	10.91726	10.4724289	9.9920658	9.0428871	10.9160073	9.4691266	9.1511806	11.5811737	8.96806	9.319717	8.76799	10.547385	10.391614	9.985264	10.472524	10.731705	10.353278	10.490734	10.155637	10.229153	10.120399	9.603211	9.803792	9.390507
ACRC	7.3369435	7.5290872	7.498562	7.5178933	7.205527	6.6989337	7.0447859	7.4655462	6.8751303	7.4883413	7.7693183	8.0436933	6.7091293	6.7687883	7.6912103	7.6514143	8.1358173	7.8080543	7.1248823	8.0019903	6.4170993	8.2496993	8.1003533	7.7620643	7.7146693	7.2240855	7.7354489	7.0366045	7.5001079	7.4678611	7.0163755	7.727965	6.751287	7.6993453	7.2199143	7.5499893	7.4348253	6.7992843	7.1623013	7.1493403	7.1795403	6.6154883	3.8393713	7.3509203	6.9167903	7.3785873	8.0781533	7.1369313	7.2442893
ACRV1	1.0653265	1.0552221	1.0754452	1.8567074	1.0612362	1.030086	1.6310266	1.0645986	1.0468337	1.0264347	1.0445647	1.0395427	2.9604887	1.0226057	0.9855117	0.9824957	0.9614937	0.9747067	1.0547637	1.0145067	2.3787587	1.0607277	1.0439337	1.0103947	1.0317777	1.0678613	1.0587521	1.0541403	1.0709166	1.0628286	1.0513261	1.0642027	1.0604345	1.0739307	1.4500107	1.0203887	1.0343217	1.0347527	1.0148087	1.0386287	0.9894067	1.0271497	1.0081637	0.9743787	1.2689957	1.0260497	1.0177037	0.9882997	1.3702797
ACSBG1	2.0408111	1.4741233	1.9562909	1.4725951	1.8839286	2.6988623	1.7327284	1.8673259	2.6751327	2.2437637	1.1147897	2.2824807	2.6304927	3.4226077	2.0317147	2.6676367	1.8418707	1.7367947	2.4647757	2.1927717	2.6290537	1.7553037	2.0120697	2.1691707	2.1762357	2.3392883	2.2087462	2.4749899	1.966595	2.5401412	2.3518043	2.392061	2.6557816	1.1117477	1.5775587	1.1004607	2.2473097	2.2327557	2.3295807	2.1380777	2.2966087	2.3196227	1.1027387	2.6325797	2.4427847	2.5197837	2.2411617	2.0146607	1.8878357
ACSBG2	1.6723692	1.2181184	3.1770992	2.1513051	1.6858231	2.7212852	2.3590564	2.2734614	2.9504205	1.6756915	1.1843415	1.8658405	1.1247545	2.0422125	1.4232655	1.9730625	2.0079365	1.7397365	2.0338275	2.1963245	2.5485845	1.0690955	2.0712745	1.9572245	1.9983905	1.1737778	1.6041662	1.1777988	1.2523193	2.3340088	2.559066	1.1456779	1.3942231	2.7911965	2.5453925	1.1690425	3.0195475	1.2683845	2.1652495	1.9451485	1.5823265	1.6203965	2.6874465	1.6063255	1.1779635	2.0462005	2.3469315	1.0569585	1.4581125
ACSF2	6.1192143	5.8443424	5.6819737	5.676804	5.3780919	5.5654832	6.0297793	6.0280592	4.5415279	6.1536399	6.3071919	5.4598789	4.8212059	5.2379859	5.8925929	5.2832369	5.6695819	6.1375869	5.1179979	5.9089129	3.9482369	6.4304199	6.5420279	6.4073769	6.4966229	5.8527828	6.1134316	5.7459459	6.3251304	4.8640717	6.0667624	5.666423	5.3047567	5.5864569	5.4868829	5.7146769	4.5626779	5.3963149	5.5602169	6.0029429	5.6567549	5.7881559	5.4258729	6.4073769	5.7345899	6.5503449	5.9385269	6.4798899	6.8576629
ACSF3	6.2411287	7.0622853	6.087472	6.1563041	6.239872	7.2034434	7.1490755	6.2557287	6.3441215	6.5975055	6.4551655	6.6153815	6.6571005	5.7612585	5.7723985	6.4667005	4.6390285	6.8977455	6.1701105	6.3158845	5.9869075	7.1765195	7.1680325	7.0628925	7.2891095	6.3364414	6.6339905	6.2331854	6.8023694	6.5325779	6.9957032	6.1088518	6.0402278	6.2460825	6.4416235	5.6376325	6.2704955	5.9934595	5.8255535	6.6474145	6.8012715	6.9026965	6.7695835	6.1023045	5.8941535	7.3900865	7.5770015	7.2278175	7.3484525
ACSL1	9.0236213	9.3991022	9.7198788	10.8743137	10.75441	10.5535126	9.5998905	10.2842003	10.3247817	10.8841487	9.7131697	9.9586517	10.2078687	9.6809947	10.4814297	10.0050587	10.9532037	9.9897287	11.3164657	9.9642027	11.1893057	11.0692517	10.9378197	11.2888377	10.8691267	11.1196494	10.54934	10.9391872	10.3559846	13.3014613	11.3285581	11.0620308	10.7136994	9.8691787	10.4056887	10.1701957	10.4766357	10.2317637	11.1317497	10.8284587	11.2511947	10.2038187	9.5748157	9.8643447	10.5773937	11.5495907	11.1166917	11.4566617	11.9530457
ACSL3	6.6305398	6.5697173	6.7195901	6.9352038	6.3863152	6.0824962	6.2379756	6.6599796	6.3492253	7.1148053	7.1220953	6.7790643	6.1466313	6.2866153	6.9236863	6.6472743	7.2204013	7.0573503	6.8221983	7.1162983	6.3810093	6.7313893	6.5510873	6.3936173	6.3347893	6.5442602	6.6694329	7.1828294	6.5229589	6.9629706	6.1845726	6.9214093	6.4507464	7.0844263	6.7787653	6.9823393	6.3642193	6.3629683	6.2798533	6.5320703	7.2372913	6.2614753	5.4486173	6.8458313	5.9027853	6.3879153	6.6233563	6.4255613	6.6757803
ACSL4	3.4729803	3.4954495	3.6689279	4.1036369	5.2433966	3.9271508	3.7241517	3.6310531	3.9894853	4.0606523	4.0161323	3.9308573	4.3810503	3.9281393	3.9002273	3.8106823	3.9021653	3.7914363	4.1985353	3.8666763	4.3051053	4.1840973	3.9636973	4.2935253	3.9266453	3.8739068	3.6315274	4.1135691	3.8401871	5.1084323	3.8260739	3.8682529	4.8825827	4.1678593	3.9183093	4.0442153	3.9837533	3.7866433	4.0680883	3.9392693	4.7022453	3.6967903	3.9377743	3.6314833	3.6569723	4.1551483	3.9318243	4.2606843	4.2927143
ACSL5	10.2772853	10.2436562	10.5351458	10.20965	10.0856283	9.8986996	10.2839025	10.2187379	9.2416919	10.5037129	10.7485619	10.2365619	9.2502439	9.7175189	10.3281439	9.8533579	10.4041689	10.3842329	10.0574779	10.2770289	8.7817019	10.7195019	10.5703859	10.3602969	10.4209449	9.8626745	10.1191371	10.3045327	10.6623121	9.1051739	9.7408698	10.2333875	9.6550902	10.3798999	9.9837639	10.6183729	9.5966589	10.0348359	9.6379919	9.8940189	10.4706729	10.1069129	9.3609349	10.1619349	9.8158949	10.1130249	10.6757919	10.1418939	10.0980089
ACSL6	6.1498533	5.8191616	5.2387544	5.8416357	5.276215	5.5989157	5.7649601	5.2897441	5.7000033	5.2075853	5.4165583	5.2520023	5.8952213	5.1485493	5.5359453	5.6172833	5.3950903	5.5123753	4.7808623	5.0373333	5.7312503	5.1769053	5.0189493	6.7457313	5.5841663	6.1234408	5.7539866	6.136743	5.3878439	4.8586329	5.5926661	5.364551	3.7253232	5.9703953	5.3328573	5.0244253	6.6280603	6.0873203	5.3315453	5.2771903	4.5135373	5.1399493	6.3229063	4.9563923	5.6870563	5.4718933	5.8427923	5.5288413	5.3592873
ACSM1	1.4113871	1.492035	3.0348763	1.5164286	1.5644444	1.4268884	2.1455924	2.1115787	1.4209098	1.4609518	1.6680258	1.6182988	2.5278828	1.5667368	2.8098318	1.2606668	1.3581388	2.0025548	2.7687698	2.9108348	1.3717228	2.7557668	1.4113298	2.0040918	2.7607088	1.9496837	1.7831957	3.1935361	1.521856	1.410926	1.4629086	2.4683249	1.4556138	1.9482528	1.2954968	1.7523898	1.7983028	1.3307898	1.2415618	1.3664358	2.7037148	1.3071738	1.6102738	1.4133978	1.0379468	1.7599028	3.1457808	1.8514028	2.6151378
ACSM2A	1.3842861	1.5335995	1.4870601	1.6425699	1.4743278	1.4306307	1.4048706	1.4445159	1.5488815	1.6243565	1.9129395	1.5676015	2.1935275	1.8652235	1.2766775	1.4150745	1.1856715	1.2367465	1.2658305	1.3790345	1.5710885	1.4163765	1.3133875	1.4454595	1.2469675	1.4970651	1.5291704	1.4582297	1.7423128	1.4263167	1.5593633	1.374682	1.6401409	2.0685955	1.3755985	1.7839425	2.0940725	1.5324615	1.2989645	1.4598695	1.3423755	1.3957505	2.3652955	1.3088895	1.0252925	1.3218565	1.3849265	1.3505615	1.2594145
ACSM2B	1.1339598	1.9390957	1.6738458	1.946136	1.3177344	4.0624783	2.5574467	2.4425422	4.2976405	2.8596825	0.8168855	2.1484195	4.5043705	3.1054405	2.4711745	1.8403775	1.0990895	2.6935085	1.6810305	1.9427425	4.4589005	0.8410595	0.8432655	0.8125435	1.6932675	1.2229085	3.0594025	1.1213682	2.5337223	3.0171373	1.3220057	1.4984018	5.1829501	0.8329785	2.3204865	1.9147985	2.7797095	2.4006405	2.9072955	3.0893335	1.9412265	2.6191505	2.9439045	2.8476015	3.7789875	1.3298045	0.8084055	1.3072105	1.8620785
ACSM3	3.2578509	1.7049785	2.2281765	2.1835452	2.4355701	3.001924	2.7922244	2.1518736	2.6856045	2.0510735	1.1925535	1.1794335	1.2489815	1.8542875	1.9464925	2.3252525	1.3715445	2.7671195	1.1751395	3.3005215	3.4606195	3.2437265	3.3976385	4.0129575	3.0768065	3.0742418	2.2864076	2.4315806	2.2090908	0.9357402	2.8858443	1.9312269	0.9588234	2.5277925	1.1707255	1.2134155	1.2301235	1.8412215	1.5733675	1.1749515	3.1348195	1.6329815	1.3762065	2.2159315	1.2481265	3.1582415	3.7572005	3.7088285	3.8376335
ACSM4	1.155401	1.1961618	1.1867838	1.2058169	1.5529422	1.2580366	1.1889228	1.1775632	1.1325309	1.1333789	1.1722099	1.1103039	1.1207819	3.5255819	1.0637529	1.1119829	1.0182649	1.0320149	1.1174259	1.1109159	1.1190529	2.3078119	1.0715189	1.0727739	1.0435439	1.1685285	1.2107703	1.1790191	1.2383339	1.199888	1.196329	1.1493644	1.2256198	1.1693669	1.0984299	1.1512779	1.1836279	1.1417559	1.0834239	1.1125409	1.0844689	1.1350609	1.1564139	1.0451729	1.3286639	1.0683709	1.0879439	1.2255799	1.0553879
ACSM5	5.678462	6.2377784	5.5107083	5.4894492	6.5827326	7.1185888	4.3413335	6.0808292	6.7585968	5.5691968	5.5015428	6.0762808	6.8109718	6.6528068	5.4379728	7.1280728	5.1244338	5.9449158	6.2099658	5.4478978	6.8355518	4.9155508	5.4738758	6.1614948	5.3312188	6.0129472	6.1519138	5.7365089	5.5525179	6.6628816	6.3067031	5.4410877	7.1273832	5.1028538	5.7375688	4.7163028	6.6231818	6.6492458	6.2685678	6.5607548	5.8100528	6.7331358	7.3535408	6.3457848	6.9253548	5.4320008	5.0081518	6.5675848	4.7271918
ACSM6	2.0895911	1.9430138	2.1391365	1.6569497	1.3629335	1.9736589	1.8508007	1.5541819	1.5698646	2.3324526	1.4884786	1.1753156	1.8543716	2.1628906	1.5834896	1.6304526	1.1552806	1.8464736	2.5913656	1.4855626	2.8648106	1.2152396	1.6413436	1.1804996	1.6325776	1.6042845	1.0837814	1.7567054	1.4008659	2.0249824	1.294347	1.8348523	1.3902543	1.8125996	1.7731406	1.2030646	1.2585716	1.6264656	1.6010696	1.6669166	1.1770236	1.2917016	2.1003606	1.7911926	2.2588476	1.5041196	1.7308766	2.0561596	1.6103536
ACSS1	6.7424583	7.2806578	6.9139239	6.6625395	6.303358	6.568756	7.0942569	6.7530807	4.9601239	7.2072019	6.9330179	6.9117789	4.9457039	6.7229879	6.4739019	6.6214199	6.8181819	6.9183199	5.6576219	6.8267459	4.5793619	7.2818359	7.4632309	6.9379569	7.3888649	6.8433309	6.5851681	6.4382305	6.6332656	5.8518961	6.2518473	6.4736957	5.993943	7.0023769	6.5105249	7.0256309	4.9982619	6.1245429	6.3641869	5.8367069	6.7092619	6.8625899	6.8626089	6.9950719	6.0794049	6.9645489	7.3297109	6.9142789	7.3459019
ACSS2	6.9341222	6.6844309	6.6930331	7.155456	7.1187813	7.302665	7.0666681	7.1149855	6.2635173	7.2355503	6.8476793	6.4760753	6.6616543	7.1666473	7.1729903	7.0085183	7.3571913	6.8768683	6.8634273	6.8950223	6.7750343	7.6110233	7.5927623	7.6009933	7.6044353	7.4493442	7.2983748	7.1962344	7.236976	7.8874514	7.6501623	7.3230006	7.2688147	6.6809423	6.9003383	6.8822183	6.8627243	6.8104133	7.5752373	7.2899813	7.6529263	7.4572803	6.4800263	7.4028623	7.0892653	7.8600933	7.8937363	8.0714803	8.2774583
ACSS3	1.2863945	1.3239246	2.3531063	1.3476203	1.3049472	1.2372321	1.4385527	2.5436188	1.3383058	2.0530218	1.3048978	2.0449738	1.6191988	1.3105488	1.3079478	2.2616138	1.3540678	1.4347658	1.9581088	1.6840498	1.3122898	1.4566678	1.2393068	1.3005388	1.3022078	1.3215782	1.3508129	1.3222952	1.282208	1.2518417	3.0797802	1.2953553	1.2630325	1.4351788	1.2847918	1.3747468	1.5825958	1.5781368	1.3811838	2.3213848	1.2824828	1.8597288	1.3573938	1.2505228	1.8146398	1.9355168	1.2425128	2.5781568	1.2595248
ACTA1	1.7006486	0.9867702	2.7781611	1.9096105	0.9343676	1.530146	2.8188463	1.8665989	1.2033292	2.1835682	3.3923452	3.4093702	1.1965892	1.1870512	1.1895622	1.4886272	1.9264692	1.5099492	1.6549872	1.1793062	1.1796422	1.1694892	2.2241042	1.9491692	2.7712382	0.9127849	0.9609178	1.6422676	2.711701	0.9469913	0.9375206	2.0749563	0.9724221	1.1666992	1.1598782	1.2099792	1.2383462	1.1913502	1.4281482	1.1670552	1.1765002	1.1552162	1.2307202	1.6144812	1.3321912	1.1468722	2.2664412	1.1777532	2.5263952
ACTA2	4.7102341	4.6696083	5.7426036	4.5263219	4.277482	5.4118	5.513416	5.1440925	4.7788546	5.5711456	5.9174466	4.6628716	4.7814916	2.7029096	5.1760326	4.5929146	5.0830766	5.2322966	3.3782086	5.1774926	4.7915696	4.8358086	6.1201486	4.7143736	6.4855186	5.8076527	3.6159218	6.0545962	4.9330384	5.4118	4.8628724	5.4278782	5.4484289	5.0066316	4.9467436	5.5058576	4.5686986	5.0653936	4.9589366	5.6158086	6.8531076	4.7989706	5.4369956	4.0932916	3.0254646	6.1857736	6.4674476	6.5883376	5.1057746
ACTA2-AS1	2.755963	2.5328393	2.3155976	2.5362565	2.5234317	2.7565157	2.9256877	3.4344688	2.4493452	3.0909252	3.3391022	3.2004152	3.3685902	2.7580822	3.0414792	2.3533472	3.1957632	3.0361662	2.7634812	2.9624842	2.2365032	2.3858852	2.3359072	2.0430082	2.4077392	3.230413	3.1282728	2.6251768	2.7532578	3.4950401	2.2056876	3.2160251	2.6510288	2.9352742	2.9163372	3.2474162	2.6315622	2.8916742	2.7941682	3.0343262	3.0584562	2.9121042	3.7145912	3.0934372	2.0365732	2.2238752	2.3057422	3.2903552	2.9033352
ACTB	14.0749107	14.0641711	13.9559696	13.8348354	14.121994	14.1138858	14.149357	13.9731464	13.8826845	14.1677935	13.8955055	14.0842345	13.8955475	13.9878535	13.8922475	14.0509365	13.8868395	13.9236105	13.8959575	13.6232615	13.8317305	14.3114095	14.1129615	13.9297365	13.9843635	14.2426194	13.9695084	13.9206521	13.7481437	14.3670002	14.1197657	13.9377815	13.8548009	13.8819985	14.1072325	13.9098555	13.9162665	13.9002785	14.0107665	14.0796715	13.9784005	14.0563985	13.9695595	14.3876675	13.9351215	14.3112845	14.3261635	14.2704665	14.4951565
ACTBL2	7.7559102	8.272528	8.1749081	8.3493405	8.8857193	8.8395996	7.9958438	8.6822959	9.3469908	8.6495908	8.4143608	8.9321138	9.3105928	9.3919088	8.0370208	8.5872568	8.4365408	8.1575138	8.9991618	8.4098428	9.1489498	7.2347568	7.2113078	7.1597708	7.4463608	9.0564531	8.2794208	8.4744937	7.626069	9.1460827	8.4949818	8.0891007	8.8268168	8.6130228	8.5279718	8.9723658	9.1918978	8.8952828	8.7843328	8.6201798	8.6376828	8.7056288	8.7067198	8.5027618	9.0232608	7.6795758	7.5394148	8.0568248	7.5124438
ACTC1	1.4146891	1.1816252	1.2594209	1.1973711	1.21714	1.0810284	1.2275727	1.2451183	0.9929468	1.0040788	1.0502768	1.0212058	1.0008828	2.3977398	0.9897938	1.0738818	1.4597368	0.9503738	1.2614768	0.9870418	1.0032068	1.0447008	1.0341968	2.5335278	1.0473658	1.2432761	1.2616078	1.2230132	1.2392114	1.2526078	1.9082994	1.231854	1.2319783	1.0523448	1.3900698	2.6956158	1.0358628	1.9264978	0.9830768	1.7927668	0.9857518	2.0299298	0.9752808	0.9841078	0.8494848	1.3258328	1.5812378	0.9857358	0.9857188
ACTG1	11.9636719	11.9016654	11.8581452	11.9623424	11.8581452	11.8370719	12.1999394	11.9589191	11.4257495	11.5708125	12.1565765	12.0767785	11.3059305	11.9410355	12.2482685	11.8930025	11.9877775	12.0748925	11.9485645	12.0282815	10.9288955	11.9237685	11.7951225	11.3213665	11.6545385	11.7207041	11.4333097	11.7553075	11.9901926	11.5308688	11.8155148	11.9429439	10.8081725	12.1065225	12.0311715	11.7388605	11.4948995	11.7150685	12.1669505	12.0282815	11.6628575	11.8692555	11.1176125	11.8976125	11.6412455	11.6840655	11.8722395	11.6885525	11.7175285
ACTG1P17	4.5815916	4.1740535	3.4121432	4.0464984	3.8150567	3.3725997	4.4726604	4.1645752	4.5291988	4.1233738	3.1986358	4.7536688	4.2922718	4.3935298	4.3149288	3.9288888	3.9705258	4.6697418	3.0276208	4.4492168	1.4391998	4.6671638	4.8994648	4.6894388	4.2746688	3.7691272	4.1398119	3.7684617	3.9608777	3.8570343	3.8245232	4.125589	3.4669203	4.5001668	3.6206528	3.9965808	1.4917348	3.5164638	3.7782038	4.2525158	3.8783158	4.3457128	1.4840168	4.2879868	2.7398348	4.5182598	4.6655418	3.9030558	4.5840468
ACTG1P20	13.296093	13.3674814	13.3674814	13.3758004	13.3714712	13.3085224	13.2240084	13.4215722	12.8124951	12.7294131	13.2523821	13.4378831	12.8597611	13.0770331	14.0862871	13.5935291	13.8796891	13.7247581	13.2087181	13.2204471	12.4972821	13.2694991	13.1820171	12.7384541	13.0849051	13.298137	13.1353136	13.1940125	13.2314509	13.2127512	13.1602037	13.3850715	12.6444298	13.2523821	13.2404191	13.3522531	12.9000051	13.1075161	13.2087181	13.0150011	13.7772541	13.9190891	13.2404191	13.8403101	13.0892881	13.2694991	13.1653961	13.2633491	13.0505361
ACTG1P4	9.2322967	9.2793305	9.3016607	9.4701028	9.3284778	9.3072095	9.4778107	9.4532568	9.2009584	12.4404344	9.6111034	9.5736854	9.0812274	9.3463814	10.1348744	9.3265174	9.8690354	9.6824594	9.8387574	9.7716454	8.7555264	7.6272124	7.3827864	6.8875844	7.2276134	9.077107	8.9381045	9.2287074	9.2087868	9.0526433	8.9795244	9.3985357	8.3461365	9.8546434	9.7104014	12.7757134	9.1429654	9.2453284	9.5536114	9.2515634	9.5440164	9.4061034	9.0931444	12.5602104	9.3956694	7.5753864	7.1934144	7.5959564	7.1294834
ACTG2	1.8044548	2.1869238	1.1556944	2.1169444	2.0435907	2.1781444	1.1696536	1.4032651	1.8871326	1.9172546	2.1901416	1.9465516	1.2825036	1.2734856	2.0111316	1.2508286	1.5720736	2.0528016	1.6174066	1.6219866	1.2419836	2.1502896	2.3777876	1.8504586	1.7653556	2.1528361	1.6485982	1.489927	1.6486286	1.270913	2.5984569	2.0533713	2.2050961	2.2679556	1.2120756	1.3179056	1.3913456	1.5611906	1.6866406	2.2789516	1.5611416	1.9267866	1.9086726	1.9563226	1.8459226	1.7715376	2.1719806	1.9881296	2.3334596
ACTL10	5.8891991	6.1848324	6.5083086	6.0949004	5.5113846	6.4118844	6.3058344	5.8141146	5.5274652	6.3026192	5.9884672	6.2361362	5.1391972	5.7303062	5.7011252	5.7303062	5.9670412	6.1391042	5.5722782	5.8043002	4.8758262	6.2329632	6.2397182	6.1081622	6.5142462	5.9572778	5.9471579	5.8998641	6.1973749	5.6536792	5.8699106	6.0510922	5.5940066	6.3793672	6.2716782	6.0480202	4.6395412	5.5009572	5.8906422	5.8144562	6.0667642	6.6212782	6.4876962	6.4078552	6.2124942	6.1137572	6.4353722	6.0475162	6.4583382
ACTL6A	8.6467805	8.6421401	8.6331564	8.5517287	8.0116074	8.3057323	8.6502776	8.3913362	7.8418308	8.4752788	8.7162818	8.5354058	7.6218428	7.8690898	8.2881098	8.4283298	8.6146648	8.9242388	8.4512958	8.7248768	7.3911238	8.9856488	8.9334078	8.7710468	8.8003548	7.9516394	8.325527	8.2343534	8.6734913	7.2870671	8.2385333	8.5578256	8.0297376	8.8574738	8.6394068	8.3270418	7.7030608	8.3115118	8.0914068	8.3118118	7.7252068	7.7380068	7.4338618	8.3535348	8.0173928	8.5715688	8.6557748	8.1040388	8.4178898
ACTL6B	2.271168	2.0782893	1.6342708	1.9165157	2.7521901	2.3332715	1.2397968	1.8717916	1.8481702	3.1596832	1.2885632	2.3500532	2.6356152	2.3623442	2.8622312	1.3038922	2.3229892	2.2158302	2.8130712	2.4271182	1.2761472	1.7325542	2.0774302	2.0241292	1.8888032	1.8694761	2.4089258	2.7168841	2.3687499	3.094857	2.0021943	0.854896	2.0060706	2.8118602	1.2490762	1.2964492	2.6539232	1.2749862	1.2532482	1.2573752	2.8921402	1.9913572	1.3185682	1.6108922	3.4091182	2.2489092	2.1236482	2.9574932	2.2441442
ACTL7A	3.8263771	4.0302471	3.9853814	6.0111243	6.0618731	6.4796669	3.1527258	4.876224	8.5006167	3.6387517	4.2492097	4.7495797	7.7366587	6.5478957	4.6748837	6.0199617	2.8984227	4.2864727	5.8892367	4.3151897	8.2775367	2.7126627	3.3068077	4.6096617	3.8542187	5.3449003	3.9212999	4.9628211	3.4800514	5.4108958	5.847408	3.8905325	6.8681955	3.2913477	4.8873957	3.2358587	7.0229427	6.9395677	5.2622037	6.3978297	4.4363567	4.3142347	7.4993237	4.8064137	6.7595037	3.5616717	2.0088037	4.4659667	1.1024627
ACTL7B	1.7981673	1.4786663	1.632389	1.4385568	1.4351228	1.4025948	1.7934564	1.4324682	2.759932	1.283556	1.559832	1.658441	2.021518	2.76554	1.285115	1.632849	1.354365	1.209898	1.239872	1.432152	1.285845	1.570764	1.378606	1.500658	1.379923	1.5818432	1.4491641	1.5767677	1.5769461	1.3948782	1.3807914	1.3639815	1.4711294	1.388448	2.193585	1.699306	1.944306	1.591152	1.38296	1.297873	1.250482	1.205003	1.341975	1.252137	1.174537	1.23387	1.405455	1.27784	1.248457
ACTL8	2.5695746	2.6360286	2.3669352	2.4445745	2.4652764	2.292304	2.5764672	2.4336045	2.9782119	2.8852169	2.6243989	1.9737179	4.2405179	3.1686649	2.8457589	2.7114729	2.9973629	3.3707049	2.4837599	3.7397039	3.1488929	2.3188859	2.0073919	2.0540329	1.9457279	3.1762798	2.232389	2.8125277	3.4000906	2.4443915	4.4133613	3.2833269	3.8144341	2.2974759	3.6010859	2.7422009	2.7664819	2.7370109	2.6167109	3.4654549	3.2527249	4.1350209	3.1021039	3.0962489	2.8086209	2.7596359	1.9750839	2.5079959	2.3951169
ACTL9	1.1283059	1.1123448	1.1703289	1.1225277	1.1228207	1.4163394	1.1029238	1.1725628	1.176907	2.115765	1.336754	2.025868	1.29804	1.362289	1.291937	1.599455	1.193611	1.46038	1.14713	1.267752	1.253734	1.263447	1.343164	1.701856	1.468183	1.1486004	1.2168077	1.1078716	6.124452	1.1920767	1.1216843	1.5933024	1.2023386	3.785157	1.267203	1.313606	2.315653	1.316406	1.230281	1.272718	1.303737	2.092944	1.328442	1.318968	1.392105	1.291395	1.381291	1.48958	1.290992
ACTN1	10.1239716	10.258508	10.0214434	10.7265268	11.1614155	10.9792269	10.3154861	10.3300325	10.686265	10.630876	9.967684	10.616693	10.76557	10.723197	10.916326	10.984126	10.607007	9.748954	10.706343	10.237546	10.88667	10.390927	10.347369	10.171921	10.785687	11.3070926	10.478811	10.7082749	9.8691237	12.1210108	11.0946853	10.9122301	10.8761922	9.981308	10.55763	10.32292	10.790372	10.38576	11.350431	10.937527	11.373839	11.242834	10.581164	10.564432	10.528712	11.326296	10.869003	11.194015	11.246049
ACTN1-AS1	3.5052071	1.3737837	0.9990267	2.1874833	2.9530342	3.5088097	2.5731892	3.8608456	2.4261011	1.5835961	2.9450131	1.6188251	2.0609241	1.6017911	2.6369651	3.0604311	1.6356611	2.0199681	1.6596901	1.6147441	1.6060931	2.2058841	2.0458961	3.1684361	2.9438751	1.8148287	2.2923219	1.3626825	0.887681	2.1493329	3.4866026	2.2777782	0.8749134	3.4404441	2.3330521	1.6134021	1.6424911	1.5689831	3.2974501	1.5657991	2.5053161	1.5178761	1.6370951	2.9348281	1.3635171	3.0538151	3.1515291	2.5067661	2.9873521
ACTN2	1.1279124	1.6350557	1.1231869	1.1283023	1.1152904	1.1747275	1.1233601	2.1856852	1.0481688	1.0477788	1.0213968	2.6371588	1.1175418	2.7029228	1.0576618	1.0179938	1.8661668	1.0360618	1.0725028	1.6658648	1.9437508	1.1384518	1.1013828	1.0425498	1.0638288	2.1585534	2.0342241	1.746879	1.1065086	1.0893877	1.8037603	1.1440932	2.0115323	1.0824758	2.4273948	2.8031238	2.6778398	1.0029488	2.0111348	1.0806258	1.2324728	1.0403988	1.0283878	2.5819308	2.1590798	1.0543758	1.0495998	1.0757018	1.0317408
ACTN3	3.8789119	3.2061733	3.5374806	4.2881374	4.8553263	4.7099379	4.5501425	3.9235911	4.6887892	9.1562042	2.9989842	4.3630952	3.9762362	4.6409802	4.7996072	5.6070462	4.9847922	4.1955392	4.4115702	3.8897272	5.3156222	3.4459332	3.5875722	2.2314172	3.8456482	4.9362836	4.0726423	4.3266536	3.8067672	6.1915934	5.0848951	4.8524823	4.4970338	3.3938312	3.4092092	4.5711632	4.4349652	4.3666022	5.1773472	5.7324762	5.6596762	5.1844112	1.8109652	4.4454572	4.2145122	4.6094802	3.1934772	4.8132612	4.6256222
ACTN4	7.8320438	8.4484851	8.6628742	8.4210226	8.6623065	8.7146411	8.6994386	8.8406785	8.183913	8.756548	8.311424	8.328722	8.12788	8.423455	8.3556731	7.869084	8.742079	7.869333	8.440231	8.3449841	7.8519331	8.578252	8.474844	8.3453021	8.875879	8.7515508	8.0700633	8.4706214	8.2107947	9.2477805	8.1467789	8.295189	8.2594439	8.1169061	8.421297	8.578252	8.149575	8.105885	8.903901	8.3104951	8.881448	8.7632251	8.239591	8.463209	8.000873	9.082527	8.950589	9.1011321	9.392679
ACTR10	6.0604475	5.6605015	5.9556071	6.09054	5.5316899	6.0182671	6.0868832	6.3592394	5.3170038	5.9573718	6.1499638	5.7275138	4.9254868	5.5848118	6.3767638	5.9850458	6.3662938	6.4316468	6.1747308	6.1654338	5.7558588	6.3609968	6.4696928	6.1972388	6.3021678	5.7588479	6.207074	6.5284955	6.1650857	6.3217022	5.8639205	6.1981984	5.1658731	6.3382938	5.9605968	6.1360148	6.2237858	5.8109368	5.9058238	6.0007658	5.8541488	6.1437888	4.7142228	6.0752348	5.8829638	6.0450488	6.3685538	6.0588298	6.1392638
ACTR1A	7.7375622	7.8432105	7.8619711	7.7450337	7.9378353	8.266339	8.1760515	7.8551917	7.2909248	7.7094558	7.6005988	7.7612148	7.3331038	7.6410908	7.9221268	7.8533768	7.9563138	7.7005428	7.5216708	7.3948248	7.2746808	8.6471378	8.7229218	8.5062678	8.8696098	8.1685856	7.705282	8.1539796	8.1881024	8.4597843	8.0466426	7.9878847	7.679606	7.3047708	7.6862948	7.4980428	7.3101518	7.4472438	8.1018908	7.6923368	8.5165588	8.1783388	7.9291068	8.1267408	7.3982388	8.9513688	8.8362558	8.9823908	9.0313648
ACTR1B	7.6064819	7.3427796	7.2139194	7.3346305	7.1346519	6.8935307	7.7001603	7.3002224	6.558586	6.708537	6.803741	7.244101	7.186751	7.339215	6.989958	7.096332	7.19573	7.284895	7.031718	6.586937	6.679421	8.173977	7.909829	7.824168	8.006236	6.9510319	7.2524128	7.414467	7.6687119	6.9471623	7.2452024	7.2840099	6.5315612	6.899995	6.986307	6.345482	6.582368	6.627001	7.185281	7.262439	6.956186	7.204813	7.272641	7.362041	6.706492	8.150579	8.024472	7.868598	8.18208
ACTR2	9.6138318	9.6796847	9.8835939	10.0034227	10.2366589	10.035389	9.6041756	9.9459695	10.1053995	10.2303885	10.0365645	9.8586205	9.6754475	9.8647175	10.3120285	10.3819775	10.3469545	10.3928085	10.5407155	10.2986015	9.7521275	8.6253495	8.7998755	8.5165295	9.0585905	10.1963775	9.4940161	9.8985364	9.8495146	10.594809	9.7274713	9.9092835	9.9323735	10.4244665	10.3350755	10.5977925	10.0662455	10.1917335	10.0617825	10.1622685	10.4108185	10.3605285	10.2232115	10.5733995	10.2263955	8.9777515	9.1781895	9.6564105	9.4220045
ACTR3	11.7555668	11.7556659	11.9643964	11.9595393	11.457477	11.5297529	11.9148643	11.7257787	11.2121086	12.0803046	12.0949846	11.5953866	10.9790876	11.4061196	11.8688286	11.6561856	11.8992726	12.0859946	11.9549796	12.0456996	11.0427286	12.0066816	12.0149046	11.9047786	11.8649446	11.4530366	11.8195543	11.5607312	12.1156947	11.5844944	11.5741462	11.7826469	11.2836521	11.9921296	11.9335646	12.0985326	11.5374496	11.5755296	11.4770446	11.6949536	11.5640916	11.3550976	10.7609706	11.6752276	11.4261726	11.8267556	12.0075976	11.7689186	11.8388086
ACTR3B	5.6746063	5.4766764	5.5425355	5.4461304	5.3035692	5.4036233	5.5799975	5.5494582	5.7595127	5.5343607	5.4441377	5.5839587	5.8961657	5.4756337	5.4298537	5.5546267	5.5522347	5.4345927	5.1914227	5.4893377	5.2328667	5.6241747	5.6702257	5.6300127	5.8116357	5.4910747	5.6141911	5.4771379	5.4620454	5.3497101	5.396282	5.8422848	5.3444739	5.3785097	5.5448337	5.5465117	5.7380887	5.3840597	5.0697577	5.5383077	5.1207567	5.3462357	5.1335897	5.3052587	5.3077797	5.7051277	5.7244677	5.6576357	5.5815797
ACTR3BP2	1.2710939	2.6405559	2.5539118	2.1176769	2.949514	2.8941492	1.5297217	2.3836807	3.4418927	2.3091577	1.9551377	2.8724347	2.1398747	3.1037767	2.8056957	2.8497927	2.1653467	1.5971587	2.2045307	1.8562437	2.3802217	1.3755127	1.3575247	1.4411647	3.5707767	3.1266613	2.3894543	2.521536	1.5313593	3.5011216	2.1980863	1.2571629	2.2788553	2.2014467	4.3031207	2.5076287	2.1518137	1.5903167	3.2009987	2.5362437	3.1130977	2.1036367	2.5811447	2.3580087	1.2012377	2.0704807	1.7745427	1.7273807	2.7975907
ACTR3BP5	5.3112337	5.4860579	5.2089921	5.2255537	7.0265045	7.0154233	4.6908792	5.7561097	8.6242116	4.9130406	4.9729246	6.1170696	8.4677406	7.8894106	5.0932366	7.2757626	4.9560106	5.3991026	6.4485646	5.3819356	8.7728176	4.1112496	4.3814226	5.3789496	4.6167286	5.9713356	5.940451	6.0496359	5.1218581	6.8649975	6.7321748	5.4022983	8.2077762	5.1863946	5.6502176	4.8379796	7.9160646	7.4736806	6.7101556	7.1237686	5.9270676	5.7297466	8.3753366	5.7215236	7.5852006	4.7431296	3.9426486	5.5594826	4.1007126
ACTR3C	3.4662698	3.704182	3.634454	5.4221297	3.1372589	2.4983889	2.8821316	3.1803879	2.6240844	4.9359584	3.0894524	3.8662884	2.6311834	2.7842614	3.2304714	3.4923174	4.0575764	3.4986674	3.1811044	4.2590824	3.5006234	3.6607994	3.4756124	3.5339104	3.3823034	3.4274243	3.6774654	3.9559947	4.1149377	4.0680311	3.1325028	4.1423242	3.0549026	4.2855644	3.1823444	4.1326434	3.7610574	3.0943304	3.6581484	3.5516764	3.6538814	3.3816894	3.8058334	3.7043514	3.7570974	3.4845384	3.8226144	4.0993314	3.9026104
ACTR5	6.3288898	6.3941912	6.1793271	6.064552	7.8391124	7.904385	5.863146	6.4745391	8.3545642	5.6887782	5.9921282	7.2791152	9.3144742	8.7354322	6.1925772	7.6254682	5.4814452	5.9572252	7.4752732	6.1051332	9.1379572	5.5199252	5.4578102	6.3570322	5.7591552	6.3049118	6.7168876	6.7998389	6.4505457	7.6270929	7.0868973	6.183807	8.6057212	5.5003922	6.6019672	4.6562642	8.0157292	8.0049032	7.7515892	8.3083032	6.6230172	6.9431822	8.7225562	6.4423712	7.0335182	5.9432272	5.3877002	7.1260302	5.1272892
ACTR6	8.0658657	7.674832	8.1724348	7.7949245	6.8702923	7.2853553	7.7633921	7.4994722	7.1574314	7.6315014	7.9616064	7.2781804	7.1021944	6.9682424	7.7540124	7.8505744	7.9827374	8.4637224	7.9031584	8.2384244	6.8925354	7.6564374	7.8073524	7.6578034	7.1068984	6.6828827	7.5807874	7.2589477	7.9821302	6.3326256	7.3889702	7.7624244	7.2039761	8.3723214	8.1201464	7.9997564	7.3586794	7.4731114	6.8547054	7.1739204	6.8521574	6.9897364	6.5247844	7.4584444	7.2823544	7.1999854	7.4347744	7.1540924	7.1117084
ACTR8	5.0631333	4.4461247	4.8518531	4.8504014	4.6356927	4.5965758	4.9839868	5.0172888	3.8724942	5.2242092	5.3009202	4.3296242	3.0542262	4.4413482	5.0701912	5.0584142	5.1374422	5.3987982	4.8777512	5.1915782	3.0302552	5.3195082	5.0460622	4.9820372	5.0238052	4.4029445	4.5424014	4.6991811	5.1410518	4.0578892	4.5305836	4.9512312	4.4145096	4.9014952	4.9323672	4.4378292	3.2363492	3.5931162	4.4170472	4.6619162	4.4065602	4.7897452	4.8434452	5.3055992	4.6072762	4.9071112	5.2270752	4.9894572	4.9987432
ACTRT1	1.022332	1.004583	1.0258235	1.0080278	1.73241	1.0433101	1.0205249	1.0196364	0.9513281	0.9438271	2.7556831	0.9529871	1.0352241	0.9398791	0.9221091	1.3121311	0.9146111	0.9197701	0.9546731	0.9380041	0.9420951	0.9635301	0.9666821	1.3226071	0.9496641	1.0249687	1.0162132	1.2301152	2.1430558	1.7271968	1.0095144	1.0175955	1.0188941	0.9762741	1.4080391	0.9406661	0.9485031	0.9527921	0.9414471	1.5280691	2.5755051	1.4368301	1.2266381	0.9186881	3.3114291	0.9453291	0.9390271	0.9250841	0.9332371
ACTRT2	1.7506754	2.7944692	2.3698666	2.0678308	3.4907187	2.7691757	2.2968798	2.1781778	3.1886789	1.2748349	1.2873649	1.4052269	1.2675199	2.3088599	3.2068399	3.2224899	2.1018639	2.5080269	2.1795769	2.2803209	1.4148299	2.6285509	2.5142829	3.8705749	2.7852349	3.1403946	2.5991051	1.3500965	1.4148949	2.6295948	2.8698983	2.0632386	3.108248	3.0511189	2.1147669	1.2839749	3.9196509	3.6346539	2.8721559	2.4171409	1.4550299	2.7593319	1.2850939	3.4725659	1.8548529	2.5303799	3.0982109	2.0514389	2.6211399
ACTRT3	1.2708823	0.9161402	0.9693399	0.9195158	0.935895	1.5549249	0.9507563	1.7987296	1.1887945	1.9461445	2.5730555	1.1894585	1.1725185	1.1845545	1.1524745	1.1141535	1.1340195	1.1378675	1.1711285	1.1534635	1.1664685	1.2376175	1.5079985	1.1882315	1.2098655	0.9682291	0.9555321	0.9426864	0.9490445	0.9536561	0.9339945	1.3687114	4.0106705	1.2129515	1.1637795	1.1559885	1.1777085	1.3681135	1.1615005	1.8289925	1.1453685	1.1466655	1.3894545	1.1563355	1.1593685	1.1870545	1.1912835	1.1707305	1.1614235
ACVR1	4.8537808	4.5497758	4.6638081	4.9503174	4.1730948	4.5480945	5.0463467	4.2779712	3.868792	4.456364	5.070487	4.174189	4.122603	3.73161	4.382514	4.460607	4.149725	5.211983	4.646316	4.514862	4.055539	5.539057	5.402139	5.377978	5.387012	4.871682	4.3203084	4.6252823	4.6940324	3.0588449	3.9510118	4.9974698	4.4833654	4.086524	4.575149	4.146975	3.808909	3.788387	3.770632	4.502813	3.986996	3.727555	3.605991	4.575759	3.676115	5.285974	5.533957	5.108165	5.287319
ACVR1B	1.9618732	0.9688234	2.7732862	2.2725154	2.1854402	0.9496717	2.4893298	3.0927331	1.5316849	3.2791799	3.9701909	2.3203949	1.5795849	1.5073749	3.1782319	1.9290229	3.4658049	2.9137829	1.5455859	2.6175299	1.4897009	3.7804099	3.7572819	3.0600369	2.9928799	5.1343375	3.4710197	0.9213215	2.4663184	4.1146886	2.93545	2.7549444	1.8604926	1.5665119	2.6511279	3.2877429	1.5576489	1.5064779	1.8891029	3.0728029	1.4606039	3.1782319	1.5057189	2.1189969	1.4726829	3.6710439	3.5503819	2.6307399	2.6841899
ACVR1C	3.9723914	3.9855333	3.0396424	2.9786246	2.3855174	2.3694941	3.5390779	3.2298216	3.1741777	2.7265147	3.3282077	3.4112377	1.6833377	2.7489857	3.1317187	3.1112367	2.9466257	3.7330197	3.8073937	2.9551177	1.9335577	3.2227067	3.2813557	3.0027447	3.6178487	3.3077665	3.9052972	2.854556	3.1865695	1.2744125	3.1490429	3.5113206	2.283777	3.8408497	3.5362467	3.2747547	2.8170727	3.6435987	2.3864657	3.4074137	2.8645407	2.6014147	1.4835967	3.1196207	2.2507457	3.4314127	3.9999327	3.2907967	3.5275347
ACVR2A	4.0381495	3.6955812	3.4130131	3.0515112	3.4269122	3.1671827	4.1157046	2.5089339	1.7396618	3.7029238	4.1403947	2.4026788	2.0793288	1.7290188	3.8734398	2.6511028	3.7545328	3.6792988	1.8061357	3.6722667	1.7290877	3.4706977	3.4657357	3.5282297	3.6268458	2.7862219	3.4546608	3.4351708	2.8095283	0.7128176	2.6918158	3.7203522	2.0588955	6.5529898	3.5081367	1.7406497	2.9781128	1.6897297	2.2438367	3.4630507	2.4238237	3.7390817	1.7584427	2.9076357	3.1928867	2.8760397	4.2275658	3.2576927	3.3992408
ACVR2B	6.1243793	5.8216324	5.5425463	4.470843	4.7449451	4.3908265	5.6870015	5.0902676	4.9876624	5.2249754	4.3985984	5.7788154	3.6817504	4.0680514	5.5609164	5.4528344	5.7766154	5.8740134	4.2550394	5.0578784	3.7966994	5.7023124	5.3250414	4.3501084	5.3901784	3.9615476	4.8561523	4.6933991	4.6061716	2.3095258	4.4676469	4.6955376	4.2302028	5.2559164	4.6863994	4.3689844	3.3897524	4.6452694	3.9750874	4.2030964	4.0837974	4.6509684	3.8369404	4.9801944	4.4223124	4.6075204	5.0969604	4.3847304	4.9009074
ACVR2B-AS1	2.5858089	1.519143	2.1447996	1.8421253	1.4924529	1.4807858	2.5814799	1.4945701	3.2282227	2.6544267	3.4198647	1.4865327	2.4408257	1.4497907	1.2363497	1.1541527	1.2310997	1.7361257	2.0166387	2.6414557	1.2405047	1.8086207	1.2963947	1.3477497	1.2363497	1.6611077	1.4853155	1.5313167	1.52008	1.4659177	3.1630619	1.490877	1.488462	1.8970697	1.1805477	2.8421907	1.4517867	3.8292447	1.5167557	1.2488927	1.3343557	2.0344717	1.3987697	1.7301237	2.2492517	1.4898827	1.3325147	1.2167917	1.4726487
ACVRL1	1.6820943	2.7671379	3.5988348	3.0377395	0.4927587	3.7667489	3.2388192	3.3375493	1.5627578	4.3470748	3.3156588	4.3034178	1.5763748	1.5664278	2.3518978	3.4507808	4.2343348	4.2949028	1.5657958	2.3393458	1.5431028	4.2328098	5.4845918	1.5726468	4.7812718	4.4025451	2.7456736	2.6540516	1.8967363	3.2642777	3.6423298	4.7089552	4.3837242	1.9150188	1.5471568	4.1160618	1.5352538	1.5511478	1.5459958	3.5965158	3.5221648	5.1857578	1.5294058	3.2537868	3.3920898	4.1297038	3.4848348	5.1661088	3.3717138
ACY1	6.5844928	6.6203503	6.4059362	6.3748021	6.1838932	6.5920407	6.8057954	6.5483461	5.5265151	6.4942261	6.5839131	6.2778611	5.3491601	6.0053751	6.3601061	6.1004271	6.2619311	6.0317841	5.7095681	6.0868481	5.6429661	6.8852121	6.9443041	6.6854411	7.1377191	5.7274555	5.9264866	6.6035499	6.5519576	6.0736537	6.4425075	6.1759295	6.2003374	6.2699901	6.3117691	6.2800961	5.7478111	6.1800711	6.4137641	6.1483401	6.4326051	6.6213161	6.2145381	6.4821881	6.0937291	6.9381151	6.9470831	6.9145131	7.2034871
ACY3	5.19014	5.1953545	5.0038232	5.038575	7.1494324	7.5674495	3.9946496	5.8129206	8.6151263	4.8820943	5.0443313	6.3414593	8.3434613	7.8337633	5.2833533	6.7813313	4.2313163	4.8942163	6.5084903	5.1162043	8.3678463	4.2687653	4.5530323	5.6523783	4.6402113	5.2400615	5.938819	6.2145954	5.0394247	7.4002914	6.5409836	5.4677575	7.8510659	4.3465943	5.9725463	3.8571033	7.4063393	7.2934443	6.8374983	7.5399153	5.4578413	5.6938583	7.4314873	5.4770233	7.2140143	4.8828433	3.9575123	6.4623363	4.1981993
ACYP1	8.7133787	8.6838337	8.7098899	8.2926812	8.0613718	7.3725081	8.6475088	8.3908848	7.4538029	8.4470739	8.5388799	8.7583219	7.6263749	7.8104289	8.3367789	8.1965379	8.8899759	9.0955499	8.0981049	8.6743429	7.0411389	8.9260239	8.8423379	8.3430389	8.4752989	7.6674776	8.660976	7.7729337	8.8281299	7.1441577	7.7110605	8.6239989	7.4906811	8.8802539	8.4279949	8.7022809	7.7489409	7.8098379	7.4557719	7.9100989	7.5965839	8.2022919	5.9924779	8.4432319	7.6272089	8.3298959	8.7390039	7.9822309	8.2945849
ACYP2	6.306321	5.5445926	6.3129082	6.2200416	5.1652538	5.4929795	6.4183138	6.1252147	4.6471218	6.2074988	6.2665828	6.0178688	5.2299138	5.0872488	5.9984088	5.7659928	6.0187668	6.4869088	5.6259398	6.1157648	4.6382208	6.7696898	6.8652378	6.3092608	6.3377718	5.6231456	6.0314183	5.8646016	6.3126417	5.1364181	5.7992114	6.2622371	5.1763613	6.2659928	5.8215918	5.8118738	5.2231858	5.4314638	5.5230678	5.2813628	5.3668808	5.9615408	5.5481258	5.9705538	5.1156678	6.2787338	6.6423528	5.9882818	6.3127058
ADA	11.0024173	11.4467275	11.3345265	11.0416855	10.9933	11.0945312	11.1992651	11.3398382	10.0575197	11.1944797	11.4208237	11.1793357	10.0216927	10.5865647	10.9415147	11.0628497	10.9639137	10.7495647	10.8832267	11.1036367	9.8213777	11.1619247	11.7202797	11.4155387	11.1558847	10.7307473	10.9940685	10.6642404	11.0288367	9.8318543	10.5904433	10.5743421	10.4696748	11.2212357	10.7482267	10.8036487	10.5165347	10.9933317	10.7922887	10.7308247	10.7428817	11.1458247	10.3675477	10.8469637	10.4858707	10.9731337	11.3686297	10.8189577	11.0581827
ADAD1	1.2891178	1.3173103	1.3082533	1.3285193	1.2980329	1.7289647	1.2923816	1.943595	1.0999661	1.0054291	1.0373911	1.1208711	1.1062061	2.5377961	1.0306321	1.0241061	1.0666961	1.2540211	1.0111681	1.0047771	1.0172481	1.0466211	0.9997961	2.1248711	1.0172911	1.3059859	1.2887347	1.2751157	1.3099305	1.2726189	1.2980489	1.2694888	1.3219443	1.0747531	1.7830671	1.0092291	2.4699321	2.6335101	1.9947901	2.8910761	0.9806351	1.9712881	1.0326151	1.0148051	1.8937361	1.0241381	1.0010261	1.0550621	0.9955831
ADAD2	3.5870747	2.6845148	3.310566	3.1497599	2.0213479	2.2619984	2.8453695	3.6735265	2.177238	3.948413	3.689774	3.742364	1.878598	1.726572	3.750401	3.507428	4.281182	3.889391	2.549808	3.112177	1.618146	1.76169	2.779915	3.084374	3.453778	3.3813223	3.6373084	2.8839196	3.2921069	3.3908472	2.4936675	3.5446388	3.10337	3.446679	1.839816	4.204502	1.657087	1.587275	2.569134	3.613935	3.692795	3.947991	3.212308	4.024689	2.215826	3.433052	3.604094	3.658024	3.756026
ADAL	3.4722568	3.1313707	3.0652562	2.2693862	2.6457013	2.2472402	3.5634212	3.419641	1.4393182	3.1368022	2.8886192	3.0847582	2.8176942	3.0232482	2.3139082	2.9871782	2.6934412	3.3334012	2.6979662	2.7996472	2.8889982	3.2672612	3.9023862	3.7719712	3.6300082	2.6551167	3.1140553	3.2814931	3.5539644	1.8130978	3.5419438	3.1385645	2.5658548	3.0070392	2.9002842	3.2577622	2.5907332	1.8646192	2.4422642	2.1842602	2.4765802	2.6416802	3.4821442	3.1720442	2.9594232	3.6070482	3.7205672	3.4678972	3.0057812
ADAM10	7.0092974	7.0967384	7.606144	7.6560325	7.181116	7.121618	7.2811705	7.6713296	7.2723587	7.6614437	7.6623977	7.1061237	6.9094287	7.1210827	7.6557367	7.4293447	7.8484117	7.5785127	7.6527497	7.5224577	7.2362107	6.9881287	7.1764207	7.2409567	7.3465447	7.4629222	7.1501112	7.4750856	7.1658458	8.1338328	7.2516143	7.7889435	7.5710039	7.4134367	7.4894857	7.6883217	7.4494617	7.4107757	7.5319567	7.3420637	7.8757607	7.6095077	7.3168807	7.5587577	7.4876567	7.2768777	7.1602827	7.3820617	7.5214137
ADAM11	2.8099174	2.7430923	2.640512	2.82015	3.2100955	3.8871616	2.8167042	2.3248735	3.1107406	2.9755036	2.8985966	2.5680066	1.6901416	2.2176436	3.1042896	3.0515276	3.0934426	2.6867486	2.7978996	2.8749216	2.7533566	2.3990326	2.6250456	2.9992586	2.8337616	2.8374788	2.1442097	2.4568713	2.892606	2.5125307	3.364922	3.2282201	2.7656253	2.7417666	3.6786696	2.1680926	2.4245256	3.1084396	2.8449856	2.9185776	3.5896016	3.6650096	4.0343566	3.1954116	1.8783606	2.6667426	2.4428656	2.4576146	2.6384876
ADAM12	3.4697232	3.5304906	4.2800338	3.5046588	3.2595342	4.2621519	2.9783736	3.3036473	3.9810741	3.7116041	3.1716541	3.9287281	3.8094831	3.5831501	4.0577731	3.7151451	3.0693481	3.4479271	3.1224231	3.1845371	4.0037951	3.2586691	3.2295771	3.3414171	3.1280511	3.706888	3.3010419	2.9742113	3.055365	2.9585958	3.4791628	3.7256156	3.5712959	3.2705491	4.0576871	3.1403751	4.3536391	3.2606741	3.1439311	3.3917401	3.3088651	3.1301761	2.8837101	3.6982631	4.0890611	3.1375841	3.2845451	3.2415141	3.1382701
ADAM15	7.1072532	7.2278692	7.2957209	7.8723951	7.3453251	7.6543444	7.5619771	8.0302149	5.618087	7.813564	7.531817	6.0526	7.225563	6.634114	6.951582	7.10856	7.629594	7.639197	6.53149	7.044828	5.47674	8.176895	7.843857	7.551296	8.324614	7.5738502	7.2213885	7.4059482	6.9699928	7.0125385	7.0193528	7.4308649	6.4980244	7.201861	7.156336	7.55149	5.581695	7.230214	7.016659	6.876541	7.242314	8.084051	7.400069	7.628808	7.63011	8.068411	8.136242	8.260381	8.572647
ADAM17	7.4866601	7.7759575	7.7517299	7.6391353	7.6689743	7.9905982	7.4739349	7.4283881	8.3096117	7.8651557	7.7150057	7.7188667	8.1537127	7.9971877	7.7644327	7.7573857	7.8711207	7.6290537	7.9315537	7.7259127	8.4840777	7.5335247	7.8068467	7.5557587	7.8080067	7.9828582	7.7203931	8.047562	7.6524646	9.179134	7.4638667	8.4302723	7.715697	7.7837437	7.8855817	7.6665837	7.8364897	8.0305227	7.9745677	7.8641867	7.7893697	7.5376327	7.8581237	7.9948367	7.9513977	7.8923067	7.7349417	7.6341557	7.9214037
ADAM18	1.2260709	1.2268876	1.2488249	1.2515866	1.2675029	1.2369758	1.2546889	1.9866706	1.1228586	1.8097556	1.1812796	1.5870446	1.2773916	1.4892606	1.1689296	1.1004746	1.1391766	1.2004056	1.1002926	1.1117206	1.1182066	1.1416536	1.1295956	1.1302426	1.0956546	1.2516058	1.2624833	1.2358925	1.2740792	1.2450602	1.2421333	1.2140905	1.4487623	1.1746846	1.1081916	1.9931416	1.2417156	2.1851106	1.5211166	1.3695156	1.2335426	1.3439566	1.1603066	1.1106446	2.4659906	1.0864836	1.1393426	1.1030486	1.1589186
ADAM19	6.6699708	7.5137938	6.3696361	7.0045004	6.8703682	6.4857268	7.0452092	6.8031199	6.9028942	7.5312082	6.3995742	6.7257192	5.7823262	6.0036972	6.6906522	6.7862802	7.0049692	6.9795492	7.1031092	6.8175462	7.0026512	7.6882752	7.7831492	7.2873212	7.3135602	7.359649	6.981917	7.1588688	6.7364235	8.9136831	7.3484418	7.2401856	5.9434307	7.6470262	6.7361942	7.1555502	6.8217132	5.6802532	7.1766312	7.3895262	7.1852442	7.6391412	5.4052782	7.1763262	7.0898932	7.7059402	7.7384342	7.1164862	7.7570302
ADAM1A	6.9799293	6.7599202	6.692689	6.5777269	6.0774779	5.3637174	6.6571657	6.5515322	5.1447266	6.5875666	6.6910306	6.8429786	6.0472106	6.6676486	6.9080366	6.0964846	6.6681196	6.8829576	5.9758436	7.4383306	5.4630046	7.2575076	6.6700476	6.2285386	6.2300136	5.7893471	6.8450333	6.0353277	6.6858363	5.287889	6.1182512	6.7398672	5.5604822	6.4513506	6.3225686	6.6591626	5.5625016	6.0822466	6.3052436	6.1037686	5.8407186	5.9469976	3.8434576	6.4364466	6.3913446	6.2217736	6.8837196	6.4009296	6.6315786
ADAM2	1.0506799	1.0841385	1.0553724	1.0826293	1.062918	1.1142757	1.0566591	1.0552043	1.961879	1.193736	0.911334	1.108904	3.533972	0.90359	0.910481	0.934561	0.91395	0.890587	1.372404	0.902205	0.897748	0.886603	0.866122	0.900256	0.881329	1.0475746	1.0781999	1.0577432	1.0830793	1.0725921	1.0635455	1.5302774	1.0835015	0.881529	0.890255	0.923771	0.934171	2.241392	0.88432	0.889015	0.90268	0.890041	0.936984	0.909282	1.267313	0.880356	0.891567	1.281282	0.881107
ADAM20	3.1390805	2.6540656	2.636264	2.8809157	3.5657574	1.442663	3.3763157	3.9851654	1.4265964	3.7579554	4.5360174	2.3018244	1.4949684	1.4452034	2.2102434	2.7749174	1.9185444	3.2978754	3.0920504	2.0742344	3.3459724	3.6899584	3.3495744	3.5442554	4.0863734	3.7837605	3.3355019	3.5996791	5.4101874	2.233365	2.4883079	3.3551579	2.1866313	3.1966404	3.2490384	2.4999324	3.9179334	2.8856754	3.3112674	2.6136694	3.5201784	4.4191464	3.6923444	4.0274984	2.8544254	3.4081384	4.4288344	3.4018274	3.1124424
ADAM20P1	3.3050449	2.7043861	3.1383778	2.3942841	3.4740218	1.4592852	2.9388115	3.7715172	2.5436947	3.8918187	4.0828717	2.9344057	1.3431107	1.4469537	1.7499027	3.1786327	2.4751457	3.8482347	2.8467067	3.0941517	3.6433027	3.4979627	3.9821847	3.3763757	4.0851047	2.0318108	4.0342476	3.0261689	3.6499779	3.0497469	2.750136	3.3449601	2.9896283	3.1884337	2.9157837	2.9039927	3.0249697	2.2958917	2.4630777	1.3187247	2.4040547	2.4151367	3.1760387	2.9061357	3.5613067	3.6815737	4.5998477	3.4192697	3.0016937
ADAM21	1.5185336	1.6271332	1.4603245	1.2968051	2.1939399	1.3015041	1.2776326	1.8808779	1.5495103	1.4441743	1.3749503	2.1350293	3.1180843	2.9097133	2.0419223	2.6454863	1.7808803	2.0891773	1.9683863	1.2791703	3.1356703	1.3112583	1.5096573	0.9821093	1.5692593	2.1336071	2.4194117	2.1788033	2.3175133	2.3092907	2.275013	1.8065672	2.975084	1.8309403	2.4055793	0.8029603	2.1963553	2.6429243	2.4963823	2.4812593	1.8076943	1.9984023	3.3735333	2.1586583	1.0376123	1.4332003	1.1434223	2.2416173	1.1913533
ADAM22	1.9504378	2.6627149	3.225614	2.6526878	3.1435574	2.718168	3.2277997	2.8583266	3.7896374	2.3993804	3.4851714	2.4161294	2.8718724	2.5819004	4.4860304	3.3164944	2.2161244	2.9355534	3.0572054	2.9474564	2.3411254	3.1081744	2.9902414	2.1690314	3.7705664	3.231411	2.8474012	3.2722175	2.7015263	3.0559006	2.4148303	3.2772184	2.8551064	2.9889004	2.1265374	3.5974174	2.8942794	3.5096304	2.0693334	2.2308064	2.7348584	2.1479444	2.7188014	2.7142414	1.8979144	3.1942774	3.8065304	1.9993824	3.4416684
ADAM23	3.0233622	2.0085306	2.2534514	2.017755	1.5864089	1.1940591	2.7751515	1.1758446	3.7541112	1.9536872	1.2368322	2.5756172	3.5718892	2.1656222	1.4448292	2.8575572	2.2375672	2.9204592	2.0473112	1.2572052	2.5077582	2.1339002	2.6185472	3.8356292	3.0612252	2.3848385	2.4001486	3.0547543	3.3696194	1.7381174	1.8374556	3.968466	1.923591	2.8460962	2.3228442	1.7590232	1.2436322	1.1968172	2.3666732	1.9671332	1.9233232	2.5282582	1.2561912	2.0157032	2.0246622	1.8769392	2.9981392	2.2231702	3.1872902
ADAM28	7.3779159	6.3680299	5.7091144	5.7908918	5.3927663	4.5907625	6.574364	5.5390511	5.1329064	5.9999974	6.0714844	5.9123064	3.9601474	5.2080284	6.2495964	5.2913914	5.6253234	6.7407984	5.4214064	6.4543684	5.0024334	7.0726264	7.1614534	6.8683454	6.7565074	6.1944263	6.5559887	6.0952581	6.5283519	5.9156299	5.9248263	6.8635439	5.1239185	6.7651344	6.1379964	6.2655084	5.5879974	6.0103954	5.7562914	6.0542024	6.0131784	6.8212844	4.2139784	6.3722134	5.9839754	6.4881914	6.5391584	5.6304454	6.6972864
ADAM29	1.1047092	1.1475685	4.117528	1.146529	1.6606476	1.8692346	1.4396987	1.3165076	2.9160455	2.2415605	1.0627395	1.1172695	1.1833805	1.1295795	1.4188495	1.1116125	1.2177125	1.3688905	1.5072895	1.5943735	3.0066985	1.1634125	1.5413255	1.0705475	1.5124555	1.1612697	1.3752242	1.1660434	1.1012466	1.4355664	2.0633291	1.1444037	2.0037361	1.1406795	1.8910225	1.1081055	1.0556445	2.2742485	2.7586625	1.0875105	1.0995505	2.0095885	1.1068725	2.4092345	2.1585075	1.1087565	1.5965375	1.5289615	1.7751975
ADAM30	1.0925026	4.1907716	1.2800157	1.0810575	2.5369406	1.698721	1.1119808	1.1323489	1.0276664	1.1167924	1.1406224	1.2086864	1.1674814	1.1655864	1.1225444	1.0872614	1.1533624	1.1161384	1.0246834	1.0883564	1.1061574	1.1696354	1.6326724	1.7634684	2.3997454	1.1534615	1.1490438	1.1048435	1.1188393	1.122047	1.1127919	1.1093031	1.1300993	1.1043864	1.1047914	1.1196334	4.3834334	1.1047294	1.0896964	1.8604804	1.1268464	1.1138254	2.5169904	1.1838134	1.9733694	1.6572624	1.2316654	2.0998694	1.3400254
ADAM32	1.1100749	1.1219309	2.0016686	1.1267083	1.329905	1.0279501	1.3802274	1.3561081	1.3944384	1.1516664	1.0854774	1.4643784	1.0688204	1.0628504	1.0789524	1.0503944	1.0353164	1.2504324	1.4020704	1.0557064	2.2149704	1.0851184	1.0334334	1.0562484	1.0526394	1.569728	1.120276	1.1093714	1.1299779	1.419108	1.1093526	1.1024629	1.1261785	1.0896954	1.4380214	1.0661654	1.7262164	1.0728354	1.3766694	1.0615204	1.1303634	1.2249534	1.9171514	1.0315154	2.2966954	1.6768834	1.0485734	1.0353434	1.0221424
ADAM33	3.8770967	3.9411703	4.0617277	4.0319787	4.8578926	4.7277671	3.292627	4.4206544	5.8262777	3.6437137	3.8188897	4.3405857	5.7719617	5.6370657	4.2513637	5.2995447	4.0033047	4.1054687	4.7598237	4.2093297	5.8863007	3.0774017	3.1717667	3.5223997	3.2033717	4.1998431	4.3268182	3.9746511	4.0667144	4.8034616	4.7097552	3.7290569	5.3540899	3.5022297	4.2045827	3.4089387	5.0364497	4.7659517	4.6590247	4.9291977	4.1008007	3.9864897	5.7640177	4.1698537	4.9365337	3.4104767	2.9477827	3.9092407	3.2646687
ADAM3A	1.2944577	1.3405702	1.3898828	1.3997663	1.5427303	1.6863054	1.6368944	1.3094457	1.2314403	1.2034693	1.3099193	2.4102633	1.1930993	1.9203173	1.4618603	1.9352913	1.0782013	1.1028643	2.1573023	1.7466513	2.6132803	1.1283353	1.1339763	1.1938883	1.1016623	2.8418361	1.3572729	1.2972785	1.3963229	1.3300626	1.3186647	1.2582338	1.6574546	1.2994103	2.5323903	1.2872723	1.4796793	1.2647843	1.1766983	1.1921423	1.1453783	1.6461213	4.0444633	1.1333123	1.1562653	1.3655003	1.1479403	1.1104893	1.1214823
ADAM5	1.1531668	1.2706054	1.4152803	1.1606714	1.1465966	1.0748273	1.1420192	1.5896479	1.1397322	1.1128122	1.1295842	1.1353842	1.3709682	1.1328042	1.1940832	1.1007032	1.1246512	1.1841582	1.5544122	1.1265552	1.4762452	1.1839102	1.1147532	1.3356442	1.1281512	1.2331253	1.2945673	1.1557748	1.148653	1.1351947	1.1552164	1.4158975	1.1468959	1.1836932	1.8721252	1.3681012	1.1808162	1.1109892	1.3653582	1.1129872	1.2254232	1.0810592	1.6590712	1.0997652	1.0481732	1.1192842	1.1626342	1.1321212	1.2899622
ADAM6	1.2755741	1.2577786	1.3063689	1.2679992	1.259487	1.2038152	1.2588976	1.2953115	1.217766	1.250475	1.339057	1.246092	1.270348	1.3132	1.235014	1.223115	1.166248	1.165329	2.41964	1.226276	1.244295	1.278857	1.259046	1.262335	1.326016	1.2865301	1.3204141	1.2633061	1.322619	1.3020158	1.2628769	1.2592006	1.3066809	1.249348	1.224328	1.268153	1.341561	1.308335	1.219326	1.259779	1.227741	1.249548	1.28129	1.225579	1.069464	1.249489	1.294794	1.174151	1.203535
ADAM7	1.015885	1.0720551	1.0233415	1.0725777	1.0290741	0.9939189	1.0220634	1.019817	1.0590875	1.0384395	1.0591045	1.2999315	1.0702235	1.0548035	1.8183855	1.0897905	1.3224455	2.6493115	1.0156935	1.4950775	1.0477325	1.0455185	0.9946875	1.0556205	1.0268785	1.0111781	1.0510267	1.8482028	2.0138885	1.0381695	1.351093	1.0059458	1.0574901	1.0308455	1.0289215	1.0731235	1.0933415	1.0529215	1.1332535	1.0329105	1.0487085	1.0207805	1.0977945	1.4346885	1.1915145	1.0236325	1.0380065	1.0532195	1.0146645
ADAM8	7.7713824	8.1578359	8.3877484	8.7765851	8.8490424	8.1764915	8.4369658	8.5938788	7.9647226	8.8724656	8.1827046	8.7022246	8.8792426	8.7664576	8.6976946	8.3310576	8.6949226	8.2115366	8.8807886	8.6709256	8.9033776	8.7111736	8.5670286	8.4996316	8.5869826	9.2044219	8.8870266	8.5336256	8.9209283	10.4498033	8.9234779	8.9231741	8.6264146	8.5191286	8.7489896	8.7017706	8.7000316	8.4946916	9.2223756	9.0489706	9.0368546	9.0071186	8.6658886	8.6119506	8.3363046	8.9009636	8.7989886	9.1112626	9.5554256
ADAM9	2.6755484	1.6654816	1.3767085	1.3248935	1.3168187	1.3202041	1.6685499	1.7039744	2.2315868	2.4477208	1.4185878	1.3688638	2.6761568	2.2647658	1.4338888	1.3072178	1.2456708	1.3873568	1.5468798	1.2158118	2.4852948	1.2821708	1.8175378	1.2115078	1.1903598	2.6564352	1.3218259	1.3037157	1.8161104	1.3075083	1.3308958	1.2774823	2.7270885	2.5184898	1.2428018	1.2854018	1.3998248	3.2818768	2.2158968	1.2612538	1.7889358	1.2880518	2.8036688	1.1913238	1.6906788	1.2392008	1.2847678	1.1899038	1.1694448
ADAMDEC1	1.1621989	1.1688809	1.2089123	1.1875194	1.1916834	6.4939794	1.2163192	1.2021524	1.2958325	1.3742335	1.4104275	1.3923685	2.3423075	4.9619285	1.3745795	1.3278005	1.4136425	1.3481645	1.3061175	1.3455415	1.3533435	1.7696795	1.4427355	1.3925255	1.4089015	1.2739713	1.2143601	1.2032438	2.6059868	1.1784096	1.8620007	1.3243238	1.2118666	1.4077555	5.7532035	1.4388655	1.4096615	1.3265755	1.3206785	1.3719805	1.3435055	1.3353315	1.4464495	1.4208095	1.1339965	1.3414905	2.3759485	1.3869325	1.3816695
ADAMTS1	2.2843305	3.1016286	4.8554154	1.6853809	2.5948011	3.6837287	3.3881286	3.8686359	2.3788477	3.6238157	4.1710947	3.3192017	2.2695747	2.9798297	3.6071497	2.9652697	4.5718837	1.9953787	2.7862907	4.5186057	1.4357267	3.5274937	3.0730057	2.6119077	3.0502517	2.3299082	2.4075421	4.8389468	3.3136499	3.0131561	1.0260474	1.5952793	2.016223	1.5777747	3.5652837	3.9729777	1.9160147	3.1974947	1.7876117	3.4752437	2.5806127	1.5087507	2.2352797	4.0003347	2.4683027	3.0010667	2.5353227	2.9873767	1.9062037
ADAMTS10	7.8999655	8.5013067	8.5903908	7.5129218	9.0022883	8.060917	8.4295438	7.7507401	11.6496617	7.1738167	8.4554447	9.2195937	7.5052097	7.8834837	8.1949867	8.2568827	8.1221517	7.8409527	7.7794667	8.4991127	6.6035077	8.5983417	8.4425777	7.4989637	8.2364137	7.883333	7.5268665	7.4797561	8.6748767	8.2295475	7.660439	7.5684661	5.7164257	7.4471137	8.3019477	8.4386787	7.0727777	7.0935737	7.9106737	7.1118237	6.8460317	8.2906567	6.7238627	7.4151547	6.6141597	7.9942227	8.1115697	6.9505357	8.3635557
ADAMTS12	1.085868	1.1252828	2.425335	1.1237112	1.1570475	2.5916095	1.0887063	2.3942968	1.260222	1.263035	1.240934	1.280336	1.349861	1.287548	1.288623	1.251388	1.330605	1.222579	1.289121	1.25962	1.244424	1.316298	1.289129	1.929371	1.253357	1.1465497	1.0367406	1.547525	1.0712293	1.0374631	1.1225165	1.1152954	1.0595912	1.31323	1.225567	1.264653	2.743317	1.291492	1.210241	1.236379	1.243484	1.223834	1.257726	1.252067	2.700982	1.253102	1.254123	1.290113	1.635316
ADAMTS13	3.2954754	3.0875332	3.1914427	2.9854757	3.370295	3.0477843	3.539715	3.1636189	2.8574093	3.2662093	2.8531133	3.0921473	1.8723333	3.3462783	3.7358583	4.0707653	3.9197863	3.1146813	3.2130843	3.1767913	4.2228593	3.6360003	3.4695703	3.3507623	3.3711823	3.2892306	3.9060757	3.3739848	3.1332511	3.003231	2.6939905	3.1550308	3.1937585	3.1452893	2.7936423	3.0271023	2.8333023	2.4034373	3.4313993	2.6171613	3.1773373	3.0453783	2.9979153	3.2668143	2.6798483	3.4978163	3.4428693	3.8763733	3.2683083
ADAMTS14	0.9787193	0.9915402	2.6575044	0.9915166	0.9825684	1.0701204	0.9784772	2.9189109	2.4099507	0.9167627	0.9161707	1.9912637	0.9351167	1.9800017	1.4323717	1.0392317	1.5103937	0.9255397	2.4875467	0.9226637	1.7472557	0.9295547	0.9235557	1.0726687	2.0474097	0.9838466	0.9837432	2.5798015	1.7889634	0.9822706	1.2649791	0.9820992	0.9847684	1.0494837	1.3169717	0.9280667	0.9256317	0.9159207	0.9150757	0.9153047	1.9636237	0.9153047	3.7424797	1.5295627	1.4090377	1.9050207	1.6002827	0.9359447	0.9168547
ADAMTS15	0.9856261	1.0257348	1.0028352	1.0282467	1.0129741	1.1017413	1.006319	1.6720308	1.0557108	1.0564098	1.0779118	1.0399418	1.0359548	1.0578658	1.0204298	1.0660558	0.9936148	1.0043228	1.0563108	1.0572888	1.0508238	1.0233428	1.0347478	1.0296398	1.0129048	0.9866036	1.0202477	0.9904644	1.042452	1.0193396	1.0062414	0.9758084	1.0333387	1.0710248	1.0412008	1.0782258	1.0927018	1.0691738	1.0353788	1.0513118	1.0351298	1.0778448	1.0846108	1.0183088	1.5186538	1.0232278	1.0405568	1.0065248	1.0189698
ADAMTS16	1.2344504	1.2731453	1.2730405	1.2825632	1.2762571	2.0518627	1.2627151	1.2710923	1.2964321	2.1382581	1.4408781	1.2930801	1.3454641	1.3445291	1.4888041	1.2908971	1.1782031	1.1995271	1.2577521	1.2489331	1.4303691	1.3476161	1.2760121	1.2476861	1.2366251	1.2708294	1.2810137	1.2650601	1.3092465	1.2644268	1.2896032	1.2422375	1.3074014	1.3622781	1.2757551	1.3146971	1.4105761	1.2998821	1.2718931	1.2981281	1.2522461	1.3255181	1.4171921	1.2278871	1.2032761	1.2819151	1.3235421	1.2273791	1.2066171
ADAMTS17	2.4584869	1.5772874	2.5839113	2.1142094	2.3881232	2.1443955	2.2851704	2.7957756	1.7035631	2.2138761	1.7903311	1.3375661	1.4453001	1.3428421	1.7242121	1.8647061	2.4631281	2.9879081	1.5243131	2.1274741	1.5457361	2.2234251	2.6768921	4.2935681	3.0530971	2.0815737	2.4905274	1.9777921	1.0349751	2.1038631	1.3218471	1.4847133	1.0205892	2.0517051	1.8319551	1.3242751	1.2856021	1.2558921	1.5196111	1.2930181	2.0805381	2.1613291	1.3179831	2.7406891	1.8845431	1.8712051	2.5898141	1.8465911	2.4114911
ADAMTS18	1.1355259	1.1672405	1.1502704	1.1777864	1.1435174	1.0758675	1.1405135	1.1402123	1.1574247	1.1108257	1.1437617	1.1441817	1.1926057	2.2135607	1.1356937	1.1368997	1.1466877	1.1074107	1.1074757	1.1077367	1.1220047	1.1357827	1.0745177	1.1441997	1.1083897	1.1438004	1.1439688	1.6279818	1.1570613	1.1266744	1.1437312	1.3617533	1.1750838	1.1576547	2.1398257	1.1223297	1.1541217	1.0882567	1.1063377	1.1081117	1.0952127	1.0621247	1.1447437	1.1255767	0.9492807	1.1205607	1.1094187	1.1542887	1.2851257
ADAMTS19	2.8754079	3.4223001	3.4465842	3.7325421	2.1521023	3.9222432	3.7928726	3.3040657	2.0581815	4.1102715	2.7497195	3.9849615	4.1370985	4.1547595	3.5156335	3.3736825	4.1133475	3.5098865	3.9258895	4.0142945	4.2949115	3.1699325	3.3290175	2.7042755	2.4848435	3.5810074	3.9471575	2.7672216	4.1821029	4.9987091	2.9176242	3.0909483	4.721999	3.2215965	3.5089815	3.4285685	3.4827115	3.8508285	3.9388325	4.0132765	4.3203935	4.1314825	3.5111535	3.8274345	3.4956115	2.7354515	2.7518725	3.7301305	3.5296985
ADAMTS19-AS1	3.9184693	5.0375227	2.9913203	3.7353545	6.3158512	7.2317526	3.2779674	5.4698736	8.9660723	3.6918523	4.0899233	4.5880723	8.7227923	8.0068943	3.9383233	6.5605523	3.5033883	3.6421283	5.7867123	3.8186713	8.9093593	0.9570073	1.8746093	5.1197793	3.3588333	6.8663297	4.1300115	5.3558101	2.726752	3.4803578	6.5392776	3.9524456	8.3481702	4.0611313	4.3644293	2.3982983	7.7570623	7.6983303	6.1540873	6.9093273	4.4182643	4.1010783	8.3477263	4.1095413	7.1061283	3.7666583	1.5593243	5.0307593	2.2246993
ADAMTS2	1.7798497	2.2811062	0.8507174	0.8306773	1.594467	2.7709742	0.9994468	0.8443941	1.6471819	1.1926609	1.1969419	1.6519549	2.3453459	2.0188239	1.3348289	1.8744809	2.1083569	1.4237329	1.5560289	1.1846949	2.6245419	1.2494939	1.2354079	1.2075589	1.2220489	1.631346	1.0578883	1.1909137	0.8392305	3.2185987	1.5695916	3.1201579	0.8383483	1.2094379	1.8539129	1.1860609	2.0995809	1.1923849	2.1194619	1.3137169	1.8679789	2.0195719	1.1864249	1.7727989	1.3699019	1.4212279	1.2196849	1.5268929	1.6272959
ADAMTS20	1.133443	1.1866038	1.1448743	1.1908639	1.16065	1.1643849	1.1427252	1.1399137	1.1110162	1.0958542	1.1112752	1.0875822	1.1384542	1.1120212	1.1104402	1.1220772	1.2979422	1.0636082	1.5509712	1.1022792	1.3938852	1.1000722	1.0409762	1.0866842	1.2942602	1.2158497	1.152646	1.1668126	1.1685386	1.4709999	1.1688607	1.4774865	1.1642126	1.1093822	1.0727632	1.9487462	1.1475702	1.0950632	1.0580032	1.5816402	1.0883612	1.0772752	1.9315122	1.2237882	1.3818172	1.0646502	1.0693062	1.0933472	1.0456132
ADAMTS3	1.6258126	1.3467278	2.2365337	1.8659134	1.3417474	1.3269741	2.3850332	1.4742839	1.2116187	1.2828817	1.3629697	2.8758287	1.2923147	1.3030637	1.1738797	1.9634587	1.1418377	1.1688017	1.3929477	1.1688297	1.2743087	1.4868797	1.2368467	1.2009047	1.2100877	1.3553998	1.3540699	1.3376186	1.379364	1.3325342	1.3594651	1.32139	1.3838337	4.0926197	2.1430607	1.2347347	3.6075357	1.2282927	1.2123297	1.2364907	1.2061607	2.4161207	1.4003397	1.1967857	1.1053177	1.2638717	1.3146067	1.1846117	1.1625407
ADAMTS4	2.6724653	3.0008861	2.6116103	2.5157709	2.4505329	2.4777937	2.7324694	2.3968477	1.7601398	2.4571948	2.5496288	2.7153738	1.5038248	1.8855738	3.0042028	3.1020758	2.5682628	2.5950578	2.3137808	2.6247438	1.4324538	2.6564648	3.0368608	2.5534398	2.9489738	2.2716622	2.6680936	2.1531553	2.6830653	0.9329111	2.3172921	2.0912299	2.1655827	2.6965388	2.5928008	2.2629448	1.4670048	2.5680178	2.3444908	1.7938618	2.3486638	2.2890758	1.4650048	2.3425138	1.7710448	2.6159788	2.5958668	2.2908458	2.7228978
ADAMTS5	3.7767041	2.4149964	4.2143283	4.4178791	3.6617141	3.2035383	4.443262	3.8278299	1.703572	4.249721	2.429999	3.227587	1.797075	1.44012	4.064092	3.849169	4.731305	4.495085	4.161104	4.761932	3.34729	4.54842	4.797021	3.626377	3.960187	3.88473	2.9088402	3.1209568	4.7033993	1.7132724	3.8071633	5.1301638	2.9486679	3.734964	3.375772	4.665288	3.034372	4.097845	4.328347	3.980383	1.380504	4.08855	3.668732	5.130335	4.127063	2.981191	4.278319	2.998648	3.779366
ADAMTS6	1.7936206	1.3449058	1.3801827	1.3433926	1.0574892	1.0936018	1.0734637	1.3593966	1.2083688	1.0440248	1.7522898	1.0445008	1.6136198	1.0620338	1.5035838	1.0740268	1.2880488	1.4734448	1.1668658	1.5130298	1.0451398	1.2543428	1.2181078	1.3887888	1.1410938	1.0601379	1.0464057	1.2105414	1.0572382	1.040334	1.2214186	1.4536999	1.0561164	1.0542648	1.0296658	1.0660338	1.0549738	1.0274698	1.1796258	1.3404568	1.1237818	1.1460268	1.0751428	1.4058778	1.4813568	1.0377638	1.2951958	1.0661588	1.1591768
ADAMTS7	5.917677	6.1095479	5.8232921	5.841745	6.3429792	6.4595119	5.9424362	6.2156911	6.4854403	6.1537733	6.0776823	6.3425623	6.8924163	6.9404753	6.0403523	6.4692143	5.9542273	5.9122793	6.1595493	5.8088453	6.6669753	5.9867063	5.8827783	6.0227673	5.6540283	6.3186397	6.7120091	6.1621451	6.1241067	6.6386548	6.6599453	6.0217106	6.6658503	6.0311503	6.2574363	6.0166153	6.5827733	6.3694513	6.3975293	6.6069513	6.3015903	6.3921703	7.0208853	6.2847013	6.4466023	5.9312863	5.7312453	6.2997523	5.8982793
ADAMTS7P1	2.3443851	2.0942638	2.0608693	2.2434652	2.5998602	2.5499624	2.4609049	2.4599033	2.4800638	2.1050588	1.9999238	2.5800358	3.0578168	2.7994108	1.8362398	2.3767408	2.3285908	2.4110268	2.5139468	3.2944848	2.9931698	2.5158108	2.2199318	2.4924108	2.5240948	2.6617893	2.92334	1.7110044	2.8381736	2.8409643	2.6207114	2.7257458	2.817504	2.0268188	2.2607958	2.0294388	2.6164748	2.4467168	2.7739638	2.6534008	2.3651268	2.5419748	3.5784448	2.6164098	2.0235668	2.7309348	2.1733298	2.5048988	2.6104418
ADAMTS8	1.4308425	1.5496807	1.5031327	1.693668	1.4934878	1.468417	1.4688039	1.4709738	1.5070388	1.5669368	1.8582198	1.5095858	2.0976068	1.7394168	1.2052138	1.3450728	1.1284208	1.1704158	1.2435758	1.3431318	1.4929398	1.2827368	1.2270318	1.3320588	1.4621538	1.5044895	1.5546413	1.477812	1.7355938	1.4680286	1.5700321	1.4195384	1.6257967	2.0949318	3.5521578	1.7815228	2.3153558	1.4792288	1.2376988	1.3887988	1.2681738	1.3189158	2.7026618	1.2255478	1.0341108	1.2245908	1.2763658	1.1756098	1.1866848
ADAMTS9	1.356669	1.4142239	1.3888723	1.4382973	1.3650401	1.3597296	1.3598358	1.3651007	1.7848175	1.3434475	1.3589105	1.4423165	1.9230085	1.4335695	1.3186605	1.2314555	1.2972765	1.2030045	1.3442725	1.3978005	1.2684675	1.6339215	1.4046145	1.3920035	1.3258655	1.4944743	1.3248861	1.4407404	1.3856533	1.3303524	1.4072497	1.3590235	1.3575855	1.8008105	1.2749825	1.4842615	1.4744525	1.2780955	1.2540935	1.2844935	1.8403235	1.2134685	1.2783245	1.2549725	1.0159475	1.3083885	1.3342885	1.3306445	1.2461085
ADAMTS9-AS1	1.8851107	1.8799824	1.8030104	1.767245	2.2922956	2.4501398	1.8173298	1.7866576	2.6852705	2.1543015	1.8419295	1.6692635	2.8636295	2.2822265	2.1288435	2.3824535	1.7440745	1.9235695	2.3510655	1.8521235	2.7291455	1.7245795	1.2571405	1.2494855	1.2395835	1.9214968	2.1112398	2.3976976	1.5341546	2.3912381	2.0689406	2.0277656	2.126887	1.9534735	1.9228895	1.9857265	2.0866345	2.7528915	2.3812505	2.0529585	2.1768585	2.0034755	2.2222205	1.9883725	2.5550405	1.8811025	1.2448995	1.7737965	1.5320785
ADAMTS9-AS2	1.2361635	1.4428466	1.9395938	1.2408615	1.2332418	1.6127779	1.2344105	1.2404908	1.8321567	2.1569107	1.0058207	1.8397797	2.2797847	2.0043947	1.7721787	1.6966947	1.8019417	1.7928307	1.7674867	0.9628337	2.3513187	1.4812377	1.3908547	0.9893557	1.3329477	1.2343248	1.4643773	1.8404539	2.057053	2.6424113	1.6623009	1.4688856	3.0400869	1.9232217	2.1293357	0.9829087	1.8736047	1.8343917	2.2490957	1.8418947	2.1533117	1.7799137	2.3087737	1.7360307	0.8818657	0.9622597	0.9902347	1.5521537	1.3090737
ADAMTSL1	1.1946082	1.5080169	1.6444185	1.6016061	1.468636	1.1417227	1.6999734	1.5084512	1.7581926	1.5984266	2.6228556	1.7247876	1.1983716	1.6060876	1.4462106	1.7428276	1.5968166	1.4728056	1.6051006	2.3816576	1.8705376	1.4830756	1.2708126	1.1526016	1.4185786	1.3557704	1.269201	1.3322087	2.7083798	1.4576925	1.2943303	1.5549621	2.4406387	1.2434286	1.2966936	1.5295446	1.7242636	1.2804176	1.6713356	1.5886506	1.6219746	1.8890326	1.1227716	1.5464826	1.4377406	1.6806846	1.1501806	1.8263806	1.4471876
ADAMTSL2	3.4032722	2.4293764	1.946619	2.2911443	2.3937107	2.9589803	2.6817385	2.4810917	2.7709981	2.2561761	2.1724081	3.5352031	3.1302461	2.6385821	1.9454351	2.2930451	2.1130731	2.6358591	2.7343891	2.6866351	3.7514771	2.1315521	2.1200641	2.0380641	2.4824251	2.0791016	2.7942459	2.4036391	2.7322385	2.1987607	2.915033	2.2398159	2.850031	2.3620881	2.6508991	2.4222141	3.5222231	2.6591211	2.5464341	2.4712951	2.6046071	2.4664811	2.3140451	2.0599141	2.5708501	2.2037901	2.2068951	2.8304471	2.7316391
ADAMTSL3	1.2281786	0.8498277	0.854313	0.9308759	1.199619	2.9611211	0.8537871	1.8455189	1.2378232	1.2382932	1.2242762	1.2528752	1.2894152	1.2531652	1.2468462	1.2161082	1.7170782	1.6083242	1.2575172	1.2337722	1.2221972	1.3173162	1.2942112	1.2444182	1.2619042	0.8933523	1.9115517	0.8706461	0.837104	2.9327247	1.5724151	1.2826936	0.832311	1.2662282	1.5527092	1.2176252	1.1995772	1.2088242	1.8694452	1.2486582	1.8479102	1.2311972	1.2228632	2.3714142	1.4161472	1.2494992	1.2476922	1.5216732	1.4115852
ADAMTSL4	3.7602045	3.9971332	4.3807844	4.7072103	4.3337384	4.9267838	4.0759808	4.4307449	3.0944681	4.7285691	4.7143251	4.1624611	3.3161071	3.7336951	4.8002371	4.3675451	5.1008461	4.7869011	3.9077891	4.6034921	4.4691141	4.7666901	4.9485881	4.8292361	5.4286801	4.9570445	4.8362654	5.4481518	4.4516934	5.1137359	4.99879	4.3864057	4.96012	4.1444691	4.3666201	4.3295871	3.8488121	3.8948151	4.4874211	4.9351791	5.6424871	5.2826281	3.3221601	5.0474601	4.9988921	5.1270221	5.1394091	5.5307121	5.5568231
ADAMTSL4-AS1	2.2660959	2.9435487	3.1462287	3.5049969	4.4430923	3.9964815	2.6417229	3.707198	2.3133618	4.3235928	3.6314348	2.9474128	2.5634558	2.1957308	3.5926458	3.8167458	4.3272178	3.4036118	3.6472888	3.8948538	2.2806928	3.9770968	4.3924138	4.5105858	4.5435478	5.2214022	4.834578	5.0408219	2.2584024	6.5713289	2.0498885	4.2753561	4.2589433	2.5179148	2.8892018	4.1655358	3.9715058	4.5356978	4.5072388	1.8408448	5.4750988	3.7370388	3.1734218	4.2440658	4.6367598	3.9668708	4.6066548	4.8888208	5.4306538
ADAMTSL5	8.067434	8.1466259	7.7061952	7.7242808	9.1048854	9.759217	7.8276957	8.6035975	10.3959189	7.3935709	7.5739259	8.2423479	10.2625239	9.6330169	8.1628749	9.3697589	7.5672429	7.9345509	8.7821679	7.3796139	10.7508939	6.8627009	7.1338559	8.8029049	7.3971519	9.4808684	8.1587293	8.083581	7.4793586	8.2436798	9.22886	7.4561555	9.6716196	7.5577739	8.0089949	7.1526519	9.9987509	10.0332609	8.8721049	9.4377519	8.2128969	8.3117049	10.4137979	8.0877879	9.5872419	8.0184269	7.0682479	7.7197099	6.8910109
ADAP1	8.0581116	8.1912402	8.8054061	8.734501	8.7822482	9.1085945	8.6023885	8.7921274	8.4069694	8.6924734	8.5754824	8.2985894	8.4888734	8.5861774	8.5009314	8.2110734	8.4675094	8.4748754	8.5225214	8.4963664	8.7706504	9.1514954	9.1310434	8.8866124	9.1932274	9.0922041	8.6385236	8.8199717	8.8448777	9.0117446	8.9236365	8.8114613	8.9325617	8.2971664	8.5806264	8.7699754	7.9041094	8.6560404	8.5539654	8.9409894	8.9663624	9.1299754	9.1296054	8.8835564	8.6412344	9.2476634	9.0115274	9.4446614	9.6840204
ADAP2	9.6256359	9.2833328	9.3407543	9.948124	9.623528	10.155753	9.4764734	9.6396033	8.6309728	9.8638338	10.2012568	9.1879208	8.7869318	9.2986478	9.7490708	9.4408308	9.5014948	9.7406118	8.9266778	9.5001318	8.9584028	9.9324328	10.1162848	10.0086038	9.9508188	10.195867	9.9306831	10.6174609	9.5690198	8.9670478	9.8921067	10.0046293	9.9692825	9.9508188	9.6171188	10.0325988	9.0305218	9.9986938	9.7006708	9.5931598	10.9475578	10.6909758	9.5369188	10.3557558	9.5165678	9.8473548	10.1670608	10.2250438	10.4607228
ADAR	11.8349604	11.8409802	11.6505653	12.0013307	12.087674	11.6456307	11.6660702	11.7789737	11.1750532	12.3562262	12.5083362	12.1651722	11.5447452	11.9262872	11.7821182	11.7357172	11.6315812	11.3805232	11.9949312	11.9553582	11.8149512	11.8044342	11.8705072	11.7488932	11.8184202	11.8994615	11.9628126	13.0529362	11.7191389	12.4640314	11.7030201	11.56587	12.1880334	11.8465812	12.2896422	12.1241502	11.9581122	11.7194092	12.4274212	12.2009302	13.5403822	11.7697252	10.6655062	11.6898262	11.8552612	12.3577562	11.8044342	12.1753452	12.2625092
ADARB1	6.8133977	6.3391531	6.0048493	5.7388214	6.9959066	5.8827479	6.2318223	5.7629802	5.3254222	6.0417612	6.2167032	6.4480982	4.0745942	4.8815622	6.1650332	6.0002332	6.3438252	6.5561532	5.8119482	6.2774782	4.7830292	6.4946992	6.6377312	6.5052432	6.6570142	6.0804858	6.10019	6.2566402	6.0002033	5.0899845	5.2805426	6.1711585	5.7006684	6.0674762	6.1791152	6.3520332	5.7459902	5.4945182	6.0129052	5.8750522	6.1297672	6.4870592	5.0644742	6.2315292	5.6493862	6.3122392	6.9907252	6.0355732	6.3997972
ADARB2	1.3522039	2.7531395	3.9977724	3.4341484	1.1028047	1.4245146	1.332601	1.0958405	2.0442267	2.5747697	2.0345107	1.2273237	1.2808997	2.8855977	3.5764007	3.4053847	2.5365477	2.2178517	2.6707067	2.2959787	3.2550577	1.9255847	1.2009017	2.7178007	3.1270077	2.9825831	2.9998628	1.4790141	2.9427525	3.15281	2.8116506	2.7423626	3.8717855	1.2773727	3.0421247	2.7745707	1.2434537	2.6920507	2.2765177	3.1363357	1.5099977	1.3400327	1.2395547	1.5675767	3.2066757	1.4135587	3.9803567	4.0507987	3.9783127
ADARB2-AS1	10.3909799	11.0475698	10.4250619	10.3757071	13.2327197	14.1408419	9.4026957	11.969722	14.8117688	9.7167378	10.3674248	11.4993138	13.9461558	14.0427208	10.6973098	13.7281928	9.7255758	11.0503338	12.4171468	10.1020178	14.6127568	9.1153618	9.2388908	11.9138598	10.2263938	12.1618405	11.0904124	10.9969191	9.6112222	11.7282206	12.9365967	9.7622911	14.5660702	9.7824328	10.8216008	9.1221678	13.5717398	13.5944538	12.6264198	13.4644978	11.0016318	11.2583318	14.3307368	11.4807958	13.6007238	10.3836928	9.1161418	10.7945878	8.5207048
ADAT1	5.5429554	5.4383082	5.5490189	5.5861104	5.2617176	5.0139414	5.7493073	5.7230837	4.3367669	5.9582009	5.8694979	5.9144809	3.8540449	5.1676219	5.7920859	5.3415389	5.2766719	5.4991149	5.1707639	5.7900409	3.3468699	6.1949939	6.0235039	5.9943149	6.1961249	5.4379894	5.1942562	5.2728664	5.2738868	6.1402951	5.2958646	5.5223439	4.700657	5.4306499	5.1809059	5.4588779	4.4165929	5.2534849	5.3514379	5.9130219	5.7799049	5.4605309	3.2744849	5.7035289	5.0616919	6.2275069	6.0338759	5.8452279	6.2870569
ADAT2	9.1967763	8.8269398	8.6417633	8.4954542	8.6304105	8.1213041	8.7121404	8.7271196	8.2321918	8.9534708	9.0254228	8.8581888	6.9070348	8.0492208	8.6843638	8.5205068	9.1407958	9.0114818	8.7148398	9.0884358	6.9269798	8.9928688	8.9776568	8.7244848	8.9475838	8.1109576	8.7306099	8.6351514	8.7595852	8.04727	8.4735772	8.550151	8.1296749	9.2038858	8.9638158	9.0433798	8.2202878	8.3978358	8.3057538	8.4312268	8.4569418	8.4570698	6.7930368	8.7692988	8.4727258	8.7767478	9.0113218	8.2404788	8.9265298
ADAT3	8.3391903	8.6346312	8.6982665	8.5322695	8.5593213	9.1026098	8.4942729	8.4542072	7.8450271	8.2559551	8.5638481	8.1233661	8.2136881	8.0625851	8.6079201	8.4045131	8.3863571	8.2260911	8.1474911	8.1489541	7.9728881	8.7712891	8.8713031	8.6913321	8.9842051	8.4080555	8.0215765	8.4195916	8.7798704	8.1900116	8.1535873	8.182309	8.2563955	8.1525511	8.2418971	8.3064771	7.8793431	8.0166991	8.3575931	8.1610431	8.6556261	8.9144101	9.1537801	8.7872401	8.1154281	8.7973721	8.8129171	8.6402891	8.7274801
ADCK1	3.1917003	2.8715084	2.780824	3.0890035	2.205342	2.874679	3.0522615	2.6512894	2.7728317	2.3745897	1.2538227	2.4426897	1.1998947	3.2708297	1.7493367	2.9217927	2.1831047	2.6011667	1.8166557	1.8715607	2.2385237	4.1578777	4.3753297	3.4833407	4.3755557	2.1746088	1.6255442	3.1353955	3.3459512	2.3161672	3.5052565	3.2355808	2.2805763	1.2274137	2.4425477	2.2044857	2.1460417	2.0084537	1.6290877	2.8558467	2.7329787	2.2981507	2.3486187	3.2408537	2.0778757	5.0989667	4.3352417	4.1108867	4.1190017
ADCK2	3.5935035	2.2840749	2.3642044	3.1203184	2.7272988	3.2593198	3.6332445	2.6253731	3.8556288	1.3415258	1.3371478	1.3488948	1.4278638	2.5370348	2.8226888	1.3829738	2.0261398	2.9622318	2.8585308	2.6050878	1.3573038	4.0958568	4.0524688	3.9285578	4.7199688	2.5289783	3.0506194	2.2868291	3.3656627	1.3208558	3.1932883	2.1121468	0.8723824	1.3560428	3.7707668	2.5891788	1.3795368	1.3258468	1.7010788	1.3282458	2.7480398	1.8060658	1.3900928	3.2344318	1.3245058	4.1160348	4.6464688	4.1541188	4.5458138
ADCK3	5.5143002	4.6828059	5.1654093	5.4117441	4.8283057	4.9164738	5.4556935	5.4577928	4.6404844	5.6687744	4.9835064	5.8219834	4.7604974	5.1874314	5.7961154	5.1446074	5.9242344	5.4032814	4.9722314	5.4066954	3.8125504	5.2548084	5.4647944	5.0552264	5.3620914	5.5420379	5.510706	5.3931171	5.4696104	5.6804522	5.1520419	5.8455636	4.6829315	5.3705224	5.0599224	5.6038414	5.2396594	5.0157294	5.5421184	5.5250744	5.1465494	5.7070934	5.1797864	5.8178184	5.0116254	5.5355294	5.6160344	5.1715714	5.5706724
ADCK4	2.816564	3.7386376	3.8148966	3.4315634	4.8804865	3.2248573	4.1114348	3.818999	1.7291795	4.1217345	3.7566755	1.8447485	3.2847345	2.8594575	3.7085005	3.4539745	4.4209145	4.1699915	3.5987115	3.6660335	2.7874675	5.5401225	4.5979915	4.2270025	4.5621385	3.4131892	3.8336435	3.3722735	3.143055	5.5654404	2.880278	3.693747	1.5902596	1.8028815	3.7894065	3.8010565	1.8263235	1.8087055	3.4834145	2.1265685	4.8456505	4.5558255	1.7582235	3.3457945	1.6089335	5.0653455	4.4998835	5.0702385	5.4970525
ADCK5	6.3914368	6.708277	6.3833203	6.2845424	6.5006278	6.7188384	6.530673	6.452917	5.3183608	6.2619348	6.3721698	6.7508888	5.7190668	5.9651428	6.3484358	6.4518068	6.9489728	6.8146078	5.6356968	6.2847288	4.8095488	7.1635018	7.1266578	6.8905718	6.9999578	6.6418352	6.5759958	6.157445	6.418532	6.1741673	6.4342184	6.418532	5.8370832	6.2543838	6.0636088	6.3397268	5.6309528	5.8751428	6.0812908	6.1349638	6.3063158	7.0593168	6.7665698	6.7806238	5.5085788	6.9662368	7.2608458	6.7901968	7.2198988
ADCY1	0.9436998	0.8788428	0.9519346	0.8946566	0.9125734	0.8011582	0.9288301	2.5129799	1.2287731	1.2361831	1.2603371	1.2493951	1.2407421	1.2662691	1.2249621	1.1833801	1.5801181	1.2060611	1.1985321	1.2159631	1.2321291	1.2949161	1.2825391	1.2611061	1.2801711	0.9478634	0.9458412	5.0254135	0.9319186	0.9392486	0.91288	0.9364845	0.928712	1.2722031	1.2340911	1.2230351	1.2486191	1.2627191	1.2237921	1.2568491	1.2216941	1.2120231	1.2119871	1.2388471	1.1254301	1.8527381	1.2838791	1.2489241	1.2330101
ADCY10	0.9273495	0.9331459	0.9292636	1.8360367	0.9305491	1.0166956	0.929323	0.9287631	0.9605923	1.7732273	0.9658233	0.9592883	0.9627643	0.9612623	0.9660593	0.9759743	1.4946813	1.4134463	0.9601543	0.9626613	0.9616313	0.9615023	1.5651053	1.6503013	0.9598373	0.9266319	0.9362222	1.238726	0.9392176	0.9363767	0.9293729	2.0743374	0.9377403	0.9615293	0.9602533	0.9694463	0.9746113	1.0498673	0.9600583	0.9599083	0.9636553	1.3495743	0.9739333	0.9665083	1.5182283	0.9591343	0.9598013	0.9643283	0.9586183
ADCY10P1	5.4090061	5.3201705	5.6750252	5.6785164	5.5208046	4.9537365	5.1679752	5.0160589	4.6254317	5.9383217	5.7719447	5.5558377	1.7187027	4.2023717	5.8648937	5.6543657	5.8475057	5.8326947	5.2501847	5.9232387	2.4120627	6.8849647	6.3674187	6.4501617	5.9514027	5.5018265	5.5494408	4.8385944	5.4180481	6.5530545	4.9705222	6.5358817	4.7058936	5.6073267	6.0130817	5.7491817	5.0049877	5.0269977	5.8947257	5.4343737	5.6989777	5.5519817	2.7979717	5.5271807	5.3053677	6.1758267	6.3988647	5.6748707	6.2894077
ADCY2	3.2431087	2.3465711	1.665432	1.99231	2.7567869	2.7494131	1.5186819	2.2922583	3.5928023	1.5731113	1.7354113	2.2386363	3.7067043	2.9472493	2.5946273	1.9805623	2.0289413	1.8985843	3.0081423	2.2353373	3.7040353	1.4196933	1.3948783	1.4764513	1.9205223	2.2273307	1.8304198	2.2324956	1.2766272	2.4625558	2.5485518	2.2364563	2.424322	1.8668263	1.8978883	1.7023643	3.1313033	3.9265583	3.0442563	2.7202213	2.2545623	1.4339213	3.3312633	2.2585293	1.3009183	1.3958473	1.4242313	1.9418383	1.3924803
ADCY3	8.116116	8.2189531	7.7034827	7.9452217	7.9017476	7.8164049	7.9810862	7.9228704	7.5027015	8.0415895	8.0080955	8.0176685	7.7728155	7.5532405	8.1325535	8.2353315	7.9147825	7.9285875	7.5923625	7.7070565	7.4824295	8.4373105	8.2723435	8.1099495	8.1262815	8.0944622	8.0000915	8.4589435	8.0218063	7.9583764	7.9621475	8.2600498	7.6658252	8.0070665	7.8037375	7.6670415	7.6448845	7.8471705	7.7603535	8.0165275	8.5618845	8.5251965	8.4949895	8.2001045	7.7073345	7.9076645	8.4639355	8.2397345	8.1553145
ADCY4	5.7606752	5.6983627	6.0943464	6.3795773	7.0388989	6.955612	5.8737574	6.5251435	7.9978949	6.1167329	6.4221659	6.2050609	7.2156309	7.3369619	6.3748029	7.5835599	6.3443879	5.9955349	6.6829059	6.3495849	7.6797929	5.9750889	5.9767409	6.4847349	5.7515299	6.9544806	7.2771194	6.8421107	6.4996332	7.9678438	6.813847	6.3222469	8.0555538	5.6295749	6.4898139	6.4154229	7.3967459	7.0205339	7.2798559	7.4753799	7.3144249	6.9893409	7.2546639	6.7729369	7.2100419	6.2496539	5.7746719	6.8236439	6.2603889
ADCY5	1.3396094	1.4495396	1.4099048	1.5578639	1.4057593	1.3859164	1.3652779	1.3797504	1.5312772	1.6274892	1.8903062	1.5094312	2.1596922	1.8047122	1.2872622	1.4185892	1.2026572	1.2520852	1.3004722	1.3822262	1.5493472	1.4071292	1.3174342	1.3995432	1.2492612	1.4072502	1.4667157	1.3888806	1.6328026	1.3814384	1.4890027	2.1153913	1.5294605	2.0241962	1.3798812	1.7281972	2.0720302	1.5142912	1.3164932	1.4512202	1.3500852	1.4033982	1.9477732	1.3147912	1.0692952	1.3282482	1.4077412	1.2677042	1.2698662
ADCY6	1.3318588	1.3931182	1.3751707	1.5119004	1.3671245	1.3570314	1.3670531	1.3600055	1.4171015	1.4206485	1.7274045	1.3712415	1.5286855	1.5386405	1.2179405	1.6232365	1.1617455	1.1910695	1.2712925	1.2898165	1.3901065	1.2187295	1.2187015	1.2981635	1.1796735	1.3564011	1.4022103	1.3460387	1.4920147	1.3631453	1.3907824	1.3060453	1.4362651	1.9160175	1.2770685	1.6073095	1.9035865	1.4240595	1.2612135	1.3232025	1.2422565	1.2783545	1.7428515	1.2377095	1.1772905	1.6820775	1.2392535	1.1872435	1.2145665
ADCY7	9.0490424	8.9266564	9.5415559	9.0770898	8.8331183	8.7988907	9.1371996	9.2869438	8.3489745	9.5712275	9.6172005	9.2462115	8.7394905	8.9640905	9.3507155	9.2470765	9.7830445	9.9167545	9.2102095	9.5664085	8.4673515	9.1298135	9.1054245	8.5533645	8.7759285	8.8860245	9.157555	9.4015459	9.0942031	8.7658973	8.704016	9.1156172	8.8608405	9.3762835	9.4611825	9.5108685	8.7973175	8.9578845	8.9004235	9.0403095	9.5144565	8.7810305	7.7912455	9.4045735	9.0661425	8.2746665	8.3661315	8.8948935	8.8751935
ADCY8	3.3804354	1.1179506	1.1542289	1.2967643	1.1357393	3.4442197	1.10236	1.1129492	1.3967292	1.3509772	1.3805532	1.4043082	1.4705432	1.3679332	1.3497482	1.3408182	1.5182242	1.4592592	1.4015222	1.4210972	1.3569632	1.4023752	1.3406612	1.3741192	1.3974012	1.1450293	1.0888831	1.0993249	1.1358388	1.0839993	2.4600635	1.0930731	1.1055627	1.4375752	1.6398782	1.3569792	1.4077372	1.3522032	1.3284022	1.3613382	1.3163942	1.7896342	1.3698812	1.3183012	1.2115422	1.3757552	2.3204432	3.7636452	1.3958092
ADCY9	6.7317268	6.5712958	8.3074692	6.9619395	6.6252776	7.2006845	6.891155	7.0300737	5.8996178	7.3312178	7.2172198	7.0101178	6.4856838	6.6700358	7.0685488	7.1390028	8.0812718	7.5647788	6.5315618	7.9882518	5.6705328	7.0969248	6.2674678	6.6178128	7.3922628	6.9061277	7.0086624	6.8231256	7.4923891	5.8035812	6.954908	7.0145706	5.8476717	7.0622558	7.7604088	7.6349788	5.5578538	6.6284208	6.4152108	6.7463188	6.5012668	7.1742628	6.6260718	7.8940628	6.4433618	6.6317828	6.8151988	6.7335608	7.0297518
ADCYAP1	1.0979488	1.0540616	1.1259804	1.0807908	4.5174628	1.1192136	1.1124255	1.1253042	1.0806492	1.1544222	1.1785622	1.1396412	1.2173962	1.1983822	1.1576312	1.1175212	2.7179732	1.1505312	1.0878892	1.1241352	1.1412402	1.2180892	1.2308952	1.1714662	1.1921402	1.1567325	1.1414123	1.1078075	1.112588	1.1135279	1.1127852	1.1080953	1.1217939	1.1533972	1.1377832	2.1354502	2.2067252	1.1391802	2.1263602	2.1469782	1.1557232	1.1471392	1.1525652	1.2155632	0.9768152	1.1610972	1.2551452	1.4227422	1.1453492
ADCYAP1R1	3.0352168	3.1180613	3.1555551	1.8003568	2.6770023	3.1030444	3.055323	3.2271036	3.4018441	3.5747681	3.2145931	3.5861431	4.1468521	4.4914821	3.2331691	3.2778011	3.3852331	3.7081951	3.4956751	2.9386411	5.2853041	0.8951141	2.0437901	1.2138431	2.2731801	3.2734642	2.5907637	3.3834382	2.8509953	3.7304269	3.2667604	2.9044292	3.4029632	3.5134151	3.5620101	2.1195921	3.9713481	4.0085771	3.4732081	2.9272331	2.3624381	3.5313711	4.6571801	3.0962291	2.9083791	1.2421001	2.1001031	0.8962671	1.8851401
ADD1	6.4323634	6.6407523	6.3546185	6.4028159	6.5269752	6.5639866	6.1367488	6.4112878	6.4622219	6.6078869	6.5718799	6.6726819	6.8895029	7.0721809	6.8112279	6.3781889	6.1502849	6.3932449	6.7028169	6.3183729	6.8226049	5.7206249	5.6729949	5.7439979	5.7961379	6.9519654	6.4760624	6.2591029	5.9787686	7.0382994	5.9557283	6.2312021	6.4528107	6.5866149	6.6260569	6.7666219	6.9792429	6.5703229	6.3759889	6.6378919	6.8534769	6.7645539	6.4759129	6.6110389	6.8586029	5.9188809	5.9156339	6.1025829	5.5420169
ADD2	3.3947589	3.2478909	2.4252244	2.7560203	2.4154107	2.4974379	2.3151653	2.4704052	2.3862342	2.3771452	2.5409672	2.4323722	2.5820382	2.8098872	2.5930812	2.2882432	2.3083012	2.9908742	2.2883842	2.3105962	2.6179702	2.5359752	2.8077702	2.9314862	2.9678482	2.6791287	2.7275072	2.9606493	2.417985	1.9484154	2.8638463	2.6608936	2.2954721	3.2621802	2.3097862	1.2960342	2.6209112	2.7552722	1.9890712	2.4587002	2.1422262	2.9320772	3.3401362	2.6766152	2.7427262	2.9048682	3.4442742	2.8742322	2.6789252
ADD3	11.1716228	10.9809755	10.8783815	10.6887181	10.336864	9.9506536	11.0421984	10.5093204	10.170708	10.529621	10.828332	10.823071	10.042129	10.298809	10.684417	10.659752	11.239858	11.084388	10.800889	10.893249	9.739299	11.119057	11.062121	10.655722	10.612532	9.9446027	10.5003216	10.3874867	10.8748997	10.0011205	10.4934612	10.7283388	9.6937979	11.089813	10.893249	10.820412	10.203199	10.30908	10.219419	10.42904	9.632982	9.940451	9.139277	10.255582	10.112703	10.714566	10.769932	10.33501	10.598724
ADD3-AS1	4.251034	3.2928195	4.8073229	4.3913081	3.8861905	3.7391373	4.5435968	4.5958951	2.2669126	3.7364546	3.9405826	3.6050196	3.0665846	3.7159936	4.6015036	4.4936976	4.3617756	3.7223626	4.4773306	4.0221906	4.2911856	4.2931136	4.7103246	4.2891346	4.3146376	3.3876826	4.3915023	3.3092095	4.583209	5.1791328	4.4113849	4.4570293	3.1190585	4.0977136	4.0959586	4.3308996	4.5068476	2.9966296	4.2616576	4.1625886	3.8435786	4.6633516	4.3879906	4.1287366	4.2969476	4.8628706	4.4075296	4.4435526	5.1962496
ADGB	1.5029913	1.223857	1.5268681	1.2289963	1.2006478	1.5205281	1.1788726	1.589121	1.1446006	1.1837716	1.2780866	1.5878366	1.2764076	1.7374046	1.5866716	1.1819246	1.0763066	1.6917836	1.0834136	1.6043886	1.1732986	1.1447876	1.9907156	2.2097836	1.0831136	1.1885901	1.2276204	1.5694647	1.5254919	1.9510919	1.2251821	1.6211651	1.2416372	1.8814846	1.1252726	1.1742516	1.3166966	1.1565326	1.7387226	1.1370996	1.1250286	1.4187056	2.1009916	1.7187946	1.5723766	1.1232756	1.1847316	1.5473466	1.4076646
ADH1A	1.3928062	1.4701415	1.44761	1.4925569	1.4023926	1.5636181	2.0997985	1.4014715	1.480751	1.409713	1.512117	1.583208	2.317612	1.517279	1.330019	1.236419	1.314853	1.303473	1.350701	1.442699	1.314711	1.783017	1.426281	1.474398	1.33393	1.62408	1.3827131	1.5589196	1.4412497	1.3681806	1.4484289	1.3977336	1.4002228	1.996656	1.283091	1.56767	1.58999	1.300691	1.249659	3.116336	1.273669	1.207724	1.364631	1.260273	1.000013	1.322631	1.412181	1.326707	1.836761
ADH1B	1.3399603	1.377972	1.375137	1.4005241	2.6129038	1.3371085	1.3585232	1.3466159	1.477021	1.465503	1.525795	1.622744	2.515295	1.568417	1.373881	1.285547	1.359683	1.261548	1.381938	1.448967	1.362109	1.914032	1.434227	1.472024	2.381673	1.5030607	1.3225938	1.9962274	1.3693551	1.3176247	1.3716454	1.3471939	1.7447308	2.058776	1.314731	1.541242	1.515796	1.322621	1.283926	1.368845	1.301651	1.252255	1.473406	1.32758	1.804959	1.359941	1.573202	1.353617	1.25893
ADH1C	1.5031397	1.5632755	1.5065425	1.5610923	1.7325729	1.5541323	1.6499542	1.5098728	0.6279532	2.5953542	0.6043662	2.8071962	0.6958732	3.1255852	1.8935422	1.7670762	1.7590332	1.8245672	2.5461952	2.1860982	1.6295472	2.1675112	1.9302722	0.6064482	1.9282722	2.1800664	2.4081176	1.5558021	2.6608562	3.1767493	1.5439376	1.9509912	3.3421299	2.3171382	1.4546502	0.6404752	2.2835742	0.7325612	3.0453872	2.3722602	3.0585532	1.7237822	3.6608052	2.6485622	2.2114392	0.6258732	0.7309462	3.0601582	2.6834512
ADH4	2.6148309	1.0746709	1.1259397	1.9063583	1.2888127	1.022688	1.3630638	1.7555312	1.2471829	1.2276179	1.2697519	1.2471169	1.2226309	1.2271109	1.1737079	1.5988719	2.5115179	1.3509299	1.2165809	2.2899609	1.2264069	3.4586139	1.2133349	1.2408169	1.2269139	1.1122335	2.257925	2.3538683	1.1119154	1.1016213	1.0901715	1.9689061	1.0933655	1.2957989	1.5664549	2.4211299	1.2525909	1.2428789	1.4829079	1.2295879	1.1731569	1.2919189	1.1992039	1.1389349	1.2002869	2.2901459	1.2121599	1.6725919	2.3577449
ADH5	6.7767747	6.5575311	6.830312	6.4179956	5.9244293	5.9656497	6.6542681	6.2760787	6.1128875	6.5462885	6.7675345	6.4898725	4.9025315	5.7384135	6.5000145	6.3890615	6.8207115	6.9300035	6.4466855	6.7812895	5.2367475	6.2204835	6.4048775	6.2055415	6.1171655	5.3101141	6.2780756	6.0122831	6.7494368	5.212833	6.1293852	6.3346964	5.2510251	6.8335065	6.6683775	6.7434525	5.9141565	5.8235835	5.9838475	5.8679085	5.7771025	5.6049685	5.5464565	6.2039625	5.9296915	6.1142135	6.2008135	5.7148935	6.0600195
ADH6	1.1423392	1.1046345	1.1409198	1.1105316	1.1176986	1.0889075	1.1322421	1.128436	0.9404861	1.5082881	1.6353391	0.9508991	1.7088411	0.9484471	0.9307791	0.8979491	0.9445991	1.2169991	0.9405711	0.9241211	0.9274451	1.0067561	0.9883771	0.9533511	0.9659771	1.3684289	1.1249949	1.1318167	1.1224509	1.1226803	1.1207361	1.1399187	1.1723603	0.9668251	1.4280951	0.9172711	0.9243521	0.9355291	1.6039171	0.9551221	0.9181391	0.9286971	3.9589451	0.9395441	1.0696301	0.9478471	0.9558661	0.9552111	0.9345821
ADH7	1.2879116	1.3711899	1.3391719	1.4703902	1.7633307	1.3302318	1.3174662	1.3145856	1.474228	1.486659	1.639726	1.568427	2.074534	1.61204	1.301716	1.350053	1.272912	1.270435	1.52187	1.375359	1.452311	1.499219	1.360693	1.392721	1.891598	2.1984045	1.3206431	2.2714862	1.4380087	1.3024344	1.7550083	1.2901264	1.3894895	1.950181	1.332953	1.622874	1.700099	2.001589	1.302567	1.405368	1.435337	1.494871	1.612807	1.308939	1.309284	1.299853	1.483506	1.996309	1.271772
ADHFE1	5.5427337	5.282787	5.8981758	5.1330293	5.3411426	4.9127106	5.9817043	5.4610895	4.8561165	5.6040835	5.9002535	5.4449505	4.6829805	4.9383475	5.1160375	5.1320065	5.3147085	5.4870385	5.0183535	5.5190855	4.2802465	5.8641365	5.5160285	5.4230565	6.1192615	4.4812857	5.3998879	5.0153182	5.6523924	4.9079384	4.344873	5.0181406	4.0454732	5.4555895	5.1205335	5.7972895	3.7724785	4.9427925	4.6003505	5.0733675	4.2813745	4.5314105	3.3385005	5.2509125	5.3958275	5.5674315	5.8364145	5.2317115	5.5441935
ADI1	7.5100232	7.4926162	7.5751208	7.8819995	7.3562955	7.4291524	7.7860109	7.3674136	7.672643	7.32016	7.43803	7.134756	7.15396	7.330768	7.414093	7.736391	7.581205	7.612343	7.632277	7.745301	7.434126	7.852857	7.702188	7.627049	7.645676	7.614384	7.5150033	7.2789933	7.7529252	6.4476603	7.7488206	7.860958	7.4988374	7.442219	7.563	7.55422	7.684612	7.269359	7.617272	7.778086	7.206726	7.448375	6.657584	7.534159	7.368491	7.800446	7.506877	7.721956	7.614287
ADIG	1.0365751	1.0763912	1.0510022	1.0936967	1.0491511	1.0375017	1.0576842	3.7682261	1.190685	1.162942	3.582368	1.145647	1.166947	1.169314	1.145689	1.185253	1.131556	1.131882	1.142342	1.156468	1.16258	1.128553	1.114024	1.173695	1.117671	1.0259618	1.0870991	1.0359717	1.0943042	1.0636634	1.0510511	1.002311	1.1081402	1.163956	1.142295	1.201746	1.243999	1.18708	1.146977	1.151397	1.1493	1.152264	1.212864	1.148967	1.16258	1.109394	1.141884	1.135299	1.124205
ADIPOQ	4.6874013	0.9882904	0.9794957	1.0139721	0.9724821	0.9427631	0.9826578	0.9780693	1.250596	1.212406	1.250961	1.240276	1.246205	1.217815	1.21004	1.65588	1.204671	2.294946	1.205485	2.143341	1.21885	1.198926	1.204714	1.237824	1.208986	0.9699541	1.200617	0.9334216	0.9965447	1.071444	0.9666576	5.3959638	1.0333828	1.252431	2.789178	1.23263	1.254674	2.260752	2.599304	2.179721	1.196701	2.835773	1.246362	1.221752	1.106159	1.212921	1.228161	1.245106	1.902021
ADIPOQ-AS1	1.7729935	1.5554948	2.0345351	1.7489284	2.5813707	2.6871898	1.8865929	2.0419253	2.4192105	1.8817645	1.6310975	2.5243275	1.4915815	2.2098965	1.7839645	2.4272895	1.4757655	1.5181405	2.4868755	1.8006845	2.8039245	2.1069275	1.8883415	1.7050145	1.7078135	2.120989	2.0389879	1.3220048	1.7014354	2.7109057	2.2367747	1.6232171	2.1210411	1.7773735	2.4678985	2.2155365	2.5096265	2.5454245	1.8646305	1.8207395	1.5016595	1.7181925	1.8585875	1.8281915	1.7767555	2.0005565	2.4271395	2.4204425	1.9602765
ADIPOR1	9.6755998	9.6985149	9.3501108	9.3660612	10.7157287	10.6394823	9.0059066	9.8643867	11.2700624	8.4719884	9.1242114	9.7755244	11.8146854	11.3809024	9.5377474	10.4182164	8.6923694	9.3778944	10.1865834	8.9968054	11.7435834	9.5056014	9.4011944	12.0856514	10.2197394	11.1061505	10.1761491	10.0605065	9.2600271	10.1984218	10.8643121	9.4467498	11.3140832	9.1878534	9.3494214	8.2294874	11.1360614	11.2955514	10.2959254	10.8622824	9.3434044	9.3408374	11.3356644	9.4040484	10.8104934	10.4507574	9.3056644	10.8928804	8.8028024
ADIPOR2	8.0886274	8.0812953	8.3282403	7.9542344	7.9714408	8.0107312	8.1676188	8.0995335	7.2712728	8.1592718	8.0974358	7.7122108	7.5017948	7.7895348	8.0703938	7.9508078	8.2450748	7.8732708	7.8504138	7.9412658	7.2542118	8.5596368	8.5547678	8.4231548	8.9370298	8.0318563	7.738172	8.2583007	8.5066812	8.1106901	7.9929762	8.0271028	7.6927937	7.6876438	7.9074638	7.8683138	7.5427278	7.4760918	8.2566958	8.0144948	8.2896148	8.2263138	7.4886618	8.3373868	7.7486438	8.8351808	8.7211598	8.5162178	8.6545128
ADIRF	2.0960627	2.2028248	1.4701511	1.9572435	0.6556819	2.7363074	2.9561963	1.0611875	1.5042145	5.4385935	1.4970415	1.5023565	1.4622875	1.4767565	2.2142755	1.4299905	1.4087765	2.9531515	1.5038675	1.4711575	1.4803985	1.5198675	2.7167095	1.4651195	2.7823695	2.8971785	0.6539346	3.3365383	1.9968791	3.4475808	0.645367	0.9591338	2.3622165	3.1707435	1.4651545	1.4692085	1.4856675	1.4900345	1.8552995	1.4965235	1.4401335	1.4831585	1.4859245	1.4229245	1.6490115	3.4880185	3.4735875	2.8049255	1.4462245
ADIRF-AS1	3.0287198	1.8479241	0.8238494	2.4303046	0.8316704	0.9361958	2.52346	0.8255182	1.1394342	1.8288772	1.1363282	1.1522512	1.1824212	1.1633562	1.1707132	1.1664282	1.5013652	2.5368792	1.1602212	1.1530092	1.1424072	1.1875002	2.0463632	1.1436372	2.6074892	0.8526327	1.5990162	0.845651	2.1992887	1.1457905	2.4503244	1.1458778	0.8176209	1.1586052	1.1378852	1.1506852	1.1258632	1.1213752	1.1340342	1.1452732	1.1511502	1.1427042	1.1564702	1.7830232	3.0309682	3.1311742	2.3616902	1.1787092	2.7612242
ADK	7.9977467	7.8575321	7.0340368	7.3462994	6.6965257	7.278097	7.3662048	7.0305374	6.8604305	6.8964475	7.0940005	6.9587885	6.1185845	6.4341425	7.6833335	7.5952875	7.5292625	8.3021705	7.2278295	7.5310735	5.9073435	7.5685485	7.3493405	7.2507695	7.9253415	6.6653847	7.1909151	7.5882286	7.378764	5.9812261	7.048367	7.3251652	6.6179902	7.4143735	7.2663755	7.4705655	6.4322565	7.3106375	7.3857745	6.9780295	7.4309235	7.7835395	6.6893855	7.3034285	6.7977125	7.0744895	6.9673155	6.4427725	7.0243505
ADM	8.9234922	9.5931275	9.5116143	11.1153344	11.31721	10.6006791	8.6758567	9.2816995	10.5878679	10.8771349	10.1325079	9.8753349	10.6864229	9.9397669	11.0108699	9.7645509	11.0638009	9.4071349	10.8866539	9.9941069	11.8737089	9.9002049	10.4027829	10.9558069	9.8049039	11.6370922	10.7740939	11.7223767	10.0380994	11.8843218	11.5630554	10.6703855	11.0298554	10.0312879	11.1056659	10.2787549	10.9718139	10.4601859	10.8843539	10.3693479	12.4871029	9.6527789	9.7705939	9.2929129	10.4480609	10.3216909	11.0199579	11.5754059	11.7992259
ADM2	5.1857898	5.0047171	4.9803903	4.902774	5.687359	5.2502569	5.4259644	4.946827	5.9819341	5.1025131	4.9066161	5.2116711	6.4253701	5.7233781	4.8014661	5.3149201	4.7356111	4.3391571	5.3988031	4.8104551	6.7786921	4.5821741	4.7283711	4.7039651	4.8108041	5.5080058	4.9869933	5.072269	4.6685982	5.5111082	5.5920204	4.9623207	5.6220462	5.1874501	5.1285171	4.8203471	5.8435111	5.6856401	5.4995691	5.5488121	5.2384041	5.2297871	6.1357061	4.6044651	5.7040641	4.8069551	4.8109371	4.8226881	4.6339731
ADM5	1.34957	1.4820885	1.4393373	1.5977119	1.4340236	2.263178	1.3742764	1.3999966	1.5741649	1.6514339	1.9329629	1.5726509	2.2203469	1.8636819	1.3010459	1.4374399	1.2118949	1.2605309	1.3042019	1.4056949	1.5850169	1.4421409	1.3327929	1.4444849	1.2641929	1.4416509	1.4882907	1.412328	1.6877283	1.3928222	1.514231	1.3393031	1.5774569	2.0966459	1.3968489	1.7994059	2.1152869	1.5497379	1.3243079	1.4768799	1.3648649	1.4203569	1.9707709	1.3296379	1.0615179	1.4776289	1.4146019	1.2784799	1.2808409
ADNP	8.999559	8.8899095	8.9616158	8.8816733	8.6200014	8.437532	8.9921669	8.8013777	8.0958255	8.5871895	8.8799165	8.8037595	8.1886045	8.4867355	8.9261255	8.7015675	8.8854975	8.8276485	8.6620225	8.8179115	7.9352335	9.1334385	9.1138155	8.8869765	9.0429745	8.5253377	8.6276675	8.4487905	8.8054726	8.304393	8.5924939	8.8602808	8.0964288	8.9128055	8.7002655	8.8307415	8.2117395	8.5305305	8.5176975	8.7107805	8.1835225	8.4728805	8.2026855	8.7760605	8.4510895	8.9438485	9.1631845	8.6974705	9.0035035
ADNP-AS1	4.6126149	4.6019594	4.82183	4.5656742	4.3617923	4.2332754	4.7577586	4.8725163	4.2067796	4.6905206	4.6607886	4.5512896	4.4965826	3.9003466	4.1738596	4.5486816	5.1819446	4.6065186	4.4808256	4.8113486	4.1018036	4.9445466	4.8933016	4.9340136	4.6644256	4.3323121	4.5717722	4.2885714	4.5752269	4.5901906	4.5681352	4.8394438	3.3341185	4.5281336	4.0957846	4.2573586	3.5304686	3.5378806	4.6869836	4.4521006	4.7302936	3.9969446	4.1091736	4.7701876	4.1817636	4.8334826	5.0934306	4.5785666	4.8230146
ADNP2	5.0822376	5.2601155	5.1523078	5.2369006	4.8040835	5.0671135	5.1523078	4.7026317	4.8832965	5.2071675	5.5910925	5.1208745	3.9398445	4.0670305	5.1369295	4.6734735	5.0752385	5.4322505	5.3416745	5.0132035	3.9280535	5.3386135	5.3569155	5.3729975	5.3434365	5.1156725	4.9354567	4.6817168	5.1513379	4.5445823	4.7765194	5.2263913	5.083193	4.8404855	5.1003825	5.7115155	5.7128015	4.7996895	4.6298085	4.5670975	4.5799915	5.0366395	3.1825605	4.9779245	4.6139625	5.5654215	5.7429675	5.2478725	5.5865765
ADO	5.6527159	4.9110507	5.4253104	5.1271513	4.0605341	4.7110235	5.3205664	5.0553054	4.8842648	4.9391958	5.3986078	4.8250858	3.6885418	4.7401628	5.4304288	5.2310968	5.7923738	5.8856418	5.1899038	5.3335918	3.7965898	5.2362298	5.1658998	4.6680308	4.4640268	4.6186451	4.754094	5.1977492	5.4686887	3.9826622	4.8091252	5.3334586	4.526687	5.3853448	5.4567048	4.8953138	4.7258568	4.8864488	4.2991608	5.0882908	5.0337088	4.7774598	4.4158638	5.2085068	4.9789198	4.8069298	4.6290388	4.9676408	4.8222118
ADORA1	3.0993224	4.409634	3.5404411	3.2731994	4.9015969	4.4700912	2.6283841	3.8272106	6.7103605	2.4964265	2.4464145	4.4375835	7.2761255	6.4839105	4.4192495	5.2685185	2.6374015	4.1586155	5.3641055	3.1094965	7.3518705	2.5837115	1.8831515	2.3070405	2.8058835	3.3578798	3.539379	4.5552056	5.8042475	2.9456179	5.4524467	4.2073323	5.4336931	3.2291015	3.7664015	0.8819435	5.9906335	5.8753035	5.3218175	5.2302095	3.2322105	3.6992225	8.1697095	3.0330345	4.6855485	3.5077105	0.9825925	4.4280735	2.0237945
ADORA2A	4.0891211	4.1015038	3.8219063	3.9415703	4.0034669	4.5692668	4.4590299	3.7494234	3.4753639	3.9452439	2.7997019	3.9267029	1.8640389	3.8091299	3.7742669	4.6105459	3.9529279	4.7080199	4.1461499	3.5674969	4.3259369	4.7925949	4.8449569	4.6497319	4.7317059	4.2421752	3.948598	3.4765908	3.9395579	3.9809278	4.062389	3.8016072	4.0601795	3.8645519	4.1982409	3.8695279	3.5512529	1.7510969	3.7135259	4.0961359	4.0877769	4.7103599	3.1823419	4.0795039	2.7792989	5.1519719	5.2158809	4.5481479	5.0785279
ADORA2A-AS1	3.8748926	4.0471894	3.8805474	3.9483656	5.0610214	5.0075231	3.2439494	4.2460759	5.9454175	3.6721415	4.2504595	4.2281485	5.7875215	5.2485475	4.4045625	5.4648945	3.5414125	3.9943815	4.7245775	4.1295305	5.7796525	2.7061795	3.2039285	3.6733085	3.2301615	4.5137124	4.0563248	4.401438	3.7349527	4.720826	4.9579733	3.9718763	5.3411334	4.1585555	4.3296185	3.5832585	5.7014665	5.3442315	4.3880035	4.8036325	4.6207235	4.3532405	5.6545385	4.2285175	5.4520255	3.0887825	2.6885525	4.0050915	2.7090605
ADORA2B	4.560946	4.6352548	4.6682377	5.1201098	4.3276433	4.8566595	4.8834015	5.092029	4.1629743	4.5622253	5.1954743	4.4724643	5.2011633	4.1031953	4.7804753	4.3708333	4.5723133	5.4916363	3.2653913	4.7211873	3.9940793	5.1107353	5.6632623	4.9745483	5.3102593	4.7017828	5.1624832	4.2666479	5.1844461	3.5737986	4.3325015	5.223247	4.1311129	4.1952083	4.0981933	4.5531723	4.7198813	4.9975543	4.0776133	4.4999723	3.6864303	5.5675733	3.7687403	5.7093193	3.9552183	5.0557723	5.2627463	4.7035663	5.0607943
ADORA3	0.8877222	3.6747745	0.892019	3.006533	3.183359	4.1444791	3.372921	3.8585097	3.2680372	2.6878902	3.0253722	1.6457412	2.0765142	1.6109692	2.2829892	2.9315402	2.9083032	4.5901412	2.3816112	4.6350392	1.5597932	4.8846882	4.2480542	4.8265302	4.5223732	3.5728106	4.1331678	3.0328509	4.7415857	2.3817188	3.468902	3.6337562	2.3441485	1.7514572	1.5536722	1.5847232	1.5477862	1.5251382	3.8097982	3.7015962	3.4470872	3.7749102	1.5710052	4.5970722	2.1164982	4.3929602	3.6732322	4.2463532	5.1714552
ADPGK	7.3316101	7.1816215	7.158389	7.4018484	7.0702242	6.6839911	7.3168092	7.4502554	6.3508506	7.8093436	7.3916506	7.4006656	6.6119136	7.0492016	7.2491476	6.6974386	7.3272926	7.0271556	6.8886476	7.2107256	6.3783266	8.2261436	8.0836346	7.8790716	7.8933906	7.2218349	7.518279	8.0041077	7.5939118	7.7054754	7.1123052	7.4794721	6.8540148	7.1528906	7.3292566	7.4831216	6.6024096	6.8650356	7.3421426	7.1745786	7.5880536	6.9572346	6.0125206	7.2109916	6.7732696	8.0968996	8.2653156	8.1471666	8.4517766
ADPGK-AS1	1.4650975	1.2015222	1.1900692	1.2038401	1.1878005	1.2031295	1.3170898	1.535895	1.0364629	1.0093079	1.2206319	1.0332469	1.0706289	1.0296409	1.0332909	1.0277259	1.0412929	1.0681299	3.4827079	1.0222859	1.0147759	1.0220929	0.9820669	1.9918959	1.3356589	1.1825292	1.1825561	1.1644426	1.2058639	1.1736172	1.5960715	1.4197595	1.2014301	1.0528109	0.9995309	1.9658949	1.0507509	1.0049249	0.9980609	1.5239759	1.5429099	1.8602659	1.0406839	1.0053989	1.3787899	1.3276019	1.2990129	1.5575719	1.1221429
ADPRH	6.4038441	6.2884555	6.8155515	6.542006	5.9268751	6.0573188	6.6216119	6.4793821	5.3256518	7.0615468	6.8444638	5.9300138	5.5225788	5.7464498	7.1874958	6.5606858	7.1463558	7.2837718	6.0901528	6.7174978	5.1273908	6.4977568	6.4940358	5.9748868	6.1209958	6.5326697	6.5650789	7.216148	6.7139124	5.6376029	6.4890848	6.8578902	6.196666	7.0932268	6.4716968	6.8290698	5.8254238	5.9207878	6.1554328	6.1376028	8.1734978	7.4983678	6.2776728	7.3541908	6.3757298	6.1564228	6.2464958	6.6646598	6.3707668
ADPRHL1	2.2948595	1.0002167	3.0516025	1.0151553	1.0538594	1.4045791	2.6338685	1.6046425	1.5000889	1.5107619	3.6565249	2.5810769	1.5052259	1.5099249	1.4177379	1.4772359	1.3596519	1.3783769	1.4793109	2.7682259	1.4929379	1.4582839	1.4481249	2.7214819	2.8813779	1.9073845	1.9679092	1.1524227	1.0446111	2.661948	2.6204595	1.2621747	1.6279022	1.5674149	1.8419379	1.5214859	1.5726979	1.5163009	1.4540779	1.4846109	1.4409849	1.5119499	1.5405039	1.4124419	1.5280179	2.7218169	1.4761409	1.4007709	1.4018139
ADPRHL2	6.1604765	6.1105476	6.176315	6.4944929	6.1497684	6.1514852	6.4992182	6.3050246	5.828581	6.314547	6.095134	5.9934	5.71907	5.954768	6.137261	5.916106	6.044743	6.299368	6.392659	5.97556	5.894813	7.13582	7.187947	6.993545	7.065135	6.4402098	6.2019559	7.2868917	6.5229182	5.7782339	6.3701447	6.1884469	6.3611717	5.67384	6.243088	5.784438	5.604152	5.381383	6.039893	6.102837	7.167133	6.116967	6.066513	6.257788	5.460092	7.514536	7.233688	7.251243	7.182325
ADPRM	7.5901351	7.6317571	6.4026017	6.7053548	6.4781091	5.7655711	7.2143698	6.5946201	5.8683817	6.7587867	7.2854817	7.5030947	5.9073407	6.5540227	6.5859327	6.9187557	6.8877007	7.1374047	6.2173997	7.0088447	5.6421327	7.2427447	7.1167727	7.2931457	7.1487737	6.3976697	6.8914016	6.9492492	6.9054327	5.7990898	6.930825	6.9945404	6.1673851	6.8422317	7.0107347	6.8895067	6.1261687	6.5161147	6.6825787	6.4520487	6.2002307	6.6083637	5.4609507	5.9277727	6.6023107	7.3239347	7.7191267	6.7194517	6.9587817
ADRA1A	4.0043898	3.9727398	4.5076434	3.9595152	4.7087059	5.0766513	3.989877	4.3926473	5.7463479	3.4790869	4.9223669	4.3496049	5.2828039	5.1366069	4.3617379	4.2279959	4.1671699	3.8660999	5.2057159	3.9585139	5.8991929	3.6319609	3.3622669	3.7029989	3.7583539	5.0321073	4.0871097	4.6602589	3.4982454	4.3419418	4.5331311	3.9156799	4.483435	3.5684049	4.0003959	3.5727859	4.8597029	5.8260419	5.3678279	4.5555729	4.0869899	3.7961409	5.5033879	4.2081819	4.2906679	3.6751369	3.5756409	3.8233499	3.6844849
ADRA1B	1.4597447	2.9879961	1.0952232	1.0575241	1.2184415	1.0969885	1.0886803	1.0851739	1.2767621	1.3318161	1.3520131	1.3238431	1.4867451	1.3622291	1.3337601	1.2902441	1.3803191	1.3298561	1.2751551	1.2946611	1.3129811	1.4197341	1.3934521	1.3511081	1.3622131	1.1372364	1.1004204	1.0857241	1.858097	1.0648501	1.0815556	1.0755819	2.4028784	1.3446361	1.3047111	1.3326771	1.3350121	1.3005051	1.5751001	2.3046661	1.3125871	1.3119251	1.3365201	1.3984631	1.1191281	1.3166341	1.4053941	1.3730021	1.2973451
ADRA1D	1.4149462	1.5630606	1.5091878	1.7408314	1.4951825	1.4570068	1.455671	1.4728113	1.5654661	1.6199331	1.9331611	1.6703051	2.1121571	1.8312791	1.2373831	1.3927971	1.1666001	1.2676531	2.3630671	1.3996141	1.5721601	1.2892591	1.2767051	1.4021001	1.2263211	1.5331791	1.5336443	1.7376511	1.747208	1.5480665	1.5557606	1.4047907	1.6467236	2.2100351	1.3438981	1.8790441	2.1090551	1.5367451	1.2798631	1.4528511	1.3105981	1.3695321	1.9277811	1.2606041	1.6561371	2.1524831	1.2844901	1.2139341	1.2297331
ADRA2A	1.1122628	1.1660948	1.846251	2.68753	2.3734057	2.1021838	1.151793	1.5621098	2.9056303	1.5239383	1.6769183	1.4570123	1.5555343	1.5642423	2.2539163	2.5464683	1.3962353	1.8674903	1.4079333	1.4080563	2.3324713	1.4181103	2.2813413	1.8915093	2.4669063	2.686379	1.1870989	2.8030691	1.22686	3.2510305	1.1850248	2.167163	2.6763403	1.7056593	1.4287573	1.5032913	1.7388783	1.5368743	1.4146023	2.0467643	1.3934033	1.4583133	1.6724293	3.0222003	1.3271613	3.1914313	2.9618833	3.1779753	2.3316403
ADRA2B	1.3006813	1.3723434	1.3537544	1.4318119	1.3551264	1.3510375	1.3119541	1.3385871	1.4127097	1.5532897	1.7792977	1.4034417	1.9623967	1.7263267	1.2876817	1.4033537	1.1968887	1.2595397	1.2783207	1.3117707	1.4862147	1.3849077	1.3307677	1.3680527	1.2530787	1.3504661	1.4109493	1.3389937	1.5170511	2.2303556	1.4378811	1.2901802	1.4550855	1.6649357	1.3588317	1.5329537	1.8696317	1.4416627	1.3149607	1.3899877	1.3374287	1.3996487	1.8381367	1.3217257	1.0553217	1.3464037	1.4570167	1.2882277	1.2803577
ADRA2C	2.0335139	1.6552383	2.130303	2.510313	2.3657617	3.0057965	0.7274865	2.3459694	1.3669033	2.8864273	1.3680113	3.0266273	1.3679013	1.3683753	2.6710263	2.0432843	2.9989203	2.1274173	2.3458003	1.5635343	2.0322173	1.4308533	3.0758613	2.9776573	2.3260423	2.3381002	2.4765305	2.7979158	1.7658726	2.8026982	2.1849707	1.911466	2.6025595	2.7555943	1.3482123	1.3368313	3.2912843	1.3626123	1.5508723	1.9024773	2.1017703	2.5730463	1.3279933	2.8580933	1.9464783	2.3558783	3.6072193	3.0833973	2.8730933
ADRB1	4.3627786	3.3224929	5.0007167	4.3604813	3.1825252	3.3335303	4.2302296	2.5822911	4.3213413	2.9745813	4.9649233	2.8040363	3.0396923	3.2216683	3.4755323	3.5435983	5.2157553	4.4250253	3.7937033	2.6939073	1.3004643	3.4325503	5.3840153	3.6974663	4.2417763	3.0603642	3.5189146	4.7324073	5.2979886	3.3771863	4.3416875	4.4013794	3.1583184	5.1343253	3.8683963	6.4365723	1.2851213	5.1278143	3.5498233	3.2353593	4.1247753	4.8372753	4.5491073	4.2598763	1.6280103	3.3430693	5.1969003	4.1727683	4.6902223
ADRB2	10.4223785	10.0762007	11.433738	10.0566797	9.7897354	9.7491151	10.7975379	10.516168	8.9349704	10.3912814	10.7827744	10.2221754	9.2519944	9.8780594	10.2736124	9.3490764	11.0144184	10.9631754	10.6199084	10.8041954	8.2809224	10.3278794	10.3221134	9.5880134	10.4888144	9.3531627	10.2726233	10.2456394	10.9996131	9.7978239	9.2891426	10.2266213	8.9158985	10.8321214	11.0368544	11.3444024	9.4138434	9.7723364	9.2217784	9.2824734	10.4117484	10.5616864	9.7707904	10.8133614	9.8914254	10.1456284	10.2448234	9.9123014	10.1298414
ADRB3	3.9174302	3.5967164	3.8289324	3.4656982	5.4283474	5.7373709	3.3160819	4.651553	5.8392762	3.8266922	3.9628802	4.8387922	7.2817552	6.8679342	3.8331752	5.9224962	2.9489032	4.2642292	5.5629242	3.9246752	7.8776262	2.8316732	3.3435972	4.5976742	3.7809552	4.3192025	4.5973266	4.5891739	4.3250862	6.134056	5.680409	4.4901022	7.4108178	3.2299732	4.2468082	0.7821382	6.4574342	6.3929692	5.5131362	6.3207842	4.8134732	4.3051252	7.5482182	4.5616262	5.6025602	3.6321492	3.3165942	5.0018002	2.9029772
ADRBK1	11.9527429	11.9623838	12.0866609	12.1474947	12.2153883	12.1198443	12.0866609	12.1994687	11.4673567	12.4201577	12.0237197	12.5471887	11.8406907	11.9837157	12.3806447	11.9874177	12.4949417	12.0842087	12.0023367	12.2957677	11.2256227	12.1373477	11.8810477	11.2501237	11.7266497	12.3024911	12.0821512	11.8719482	12.1213046	12.7511147	11.9018393	12.1955017	11.5727351	12.1809127	12.2890347	12.6792677	11.8951257	11.6829867	12.5281147	12.1075087	12.5420807	12.9104107	11.6169027	12.7301987	11.9351847	11.9563707	11.9618667	11.9506607	12.2358867
ADRBK2	10.7395303	10.4157527	10.159985	10.7024852	10.0415803	9.8681114	10.3926459	10.5702382	9.2946018	10.8072228	10.8509008	9.9906678	9.2626268	9.5578778	10.7827258	10.1498928	10.5710578	10.6879488	9.7716688	10.4312128	9.0867008	10.4681748	10.6390788	10.4984308	10.3366698	10.3458397	10.649675	10.2082257	10.3398775	8.9976839	10.2719086	10.4654811	9.9924755	10.8006258	10.2792838	10.6015348	9.8557788	10.2556008	10.0764088	10.2605588	10.3509608	10.6485158	9.8193268	10.8232068	10.2804008	10.0822838	10.5344828	10.0989978	10.4326288
ADRM1	7.2386279	7.5217501	7.164348	7.3216578	7.3835617	7.7163966	7.6307318	7.3960805	6.9403922	7.2187282	7.0365652	7.2387242	7.1091252	7.3828492	7.1769652	7.0378292	7.1338812	7.1615232	7.1385252	6.8329122	6.9092242	7.8738922	7.8851612	7.7584592	7.9228622	7.5201357	7.0065687	7.4758877	7.3605741	7.4428815	7.3878568	7.2669299	7.1709207	6.7402982	7.1691462	7.0481892	6.6934252	6.8876972	7.5731032	7.3905642	7.7262142	7.5958862	7.6683112	7.3073952	6.9810312	8.1797672	7.8733132	8.0934312	8.0918792
ADSL	6.7862213	6.7202423	6.3541778	6.6947946	5.9481132	6.3833502	6.9009308	6.4386524	5.2406812	6.5864762	6.6347432	6.6736762	5.6655792	5.7657652	6.2719842	6.1235622	6.5459982	6.7686972	6.2403932	6.4657442	4.7825442	7.2332162	7.2578022	6.9451852	7.0611852	6.0815206	6.532853	6.5252477	6.960716	4.9143601	6.418777	6.637377	5.6046928	6.5545512	6.2887932	6.3002512	5.5469962	5.8815912	6.5195142	6.3096932	5.8705402	6.2178552	5.3681532	6.1744822	5.6553492	6.9754562	6.9348252	6.9904722	7.2344922
ADSS	8.1493397	7.8324068	8.0889991	7.917849	7.5314606	7.5470928	8.2390592	7.997768	7.6587078	8.0447918	7.8922488	7.5902498	6.8985528	7.3660368	7.9629948	7.8461718	7.6086238	8.0735428	8.0966248	8.0685838	7.0559098	8.5631858	8.4813958	8.5698378	8.1483608	7.80168	7.5491484	7.9599737	8.1702963	6.6155315	8.084909	8.2626333	6.9799631	7.8919428	7.9392458	8.0256548	6.9983538	7.6543688	7.5136498	7.8146728	7.4517898	7.6862288	6.8527048	8.0265778	7.1316008	8.1486138	8.2814268	7.6890788	7.9652398
ADSSL1	4.9103466	4.9588359	4.7342331	4.8523511	3.9244781	4.2914909	5.1160503	4.9013418	3.20739	4.524491	4.873182	4.847557	1.472559	3.796625	4.108506	4.796811	5.077578	4.989969	3.96292	4.209016	2.164785	5.176625	5.165096	5.018665	5.296779	4.7761024	4.7805247	3.5860303	5.0262889	2.7844461	5.0058915	4.5692756	3.9786504	4.505995	4.738759	4.15311	5.03304	4.831534	4.853233	4.29077	4.379476	5.014444	3.78073	4.507621	3.923564	5.329515	5.453662	5.093401	5.430953
ADTRP	4.7844402	4.613145	1.4643618	3.7682667	4.1200704	3.1361955	4.235556	3.605817	3.5430934	3.5085634	1.5379184	4.1076954	2.2143954	1.4859234	2.4755204	4.8310074	4.5558874	4.4722204	3.8582384	4.8053094	2.9040624	2.4206514	4.8122374	4.7858554	3.4193624	3.81139	5.8939581	3.2373664	1.5145942	1.0299948	4.5694539	5.1828521	3.2778935	4.3873774	2.8806524	4.3567054	3.8206384	3.5683814	3.2957324	3.5286424	3.8855874	4.2469254	2.1975634	3.4271104	3.0804464	4.8358364	5.7919624	1.8724144	4.5626844
AEBP1	6.1577769	6.0773599	5.2830541	5.6111066	5.3736626	4.5940224	5.8151855	5.7734264	4.5938757	5.5844777	6.2360547	5.9985527	1.4685827	4.9279497	5.4641647	5.8027467	5.4440917	5.0859117	4.3359277	5.3679047	3.5083507	6.2358217	6.1336567	5.6780707	5.6719317	5.756446	5.2622103	5.1924557	4.5019908	4.1826747	5.0467033	4.9476679	4.1946888	5.6074507	5.6729157	4.9199637	4.8548867	4.8981137	4.2836827	4.8111667	5.0731617	5.7217447	4.4071637	5.6765887	4.7338917	5.9775787	6.2310627	5.2635537	5.9070697
AEBP2	8.0433215	7.5787388	8.10422	7.8112623	7.3778082	7.3814164	7.8535764	7.6030227	7.2313892	7.6736882	8.1431822	7.8804892	6.8914722	7.1645912	7.8898802	7.6243502	7.9371332	8.0985582	8.0434642	8.1214712	6.6990082	7.6048682	7.6182582	7.4023812	7.3738672	7.0944849	7.4716214	7.3417482	8.0518953	6.5569786	7.2980678	7.7539285	6.9172043	8.1932772	8.0866962	8.1643072	7.4844162	7.7525472	7.0088782	7.3465472	6.7922852	7.1786982	7.0586752	7.6450352	7.2666722	7.2222022	7.4096142	6.9876492	7.3528522
AEN	5.2662766	4.7582718	4.6730788	5.0694751	3.8379976	3.6484305	4.9068429	4.8591775	3.0137909	5.0670879	4.6513689	5.0090249	3.5156439	3.9104379	4.5487629	4.4837889	4.4951569	4.9732699	4.3674989	4.6691279	1.3471819	4.7430489	4.6996499	4.7078699	4.7862189	3.6823527	4.1516226	4.0934376	5.2437737	1.9885129	4.1078029	4.558187	4.725071	4.4121919	4.5800109	4.4056699	3.6646049	4.4601919	4.1766779	4.0569129	4.0675339	4.3629209	4.2352549	4.3380159	4.1452599	4.7707479	5.1497999	4.5982129	4.4833059
AES	13.2108316	12.9391556	12.7244386	12.608821	12.5500428	12.3504412	12.9958754	12.5598024	11.8687792	12.6137122	12.6836882	13.0352142	11.7702742	12.1279962	12.6859282	12.8503522	12.5681722	13.0842242	12.4116132	12.5928912	11.1889852	12.7539022	12.5212532	12.4226052	12.7254712	12.2950753	12.4202745	11.9250746	12.8904395	11.493461	12.1908384	12.4202745	11.6411113	12.9499042	12.7677132	12.9002932	11.9685122	12.2947122	12.2593622	12.5002242	11.9179792	12.7631012	11.8220462	12.8597752	12.2361742	12.4693222	12.7473732	11.9406542	12.5226982
AFAP1	3.212788	2.6758737	2.7561723	2.6783711	3.3574914	3.7715694	3.0026657	1.8454978	2.3189584	2.3847124	1.7059554	3.4130974	2.4636804	1.8579484	2.1872194	2.3562354	2.3328614	3.2570814	2.8823344	1.7012144	3.8203814	2.7343124	2.3041094	4.3606064	3.5696814	4.026754	2.4639788	3.2808384	2.5207327	2.7891653	0.8054849	2.7762529	4.171093	2.6946774	2.9991324	2.8829824	4.1924204	1.6561614	2.8428234	3.4696724	3.3037664	3.0704064	2.5257754	2.9166054	3.0181274	3.5994044	3.4502184	3.4119954	3.0604464
AFAP1-AS1	1.2510434	1.2622069	1.2564685	1.2623858	1.2402476	1.2898659	1.2630284	1.2358284	1.8089931	1.1991451	2.1077921	1.2326181	1.5623971	1.2168591	1.2158921	1.1598511	1.2340811	1.1575501	1.2307421	1.1928961	1.1691401	1.4602881	1.2557561	1.2184131	1.2073821	1.3121405	1.2094852	1.289141	1.2361996	1.2004115	1.2641912	1.2620513	1.2185869	1.2713841	1.1662111	1.1845761	1.1542021	1.1416541	1.1555721	1.1913311	1.1576321	1.1515621	1.1799001	1.2006761	1.0987161	1.1798661	1.2019621	1.2135571	1.1457171
AFAP1L1	1.3904063	2.5224601	2.199213	1.106979	1.1176564	1.7151209	1.1387108	1.1251155	1.1921445	2.7379265	2.5109355	1.2171975	1.2956485	1.2358345	1.2225865	1.1553525	1.9698685	1.1879255	1.1938995	2.0881475	1.1860575	1.3019675	1.2702365	1.6491265	1.2340785	1.1872653	1.1255776	1.1436624	1.1195233	1.4413231	2.2352243	2.3636352	1.1130104	1.2388755	2.3289275	1.9892195	1.1844285	1.1817275	1.6772185	1.2121815	1.1804105	2.3274805	1.1948455	2.0954865	1.0541565	1.1983805	1.2531255	1.2453025	1.9002335
AFAP1L2	4.1981848	4.0100139	4.182041	4.0295069	3.2493764	3.8632033	4.3859754	3.7997937	4.1009873	3.4514923	3.7035723	4.5644963	3.6635363	4.0612483	3.6315733	3.8306523	4.2721553	4.6230903	4.8246713	3.8004873	3.8792083	4.5950123	4.8337983	4.6991983	5.0239633	4.2582589	4.092714	3.4843383	3.8527653	4.2570651	3.6927874	3.8616286	3.9167672	3.5326683	3.8624233	3.8328573	4.1518833	2.6903553	3.5153013	3.1600803	3.7155973	3.6724823	2.8292353	3.3695683	3.0293623	4.3699283	4.7947933	3.9838943	3.9708543
AFF1	5.8499836	5.6143303	5.3734268	5.5914702	5.6083094	5.6886219	5.5068755	5.4226014	4.7750573	6.1838543	6.4164633	5.7682953	4.8445483	4.8638083	6.0227833	5.2087843	5.6227963	5.4212653	5.6204623	5.7888023	5.9022393	6.1310563	6.2455503	6.1861613	6.2479433	6.4021053	5.8175273	7.1061639	5.6668098	7.1191253	5.7962568	5.8975218	6.2954618	5.7749693	5.9749183	6.0790973	5.9052803	5.5758233	5.9890693	5.4852633	7.6944803	6.0871463	5.2786553	5.9048163	5.7192293	6.3918353	6.3863633	6.8918983	6.5343783
AFF2	1.3862934	1.0987163	1.5866968	1.5083818	1.5605888	1.0450249	1.1326525	1.1484012	1.1109106	1.2567126	1.1686006	1.2136046	1.7786136	1.1605516	1.1168876	1.3535086	1.0767216	1.0775216	1.2233756	1.4293496	1.6693756	1.8099316	1.1636016	1.1450306	1.3917976	1.2294652	1.1624327	1.1281369	2.2701374	1.1510738	1.1225763	1.1515759	1.4607647	1.2205656	1.4269786	1.1245776	2.2038826	1.1544116	1.5694526	1.2625276	1.1096176	1.4223456	1.1136736	1.2596486	1.0235976	1.4778736	1.5293356	1.5575616	1.2459316
AFF3	5.848273	5.2578563	3.9083479	4.7702872	4.512974	3.4074092	4.6334656	4.249357	3.8132481	4.9371491	4.1304231	4.2706101	4.0121241	3.7496811	4.2663591	4.3821901	4.8730541	4.8678861	2.9173541	4.2338481	2.9483991	5.3730141	5.4695791	5.5709461	5.3086691	3.7436875	4.5894347	3.6365357	4.2679921	4.4279285	4.2325529	4.7514323	2.7506599	4.5110741	4.4253681	3.2172521	3.8575981	3.4350021	4.2476691	4.3960821	2.9594891	4.5333861	2.4361631	4.4886661	4.3546851	5.0046281	5.4444691	4.1511321	5.1750081
AFF4	6.3262732	6.1302064	6.0953361	5.9882468	5.9876545	5.4020129	6.1704549	6.0697622	5.2151127	6.2560447	6.1575617	6.1257547	5.3026227	5.6746217	6.3661457	5.8059047	5.9365007	5.9839567	6.0551547	6.0743817	5.2602987	6.6106887	6.4770257	6.3762277	6.4828067	5.9461175	6.0830725	5.9581198	6.1370737	6.4470797	5.7235701	6.2108724	5.5116295	6.0879757	5.7843327	6.1680507	5.5818617	5.4641927	5.9212277	5.9175067	6.1229897	5.9815437	5.0083297	5.9160267	5.7701097	6.4770267	6.6405297	6.3547967	6.5834977
AFG3L1P	5.2907326	5.7657218	5.685109	5.9081585	4.9713451	4.6471483	6.1682003	5.3504653	4.6787778	5.3917398	5.3164138	6.4220208	4.6156868	4.9011778	5.5791428	5.1028368	5.6607538	5.5719248	5.2862628	6.1892498	4.3437378	6.3641438	5.9925708	6.1733458	6.2998498	4.9948694	5.4555135	5.5349834	5.8360632	5.5199496	4.9483397	6.1514173	4.5868634	5.4596178	5.0759488	5.4693858	5.4028508	4.8520488	5.0435528	4.9916148	5.4071068	5.0931018	3.8868848	5.2668298	4.8360588	5.7419258	6.1872068	5.5843548	6.5557548
AFG3L2	5.9082707	5.7383477	5.7037292	5.5241559	4.7973701	5.4252328	5.7200945	5.5091061	4.8635271	5.7510281	5.9678871	5.4099511	4.5135461	5.1512521	5.3942671	5.2006661	5.5899441	5.6183311	5.4326121	5.9212901	3.4774181	5.6499501	5.6060421	5.5736101	5.7605191	5.4020715	5.3346084	5.3594395	5.3899791	4.6629062	5.005987	5.454714	4.4464103	6.0335471	5.7018861	6.1431071	4.8705391	5.2302591	5.3193941	5.2094281	4.8936681	5.3026911	3.1042451	5.6296511	5.0125591	5.5101011	5.8518321	5.4417111	5.5491701
AFM	1.1711716	1.1590592	1.1644803	1.1607873	1.1562023	1.2018099	1.1658699	1.1469562	1.0870307	1.0830027	1.0618917	1.1026467	1.1651477	1.1035067	1.0895937	1.0394317	1.1725097	1.4419837	1.1012977	1.0711777	1.0600397	1.1737167	1.1420617	1.0917857	1.1025327	1.2184544	1.1269106	1.1904137	1.1424979	1.1220993	1.1713946	1.1796375	1.1326308	1.1247307	1.0637227	3.2625277	1.0234277	1.0360827	1.0516207	1.0867707	1.0570267	1.0635037	1.0572607	1.0898017	1.1180827	1.0828567	1.0842447	1.1127337	1.0592847
AFMID	3.0782565	2.5621874	2.5175816	2.449864	1.872163	1.7919462	2.3452558	2.5639586	2.219386	2.452813	2.216712	2.357258	2.619987	2.113547	2.289994	1.985555	1.916256	2.457636	2.390599	2.765356	2.271125	2.981402	2.832712	2.333593	2.955472	2.9282669	2.5423473	2.2349756	2.2966286	1.8135287	2.3590216	2.7196426	2.9270824	2.558588	2.232021	2.97121	1.962612	1.843141	2.235614	1.999408	1.725591	2.811927	2.7962	2.32266	2.353747	2.642162	3.128854	2.553433	2.892591
AFP	1.157439	1.213428	1.5829956	1.2079051	1.5804338	1.2333307	1.1566253	1.1614757	1.1023682	1.1036892	1.0806612	1.1146512	1.1875672	1.1304742	1.1425752	1.1239332	1.2032702	1.3176502	1.1138632	1.1083682	3.0350472	1.1536812	1.0877032	1.0766382	1.0946672	1.2082211	1.1340599	1.2232738	1.1569384	1.1306087	1.2078849	1.196143	1.1471195	1.1405392	1.0736332	1.1218142	1.0833502	1.0502932	1.0555672	1.0780742	1.1029832	1.0750102	2.0749712	1.1043872	2.2183762	1.1024302	1.0810752	1.1396142	1.0533312
AFTPH	9.5887381	9.603616	9.5292758	9.7004232	9.4684632	9.4227946	9.5379747	9.4501672	9.3021914	9.7407274	9.6753374	9.7354554	9.2623024	9.4570354	9.6789504	9.5164534	9.6699004	9.6689614	9.5742234	9.6530844	9.2611994	9.4493394	9.4770884	9.4048794	9.3805914	9.4926553	9.4935755	9.3040866	9.4762868	9.661817	9.4878642	9.6189065	9.4510451	9.6644854	9.6314534	9.7423264	9.5030894	9.5144784	9.6025514	9.6160274	9.7804914	9.4526634	9.0005334	9.5438994	9.4510424	9.4122174	9.4854604	9.3851574	9.4886254
AGA	7.1722892	7.4020588	7.2178357	7.0505313	6.7794733	7.0447892	7.2702598	7.0440886	6.4696482	7.2669742	7.1614172	7.0024312	5.8579052	6.1876602	7.3242392	6.5745952	7.7213962	7.2696742	6.7672372	7.3814352	5.7715972	7.6082772	7.4223492	7.2746742	7.1990892	6.5431154	7.0311927	6.6847669	7.3938538	5.8921015	6.9585378	7.2111288	6.2622782	7.5121132	7.1404602	7.5075482	6.0577532	6.5005502	6.7839012	6.6208812	6.9812542	6.4972302	5.9458142	7.3395572	7.0159972	7.1320462	7.0130562	7.2086682	6.9888252
AGAP1	4.3186501	4.0171718	5.0473106	3.947562	4.0291211	4.1885891	4.8582287	4.3492145	2.7859494	4.1447994	5.0132844	4.4454504	3.8227454	3.8372224	3.9465314	2.5761904	4.6285904	3.6015874	5.0075594	4.9059994	2.5836544	4.6894014	4.6213074	4.4702894	4.8196574	3.2720569	2.991853	4.1348176	4.9749625	3.7329639	3.0333519	3.5558181	3.4094542	4.1950244	5.5908494	4.9616384	2.0791554	3.2142234	3.9779744	4.3396394	3.1789204	3.6225414	2.5114834	4.7059224	4.1906954	3.7508524	4.0984264	4.0330384	4.0935764
AGAP1-IT1	1.9008423	2.0360734	2.265413	2.0138314	1.9328049	2.5402831	2.8164051	3.1792307	5.0804795	2.7871175	1.0485115	2.1103045	4.7833235	4.4038645	2.0255925	3.7001405	2.3216465	1.8012215	3.3660485	2.6021435	5.3240915	1.7904725	1.3479045	2.8364935	1.9009945	2.1630372	4.2534453	3.6893032	2.0423844	4.2169413	2.9486187	3.0979459	5.3450603	3.1779585	2.8083675	2.1664345	4.6072515	3.4658195	3.1499865	3.7867555	3.3109815	2.6824685	4.0847905	0.7467195	3.8070365	1.9374825	2.0011995	3.2581275	2.2272805
AGAP11	4.6093749	4.42927	4.6791696	4.2312704	3.7153998	3.9465168	4.5283916	4.3222339	4.3308875	4.1540555	4.3024875	4.4331665	2.6601675	3.5450665	5.2134315	4.2425205	4.6694895	4.5352235	3.5454565	4.2867785	1.5054935	4.9148995	4.6679885	4.7655705	4.6380175	4.0095173	4.3736341	4.1054833	4.1703433	3.7786924	3.752625	4.0783045	3.975315	5.1103675	3.6792885	3.9116435	3.8961315	3.7762075	2.7850625	3.6819715	4.4774195	4.1705915	3.5195775	4.5569905	4.3570835	4.8161475	4.8444505	4.6037305	4.5519485
AGAP2	6.1254434	6.0085804	6.5211606	5.8778512	5.8165204	5.9439271	6.6708325	6.123223	4.9437898	6.6156378	5.8434308	5.9869968	4.3919948	4.9817128	6.7361858	6.2748438	7.1593858	6.5727408	5.6627348	6.2135438	3.8582378	6.1704278	5.9129488	5.4239098	6.0357748	6.1190908	5.7222546	5.4767875	6.0927838	6.8970027	5.6866912	5.9448139	5.0901358	6.3443958	6.1667498	6.9105198	5.3850648	4.8581338	4.9602528	5.3047518	6.7823108	7.0985118	6.7147488	7.0081638	5.4958518	6.3037188	6.4907608	6.1874518	6.7783238
AGAP2-AS1	2.3318877	2.5716922	2.9441892	3.1207445	3.1548394	3.2679772	2.250451	2.5355798	1.6588752	1.6380292	4.2326722	1.6641392	2.9267812	1.6480492	3.2660582	3.8487692	2.6440962	2.2413702	2.8612482	1.6246402	1.6369552	1.6984302	3.0262182	2.9409382	3.4917372	3.546316	2.3104211	1.9109077	3.0152933	1.4136065	2.3359009	2.0029096	3.7436618	2.5090222	3.0806142	1.6232312	2.9258452	1.6619482	1.6280322	1.6620862	2.3192532	4.1271322	4.5539412	2.8481352	2.7018802	2.0888182	3.4248872	3.7478472	3.3460632
AGAP3	7.620112	7.8459619	8.1902992	8.2417996	7.8265031	8.3863126	7.8794594	7.9431897	7.1384113	8.4657843	8.2288393	7.5520933	7.4884453	7.4197783	8.0924893	7.6664553	7.9215383	8.1516803	7.5699283	7.8672203	7.2297843	7.9480643	7.6220953	7.5586063	7.9740373	8.0545412	7.9174719	7.993351	7.889132	6.6455366	8.1034735	7.8509046	7.8836984	8.1627873	7.7368323	8.0349643	7.3227353	8.1055553	7.9247743	7.9471143	8.2989143	8.6511263	7.7077413	8.5576453	7.9027513	7.7156933	7.7832863	8.2372633	8.2041973
AGAP5	5.7977673	6.4187493	5.5116947	5.3624052	5.6204487	5.2207154	6.1381089	5.8525429	4.9497549	5.6263479	5.2995009	6.0140189	4.9015159	5.5377469	5.7190149	5.5155259	5.4088029	5.7694069	5.0630919	5.4543959	5.1214539	6.4054449	6.5962199	6.1948519	6.3612639	5.7133062	6.0739916	5.6324773	5.5511333	5.7678839	5.247404	5.7548539	4.4219289	5.3857639	5.2711939	5.9408589	4.9507029	5.4047919	5.8463289	5.6360949	4.9780559	5.6351329	3.4602869	5.5016979	5.0955459	6.4716219	6.4963309	6.1102479	6.8093189
AGAP9	7.682327	7.4715302	7.5280402	7.1283288	7.3769815	7.1112945	7.4826762	7.7165859	7.3332008	7.8128008	7.4736058	7.6320098	7.4727448	7.5711798	8.3006918	7.8188448	7.8567348	7.6003918	7.1844768	8.2257648	7.3428648	7.2797008	7.0616298	6.6899558	6.9697978	7.220411	7.8299872	7.0886863	7.215093	7.7725271	7.2401955	7.7549392	6.9069134	7.6650828	7.6154508	8.1055198	7.5566408	7.0121128	7.6838928	7.4375168	7.4514288	7.6036548	6.0644978	7.5693008	7.4003668	7.1228078	7.0082748	6.6438128	7.1992138
AGBL1	3.0642737	3.181796	2.4783181	3.2678142	3.8340977	3.9210251	2.7324537	3.1818228	4.6340174	2.7326644	2.6609394	3.0733464	5.2295974	5.2696294	3.0904344	4.1286524	2.8760774	2.9539634	3.5097784	2.6605494	4.7326194	2.6050754	2.4984004	2.9535224	2.5152804	3.2446092	3.1468465	3.303431	3.1925156	3.874474	3.4818209	3.0054428	4.5268294	2.6828914	3.2223824	2.6171464	4.1173164	3.9023744	3.6667954	3.8455404	3.2642414	3.1770444	4.6251074	3.1788424	3.9215754	2.6762174	2.3410524	3.1607174	2.3701074
AGBL1-AS1	1.2686305	1.3162671	1.3048225	1.8570646	1.2797792	1.2621724	1.2928539	1.5246769	2.0383264	1.3317014	1.3537364	1.3522034	1.7993364	1.3266484	1.3727064	1.4654814	1.1857414	1.3898504	1.3202144	1.5593524	1.2088704	1.4670254	1.2204134	1.5286954	1.1861244	1.3872121	1.2932821	1.3053705	1.322304	1.270672	1.556072	1.255451	1.4488756	1.5679744	1.1668084	1.3573474	1.3859104	1.1963684	1.5804354	1.2074464	1.1640794	1.1300564	1.3133254	1.1717404	1.4440904	1.2927414	1.9477654	1.1841234	1.2592154
AGBL2	4.8308582	5.0982929	4.9633807	4.1614531	3.9578501	3.4381586	4.6917181	4.5317224	3.9133262	4.2402142	4.0275642	4.6265402	3.0179022	3.8007772	4.1330942	4.5030762	5.1999022	5.4660462	3.3208122	4.9460552	3.2111692	5.4052802	5.4405702	5.2915362	5.4448142	3.5296534	4.6955721	4.2264105	4.6476001	2.9512893	4.3324391	4.9338517	3.0853549	4.7635162	4.9637452	4.0249962	2.3206652	4.3289692	3.9843842	3.4892222	3.3087752	3.5421592	2.6250102	4.7028472	3.6562772	4.8081032	5.2340052	3.4911662	4.8730822
AGBL3	3.4609099	3.3227782	3.107285	3.1278787	3.4747333	3.7305991	2.8618191	3.1533871	4.2096798	2.8996378	2.7416258	3.1194008	4.3072548	3.8361618	3.0111488	3.5108548	3.1833908	3.0264348	3.3818548	2.9910488	4.4760138	2.8020528	3.0845498	3.0015358	2.9097428	3.9728437	2.8519962	3.396451	2.9042704	3.2943803	3.3447292	3.1834013	3.801129	3.0068608	3.1318438	2.8719828	4.0180748	3.8642988	3.3127708	3.5810928	3.1257468	3.3559828	4.2842698	3.1973458	3.5485838	2.7472428	3.0490378	3.1124288	2.8594008
AGBL4	1.9431294	2.067842	2.4765111	2.2960684	2.5641338	2.6774331	2.0555224	2.6143238	2.6399226	2.2878206	2.1138696	2.2676306	2.7281616	3.0644606	2.4879786	2.8197646	2.3759426	1.8916866	2.5287656	2.0897466	2.9654546	2.1146546	2.0772646	1.8558106	1.7439246	2.4995647	2.2972462	2.3171073	1.9200896	2.714993	2.3538409	2.1482304	2.4842496	1.8501206	2.4782086	2.4200706	2.7613906	2.3581456	2.6828616	2.0219306	2.3804996	2.2149316	2.2889236	2.3744846	2.4232566	2.2841376	2.0622456	2.3313846	2.5972556
AGBL4-IT1	1.3377957	1.3543415	1.3757988	1.3589444	1.3435305	1.3064804	1.3255794	1.3658506	1.2055108	1.2628198	1.3791708	1.2084428	1.3024048	3.0536458	1.3760188	1.2260518	1.1519738	1.2700968	1.1527278	1.1693178	1.2629558	1.5642128	1.2327578	1.2064528	1.2486688	1.3742771	1.3677352	1.3471774	1.3849489	1.3449217	1.3562998	1.3409533	1.384413	2.3698388	1.2080148	1.2335528	1.3399458	1.2405658	1.2044738	1.2382008	1.1998388	2.0235008	1.3798918	1.1935518	1.1129458	1.2658088	1.2917568	1.1639578	1.1613188
AGBL5	2.3692519	2.8739784	1.1060429	2.2871678	1.1012936	1.021817	2.4080266	1.717489	1.2486065	1.2008955	1.2305565	1.2328755	1.2986555	1.2160925	2.8664735	2.7188425	1.6077535	2.2874295	1.1956765	1.7616755	1.2164235	2.8720945	2.8769385	3.3310995	2.4030365	1.5916902	1.5236332	1.0950435	1.7925921	1.5072711	1.1066478	2.5001246	2.8843899	1.2483395	1.9036725	1.7847945	1.2543595	1.1867345	1.1823465	1.1942975	1.1845435	1.1482475	2.1303375	1.8527475	1.0203285	2.8673965	2.6578045	1.7306405	2.0968375
AGBL5-AS1	2.5854726	2.7476842	2.9007257	2.7433673	2.2415006	2.8204436	3.0746246	3.2003421	2.6344379	1.5267579	1.5052549	2.7968399	4.2378179	2.7644259	2.7598189	2.9658259	1.5917659	2.3238289	3.3473669	1.6927669	3.5846679	2.4789409	2.5411779	2.2626599	2.6282479	2.8263169	0.7661987	1.6397786	2.6229408	2.592772	2.889828	2.9665594	2.9614855	1.5045659	2.4544829	1.5047259	3.1487429	4.0031419	1.4609119	2.8811149	2.8906589	3.1658059	4.2381659	2.3271459	2.0128379	3.2041289	2.6960519	2.9066229	2.0688659
AGER	4.5619625	4.7841323	4.7087275	5.2304003	5.9030746	4.7693336	5.0706406	5.5165388	4.1602453	5.0314213	4.7000333	4.9992143	4.5209623	4.7585703	4.9674993	5.3162513	5.2044653	4.9998803	4.5644173	4.8555953	4.7010923	6.5798233	6.7232393	6.6165413	6.4177423	5.9271959	5.598288	5.3738828	5.2506146	6.9345898	6.5310575	5.7114069	4.7897983	4.6174293	4.7471033	5.3346273	4.6607753	4.9426613	5.5944013	4.9937343	5.9307323	5.6531473	4.7636483	5.3317133	5.5744913	6.3332353	6.7893613	6.2735193	7.0562503
AGFG1	6.0741963	6.0647442	6.0745476	6.3921616	6.158059	6.2184268	6.2795997	6.2474876	5.9647622	6.6767972	6.4318652	6.0394372	5.5664812	6.0613222	6.4487252	6.3471552	6.2801182	6.3610672	6.1960912	6.3798442	5.4417762	6.3730912	6.3446212	6.4242362	6.3387822	6.4229745	5.9488367	6.142234	6.1846243	7.8366559	6.2585937	6.56352	6.0318294	6.2945312	6.3018372	6.5458452	5.7971942	6.1712872	6.5993582	6.5805142	6.5152882	6.4793922	6.2727242	6.6007912	6.3378012	6.2840852	6.5037162	6.6372112	6.4720022
AGFG2	3.8709673	4.005003	3.8794991	3.9916664	3.8302405	3.9394551	4.0116015	3.7551099	3.0516153	3.7700373	3.9828713	4.0229823	3.3531343	3.5195193	3.9537723	3.5763913	3.6912593	4.0957653	4.3429383	3.7540593	3.0347423	3.8599583	4.3821073	3.8525333	3.9399173	3.7088194	3.7004546	3.5226167	4.0839068	3.1062982	3.6986625	3.7775415	3.420676	4.1575033	3.8907253	4.1471153	3.6771393	3.6048763	3.6809363	3.4362783	3.4453313	3.8948223	3.3139853	3.7649923	3.8981193	4.0290573	3.9901593	3.5983513	3.7427273
AGGF1	8.2328685	7.7599394	8.0802627	7.9614355	7.411888	7.3352321	8.0066891	7.8110979	7.1172863	7.7267713	8.0914683	7.9355433	7.1504093	7.6152663	8.0766313	7.7987753	8.1525443	8.3847943	7.9840703	8.2616143	7.1887713	7.7867693	7.7573583	7.4660633	7.5550273	7.0973559	7.5366194	7.6961416	7.9869147	7.0632085	7.7384515	7.8562778	7.3713768	8.2543193	8.1816793	8.2106393	7.7148543	7.6084083	7.5924483	7.4466083	7.2665863	7.2886103	7.0098833	7.8228393	7.8232283	7.4563013	7.2802743	7.3529043	7.5806913
AGK	5.6343505	5.7216321	5.998224	5.5670128	5.563182	5.7194742	5.8035368	5.6728379	4.3449274	5.9349124	5.7706554	5.3770324	3.6430144	5.1813074	5.4510134	5.5022244	5.1361734	5.3856314	5.3145584	5.2500524	4.9074384	6.2048624	6.0299734	5.9276774	6.1069704	5.1523841	4.9041513	5.3690306	5.7763707	4.0418959	5.2527324	5.1858539	4.6885248	5.4687274	5.2179774	4.7186674	4.6800184	4.6876604	5.0317944	5.5009964	4.9650134	5.5594264	5.5444774	5.6886824	4.7829254	6.3102794	5.9394224	5.7578274	5.7202104
AGL	7.9129183	7.5409953	7.8198159	7.5943878	6.8784403	6.8496658	7.7297568	7.4517192	6.8774103	7.7065953	7.9157313	7.8704843	6.4692573	7.2022973	7.6078553	7.4547633	7.8711073	7.9464053	7.7390593	8.1411053	6.4632963	7.5638333	7.4350963	7.2489443	7.3031773	6.7961846	7.3026068	7.2492228	7.9164123	6.7073819	7.2816475	7.6911712	6.6299697	8.0341833	7.7248683	8.0606273	7.1690073	7.2177233	7.1649493	7.4334363	6.4249403	6.7843583	6.3834863	7.3886893	7.3234133	7.1159223	7.4749143	6.8033083	7.1016663
AGMAT	6.6027198	6.3402863	5.4176642	6.2514942	5.9258829	5.3666728	6.1311054	5.673926	5.386677	5.800754	6.071405	6.156532	4.371803	4.955962	6.105126	6.161611	6.18504	6.10977	5.348461	5.741431	4.873562	5.99762	6.267277	5.538292	5.827832	5.8844855	6.0470543	5.0426433	5.2783878	4.4672551	5.8704468	5.8250763	5.1218293	6.30507	5.718838	5.347926	5.79544	5.538855	5.683011	5.221656	5.760048	5.837546	5.645526	5.59715	5.091345	5.769835	6.160079	5.449062	5.637994
AGMO	2.7157958	1.2630095	2.7876496	1.2698388	1.2403901	1.1584551	1.214839	1.2211585	1.2918674	1.2387784	3.2939154	1.2870844	1.6531074	1.2539904	1.2819284	1.2542154	1.2902184	1.9506224	1.2575054	1.2732794	1.2564334	1.3005874	1.1769314	1.2611234	1.2502414	1.2465987	1.2204076	1.2435972	1.2358026	1.2012177	1.2508392	1.2253306	1.2241799	1.3185384	1.6842004	1.2540114	1.2935564	1.2261814	1.7349154	1.2308764	2.2225474	2.0086624	1.2758474	1.2337634	0.9968964	1.2452744	1.2085414	1.2717744	1.2031274
AGO1	8.0324417	7.9351876	7.8833307	8.157853	8.2946882	8.2574662	7.9089564	7.9850149	7.9440282	8.2932362	7.9881702	8.2080592	7.7216342	8.0220002	8.4629572	8.0227512	8.3924932	7.9030602	8.0025562	7.9800012	7.8849672	7.7626502	8.1965012	7.8605102	7.9791622	8.6567066	7.9643965	8.0381738	7.8346891	8.6483972	7.9960956	8.2294357	7.9712295	8.0264842	8.0945852	8.2340422	8.2159162	7.9637882	8.1368692	8.1744922	8.6654702	8.6584542	7.7779282	8.3094012	8.1708792	7.9983102	8.0532772	8.1541602	8.4770732
AGO2	8.2567516	8.5346764	8.5252044	8.5469483	9.3216104	9.0111344	8.0477466	8.7174442	9.7245718	8.2268098	8.2609488	8.7389188	9.7218508	9.4877038	8.7092118	9.0935098	8.4070428	8.4289208	8.7373288	8.2900948	9.8234868	8.3174938	8.5466408	8.9490478	9.0657628	9.4133439	8.8067777	8.71836	8.2224483	9.5678405	9.3707335	8.8512861	9.6821528	8.3361008	8.2246948	8.0237948	9.3781488	9.3041488	9.0348448	9.5315748	8.2460658	8.6008568	9.1757728	8.7998008	9.4405668	8.9668688	8.5889718	9.0941108	8.8315658
AGO3	8.3109983	8.2834707	8.1334653	8.3242393	8.689051	8.2879134	8.3418177	8.2526892	8.1549921	8.6082221	8.4431661	8.3207131	7.8573101	8.0214321	8.3871601	8.3307511	8.1796821	7.8905931	7.9828721	8.2433071	8.0296071	8.5781091	8.5467001	8.4464321	8.4750991	8.6359438	8.4668302	8.0828175	8.1708889	8.9924583	8.3833315	8.3167516	8.2656837	8.2915641	8.2519741	8.5698751	8.3265651	8.2162161	8.4014471	8.3397961	8.5537951	8.8067191	8.4584151	8.4399421	8.3594731	8.4049261	8.7975321	8.4714141	8.6810271
AGO4	7.5256659	7.1492653	7.9028893	7.8674252	8.1323676	7.9745994	7.7238282	8.0204627	7.9857827	8.1315537	7.4318637	7.7510807	7.9409387	7.7504077	8.2378497	7.8872387	8.3399757	7.8918357	8.4748737	7.7902227	8.0354217	7.7323517	7.6437137	7.7788217	8.1361267	8.5202396	7.9647264	7.9739471	8.0373214	9.4508373	8.4447346	8.2043539	8.0587216	7.6922817	7.9033277	8.3892167	8.1678947	7.7054217	8.5190727	8.1671837	8.3873577	8.5729797	8.3945107	8.2417027	7.9409387	8.0772317	7.7202987	8.5033897	8.4504997
AGPAT1	7.937381	7.9990015	8.0824983	7.9182493	7.9559063	8.1778939	8.324379	8.0213361	7.830116	8.027913	7.742635	8.01039	8.124171	7.841061	8.225959	8.10366	8.174825	8.00916	7.756712	7.793945	8.337011	8.264859	8.204416	7.748772	8.26551	8.5513754	8.1389129	8.0246171	8.2101471	8.736322	7.6439887	8.257982	7.9674207	7.80317	7.922088	8.089083	7.674633	7.417053	7.919399	7.530696	8.718318	8.868603	8.636263	8.499513	7.678932	8.510053	8.825018	8.343067	8.694684
AGPAT2	10.3046685	10.2884566	10.4489349	10.7439914	10.4328821	10.7653523	10.7154221	10.5737165	10.0985145	10.7648935	10.5019045	10.2461275	10.2264425	10.1059965	10.5477815	10.2534765	10.5263785	10.6399685	10.1919565	10.4885485	10.2289055	10.8902845	11.0108715	10.4967005	10.9259565	10.9281508	10.5720204	10.683586	10.700088	11.1027553	10.7784014	11.0270188	10.3318964	10.5595105	10.5964065	10.9015965	10.0476865	10.1780855	10.8374995	10.5437935	10.9490515	11.2669355	10.8627295	11.0165765	10.2970375	10.9034375	11.1326585	11.2739995	11.4283345
AGPAT3	8.6815481	8.965523	8.8881625	8.9538016	8.8509248	9.1793073	8.8543161	9.0005236	8.1243333	8.9960703	9.0274113	8.5772823	8.6163813	9.0460543	8.5068263	8.7022013	8.5985833	8.9987873	8.4801043	8.5806243	8.7705883	9.1702203	9.4300113	9.5984353	9.4338843	8.9525103	9.0010593	10.0301892	8.9639207	7.7612252	9.0769773	8.9721573	9.1513118	8.7250073	8.6423603	8.7593473	8.5153153	8.9814043	9.0744933	9.0314223	9.8239083	9.0151283	8.5791453	9.0022473	8.8193493	9.3535453	9.1128513	9.8189623	9.3121883
AGPAT4	4.2415867	4.5304853	5.3517736	4.3181701	4.4349	4.5240268	4.408261	4.962837	4.3495764	4.8028014	4.9071634	4.3407604	3.9263884	3.8743764	4.4754364	3.6813214	4.8340844	4.9381504	4.2625294	4.6516724	3.8988994	4.7093934	5.4269114	5.2908684	5.8107564	4.0330911	4.6366286	4.4560914	4.9371019	4.7259598	4.5045265	4.7695132	4.0405364	4.0423774	4.2258044	5.6925114	4.0415724	3.7420354	4.3097954	4.1803664	4.1612704	4.0142314	3.6629024	4.9391134	4.3231264	5.1493974	5.3979294	5.0869854	5.0871134
AGPAT4-IT1	7.3404388	7.3237376	7.7975338	7.4167204	7.6201868	7.6353295	7.406041	7.6915021	7.0218061	7.9279781	7.6888491	7.9041041	7.3388851	7.0121661	7.3684671	7.2008961	7.9630431	7.7924671	7.2796341	8.0820131	6.2052041	7.9818531	7.7847341	7.7096841	8.5863031	7.7776882	7.5109215	7.3977049	7.72247	7.8254325	6.9287451	7.5753765	6.5161487	7.1585951	7.3001241	7.7853391	6.2714241	7.1774031	7.4344691	7.3236751	7.4493831	7.7485571	5.8618271	8.0413531	7.1502471	7.9368691	7.8490771	7.4051581	7.6793441
AGPAT5	7.5072963	7.2604324	6.9213427	7.075022	5.8070074	5.9773583	7.0231111	6.8056949	6.0061749	7.0199599	7.1843419	6.9508909	5.4972159	5.9822489	6.7449579	6.2403039	7.0096729	7.6015859	6.4780169	6.9397699	5.8099949	6.9901039	7.1701179	6.9749119	6.8277949	6.2150771	7.1005246	6.6285523	6.8818555	5.4207157	6.17964	6.7348779	6.0264525	7.4492169	7.1092429	6.8174459	6.3610249	6.6086909	5.9373569	6.3227569	6.6112899	6.1258029	5.6138129	6.5874179	6.2131089	6.3364159	7.1143179	6.1215469	6.7956769
AGPAT6	5.7949374	5.4889204	5.1892635	5.6500144	5.5445443	5.4413011	5.9181448	5.524493	3.8762773	5.7454223	5.4004323	5.4032723	4.4454073	4.8790033	5.4949973	5.2270293	5.7813293	5.8097093	5.3119493	5.3749583	3.6953783	6.6211993	6.7057813	6.3912893	6.6889873	5.6580723	5.5094742	5.6751017	5.8398556	5.578693	5.5363961	5.9016139	4.6524598	5.1317393	5.2882393	5.7199373	2.5127633	4.6386053	5.6811063	5.6670913	5.5446723	6.1281553	4.8089433	6.0759383	5.2358233	6.5848223	6.9992123	6.4132243	6.9659163
AGPAT9	8.172946	8.2299555	8.6295868	9.5489244	8.8622534	8.7500797	8.4113717	8.9888294	8.82311	9.336098	8.881015	8.881738	8.787102	8.668149	8.546213	8.835803	8.931994	8.642085	8.871104	8.435203	8.682476	9.690523	9.515745	9.26771	9.094126	9.7991702	8.9394391	8.9452377	8.7045914	10.1961588	9.2300874	9.4234284	9.445045	8.633586	8.814455	9.084026	9.176415	8.894825	9.435311	8.869158	8.931514	8.7804	8.864807	8.711163	8.798592	9.501752	9.371126	9.707443	9.632435
AGPS	6.9537166	7.0448943	7.1602968	7.0382741	6.6196907	6.6837234	7.2110908	7.0806196	6.2448838	7.1422918	7.3828738	6.5766538	5.9415028	6.1780498	7.1008938	7.0204638	7.1731958	7.3091358	6.8043888	7.0166358	5.7782398	6.9783798	6.9835138	6.8430528	6.9665898	6.7122477	6.8593594	6.9950779	7.0690865	5.8047702	6.8064409	6.9631842	6.4664327	7.3245718	6.8498698	7.1545078	6.3541778	6.7022528	6.6939848	6.8019638	6.9347618	6.8161028	6.9772548	7.1056268	6.8493248	6.8905408	6.9614958	7.0194808	6.9374418
AGR2	1.0983257	0.9441904	0.9731566	2.2275312	0.957139	1.6388497	0.9614675	1.6218038	1.1307624	1.0900374	1.1084514	1.1038924	1.7365584	1.0877924	1.0552184	1.0482814	1.0684674	1.3768214	1.1103964	1.7703494	1.7403384	1.1225034	1.1124184	1.0805904	1.0994514	2.2636183	2.3180305	0.9522093	0.9660013	1.3193942	0.948568	0.9626543	0.9574162	1.1331674	2.2712774	1.0844974	1.0965444	3.0409314	2.0284024	1.6587914	1.0565894	1.3805134	1.0710964	1.0476404	1.3604914	1.0913274	1.0842394	1.4956914	1.0675114
AGR3	1.0114722	1.0240432	1.0105002	1.0239504	1.0150384	1.1038493	1.0110111	1.0117188	0.8833411	0.8851391	0.8841131	0.8859391	0.9043541	0.8937071	0.9876751	1.1174501	1.7056891	0.8944951	2.0536261	0.8913481	0.8877711	0.8991971	0.8932231	0.8884311	0.8919411	1.0171186	1.0155734	1.0183668	1.016399	1.0141132	1.017406	1.0150962	1.0166377	0.8834641	0.8852651	0.8959251	1.0836751	0.8834301	0.8835341	0.8838541	0.8958111	0.8838801	0.9038441	0.9041561	2.3653061	0.8908631	1.3445571	0.9050231	0.8853561
AGRN	6.3355073	6.377139	5.6215053	6.2322304	6.2154468	6.2756473	5.4422787	5.9628114	6.2406016	5.7744136	6.9447496	5.7501466	6.1233826	6.0532576	5.3232876	6.5387136	5.5373816	5.7023196	5.2644456	5.4094006	7.0000366	6.0970736	6.8114356	6.5294956	6.2549916	5.6415228	6.3832301	9.3651412	4.9986668	4.9830101	5.5138972	4.8230001	7.9733625	4.5824266	6.5854506	5.3871836	5.9134586	6.3067046	5.4517716	6.0726706	9.1838676	5.9249546	5.9840866	5.5961936	5.8093436	6.9328856	6.0694156	6.3383076	6.1562426
AGRP	3.9507072	3.9276058	4.1670319	4.9666848	4.1427234	4.7347678	4.0673969	4.1838393	5.1478336	5.2767666	4.5973856	4.0624026	4.8285566	4.6800286	3.9190836	3.9995286	4.3301336	4.4325376	4.4686236	4.6328406	4.7791016	4.4211116	5.0168686	4.2288296	4.1114216	4.1639326	4.8200601	4.7846147	4.2813347	4.6832753	4.4304196	4.3845807	4.671358	3.6249166	4.6104116	4.7001556	4.3092696	5.4323996	4.6070886	4.4054736	4.3743836	4.0680756	4.8000496	4.1107936	4.5780746	3.8849526	3.0916916	3.9304186	4.0852846
AGT	1.3947381	1.3864411	1.465454	1.3983465	1.3205649	1.3298552	1.2831126	1.3226742	1.6381707	1.4303047	1.5329597	1.4925397	1.6516257	1.7099647	1.3922997	1.2844917	1.3493307	1.2274807	1.4103327	1.4053457	1.7556427	1.2096137	1.1914777	1.4321247	1.1466967	1.6660163	1.2928232	1.4053829	1.3469972	1.4003934	1.7448999	1.9869724	1.324354	2.4869247	1.3970347	1.4297927	1.6783697	1.7360087	1.1950857	1.4672047	1.1600117	1.4440457	1.4922367	1.1635307	2.2440857	1.1799527	1.1437627	1.2281377	1.1702047
AGTPBP1	7.8399891	7.6422672	8.3098638	8.3038134	8.0024658	7.799425	7.8936345	8.1045203	8.2936098	8.8036548	8.1568188	8.0453378	8.4706228	8.2445158	8.1542838	8.0149348	8.3674718	7.9554448	8.6725128	8.4970238	8.9422418	7.9503668	7.7207218	7.8999198	8.0275318	8.0677416	8.4055819	7.7414821	8.1778757	9.4969898	8.2953476	8.6153102	8.0396504	8.2815338	8.2252548	8.7277408	8.5298308	7.9281518	8.5287488	8.2541808	7.4172608	7.5626668	7.1263278	7.9915438	8.4825888	8.2605108	7.9157918	8.1567598	8.3682448
AGTR1	1.2982132	1.3558578	1.3053378	1.3527947	1.3218775	1.2843417	1.5702062	1.2977895	1.0112726	0.9877466	0.9927346	6.3418946	1.0844176	2.5578796	1.0398936	1.0249316	1.0846416	0.9752096	0.9828466	0.9953176	2.2761426	1.0399416	0.9215986	0.9888426	0.9811096	1.3223262	1.293083	1.3446985	1.3042517	1.2828386	1.3371174	1.3187003	1.2981462	1.0177466	0.9632396	1.0152906	2.0197296	0.9666236	0.9444016	0.9680846	0.9876396	0.9446436	2.6897076	1.5963216	0.9031726	0.9839846	0.9580666	1.0245496	0.9359476
AGTR2	1.2702213	1.2776675	1.637745	1.2941713	1.2673623	1.6570638	1.2682629	2.0507126	1.8787345	1.3170485	1.3591585	1.3814445	1.8156765	1.4047585	1.9027595	1.9577185	1.3586065	1.2609295	1.5487585	1.3131465	1.9638385	1.9830215	1.3419705	2.0064065	1.6462355	1.3422507	1.2938993	2.8559891	1.4156242	1.2823762	1.2806741	1.3864712	1.5930775	1.5981315	1.2559885	1.3689965	1.7134415	2.5068415	1.2249715	1.3271745	1.2599155	1.2312935	1.7774385	1.2686625	1.0597835	1.2891175	1.3441325	1.2501045	1.2327965
AGTRAP	6.8729127	7.1744763	7.4095471	7.8724757	7.9396478	8.3937683	7.6022658	7.7880529	7.4897674	7.6310084	7.2517094	7.4686104	7.8523124	7.7459804	7.4459324	7.3842414	7.2077724	7.2657524	7.7129334	7.0154004	8.1012464	8.5582104	8.5557284	8.5527154	8.5818064	8.3942254	7.8491972	8.5817083	7.8776413	8.6734191	8.3942254	8.1508047	8.0604402	6.7952984	7.5680614	7.1725094	7.5307304	7.4595494	8.5524014	8.0867534	8.6489384	7.9354854	8.0790464	7.7039254	7.6387844	8.8160164	8.7677734	9.4297014	9.1435644
AGVR6190	1.2687896	1.3016386	1.2728485	1.3023518	1.2715962	1.3135479	1.2854797	1.2608665	1.2785693	1.2580633	1.2394203	1.3345793	1.8934573	1.2896093	1.2734053	1.2140163	1.2698283	1.2037533	1.3036483	1.2595833	1.2210283	1.5482963	1.3143733	1.2730023	1.2546553	1.3390939	1.2242134	1.3235116	1.2583552	1.2180933	1.2962576	1.2890681	1.2462412	1.5679863	1.2142433	1.2649953	1.2156673	1.1867513	1.2081373	1.2349633	1.2186263	1.1955453	1.2340903	1.2450053	1.1124513	1.2360993	1.2452583	1.2603513	1.1954283
AGXT	1.5092619	1.0600879	3.122309	2.6588082	2.702611	2.8141101	1.0560831	2.4657324	2.6588676	1.3546826	2.2619036	1.2982806	2.8382956	3.1227686	1.2346866	2.7216286	2.2705886	1.4259496	1.2979526	1.2806846	3.0219026	2.2310086	1.2629186	1.2458036	1.6791866	3.0817621	2.183519	2.0944804	1.1008579	1.2010284	2.2175138	2.5761102	2.6685241	1.3599806	2.5121416	3.6889376	2.5886316	1.3111366	2.9932916	3.0138526	1.2555446	2.5460716	2.7740006	2.0187186	3.6594486	2.2211516	1.9028376	1.9744136	2.4219936
AGXT2	1.2537343	1.2509972	1.2854981	1.2650487	1.2614601	1.2836906	1.2974021	1.2682757	1.2364934	1.2854534	2.6354394	1.3264444	2.2430174	1.3549544	1.2839394	1.2239424	1.3037014	1.2571774	1.8931204	1.2583884	1.2525214	1.7266324	1.3561354	1.3144314	1.3156624	1.3492382	1.2804399	1.2861182	1.2744181	1.2466808	4.6508123	1.2683925	1.7305379	1.3769104	1.2600574	1.3064484	1.2746964	4.6464554	1.3438274	1.2895034	1.2420654	2.5044334	1.2990274	1.3212784	1.0343534	1.2516994	1.3730744	1.2919304	1.2333354
AHCTF1	6.2042717	6.0111652	6.3656889	6.7101865	6.2356357	5.7745948	6.3238036	6.3252462	6.1475193	6.6343223	5.7881743	6.2672253	5.7376993	6.1784693	6.5619093	6.2982063	6.6191813	5.9329153	6.9199513	6.3021213	5.8701433	6.5246713	6.2384113	6.3996393	6.5025453	6.4437684	6.3867447	5.8929887	6.4310966	7.433156	6.3702194	6.6070313	6.1943249	6.5263023	6.5127483	6.7879513	6.6413633	6.0131113	6.5713113	6.3219603	5.8937803	6.2179273	5.7611073	6.1625903	6.4375493	6.5745403	6.7189723	6.5954463	6.8788203
AHCY	4.3530292	4.7292816	4.1203486	4.1118918	2.6905962	4.5961531	4.649835	3.7791524	2.201006	4.09438	1.758949	4.271469	2.011127	2.707041	4.669195	4.304838	4.313354	4.76378	3.554206	4.178149	1.771754	5.718232	6.097277	5.77625	5.77625	4.0964046	4.3472144	4.3230749	4.3737551	3.6316095	4.6489147	4.6732758	2.8673208	3.777179	3.956524	4.211339	1.899795	2.08927	4.102128	4.288166	4.578992	4.289953	1.804357	4.385445	3.516005	5.717018	5.786825	5.973016	5.908742
AHCYL1	8.5089471	8.5037646	8.4202933	8.6609693	8.443568	8.4625547	8.6328575	8.5128086	7.8114455	8.7970045	8.6216945	8.3387925	7.8207535	8.3102995	8.5481495	8.3583945	8.4148835	8.3976725	8.4086475	8.4396645	7.7941515	8.6186585	8.5942115	8.3956665	8.8461955	8.5087431	8.2636741	8.4425203	8.5867111	8.4948378	8.5890725	8.5811836	8.1612774	8.4555395	8.3569945	8.7440875	7.9275545	8.2956425	8.6543545	8.5999205	8.8344025	8.9454885	7.8115215	8.6505465	8.3577655	8.8267825	8.8800315	8.7136865	9.0010235
AHCYL2	7.0264108	7.0984378	7.0730947	7.0242642	6.709433	6.6169159	6.9841612	7.0842537	6.1936027	7.1554387	7.2753947	7.0742337	6.4529617	6.2830627	7.1564637	7.0442257	7.4895247	7.4763567	6.6598897	7.1702497	5.7872697	7.1188167	7.0801397	6.7790037	6.9217527	7.1162516	7.0881625	6.804265	7.0584333	6.2967999	7.0291086	7.0516066	6.3432881	7.2129517	6.9613957	7.4075137	6.6074627	6.6725117	6.9647647	7.0403317	7.0734577	7.0019937	6.1398587	7.3615447	6.6733017	6.6659627	7.0315747	6.9040577	7.0644277
AHDC1	6.2911823	6.810883	6.4774371	6.3337084	7.8169748	7.9535154	6.1846107	6.8503305	8.0812261	6.1236931	6.6494121	7.1021341	8.5622701	8.4224521	6.3754801	7.8271981	5.9942341	6.3639921	7.2409361	6.3302851	8.6393051	6.0865021	6.0630891	6.9564701	6.5921511	7.1387624	7.2495272	6.8655856	6.485363	7.5821307	7.2335333	6.5228784	8.5222285	6.1350051	6.6740521	6.0062781	7.9164881	8.0081801	7.4040131	7.8256831	6.8958611	6.9713981	8.2867571	6.9264611	7.9377411	6.5706141	6.2980481	7.0529821	5.7470601
AHI1	4.3680898	4.0305253	3.5007325	4.3098104	3.4231744	3.3552045	3.8213326	3.7478668	3.021999	2.283302	4.690298	4.183807	3.022633	3.150804	3.135548	3.522677	3.173513	4.270474	3.089008	4.356972	3.132914	4.6703	4.52724	4.160565	4.572436	2.5498391	3.7962469	3.5036697	3.4606691	1.3677138	3.2797256	4.3592848	2.8570659	2.679584	2.27359	2.702791	3.664223	2.932153	2.149206	3.432376	2.355001	2.91215	3.47919	3.790154	3.901674	4.153651	4.340441	3.329023	3.869178
AHNAK	9.4769309	9.3726509	10.0191086	9.3655726	9.1871222	9.2858588	9.5916564	9.5474091	8.1755934	9.9850824	9.9665754	9.1962914	8.5556914	9.0356254	9.8924454	9.1176314	9.8263184	10.0249134	9.2801414	9.8112974	7.9206304	9.1231714	9.4617114	8.7073484	9.7034604	9.311005	9.1451075	9.4233252	9.7613	8.4842868	9.0179119	9.4889316	8.831902	9.6935654	9.5180664	10.3734774	8.6120214	9.0997834	9.2655164	9.3126154	9.3440574	9.6392324	9.0943254	10.1423884	9.9175804	8.8863694	9.0477164	9.0316264	9.3208584
AHNAK2	1.1102687	1.0648789	1.1245698	1.0780909	1.2658498	1.1254579	1.1128437	1.1112731	1.1271741	1.1451231	1.1626911	1.1512881	1.1987001	3.3086491	1.1395011	1.8226521	1.2837851	1.1280541	1.1169101	1.1178021	1.1321911	1.2252511	1.2015291	1.1680671	1.3771731	1.1483541	1.119403	3.0212703	1.6120685	1.4777341	1.1015688	1.1126255	1.1052384	1.1701691	1.1306801	1.1347981	2.2179611	1.1378981	1.1202691	1.1567691	1.5092221	1.1228391	1.1324871	1.1749361	1.0238391	1.2312081	1.1955541	1.1746491	1.4141241
AHR	7.6160952	7.4903159	7.3262542	7.77932	7.0169408	7.6238334	7.7124709	7.4470792	6.5019528	8.0193198	8.0194278	7.1274368	6.2177058	6.7035138	7.7268498	7.3049878	7.4647298	8.3250318	6.9640648	7.9481048	6.8594368	7.4677118	7.6711678	7.4555168	8.1054378	7.5674968	7.5454208	7.6685261	7.6030473	6.2425928	7.547832	7.6793827	7.1716994	7.3975648	7.5940178	7.5370878	6.9527968	7.4014098	7.5483118	7.7507938	7.3392458	7.5042708	7.6342788	8.1563168	7.3263698	7.0520958	7.7420038	6.7703168	7.6528008
AHRR	1.5354986	1.1109335	1.8673911	1.1175151	1.1341983	1.0395578	2.0500026	1.8933468	0.9849925	1.3088605	0.9907615	0.9896275	1.1349895	0.9909205	0.9599475	2.5727275	2.1015425	0.9469185	0.9663645	1.8638895	3.2421925	1.0455875	2.1706035	0.9949485	1.7530125	2.1538982	2.3597565	1.9758298	2.7497213	1.1531105	1.1350585	1.4565762	1.1433149	1.0085715	2.7388205	0.9578625	1.0012295	1.4669055	1.0062515	2.2369315	2.4618325	1.7683045	2.7571505	1.8288275	2.4667285	3.1328755	1.0102585	0.9833935	1.2459865
AHSA1	7.1072038	7.3779491	7.0241891	7.2448129	6.9987553	6.9462277	7.3373269	7.1316496	6.2108914	6.9981744	7.0723564	7.1873614	6.4147724	6.6218344	6.9802884	6.8905224	7.0371584	6.9884374	6.6645664	6.8984394	5.9545274	8.2564184	8.1593984	7.8328924	8.1398344	7.0110697	7.0883398	7.2469723	7.3020697	6.6962126	6.7907154	7.1984572	6.221082	6.7058014	6.8977244	6.7769784	6.3016144	6.3967984	6.5410334	6.8665134	7.1731844	6.9193964	5.2531624	6.9450814	6.2082144	7.9947494	8.3977674	7.9532964	8.0529004
AHSA2	6.8299237	6.6959032	7.0617478	6.7583434	6.6801738	6.3274512	6.9332217	6.9805859	6.1790469	7.2907559	7.1791449	7.3483459	5.4114149	6.1839589	7.1010159	6.8201339	7.2843049	6.8742489	6.3002079	7.1668449	5.7475889	7.1079639	7.3003049	6.9735899	7.0881639	6.7707939	7.1433491	6.7293274	6.9240607	7.2718772	6.5334146	6.8163837	6.3842802	7.3079119	6.4059919	7.4181049	6.6331089	6.2066739	6.5428939	6.6378509	7.0954599	7.1555459	4.9834759	7.2090209	6.8845389	7.0152189	7.3316119	6.7855159	7.2909589
AHSG	2.3182268	1.9709962	1.6854436	1.2547837	4.3931352	4.7532362	1.2171795	4.0223735	5.7286353	1.0529833	3.5079723	2.2955643	6.2474733	5.4147213	3.2045113	5.0070583	3.3609483	4.3229593	3.9473993	1.8751093	6.2600803	2.1044073	1.0019933	3.1154583	1.4720453	5.2062538	3.9912133	2.7031506	2.7632342	5.0711133	3.7985475	2.6279611	6.1468017	1.9487153	2.2583813	1.0681573	4.6421153	4.8230033	4.3540973	5.1472713	3.4466003	1.0503723	7.2520313	5.0783303	1.8842243	2.7377113	1.0217053	3.7474773	1.3407043
AHSP	9.1545375	9.2072667	9.1334521	9.3129895	9.5647858	9.9317397	7.3447774	10.3246893	11.0027456	7.7041556	9.7053096	9.3318076	10.7264416	10.3585186	9.0775906	10.2922276	7.8509846	8.7688816	10.0762036	8.5038946	11.7003266	8.4361146	8.3710146	11.1684136	9.4023656	9.5317902	9.1539143	10.8167724	8.8625018	8.7381406	10.1053429	8.879633	10.7745304	8.3691036	9.1265136	6.9528596	11.7548836	11.3970306	9.6140276	10.7773346	8.4416786	7.9665196	12.8969966	8.5305036	10.6578816	9.3707096	7.7998756	10.0772246	6.2227906
AICDA	2.5498019	2.2791445	1.5493259	2.0761745	2.1294222	1.2047661	2.6173595	2.9809398	1.7465023	1.7025163	1.7037333	1.8173123	2.4956043	2.8855393	2.4687783	1.5799903	3.0555093	1.5550953	1.6893603	1.8656083	1.6232643	3.5956293	3.4116753	2.9656373	2.1926433	1.1508154	1.7341667	1.0897079	2.4404725	2.5683151	2.1849628	2.8733109	2.3363351	2.2317653	1.6108903	1.8183153	1.7675173	2.5236323	1.7194503	2.4748903	3.2189903	1.5542503	1.6397683	1.8398113	1.3612783	2.4856873	2.1174613	1.6645703	1.5760363
AIDA	4.0636624	4.4706168	4.1169648	4.0857023	4.2253086	4.6930772	3.7237432	4.5219577	5.673896	4.221285	3.75415	4.334837	5.230857	5.175095	4.14509	4.308091	4.278775	4.207514	3.910582	4.328614	5.405346	4.245413	4.19094	4.750812	4.314407	4.6068955	4.5119158	4.9031342	4.0253329	3.9733828	4.5836417	3.7524879	5.4105674	3.779475	4.172442	4.101996	4.617011	5.231361	4.187862	4.912397	4.679655	3.44342	4.029516	3.783712	4.628847	4.410222	3.574695	4.240856	3.881028
AIF1	8.1411009	8.3749285	8.4362724	8.5952458	9.0783153	9.2239664	8.2814602	8.8547303	10.4383221	8.4095761	8.2077241	8.4295761	10.5800501	10.0728921	8.1546331	9.3548121	8.7913771	8.4837161	9.2600721	8.6767221	10.5835231	7.6050871	7.7219641	8.6135721	8.2635601	8.9525131	8.6264622	9.0885767	8.7402356	8.83526	9.2860372	8.4999473	10.2604	8.4103271	8.5547001	8.1681861	9.8916621	9.7307481	9.0388571	9.6228801	8.3300171	7.9031061	9.7918091	8.3698001	9.5817571	8.3189511	7.8059271	8.9877871	8.0103981
AIF1L	3.4660312	3.3252983	3.3646613	3.5675323	3.4142518	3.5975279	3.1890582	3.2373305	3.508706	2.944609	3.347212	3.294408	3.629252	3.716738	3.771173	3.581209	3.882669	3.750923	4.068226	3.673954	4.224489	3.148825	3.037134	3.536602	3.201697	3.9507205	3.3068608	3.8805942	3.4028866	3.9655422	3.6865383	3.4164431	3.6477488	3.536701	2.916476	2.917474	3.284583	3.436604	3.672958	3.260155	4.235742	3.503846	4.781072	3.500278	3.689698	3.487049	3.228196	3.762292	2.97333
AIFM1	9.3080252	9.5123764	9.3202461	9.307662	8.9360248	9.0682847	9.4816132	9.2459004	8.2480065	9.3061815	9.4222685	9.3199285	8.4512825	8.6558105	9.3351335	9.1320395	9.4128155	9.1821815	8.7872965	9.1654135	7.9409685	9.3847115	9.5540095	9.1520075	9.2144555	8.8602915	8.973937	8.9979767	9.2098151	8.2573034	8.9498554	9.0592603	8.6479825	9.4387955	9.1535845	9.3804235	8.5771465	8.8867515	9.0352435	8.9697615	9.1146335	9.3819745	8.4231765	9.3690605	8.8469065	9.0811595	9.4219045	9.1235805	9.2817145
AIFM2	4.6242246	4.7744252	4.479188	4.2824496	4.8643048	3.9863346	4.5307499	4.2365723	4.2466742	4.7004492	5.1177032	4.8371222	4.4297672	4.3051072	4.0458202	3.8780412	3.9470922	4.1468142	4.7200592	4.4317492	4.1433612	4.5082132	4.5361022	4.1660822	4.2841422	4.6039808	4.3977034	4.1090198	4.8464926	4.2151634	3.9672995	4.4924483	3.8953581	5.0435302	4.7237682	5.1047032	4.2609292	4.9844382	4.0563282	3.9880072	3.8180792	5.0710382	3.7212652	4.4057232	4.9184292	4.1781432	4.4147772	3.8879742	4.1804462
AIFM3	3.4803773	3.5257957	3.4922433	2.8781446	0.7250695	3.8308951	3.9156015	3.1954567	1.5997713	3.1928713	2.7005883	1.5907483	1.5842013	1.5934302	1.8619963	2.7986853	2.9457603	3.6694992	1.5932913	3.0497762	1.5899342	4.7667313	4.9225603	4.4321433	4.4505503	3.3166538	3.811943	4.1816528	3.7449742	1.027283	2.8728204	3.5533879	0.7738409	1.6508083	1.8869642	3.5480002	1.6261823	1.7111912	1.5546362	3.5466722	3.1739073	3.5452033	1.6170852	4.2401232	1.7982562	4.7593463	4.6975143	4.7029843	5.3392792
AIG1	6.3625217	7.026895	6.6614257	6.65166	6.4781275	6.6997573	6.452449	6.4480801	7.2175152	6.5239562	6.5756322	6.8825472	7.0361952	6.7952622	6.4954932	6.2085492	6.1853702	6.3518252	6.6314432	6.4081612	6.9764892	6.5836852	6.2759222	6.1671182	6.4664312	6.717094	6.4034163	7.1611791	6.5693043	6.7949294	6.7257183	6.3147428	7.1560112	6.7515612	6.5112522	6.6153552	7.5491822	6.9910492	6.7590212	6.7090372	7.6076722	6.7498442	6.8896742	6.5015642	6.2151862	6.7664232	6.2069072	6.7548512	6.7271352
AIM1	8.7244729	8.6144994	8.4116073	8.7248433	8.3430465	8.4078892	8.5806419	8.4166712	7.9483234	8.7742134	8.8048064	8.7242684	7.5987514	8.2416184	8.5612514	8.5142934	8.7353904	8.6826464	8.5422194	8.5558454	7.7385214	8.4532234	8.3732174	8.2154614	8.4884374	8.3925625	8.4387942	8.5981706	8.718558	8.2163066	8.4542319	8.7274195	8.1479223	8.8318144	8.5680224	8.6169874	8.1842904	8.5884794	8.6173414	8.5749324	8.8041204	8.6591214	8.3615514	8.8173244	8.3001254	8.6714634	8.6314134	8.3106534	8.6262914
AIM1L	2.8568804	2.9176761	2.9310619	2.6446543	3.1677473	3.4786811	3.311964	3.0309716	3.2986309	2.7208629	2.3922769	3.0732619	2.9226069	3.6083769	2.7783649	2.7222789	3.1017759	3.3836729	3.3101889	3.1265709	3.2457089	2.3581129	3.2570179	3.1614579	3.8255989	2.8912477	2.9102578	2.8261168	3.2825831	3.4465013	3.1511958	2.9302791	3.4243065	2.3580459	2.5710479	2.3945759	3.3246809	2.8616289	3.0954029	3.0738889	3.0683119	2.8733259	4.2736499	2.9690659	2.4999009	3.6893579	2.6594089	3.4116529	3.3930609
AIM2	8.2009233	8.3603817	8.178454	8.9553261	9.2523109	8.1031191	7.8295059	7.6261731	8.1666771	9.5305291	8.8321351	8.5421051	8.8467741	7.9669081	8.8972211	7.8048311	8.8155461	8.4714081	8.9911501	8.6668051	9.7120061	8.5146881	9.0078131	8.4418201	8.0569541	8.6377908	9.409562	10.7190096	9.0482233	9.7517534	9.1315048	7.9575503	9.8609681	9.6849511	8.8923921	9.3630281	8.9465201	8.5508661	8.4196341	8.6481711	11.3770961	9.0212451	7.1030831	8.6132081	8.3577921	8.9185021	8.6746041	10.2736621	8.9726631
AIMP1	9.5035175	9.1605538	9.0553316	9.0540605	8.3046784	8.1729478	9.1899794	8.8703537	8.0888293	9.0931273	9.3800233	8.7385583	8.3344903	8.4816203	8.9265403	8.6176883	9.2784023	9.3629113	8.6825253	9.4610633	7.8530503	9.1785713	9.3223923	8.9531863	8.8521783	8.192234	8.9891044	8.891207	9.2030408	7.4972012	8.6599628	8.9609497	8.5983575	9.2801593	8.9366303	9.3296853	8.5740293	8.6110083	8.4687443	8.3964183	8.5701843	8.4494553	7.7069773	8.7913723	8.7871853	8.6689143	9.0012183	8.6575903	8.7319293
AIMP2	7.510088	7.5896296	7.5095882	7.6816859	7.2559591	7.6955656	8.0393281	7.5535917	6.4338006	7.4695526	7.8386056	7.3382316	6.5313216	6.9930816	7.5715576	7.4010976	7.7509346	7.6776646	7.2677476	7.6058686	6.1596556	8.3408556	8.4588026	8.1158676	8.2741656	7.4133945	7.3681157	7.7956516	7.9831737	6.634347	7.7578614	7.8401996	7.0164757	7.5454786	7.5828416	7.5688686	6.4584476	7.2010926	7.4607206	7.2961056	7.6533256	7.7565316	7.0377236	8.0128316	7.0540546	8.0440256	8.2987926	7.9916966	8.0394286
AIP	9.8438761	9.6623764	9.6990987	9.6880973	9.6041322	9.8797637	10.0556261	9.6767592	8.9314835	9.2473085	9.6180575	9.8134195	9.3033845	9.5214795	9.4942435	9.5308295	9.5896435	9.6067565	9.1017335	9.1681005	8.7952255	10.4369775	10.2380235	10.1204695	10.2194885	9.6558143	9.5131079	9.4106455	9.7449699	8.9598208	9.6586332	9.6381365	9.2415299	9.5313345	9.5606615	9.4985465	8.8943125	9.3348155	9.4808945	9.4934135	9.0624765	9.6635925	9.7885205	9.5678215	9.1042025	10.3526025	10.4397745	10.2549375	9.9492345
AIPL1	1.8628006	1.4795864	1.4863267	2.7916405	1.4027879	1.4950877	1.417184	1.4028594	1.5384107	1.4926207	1.6851687	1.6872547	2.4902167	1.5978187	1.3725987	1.2836907	1.9333357	1.2497727	1.3657237	1.5106987	1.3894347	1.8875827	1.4734937	1.5563977	1.4044167	1.6651405	1.3902133	1.4818005	1.4840625	1.3659635	1.4390677	1.3865938	1.9626759	2.0436757	1.3380837	1.7394467	4.8955427	1.3739357	1.2871577	1.3933847	1.3179737	1.2432177	1.5388427	1.3150007	1.0470587	1.3561257	1.4873737	1.3606967	1.2662227
AIRE	4.7632319	5.2113285	4.5978476	3.9202197	4.3967231	3.9698198	4.8462379	3.7643878	4.627332	4.412914	4.473089	4.279143	4.335493	1.608507	4.319411	4.224297	3.41763	4.439473	3.896044	4.275923	4.5921	5.186349	4.626072	5.178516	4.686754	4.7338036	3.9537039	4.4835864	5.382804	3.9800783	4.4809062	4.8655669	4.2653454	3.613421	4.832765	4.951175	4.188405	4.731078	4.668814	4.333991	5.429118	4.718118	5.563474	4.351858	5.218053	5.055515	3.999752	4.411547	5.235634
AJAP1	2.1450716	1.4877666	2.4624063	1.2002263	1.7917494	2.5837462	2.506159	2.2532482	1.8729351	1.4426891	1.4642161	1.4779261	2.5016141	2.0041661	2.0376271	2.0187621	1.3638681	2.0613061	1.7236981	2.8488721	1.5245451	2.7423771	3.4199431	2.1324811	1.4927761	2.0112593	1.9178418	2.7070841	1.1432998	1.2751193	1.7299354	1.6928056	1.6086828	1.6688911	1.9432691	1.5038621	1.4931221	2.6208751	2.2579911	2.5522471	1.3850681	1.5838511	2.1767751	1.3523651	1.3090341	2.1557511	1.6166831	1.3971731	1.3537501
AJUBA	2.9081997	1.6854311	0.9836754	2.1228756	2.2243406	1.0307692	2.8822147	2.3405074	2.1142336	1.4361166	1.4215746	1.4502356	1.5910506	2.3499916	2.2040186	1.5635646	3.7256066	2.4019676	1.4600576	1.4584956	1.4330396	2.9130596	3.2110506	2.2299906	2.5273676	2.3304885	0.9461074	1.0497319	1.8363233	1.9974553	2.5091546	2.582073	2.0516735	1.4876966	1.3999706	1.4608436	1.4338556	1.3813626	1.3789496	1.3996236	2.1928216	2.5888356	1.4504666	1.7530936	2.9508996	1.4271356	3.3999396	1.4641816	2.4511086
AK1	6.6320038	7.4305753	7.3460606	6.5981689	8.5455976	8.4749302	6.5874145	7.6980495	9.3601001	6.5023881	6.5236631	7.1118811	9.6629091	8.8599951	6.7197291	8.4503121	6.4540731	6.9669331	7.6125391	6.6703821	9.6430121	6.7380681	6.7520261	7.8341811	7.4225181	7.7410583	7.1771213	7.2654421	6.9823609	7.9975178	8.207473	6.6999511	9.0994292	6.5133581	6.6793831	5.8187061	8.8364401	8.4338661	7.7669981	8.2423011	7.0305301	6.9026591	9.6569881	7.0703791	8.2759281	7.4580861	6.8673071	7.7943531	6.4667871
AK2	7.6771648	7.7117108	7.7220732	7.6795539	7.3452482	7.4624067	7.7307977	7.6207427	7.0350583	7.8102643	7.8269903	7.4562663	7.2254753	7.0883133	7.4390353	7.5278283	7.8865193	7.8209593	7.3196193	7.7630403	6.5816153	7.9075873	7.8916973	7.7602063	7.7055113	7.2826852	7.5882647	7.8594466	7.6938933	6.7327188	7.5118394	7.4686333	7.3512321	7.6869253	7.5202433	7.6785603	7.0592353	7.4011143	7.4355143	7.3302623	7.7683123	7.7216793	7.2834143	7.5870143	7.2643993	7.7349473	7.6122563	7.5617463	7.6971673
AK3	7.3461413	6.9491038	7.3544066	7.2146736	7.092594	6.8435108	7.488974	7.2928288	6.5561223	7.4391213	7.2856253	7.2824973	6.2032113	6.6513373	7.6108133	7.3485823	7.2214583	7.6102473	7.3649503	7.3791243	6.3317873	7.3638833	7.5186383	6.7933263	7.2322643	6.7283517	7.179121	7.0592188	7.4790982	7.2568703	6.8997437	7.3507155	6.6114731	7.6182793	7.4517923	7.8210653	7.0629913	6.8999263	7.2401793	7.2570613	7.0415373	7.3730573	6.6902683	7.6556773	7.1307803	6.9332463	6.6111913	6.6835113	7.0145663
AK4	4.125035	4.486381	3.8610547	4.060658	4.7546026	3.7769846	4.1843601	4.0059397	4.5268172	4.9278352	4.5727962	4.3139322	4.7041172	2.5291382	4.6674872	4.3402912	4.4075292	4.5709672	4.2705182	4.6409992	2.8697592	4.6524662	4.8125872	4.9189432	4.9700462	4.6484165	4.7819224	4.1376004	3.9627293	5.4788096	4.6999937	5.0526917	4.3139731	4.0633812	4.1152492	3.6346512	3.9084802	4.2421212	4.0068352	3.8511422	5.0291252	4.2311092	4.0910492	5.1905032	4.8973822	4.7540772	4.9722492	4.1387742	4.9340802
AK5	3.6637733	3.2701789	2.2878772	2.9090162	2.558278	1.8942208	3.1147634	1.9898355	1.7990971	2.5882661	1.7951111	2.6311271	2.1469561	1.5260691	2.6190171	3.1196351	2.9325961	2.8245471	1.8386921	2.6741371	1.9330251	3.1051211	2.8061461	2.7621241	2.6834871	2.9835789	2.8643003	1.7225911	1.5272571	1.955461	1.7764423	2.7415817	1.1948167	2.0308561	3.0422351	3.3928641	3.1068571	2.2760581	1.6632811	1.6954411	1.6776231	2.2912481	1.9501591	2.8136231	2.0150101	3.0307841	2.9459061	1.3657471	2.2098941
AK6	6.9790448	6.8445563	7.1013405	6.897845	5.923176	5.9984693	7.0467964	6.8705541	5.650963	6.794515	7.229004	6.757801	6.376349	6.618077	6.486695	6.517623	6.971521	7.532575	6.823049	7.310823	5.594459	7.27427	7.45483	7.105508	6.925498	5.9343058	6.8844554	7.0243087	7.2177204	5.0680049	6.4409414	6.869941	6.066878	7.113221	6.994504	7.037648	6.138973	6.150445	6.261812	6.200293	6.066666	5.686789	4.53154	5.949234	6.560413	6.75243	6.966355	6.863631	6.710227
AK7	1.0975123	1.1470662	1.114334	1.1529411	1.1249919	1.1926894	1.1197713	1.1109908	1.0975154	0.9743714	0.9993164	0.9522474	3.2728124	0.9823474	0.9490884	1.0001914	0.9230664	0.9678724	0.9638664	0.9804244	0.9697014	0.9373204	0.9387684	2.0738684	0.9274534	1.0935931	1.1434914	1.1033733	1.1631777	1.9848201	2.1526239	1.0812774	1.1558281	0.9770264	1.8155474	1.0069814	1.9736614	1.8792824	1.4469174	1.8693924	0.9616294	0.9957724	1.0204514	1.6793024	1.2875384	1.7890254	0.9598804	0.9336394	0.9377484
AK8	3.6416268	2.9804279	3.505889	2.1809145	3.8786902	3.7481382	3.4703218	1.3109297	4.3649422	2.7301642	3.0185282	3.4220152	4.5636912	3.0051392	2.1756362	3.9545482	3.6509052	3.4988852	3.5798002	2.2705852	4.0132422	3.7376682	3.1177732	3.0049592	3.4264122	3.6514164	3.6246325	3.3250156	4.0564669	2.8760809	4.044914	3.3768578	3.9520118	3.0455852	3.5904332	3.2717562	1.7418382	4.3010612	3.4349262	3.4501542	3.1140742	4.5659302	4.1675892	2.8326742	1.9961202	3.2788202	4.0119172	3.0011532	3.2973722
AK9	3.4769682	2.8389704	2.4827351	2.5151263	2.7852461	1.9114341	3.3860187	2.5491887	1.6310954	2.5945024	3.1422194	2.8389724	1.5647084	2.1501684	2.9640604	2.5466984	2.8573664	2.9432484	2.8263944	2.3613354	1.4835294	3.1386704	3.3432494	3.5017714	3.2737474	1.9809141	3.064697	2.3222564	3.0944642	2.2454726	2.319504	3.2854859	2.0658618	3.2164724	2.6482924	3.2666494	1.5639604	1.7212404	2.2334714	2.4884804	2.3067824	2.7204624	1.9132924	2.5451824	1.9553124	3.1987864	3.5013604	2.8091304	3.5463614
AKAP1	6.5565771	6.33756	6.1428352	5.8731388	5.5281874	5.4791391	6.5571165	6.1052369	4.8620269	6.1632679	6.9225659	5.9406129	4.8344259	4.9696459	6.6757269	6.2272319	6.8252369	6.5123369	4.9734959	6.3264259	4.5042649	6.3773349	6.2542449	5.8725719	6.5292559	5.6956988	6.2936803	5.4002882	5.7557268	5.2963905	5.8430441	6.6992813	5.5279675	6.4906829	5.7004209	6.6264529	4.9411539	5.1296169	5.0962129	5.0998309	6.1991349	6.7028669	5.1336379	6.3156269	5.3116189	6.3902669	6.8379209	6.1859329	6.6262529
AKAP10	6.673991	6.9318719	6.7800098	6.935936	6.8615452	6.8504624	7.3344475	7.0955528	6.9405169	7.0271969	6.9854529	6.4106549	5.8656029	6.3316709	7.2327179	6.5687539	7.2945059	6.4472069	6.9890289	6.8491349	5.8354659	7.6310899	7.6645649	7.2482979	7.2809619	7.357037	7.0510732	7.4226558	7.3391609	7.935494	6.9501855	6.9224694	6.4353643	7.2429639	7.0288589	7.0544279	6.5673869	7.3878709	7.8518399	6.8749169	6.9734879	7.8331129	6.2653089	6.9898279	6.6643809	7.9171369	7.9768929	7.2299129	7.5416409
AKAP11	7.921085	7.8347541	7.5676323	7.6627898	7.2422445	7.1584224	7.808517	7.3959273	6.8091337	7.9117247	7.9959837	7.6078147	6.4708397	6.7384077	7.8142217	7.4820707	7.6678817	7.8168327	7.2484147	7.7373737	5.7090277	7.4027357	7.4140827	7.2722137	7.4845387	7.290229	7.3944563	7.1013785	7.5083028	6.4163949	7.0811968	7.5155798	6.9943519	8.1373597	7.6183027	8.1721297	7.1339127	7.5575847	7.0075857	7.1420077	7.2235987	7.4897517	6.6312257	7.6239527	7.5223257	7.2180987	7.6772627	7.1296067	7.2865867
AKAP12	4.0450663	4.0770175	2.5396738	3.8368841	3.7283273	4.3316448	4.1421437	4.8490812	3.3134717	2.9807207	4.0090587	4.0942017	3.6027897	3.3465707	4.2172987	3.1857887	3.2632597	1.6511337	4.1282297	4.3676937	3.4813067	3.5390127	3.8169117	4.1045687	3.0423367	4.59952	3.1036617	3.2414496	3.6120847	2.0841279	2.7489099	2.9347	3.3169804	3.2688637	3.0296127	3.0648277	3.1851957	3.2412197	3.8266817	3.6549937	3.1276647	4.1524537	2.6583717	3.9556177	3.8620047	3.3421667	4.3985597	3.3950277	4.3765927
AKAP13	11.1188336	11.0958415	11.3647095	11.2793558	10.8979254	10.6346364	11.1694239	11.3060984	10.2741119	11.5887169	11.4510959	11.4215519	10.2888409	10.7039369	11.3647109	11.1403659	11.6756759	11.3981379	11.1928209	11.3098409	9.9976299	11.0755159	11.0540329	10.9322609	11.2876919	11.0977983	10.995443	11.157452	11.1479622	11.8897474	10.8094979	11.1716544	10.578801	11.2331569	11.0630609	11.5374769	10.5671449	10.8034109	11.0972369	11.1017079	11.6922319	11.5779909	10.0406129	11.6968939	10.8432449	11.0493889	11.6157879	11.1785949	11.2297749
AKAP14	1.4391311	1.676123	1.4978923	1.5007733	1.4880102	1.4854614	1.4440981	2.7351599	1.1215986	1.1407706	2.1809956	1.7745156	1.6696256	1.1911926	2.2804386	1.3909636	1.9301766	1.6179836	1.7284706	1.8402496	1.5651936	1.3011376	2.1529756	1.1842366	1.3424826	1.8150667	1.4691708	1.486664	1.5117992	1.4469538	1.7924827	1.4572381	1.4908691	1.1837466	2.0071296	1.4389146	1.5858356	2.7318906	1.7945026	1.7969916	1.9562766	1.5090476	1.2785646	1.5181196	1.6768916	1.1162116	1.2191406	1.3298666	1.4633016
AKAP17A	6.5325638	6.2985006	6.3671034	5.9791371	6.0408388	6.9957077	6.9694909	6.1218722	6.160583	6.240054	6.107604	6.244949	5.647628	5.855871	6.376127	6.233102	6.602993	6.557234	6.108929	6.706514	5.628642	7.12494	7.01178	6.223484	7.011514	5.7805377	6.5216101	6.1952049	6.0143649	6.9409256	5.9120811	6.0928384	6.2617505	6.329328	6.123624	6.317679	5.850538	5.879572	6.112537	6.104741	6.004945	6.176601	5.30193	6.495833	6.203834	7.074807	6.733189	6.366671	6.881663
AKAP2	3.1471722	2.539081	1.6007934	1.0876424	1.687258	2.581011	2.5111971	1.7011532	1.3317664	1.3182674	1.3156674	4.8632854	1.4181894	1.3426964	1.3768584	1.3497454	1.3958584	2.5030134	1.3175534	1.3292344	2.0389634	2.6123534	2.8830994	2.1962244	2.8844464	1.8404675	1.0156195	2.1824519	2.3301432	1.0076955	1.5982993	1.3760504	1.0181177	1.3555544	2.3120554	1.3449144	1.3472874	1.2859374	1.2649254	1.2911184	1.5295784	2.0202474	1.3557304	2.6432304	1.2331894	2.6809044	2.0327574	1.3527644	1.2564954
AKAP3	1.1163629	1.124641	1.1153261	1.120166	1.1138687	1.1767312	1.1178594	1.1003199	1.1914662	1.1883742	1.1690892	1.2097922	2.8901332	1.2107192	1.1989712	1.1555942	1.2702852	1.1565602	1.2113202	1.1767902	1.1628572	1.2656492	1.2386512	1.1876822	1.1955812	1.1726224	1.0660177	1.1515634	1.0940227	1.0638125	1.1316538	1.1325334	3.3572169	1.2375772	1.1589802	1.1726122	1.1214502	1.1305522	1.1461812	1.1793782	1.1602562	1.1597302	1.1697812	1.4393962	1.2306372	1.1810672	1.7053172	1.2148902	1.1497092
AKAP4	1.8064753	1.8344555	1.2591303	2.1259044	2.6767514	2.4281231	1.8966041	1.4431051	2.4962367	1.5148647	2.3419737	1.8689977	2.8057337	2.2068727	1.8725627	1.7924467	1.2940307	2.0931907	1.9016457	1.5570627	2.4096907	1.6896737	1.8730797	1.0307837	1.7229647	1.5352612	1.9690977	1.6740677	2.2729412	2.1474776	1.7706298	1.3915422	2.2119751	1.6954317	2.1637877	1.7493607	2.2919497	1.6904147	1.8128657	1.9508557	2.0135427	2.1870797	2.5172947	1.5472817	1.2508137	2.1527057	1.9978847	1.4204247	1.7841057
AKAP5	1.1439738	2.4327303	3.2084947	2.0099326	1.9202101	2.5189585	2.1839818	3.4357708	1.297274	2.783495	2.603783	2.446494	1.301574	2.213658	3.044673	2.362365	3.343614	1.913658	2.455254	3.369362	1.648557	2.503324	1.870131	1.255722	2.34121	2.5468568	1.8910866	2.4091956	2.4029994	1.7106293	1.8124724	1.895844	1.2401006	2.869253	2.068528	2.416315	1.775006	1.99552	1.805965	1.889912	1.357653	1.486266	2.25246	1.221848	1.696329	2.821827	3.387614	3.258957	1.599901
AKAP6	1.1603041	1.1796273	1.1956793	2.2544115	1.1869211	2.7970267	1.1785725	1.183576	1.2483968	1.2519198	1.2880158	1.2451178	1.2436818	1.4709228	2.3287158	1.1954658	1.1279188	1.1385638	1.2349928	1.2005738	1.2436488	1.2514398	1.2144508	1.1848088	1.1929448	1.1868931	1.1879188	1.1811125	1.2100634	2.0602964	1.1872361	1.1682661	1.2020537	1.3071268	1.2036498	1.2410118	1.2683328	3.4460858	1.2066498	2.2811268	1.1824158	1.2592838	1.2440208	1.1426498	1.9733738	1.8585068	1.7414968	1.1512148	1.1515598
AKAP7	8.0866826	7.5038293	8.0432518	7.4444066	6.7814248	7.2561603	7.8670787	7.5495643	6.8744959	7.4685429	7.6054489	7.4708979	6.6971229	7.3027149	7.3706289	7.3852569	7.7610609	8.0790359	7.8956919	7.7655729	7.0974739	7.8459489	7.5560499	7.7952269	7.6118269	6.8540286	7.5379402	7.7459046	7.7455482	6.2005354	7.3850394	7.537665	6.7189988	7.9086579	7.5305159	7.5414559	7.1986319	7.1776039	6.9860999	7.1948019	7.0962939	6.5185699	7.0538089	7.0181169	7.2101159	7.6316869	7.5663989	7.3473309	7.4677389
AKAP8	9.6158566	9.2417377	9.4280446	9.0573524	9.0248165	8.7122962	9.2547543	9.1416625	8.5511135	9.2569615	9.4322875	9.5514025	8.4780265	8.5984475	9.5405285	9.1768195	9.6912885	9.7640515	9.2892245	9.3702895	8.0354045	9.1590655	9.1089245	8.7441795	8.7953565	8.7193767	9.2649213	9.1393889	9.3674468	8.8397344	8.83054	9.3045645	8.5026694	9.6696985	9.3839945	9.6359435	8.7500325	8.8757545	9.0923225	8.9226625	9.1344175	9.5101365	8.4009745	9.5823275	9.1149865	8.7854965	8.5811145	8.9607575	9.1023125
AKAP8L	7.8234483	8.1085471	7.6638485	7.892902	8.2371653	8.2631953	8.2528825	8.0619619	7.7251576	7.9281546	7.8756306	8.1737466	7.6935536	7.7823566	8.0095276	7.9844876	7.7974836	8.0484396	7.5920526	7.5309766	7.4893216	8.7575726	8.6284306	8.4606406	8.8521936	8.3185453	7.8307038	8.0872063	8.1928774	8.3205217	8.1422331	8.04939	7.8029962	7.4685926	7.6652506	7.4760526	7.7727546	7.5349726	8.2167776	8.1052206	7.9291756	8.3861966	7.2070066	8.0776886	7.9731676	8.8555506	8.7205416	8.5532486	9.0181276
AKAP9	6.3863453	6.1655439	6.346185	6.238431	5.9420205	5.452728	6.3593046	6.437168	5.240586	6.917718	6.892811	6.494776	5.082584	5.420256	6.695958	5.98198	6.32921	6.357586	5.677745	6.418918	4.995546	6.423667	6.448135	6.378899	6.357878	5.6838251	6.3721645	6.3293157	6.338658	6.2073405	5.7179114	6.1774951	5.7418393	6.521963	6.484784	6.715137	5.847324	5.581185	5.872967	5.906922	6.322228	5.819024	4.336353	6.305361	6.173406	6.191832	6.625707	6.317516	6.579729
AKIP1	5.6292347	5.1372909	5.329646	5.0512621	4.0956692	4.9650845	5.2840805	4.5316692	2.6326878	5.2653298	5.8144128	4.7704608	3.6717158	4.7482208	5.3223838	4.9681428	5.0605968	5.7604568	4.6066378	5.1782348	2.8034898	5.8616328	5.9139238	5.6869138	5.9543578	4.6518411	4.835923	5.0418654	5.4777481	3.6389833	4.5095148	4.9991408	4.7796626	4.0860108	5.0458748	4.4660868	1.7648318	4.3859908	4.3193098	4.6455778	4.8329368	5.0687958	4.9151638	5.1458028	4.5925758	5.6206348	5.7316268	5.8169988	5.7725358
AKIRIN1	8.7474184	8.559332	8.7682909	8.8256696	8.7274738	8.5126502	8.6952648	8.6754574	8.6816257	8.8924857	8.7402837	8.8643177	8.7518507	8.6386807	8.8084347	8.8223407	8.8347597	8.8173127	8.9629157	8.8489647	8.8714367	8.5465157	8.5333497	8.5178477	8.6556867	8.8849836	8.7368028	8.699267	8.4694879	9.4050923	8.7818809	8.9048904	8.6403414	8.7600007	8.8733437	9.0843807	8.8959367	8.6593067	8.8845987	8.6881717	8.8961857	8.7670017	8.5118637	8.6807287	8.5043207	8.6926937	8.7703977	8.7146847	8.7117827
AKIRIN2	7.7095825	7.493276	7.7119891	7.888366	7.9469813	8.5106214	7.5754931	7.667852	8.6095308	8.4293018	8.1695988	8.3548388	8.5826978	8.4144198	8.1931698	7.6656468	6.5492058	6.9911048	8.5098338	8.1295768	8.7713008	7.3652858	7.6013698	7.7330828	7.5379558	8.9148719	7.8033087	8.3906571	8.1026615	9.1873066	8.0100678	8.1666384	8.5434389	8.0407118	8.2544438	8.5319848	8.9558798	8.4382658	8.9369478	8.2059178	9.7072228	8.5552468	8.1204908	7.6736908	8.3773388	7.6838418	7.5025848	7.6001598	7.4076508
AKNA	4.1500128	4.2250518	4.1390353	3.9273651	4.7103951	4.2945286	4.0379807	4.3837195	4.7243299	3.9018249	3.7845379	4.6466329	4.5716749	4.4884769	4.4751329	4.0422669	3.9699729	3.5798139	3.7539199	4.4133729	4.4312849	4.2135069	4.1400239	3.9908189	4.3740179	4.3964767	4.3038831	3.7305523	3.7964149	4.936873	4.3182691	4.0301418	3.7519538	3.8990349	4.2499429	4.6965269	4.2112339	4.3292019	4.0847909	3.9454799	3.8975949	4.1589799	3.8081479	3.6902899	4.5836229	4.0846579	4.4126239	4.2572849	4.5139719
AKNAD1	1.6461686	2.4720147	1.882061	1.488565	2.8512333	3.0863141	2.6282529	1.8575618	3.5176202	1.8336962	2.4569502	2.2456272	2.9417812	2.1940362	1.8992092	2.0869422	2.1316702	2.0247822	2.6221072	2.3513492	3.5543122	1.7981542	1.7538602	1.5623692	1.5747412	2.3127771	2.4327869	1.7080728	2.2287306	1.6698448	1.9747532	2.3137459	2.683651	1.6309502	2.0931922	1.9789522	2.2482332	2.8403692	2.0796102	2.3501502	2.4421972	2.4531442	2.7300922	2.2010612	2.1991352	1.7572632	1.6707412	2.2005272	1.7200952
AKR1A1	6.34891	6.7089389	6.1898624	6.5256468	5.8897525	6.4512543	6.4708727	6.3368872	5.3662429	6.2724699	6.4811089	6.4568459	5.5122689	5.7378209	6.2431319	5.7674079	6.3340749	6.7489609	6.1471919	6.2753989	4.9659699	7.0851349	7.3185309	6.8969109	6.7632289	6.5769153	6.4746601	7.061629	6.5924975	5.175389	6.3690309	6.4721831	6.249719	6.3562259	6.2528259	6.3269409	5.8556589	6.0396769	6.2530759	6.1226109	6.8973499	6.4990779	6.1221169	6.3411459	5.6537349	7.0270539	7.1849939	7.1903629	7.1670879
AKR1B1	8.4736663	8.6286742	8.4434672	8.1990852	8.0457074	8.5939579	8.6935792	8.050982	7.4228297	8.1080437	8.1212947	8.2777647	7.6206807	8.2570827	8.2199467	8.4670667	8.2331717	8.3275407	8.0328017	8.0954947	7.0295987	8.8426047	8.5673337	8.4161257	8.6722807	8.45092	7.9982945	7.8323675	8.3416758	7.2776202	8.2748307	8.0221333	7.5143305	8.1842077	8.1220907	7.9592277	7.5795397	7.9829197	8.1661537	8.1414067	7.7377257	8.4443087	8.3409967	8.3247727	7.7060657	8.5930867	8.6349557	8.2211277	8.4639567
AKR1B10	1.0897879	1.8344892	1.0958697	1.0899664	1.0797778	0.9877551	1.4662775	1.0858878	1.096534	1.076581	1.099217	1.086049	2.071699	1.094384	1.084291	1.069019	1.594382	1.066436	1.24777	1.06718	1.813293	1.120211	1.081006	1.103543	1.093167	1.0923176	1.1004847	1.0797712	1.0981301	1.0880719	2.8580697	1.0764697	1.1050587	1.71781	1.067203	1.739286	1.911381	1.47161	1.067904	1.084336	1.066977	1.285982	1.089854	1.088236	1.826198	1.079656	1.095659	1.097336	1.289688
AKR1B15	1.1216594	1.0620951	1.1531419	1.118623	1.1131369	2.0282632	1.1176087	1.153075	1.1060651	1.1543561	1.2143581	1.1623901	1.1491831	1.2159781	1.1537221	1.1128391	1.0419861	1.0904601	1.0690331	1.1403621	1.1518741	3.5722221	1.1995061	1.1778141	1.2118921	1.1276099	2.154829	1.1038797	1.9277178	1.1686468	1.1081336	1.1087661	1.1531299	1.1897871	1.1437711	3.1253421	1.2179431	1.1975421	1.1269861	1.1577631	1.1541071	1.1212981	1.1372841	1.1578831	0.9602421	1.4992971	1.2422621	1.1354001	1.1435181
AKR1C1	2.8796675	2.3920766	2.1345609	2.6151085	2.2688221	1.5869041	2.2718812	2.3943306	2.4084316	2.1038756	1.9839136	1.8479786	1.3204546	1.8588926	2.2863756	2.2675466	2.1415746	1.8667516	1.7912196	1.9903756	2.2046466	2.0299366	1.7235776	1.7465606	1.8800926	1.7325737	1.7887042	1.0932534	1.5531072	1.2305749	1.6721565	1.9148359	1.4081666	1.8895906	1.6280436	1.6485116	2.1029316	1.4085376	2.2154476	1.4595726	1.6079706	1.5031246	2.1750876	2.0442946	2.3448586	1.9325396	2.0377286	2.2282206	2.1191936
AKR1C3	7.6780078	7.2608468	8.8354211	7.103271	8.0597218	7.9032634	7.2215492	8.9448882	7.7218428	5.9227858	8.4996628	7.9434688	7.7443588	8.3349538	7.9619898	7.9687138	8.7502758	7.5326138	7.0555348	7.7916358	7.5400288	7.6474778	7.5477838	7.4867148	7.6841108	6.295212	7.260171	8.097126	7.6262436	7.2127368	6.4513279	6.6459606	6.0357264	7.9617428	8.3072028	7.0817858	6.6204888	5.9607098	7.3294848	7.4234278	6.5419698	6.2218348	7.0602478	7.4266028	7.2786268	8.4385418	6.6959608	7.0994938	6.4995508
AKR1C4	1.2352434	1.542084	2.05434	1.6407798	1.1532928	1.4926864	1.2204168	2.0287403	1.8024701	1.8629781	1.8811931	1.8742511	1.4832801	1.5753521	1.7891951	1.8592521	2.4460401	1.5915381	1.1554271	1.2809341	2.3813731	1.1540941	1.2773621	1.1695081	1.5575971	2.0041342	1.1797648	1.9805351	1.8213099	1.5858569	1.9649633	1.2721985	1.1980014	1.5450491	1.4853651	1.3318021	2.5686021	1.7276211	1.7002541	2.2164971	2.0831371	1.1729201	1.4300971	1.2697051	1.6327421	1.1282071	1.1568121	1.1123311	1.1205441
AKR1C6P	1.2339602	1.2067117	1.246039	1.2124221	1.2187294	1.2324415	1.2412672	1.2234284	1.1193224	1.1300374	2.7006414	1.7078824	1.2243964	1.1542824	1.1289244	1.0748864	1.1904584	1.2884944	1.1164634	1.1002694	1.1053554	1.2308574	1.1889684	1.1558794	1.1525034	1.2913006	1.2201805	1.2497157	1.2201641	1.2023097	1.2343315	1.2387485	1.2100872	1.1650824	1.1043644	1.1110364	1.1005214	1.0975824	1.0902874	1.1330074	1.0967314	2.2596484	1.1142784	1.1533044	0.9824484	1.1158534	1.1646144	1.1615004	1.0952184
AKR1C8P	2.3566145	1.9971519	2.4339962	2.2191673	2.2848818	2.6107601	2.0842644	3.0449065	2.5497874	2.2666844	1.6455804	2.6313224	2.5554134	2.2664894	2.0857274	1.8014744	2.9353904	1.8073624	1.5651144	2.1872094	2.5992494	2.4094474	1.7988744	1.7737324	1.3675374	2.194638	1.9374598	2.5121981	1.1066984	2.3927301	1.6701518	1.6809478	1.9200977	2.3670094	2.0594534	2.7425064	1.2840534	2.6378874	2.3849224	2.7448264	2.2605064	2.2917954	2.0919274	1.8226664	1.6517424	2.2687444	2.1234324	1.4833554	2.6289614
AKR1D1	1.0554236	1.0561719	1.0638863	1.0601929	1.0490987	1.0133544	1.0528819	1.0518179	1.0588552	1.0483132	1.0733252	1.0507902	1.1100112	1.0597852	1.0343022	1.0387452	1.0122472	1.0127452	1.3635882	1.1037582	1.0485402	1.0679272	1.0406412	1.2191222	1.0688812	1.0495972	1.0697814	1.442613	1.0728906	1.2146381	2.0038944	1.0447826	1.3825646	1.0715022	1.4379702	1.0575322	1.1879832	1.7282272	1.7747142	1.0561002	1.2180912	1.3125412	1.6203882	1.0333692	1.1677222	1.0369712	1.0512952	1.0316442	1.3009872
AKR1E2	1.2480874	1.8094525	1.8845028	2.2666726	1.0377217	1.5054595	1.0388542	1.0455063	1.2777385	1.2564995	1.2978225	1.2775635	1.2501785	2.2359385	1.7968415	1.1854455	2.3033775	1.1773235	1.2495985	2.2288255	1.2556045	3.3235125	1.7247395	1.2371725	1.9954645	2.6167718	1.0425691	1.0408065	2.4612796	1.6957713	1.1750337	1.8455982	2.0567016	1.3254275	2.6948985	1.2457265	1.2793375	1.2739585	1.8081305	1.2615295	1.3682825	1.2325045	1.2232045	1.1715755	1.2374325	2.6685925	1.2347725	1.6105215	2.6434955
AKR7A2	9.4339435	9.5168049	9.376398	9.4063408	9.3455103	9.4895048	9.550972	9.2605279	8.7010969	9.2510039	9.3861699	9.3933889	8.8122009	9.0839559	9.1728679	9.1136019	9.2712089	9.3078319	8.9531429	9.2355129	8.5083909	9.7789829	9.6894259	9.5587039	9.7915349	9.3150521	9.1560844	8.8895149	9.4664984	8.4347779	9.3995047	9.2394178	8.9746301	9.2343069	9.3772729	9.1691859	8.6680449	9.2368509	9.3027349	9.2725269	8.9368429	9.5419899	9.0707279	9.5895969	8.9458959	9.5337559	9.6374649	9.2332569	9.7261759
AKR7A2P1	3.9680802	3.7936658	3.6579048	4.1210876	3.5958622	3.6629402	3.9341941	3.7081651	2.4870169	2.3934869	1.6613859	1.9645369	1.6068969	2.9004869	4.2313299	3.8097869	4.3435769	3.9574569	1.6182709	3.2346509	3.1832339	5.1994539	4.9964679	4.6128029	4.9004669	3.8720244	2.9607874	3.2147573	4.1804504	2.212338	3.0131391	3.2185802	2.9428771	2.6711329	3.5807309	3.3464259	1.6763769	3.6166029	2.5959689	3.1947399	3.7449219	4.7865699	1.6512559	4.2737839	1.8881559	5.0672509	4.9992049	4.8072489	5.4437099
AKR7A3	6.5158042	6.4668011	6.0327176	6.341845	6.1566301	6.3008268	6.6308585	6.3049233	5.3113644	5.8080484	5.9841424	5.9263834	5.4862984	5.7653474	6.2283364	6.0030544	6.3179424	6.4043204	5.4470714	5.5958564	5.4691554	7.2608994	7.1896064	6.8664824	7.3110784	6.2205305	6.1330301	5.9563229	6.5673622	5.5115837	6.3711335	6.1125378	5.4965459	5.5308634	6.2138944	5.8216504	4.7440834	5.8300764	5.8708444	5.9236824	5.9616934	6.7505444	6.0656894	6.6822484	5.3913164	7.0066164	7.3597284	6.9249884	7.2080604
AKR7L	7.8181672	7.8787607	7.8324694	7.8192718	7.6568291	7.8981789	7.9597444	7.618744	7.0548651	7.4884191	7.6565911	7.6284311	7.2876891	7.4860701	7.5782901	7.4855671	7.5482441	7.7105061	7.2342081	7.4718381	6.7942771	8.2933561	8.1762171	8.0430481	8.2505871	7.7252795	7.406934	7.2913274	7.7302882	6.8736571	7.7463521	7.476766	7.3372234	7.2951711	7.5957621	7.3719351	6.9025481	7.6320201	7.5714621	7.4642661	7.3566171	7.9029491	7.7116291	7.9875571	7.2046891	8.1136161	8.0675071	7.7203071	8.1542501
AKT1	9.6476337	9.9682991	9.5531504	9.638415	11.8520867	12.7249651	9.5016283	10.686356	13.7609112	9.1473672	9.3962742	10.1867342	13.1760182	13.1164472	9.1410962	11.7929262	8.7291082	9.2871152	11.1485322	9.2497922	13.4483682	9.3733312	9.3172042	11.7085402	10.1545182	11.7984964	10.1464343	10.4595198	9.6681037	10.5493225	11.929821	9.5102728	13.3622044	9.1179972	9.7654622	8.6295542	12.8490702	12.8298542	11.5705132	12.6188552	9.4590472	9.6838592	12.9099062	9.7105482	12.6662582	10.4276522	9.2816172	10.6165392	9.3493432
AKT1S1	3.3847427	3.8525622	4.1443914	3.4401397	3.7097051	3.8311628	3.6002135	3.8448571	3.9774878	3.4016578	3.2600798	3.5183468	4.1353618	3.7668888	3.5452728	3.3794838	3.3698368	3.3060638	3.3459508	4.4340578	4.2131028	3.4118888	4.0690338	3.3946278	3.4484468	3.8107745	3.4795176	3.603773	3.3687711	3.9456673	3.6539469	3.5876018	4.0902846	3.2559588	4.1424038	3.6435588	4.0933318	3.9855708	3.4448208	5.1919828	3.4696168	3.5402548	4.3047748	3.4061778	3.7403738	3.4939158	3.4440088	3.6028228	3.8029918
AKT2	6.5909248	6.6840341	6.4526059	6.2303804	6.7689241	6.5148781	6.6838214	6.765583	6.4547847	6.5174707	6.2966157	6.6638907	6.3559737	6.4606807	6.2536917	6.2778617	6.6932707	6.2769747	6.1213507	6.2593037	6.3177037	6.8553007	6.9167527	7.0315107	6.9822517	6.8543105	6.5588644	6.4743925	6.2780515	6.9479964	6.3244279	6.458082	6.3464666	6.4709387	6.4801467	6.6267277	6.3294327	6.5085677	6.4862567	6.2208147	6.4095777	6.4875587	6.2453717	6.4718437	6.5317477	6.9920177	7.0614777	6.8188987	7.1238407
AKT3	7.140431	6.8539624	7.3832551	6.8159628	6.6154111	6.3121225	7.1324222	6.8735017	6.5565067	6.9858347	7.0845657	7.1509437	6.2091847	6.2484617	6.9690337	6.7447787	6.8966387	7.2100667	6.8064937	7.1626277	5.8089957	6.5657857	6.5695067	6.6004727	6.9419187	6.4030649	6.7740068	6.3773347	6.9960235	6.0990262	6.2249034	6.8704161	6.2723643	7.3287777	6.8501067	7.3061667	6.6226917	6.2639357	6.2093647	6.5417877	6.1234437	6.9799737	6.1922577	6.7090407	6.6982347	6.4711367	7.3219287	6.4170997	6.7022237
AKTIP	6.9987197	6.5330659	6.8715264	6.7859904	6.6513952	6.2126561	6.5030001	6.4428475	6.7264641	6.6465571	6.5564251	6.8042731	5.6310351	5.5810921	6.9940071	6.5906181	6.8505851	6.8459161	6.4317581	6.6669751	5.4427731	6.9578151	6.6016541	6.4037971	6.2767681	5.9778114	6.3766299	5.7987336	6.0411386	6.365861	6.2764492	6.5661226	5.8154793	7.0732591	6.4120611	6.8513571	6.2204741	6.1746091	6.6171501	5.8759511	5.6970281	5.8867341	5.5731101	5.8753961	6.4194301	6.6649501	6.8019161	6.3361691	6.4558971
ALAD	6.463363	5.9209928	5.7526729	5.8316915	5.5162348	5.9232788	6.1859946	6.0670881	5.3689711	6.0597051	6.0690301	5.8825991	5.7955241	5.8752581	6.2493371	5.8747241	5.7480601	6.1899901	5.8464471	5.9294721	4.9961461	6.4454681	6.3369941	6.3073931	6.1691431	5.8178644	5.983017	5.9081044	6.6324463	5.1748748	5.9923332	6.2551652	5.1302767	5.6885671	5.8705041	5.4952901	5.7494811	5.5917271	5.9593411	6.3307911	5.9379961	6.2542441	4.1435801	6.1800031	5.5658601	6.4071841	6.5336931	5.9540031	6.2129281
ALAS1	6.3236214	6.0850441	6.4764569	6.2460218	6.1134648	6.2983193	6.4841568	6.1262189	5.8877702	6.2474072	6.1988842	6.2373162	5.9377312	6.0231662	6.0836022	6.0523072	6.2796602	6.2375322	6.3694392	5.9786602	6.1042562	6.7957412	6.5106932	6.2989212	6.2713262	6.2874588	6.2457267	6.2523671	6.601623	6.7738957	6.8024482	6.699583	5.793593	6.2309552	6.4442542	6.1603292	5.9116912	6.0054442	6.7252842	6.3873122	7.0177602	6.4275122	6.4002752	6.4770312	6.2096232	6.8698052	6.1058162	7.1327732	7.0207382
ALAS2	14.8504746	14.9403447	13.7781333	15.0126146	14.7242167	15.3808019	13.2195298	14.9403447	15.5484859	12.9311069	15.3443519	13.2950759	15.8198609	15.2848739	14.2099109	15.7767449	13.4639479	13.7957759	14.6487279	13.8250989	16.3039329	14.2292739	13.2882639	15.7767449	14.8801169	15.0735565	15.2765405	14.9198387	13.3133649	13.6940879	14.6916072	13.4300422	15.4122611	14.0027119	14.3098779	12.4627189	15.8295199	16.3733889	15.1053269	16.1627269	14.1617639	12.9832149	15.6298139	14.1656379	15.6531029	15.3055779	13.2389099	15.6637579	11.7972709
ALB	1.3337047	4.0575829	1.4531263	1.7545063	1.4348538	1.6700225	2.0008492	1.4198607	2.2842802	2.0248572	1.9323012	1.7395632	1.9309062	1.9323012	1.3069152	1.9996732	1.2498342	1.3081372	1.3090352	1.4138562	1.6433282	1.3152442	1.3759932	1.4930192	2.1312492	1.536026	1.4318306	1.40185	1.6377833	1.3436075	1.5437644	1.3338413	1.562764	2.2048562	1.6843542	1.8815922	2.0655802	1.5630142	1.3651712	1.9355182	2.5657252	1.4359702	1.8163142	1.3389632	1.1916952	2.4752842	1.3348722	1.3177062	1.3355432
ALCAM	7.1942103	6.9951052	7.0531978	7.3137132	6.9280946	6.8866949	7.0835758	6.8047786	7.2434091	7.3859221	7.1264121	6.8885131	6.8114001	7.3181071	8.0291411	7.3875501	7.5768331	7.6428791	6.8598591	7.2634591	6.8469961	6.5234501	6.3902611	6.3559571	6.4395871	6.8376757	7.1900393	6.5840556	7.3741783	6.9961099	7.050665	7.3212439	6.41658	7.1357801	7.2226591	7.4273191	7.0623351	6.9106121	6.9402471	6.6260081	7.7063651	7.2350441	6.9173391	7.5234141	6.9748511	6.3276431	5.9585491	6.3942871	6.6961091
ALDH16A1	7.3138497	7.5123582	7.0216212	7.1831438	7.1335347	7.4477636	7.3888344	7.4360901	6.248996	7.216835	7.311344	7.118983	6.413874	6.977249	7.098471	7.005205	7.026484	7.258178	6.602033	7.076442	5.990926	7.672851	8.036215	7.677488	7.692216	7.3668014	7.5564269	7.347951	7.1261049	6.6322902	7.0952157	7.2172788	6.6264297	7.173625	6.848055	6.962666	6.244986	6.712635	7.292477	7.088274	7.383269	7.933469	7.316775	7.519476	6.895567	7.561028	7.899536	7.797601	8.255366
ALDH18A1	6.6759627	6.792286	6.8122876	6.5866065	6.2862119	6.5195895	6.6393667	6.4067179	5.7213841	6.4016101	6.4862121	6.3680561	4.9948711	5.6196981	6.2090541	6.4359431	6.6369081	6.5867041	6.1281671	6.5560141	5.2735571	7.0817471	7.2093381	6.9800511	6.9325641	6.2912224	6.0183341	6.0160806	6.7996353	4.8641966	6.1371436	6.4490259	5.4290505	6.7464861	6.4459661	5.8966941	5.3491041	6.1507991	5.7980821	6.0661851	6.1902501	6.3085401	5.6053771	6.6856451	5.8653051	6.8573451	7.1586091	6.1269851	6.4495281
ALDH1A1	5.8036739	5.8301915	6.0618987	6.3397897	5.6480142	6.4005271	5.7501603	5.7727254	4.4246874	7.0504734	5.6151064	6.1870074	5.7346984	5.4242374	5.8348074	5.8467464	5.9917164	6.0171194	5.4433124	6.1352014	5.5448534	6.5687794	6.3297484	6.4982124	6.0644214	6.6665739	5.3999299	6.6043846	6.0154175	5.075276	6.285467	6.6290357	6.3126172	5.9202094	6.2643294	6.6733924	5.7334294	6.7113554	5.4878214	6.2015944	6.5129174	6.0696134	5.6697464	5.9882754	5.9302564	5.9241264	6.1298944	6.7432194	6.6909094
ALDH1A2	1.0471415	1.0968694	1.0622109	1.1048121	1.0705597	1.0934921	1.0668826	1.0569827	1.0854561	1.0615201	1.0900551	1.0403111	1.0626991	1.0725791	1.0514721	1.5473661	1.0361621	1.0285551	1.0424491	1.0707901	1.0606151	1.0328601	1.0171441	1.0666221	1.0216001	1.0394317	1.0958089	1.2830619	1.1099277	1.0830654	1.0689736	1.0251091	1.1104786	1.0568571	1.0472611	1.0999511	1.1322031	1.0885811	1.0426571	1.0542881	1.0555541	1.0701811	1.1151781	1.0543821	1.2482371	1.0167801	1.0489401	1.4192691	1.0288211
ALDH1A3	1.2283809	1.1678835	1.0019955	1.6985875	1.0458389	1.8745914	0.9993952	1.7189141	1.0450307	1.7055827	1.0520637	1.0439717	2.0049187	1.0488727	1.0282407	1.1703537	1.2922887	1.4861807	1.0516807	1.4654387	1.0326187	1.0751917	1.2146617	1.1307527	1.0473137	1.0092742	1.2592185	1.2850932	1.3505007	1.4589612	1.4216917	0.9931957	1.5600267	1.0622347	1.0326407	1.9536167	1.0432937	1.0427987	1.5813887	1.0497777	1.2508747	1.5287077	2.0569527	1.7402127	2.2612787	1.0394147	1.0459457	1.2970217	1.4075667
ALDH1B1	3.5757807	4.0908553	4.0341838	3.9893564	3.5208466	4.4569176	4.4974621	3.8816074	4.4765787	3.3869417	3.8213707	4.4655177	4.3301447	3.7035017	3.6995457	2.9893517	3.7966117	3.9507277	3.4645747	3.6720737	3.4457657	3.9933777	4.3378117	4.4751217	4.3828467	3.8600712	3.5621179	4.0258423	4.0632194	3.406654	3.7254446	4.059584	3.6863756	4.0307707	3.9860727	3.7704387	3.7892477	3.3715057	3.9293297	3.6703467	3.7384057	3.9382417	3.3254587	4.6679477	2.9972547	4.3228787	4.5175287	3.9912897	4.1307977
ALDH1L1	1.3150678	1.2691856	1.2636522	1.2774053	1.6152214	1.2669224	1.2247738	1.4645132	1.3771359	1.4701329	1.6243639	1.3601629	1.5576249	1.5773889	2.0249679	1.4204969	1.2268609	1.2864859	1.2937299	1.3255389	1.4433969	1.4024839	1.3691549	1.3715289	1.2912099	3.0911048	1.2829923	1.2421336	1.339301	1.2494069	1.3102311	2.1803329	1.3185074	2.5781899	1.3667969	1.4116939	1.6696989	1.9997849	1.3494589	1.3871709	1.3503669	1.4290639	1.6679469	1.3540099	1.1269039	1.3757019	1.4889449	1.3297589	1.7854969
ALDH1L1-AS1	1.7006226	1.4155353	1.4410457	1.4256696	1.411397	1.4225836	1.4406988	2.4732401	1.1949931	1.2284751	1.2451491	1.2837891	2.2822381	1.3093311	1.2094671	1.1243391	1.2175641	1.7771541	1.1781911	4.5869541	1.1764591	1.7151451	1.2572711	1.2340521	1.2206251	1.5100359	1.419411	1.443714	1.4224217	1.3921101	1.4242195	1.4243484	1.4186209	1.5427061	1.1574871	1.2501841	3.5157471	1.1533971	1.1417551	1.2026121	1.1414811	3.1614201	1.2508191	1.2114071	0.9257691	1.1845721	1.4786561	1.1982051	1.5139471
ALDH1L1-AS2	1.1710534	1.2203815	1.1922015	1.2279031	1.197188	1.1759005	1.1904379	1.1798158	1.1519135	1.1314415	1.1654555	1.1264595	1.1738205	1.6075275	1.1175145	1.1416095	1.1209755	1.2509305	1.1124595	1.7196635	1.1324845	1.1263215	1.0646695	1.1227975	1.0741585	1.181136	1.2132739	1.1934003	1.2254282	1.1951205	1.2040282	1.1642197	1.223483	1.1599725	1.1040875	1.1572195	1.1926425	1.1392025	1.0914025	1.1153065	1.4087065	1.2403895	1.8695905	1.3067805	1.1226385	1.0899565	1.0973455	1.0975875	1.0700295
ALDH1L2	3.0714718	4.1714041	3.453883	3.6428911	3.9944338	3.5475417	4.0516074	3.9504365	4.443371	3.85593	3.09603	5.252997	5.408761	5.254232	4.239383	3.087034	3.198012	2.678281	4.465936	3.733801	6.194813	3.341163	2.244068	2.407692	2.379586	3.7750199	4.0579073	3.7860865	2.9832447	4.4625471	4.0870064	4.1034903	3.2416164	3.414229	4.29427	4.254855	4.471475	4.45322	4.63489	3.44983	4.177714	4.583633	4.699861	3.429138	4.681098	2.386997	1.968208	1.792156	2.956827
ALDH2	8.9702945	8.6170799	9.1952094	9.6202134	9.0838261	9.0729223	9.150935	9.3069058	8.1690246	9.7378706	9.4469066	8.8722426	8.8799246	8.7784396	9.6744896	9.1965236	9.6889016	10.0620646	8.9673736	9.5562186	9.2682736	9.0163206	9.2031906	8.5812086	9.3496266	9.2482025	9.3469491	9.4379417	9.1167696	9.0165702	9.8828082	9.8916442	8.9246591	8.9062496	9.1327896	9.4344136	8.5788466	9.1109046	10.0147256	9.6577576	9.4715556	9.7789706	8.5876096	9.8697716	9.4183486	9.0938366	8.8470446	9.4924136	9.0729866
ALDH3A1	2.3330612	2.0744588	2.4112687	2.3969282	2.6559459	2.8662974	2.0140374	2.4201596	3.8901178	2.1556108	2.0142228	2.5918988	3.8501848	3.0498528	2.8629468	2.9967018	2.1344478	2.1457108	3.1695738	2.7185048	3.5922838	1.5113628	1.4949898	2.1591718	1.4542228	2.6620028	2.0922642	2.4204058	2.3370921	2.450995	2.7593217	2.1172602	3.014645	2.1330378	2.1421998	2.0811708	3.3609258	3.2068398	2.5231678	2.8982248	1.9334698	1.8169388	3.1656268	2.4559668	1.6766788	2.5601688	1.7380618	1.4582518	1.7989738
ALDH3A2	8.182696	8.0355276	8.1146551	8.114761	7.58454	7.7929151	8.0740635	8.0156785	7.4611214	8.1112714	8.0914684	7.7224724	7.2465204	7.2970954	8.1289754	7.9457354	8.0572264	8.3158094	7.8775934	8.1749084	7.2581954	8.2608044	8.3101484	7.8468694	8.1899754	7.8020013	8.0661254	8.010422	8.0571772	7.0893583	8.0159624	8.0898723	7.527021	8.3205534	8.0380144	7.9623664	7.4399644	7.9086074	7.6515614	7.9978914	7.5877714	8.0038604	7.6236944	8.2178364	7.6920474	7.7372534	8.2843214	8.0686484	8.1453194
ALDH3B1	5.7802123	5.4953849	5.7907976	6.2372472	6.7421983	7.1854644	5.9193663	6.3800039	7.1555485	5.9745445	5.8617075	5.4331705	7.1921095	7.1549595	5.8830675	6.3840695	5.6879775	5.9958335	6.1052255	5.9750045	7.2584925	5.4464485	5.5713385	5.8430515	5.9230725	6.6466845	6.1822568	6.3160919	5.6018848	6.5247319	6.70481	5.7558676	7.0199668	5.5474615	5.5406345	6.2883395	6.6835865	6.7928625	6.7823005	6.6666935	6.3069195	6.4682675	7.2592505	6.3070515	6.7232975	6.1810335	5.7940805	6.4963135	6.2875505
ALDH3B2	2.5445902	2.5926024	1.7872747	1.2604629	3.4730604	3.4125331	2.5642763	2.3774226	4.7251877	1.7327767	2.4171677	2.8184567	4.2996977	3.8187777	2.7079227	3.1301607	2.3657227	2.8485007	2.4113347	1.1869537	4.2914587	2.6458987	1.2251017	2.8850717	2.3445717	2.8203514	2.8786477	3.3484466	2.737091	4.618767	3.5695536	2.7734194	4.4314895	1.2425907	3.2499997	3.5432207	3.1440227	2.1281527	3.6188117	3.8212637	3.3467767	2.9077137	4.2837167	2.3037887	4.0469067	2.8468627	2.6869047	3.3217657	3.0102347
ALDH4A1	3.8707265	3.9175572	4.3876447	4.2088065	4.0773409	4.1944647	4.2569443	4.1737278	3.2616446	4.6952116	3.9391736	4.0140426	3.9171976	3.9181476	3.6293246	4.2069876	4.7125556	4.4656706	3.7807866	4.5464386	4.6187206	3.8242536	4.4787136	3.6568726	4.3579246	4.0931904	3.9688111	4.027663	4.0241579	4.0192982	3.9950409	4.0420426	4.4413761	4.1410546	3.7964846	3.8993616	3.6157506	3.7712086	4.2265386	3.6667306	4.7946526	4.4957986	4.9847896	3.8819356	4.3884786	4.2008836	3.7023816	3.8900096	4.2451896
ALDH5A1	6.4259957	5.9627418	5.729775	5.6296082	5.4904408	5.4821815	6.0373055	5.6640226	5.7675984	5.1042044	6.1035524	5.3638364	4.8109084	6.3727504	5.9840734	5.7059564	5.9444914	6.2568654	5.3082694	5.5468784	6.2395564	5.8697184	5.5690064	7.8253544	6.2508804	6.0318608	6.2543988	6.0606496	5.3783849	5.0688828	5.6278197	5.6834346	5.9429286	6.1301434	5.7488324	4.9771404	6.0389384	6.6548904	4.8417354	6.4833004	4.8610884	4.9877864	5.9738884	5.5313724	6.6054274	5.8289674	6.0028194	5.4959894	5.0102504
ALDH6A1	6.7924237	6.8457594	6.4642322	6.9755731	6.4333731	6.6852126	6.5791652	6.5117001	6.2652628	6.7802128	6.9205058	6.6990388	5.8820678	5.8311998	6.6394918	6.5815498	6.8086508	6.6344758	6.1366928	6.8418698	5.9539698	6.6838108	6.4611928	6.1266058	6.3873878	6.7682436	6.5851726	6.0662088	6.6438941	5.7227564	6.3250606	6.4608009	6.1458114	6.8644558	6.4144668	6.6730008	6.0914148	6.5075378	6.3915448	6.7641608	6.6023748	6.9997258	6.0945498	6.9096638	6.5707578	6.2265378	6.6885558	6.3339748	6.6587028
ALDH7A1	2.0667836	1.9822843	1.9675513	1.5289236	1.8804095	1.5203669	1.8265781	2.0961479	1.8589317	1.7594567	1.2027867	1.7840227	1.9198457	1.1887987	1.6440177	1.6062457	1.6992797	2.0162577	1.3780177	1.9315197	1.6514997	1.8091097	1.7801487	2.1580627	2.1874307	1.7459968	2.1639697	2.0068411	1.606579	1.0599663	1.7088802	2.1285869	1.0809229	1.8863227	2.1814787	1.8337697	1.2043607	2.3720667	1.7619177	1.7138587	1.1373987	1.9328317	1.7992207	1.7130787	2.0503647	1.7825757	1.8921737	1.5334137	1.9601587
ALDH8A1	1.5941094	2.7349639	3.1746513	2.7360216	1.0205402	1.0700037	1.0388601	2.4237822	1.2776234	2.4976924	2.9176384	1.2443364	1.2457294	1.2586964	1.2136024	1.5984074	1.1933444	2.3390564	1.2261034	1.9049994	1.2450544	2.6145434	2.7928164	2.4980864	2.8201604	1.0124957	2.6953135	1.7901933	1.8437234	1.7629501	1.0213536	2.1827577	1.0962505	1.2756304	1.2220384	1.2918974	1.3298994	1.2680934	1.2363544	1.2392594	1.2264574	1.2352754	1.2944724	2.4500184	2.0279434	2.9198864	3.0016104	2.1882294	2.8349414
ALDH9A1	7.5909923	7.4737482	7.7753592	7.7218021	7.6317142	7.883323	7.5998582	7.508457	7.6181241	7.7803691	7.5099141	7.7401781	7.5183511	7.7355251	8.3770991	8.0725641	7.9366321	7.9033621	7.8738581	7.9027591	7.4636951	6.9972261	6.5979721	6.5474771	6.9491511	7.5842863	7.2359304	7.2983652	7.7551895	7.1767214	7.4861419	7.8160857	7.3857847	7.8676521	7.8055571	7.8130591	7.6749041	7.6875941	7.5611201	7.8046811	7.7334921	8.1427271	7.6490731	8.2518031	7.7759051	7.1810851	6.7309601	6.9351991	6.7375471
ALDOA	11.6021541	11.7719247	11.7595405	11.9427726	12.0457251	12.0292684	11.9460941	11.9555262	11.5459545	11.9350095	11.5950075	11.7978295	11.6806495	11.8705605	11.8780495	12.1201785	12.0775935	11.8125245	11.7399675	11.4948035	11.6020845	11.9378575	11.7792835	11.7075525	12.0196525	12.1737434	11.5826692	11.8094671	11.6999792	12.3628927	11.9719761	11.8871347	11.6839765	11.4255355	11.7050685	11.8125245	11.4578145	11.5274365	12.1979725	11.9532535	12.2787765	12.5907345	11.8428465	12.2337305	11.6020845	12.1103835	12.1184465	12.2193945	12.2968075
ALDOAP2	1.3824914	1.4256434	1.3936402	2.066994	1.3980177	1.3592017	1.4008436	1.3877708	2.3601423	2.2319903	1.7148873	2.9977243	2.7769823	2.2825773	1.4897573	0.8015003	0.7721793	1.8246523	1.8148603	0.7707053	2.6083833	0.7560243	0.7406623	1.5623443	0.7422923	1.37563	1.4230894	1.411553	1.431226	2.7046107	1.8171229	1.3567584	1.444284	0.7664783	2.2263793	0.8055153	2.9916713	0.7892113	1.6755413	1.9930433	1.3811703	0.7557293	3.6279693	1.6036163	0.7648663	0.7350693	1.5036383	1.1235763	0.7399153
ALDOB	1.4014425	1.4263963	1.4043785	1.7137366	1.3986636	1.4246869	1.5759337	1.3923065	1.4111226	1.4725776	1.7059136	1.4604486	1.6425896	1.6000056	1.2165056	1.5571936	1.1561116	1.3054356	1.7168296	1.2979616	1.4404936	1.2655556	1.5392096	1.5461766	1.5852476	1.4184037	1.4215551	1.3737049	1.8370111	1.3694506	1.5001531	1.3393059	1.4842468	2.6119426	1.2958816	1.5971206	1.7970426	1.3981236	1.4196706	1.3606076	1.2707786	1.5516316	1.6959256	1.3193066	1.1275286	1.2472926	1.3059706	1.2187126	1.4305146
ALDOC	5.9952057	6.061889	5.6954467	5.7489294	5.8313835	5.6729478	6.2289238	5.8841047	5.5236926	5.7569166	5.6694996	5.9910106	5.1114096	5.3468836	5.8679386	5.5967516	5.6637936	5.3910956	5.3873196	5.2100876	4.7163786	6.5044476	6.4767366	6.0053526	6.8203856	6.0403611	5.6268436	5.9313727	6.0018319	5.1706111	5.7723253	5.8435176	5.0212453	5.5053916	5.9664356	5.2309676	5.2537226	5.2256106	5.6919276	5.7120696	5.6079996	6.1589636	5.4373106	5.5736376	4.6073776	6.7491036	6.9527916	6.4913986	6.6488846
ALG1	5.7870305	6.4781453	6.6134873	6.7182873	6.3816573	5.933806	6.1928713	5.8714364	5.4847775	6.3975385	6.4413775	6.1153595	5.1996335	5.9874535	6.0342535	5.6245635	6.1158665	5.9079485	5.9820415	6.8413755	5.3903095	5.8997225	6.0563135	6.4267455	5.6001275	6.0152467	6.2444686	5.6226878	6.2739388	5.6194021	5.6175854	5.9581414	5.787365	5.8704195	6.3941375	6.2922515	5.3697955	5.8503925	6.5254185	6.1459835	6.1887545	6.2286395	6.5267295	6.4471365	5.7936395	6.5747985	6.7947745	5.9156815	5.4267645
ALG10	4.3151444	3.8082161	3.8455294	3.9319337	2.6954043	3.3395692	3.9250828	3.4489063	2.1142034	3.7844914	3.3396274	2.9467704	3.1184884	1.7961744	4.1463904	4.2235144	4.2160174	4.6294244	3.8786644	3.7589734	1.6078684	3.8662764	4.2129164	4.1167744	3.7646614	3.1697294	3.532041	3.6596549	3.67878	2.4780811	3.344044	3.5922306	2.7775101	2.9149144	3.1943694	2.9612644	3.8459064	3.6056534	3.6259154	3.0386044	3.9329044	3.3686424	3.3580064	3.6607594	2.9415774	3.8281114	3.6722784	3.4752184	3.6971784
ALG10B	6.6882752	6.2785337	6.2943901	6.281522	5.3975465	5.7851322	6.3394473	5.9152161	5.0317813	6.7682243	6.5859353	6.5313023	4.9658023	5.4436653	6.1736873	6.2064253	6.2829133	6.5266953	5.9838383	6.4764053	5.1777623	6.1635023	6.5280023	6.1183913	6.0845623	6.0395694	6.2486743	5.8321139	6.161234	5.356759	5.7979898	6.1741523	5.6651067	6.7790843	6.4948283	6.4495523	5.8354183	5.7683763	5.9471933	6.2211653	5.1775433	5.6080793	5.9513073	5.8318973	5.9471933	5.8782803	6.3959913	5.3624623	6.0411183
ALG11	9.3257491	8.9861217	8.9945096	8.9463777	9.0374384	8.9837409	9.1323716	8.7092823	8.0635371	9.0848151	9.1539001	8.7697461	7.5241361	8.1231761	9.5818191	9.0015051	9.1508641	9.1113741	8.6652651	9.0793621	7.6879901	9.0909101	9.3345191	8.9175261	9.1442371	8.7513026	8.9288439	9.0204078	9.0723008	8.6298666	8.5745078	8.793	8.5314185	9.3582601	9.1373391	9.2282251	8.4909311	8.7225751	8.3797991	8.5833031	9.6819861	9.3376101	8.5951481	9.3798921	8.5479271	9.0109711	9.2851741	9.0611391	9.1915111
ALG12	5.1760707	5.4895037	5.3253476	5.2608834	5.117946	5.689561	5.2907395	5.3470051	5.0524251	5.4883121	5.0838661	5.1354361	4.8787041	5.7025451	5.3964691	5.1259451	5.0505211	4.7760481	5.1903011	5.0691441	5.2892271	5.9527821	5.8798271	5.6735081	5.7234391	5.5394599	5.0901786	5.9049639	5.2536808	5.2623893	5.2961873	5.1899208	6.3268714	4.8050811	5.2293901	5.4515321	5.3050361	4.9287281	5.5085931	5.3040821	5.6538851	5.3067441	5.8004061	5.1961831	4.7449301	5.9184201	6.1420031	6.0724931	6.0699131
ALG13	8.376385	8.21185	8.056763	8.0772842	8.125805	7.6654242	8.0932638	7.8977837	7.9301153	8.2288253	8.5208533	8.1199993	7.6821283	7.5317913	8.1978323	8.1839523	8.1037723	8.2564243	7.8015043	8.3486553	7.5985853	8.2874713	8.2945703	8.1841853	7.9073363	7.7984598	8.3053831	7.8793259	8.0074628	7.5433605	7.9567052	8.1242159	7.8383392	8.3718483	8.1993153	8.1247543	7.8933383	8.0249343	7.6385613	7.7902343	7.9591433	7.8397283	7.4853073	7.9585893	7.9464323	7.6618373	8.2873733	7.7727073	7.7716583
ALG14	6.5070622	6.9545336	6.2893108	6.5451943	6.6085071	6.9458442	6.6071059	6.5828329	7.073478	6.242379	6.50219	6.591267	7.46869	7.455953	6.394524	7.100467	6.442009	6.792289	7.032347	6.443889	7.210555	5.856578	6.19134	6.212442	6.090663	6.2962197	6.512851	6.6876538	6.3899259	6.3715745	6.6898479	6.2869801	7.6326035	6.172458	6.595721	6.036608	7.223931	7.317454	7.150791	7.232223	6.857342	6.72099	7.501066	6.716925	6.897552	6.027455	5.504468	6.407515	5.538157
ALG1L	5.6162272	5.9559945	5.5924401	5.7413351	5.5456514	5.674519	5.9982357	5.5782563	4.744774	5.249225	5.575392	6.389681	6.138507	5.983612	5.314289	5.464555	5.292122	5.281854	5.578974	5.452108	5.467664	5.546749	5.631698	5.391618	5.853337	5.0877739	5.2653914	5.3861986	5.615136	5.1373715	5.3411411	5.4480567	5.016908	5.646939	5.355082	5.433802	5.165291	4.943679	5.688324	5.546938	4.950828	5.090331	6.102055	5.545241	5.014111	5.650873	5.684943	5.503872	5.654808
ALG1L2	5.0832456	5.5481635	5.5132973	5.4204335	5.3335704	5.7037194	5.6313408	5.5097689	4.298823	5.272484	5.265082	5.175725	4.919937	4.959651	5.326954	5.275001	5.246098	5.245168	5.250836	5.354787	4.035255	5.908499	5.931633	5.696521	5.931624	5.4238034	5.3274187	5.082237	5.1892394	5.3191261	5.1691037	5.281327	4.941533	5.403073	5.214879	5.629801	4.518943	4.846228	5.376251	5.061324	5.679967	5.645756	5.10305	5.522618	4.781436	6.03156	6.000933	5.77826	6.078732
ALG2	6.4476407	6.4020784	6.5409875	6.3234904	5.7138718	6.0320702	6.61382	6.2139617	5.2898587	6.2621537	6.3737107	6.0720437	5.3565557	5.6941967	6.5194597	6.2163007	6.7097427	6.7115707	6.1000007	6.3877567	5.1146047	6.4216507	6.4932057	6.2982057	6.1659087	5.6227269	6.1696276	5.8925318	6.3199241	5.232946	5.7836289	6.383166	5.3729354	6.5317537	6.3407247	6.6386137	5.8702187	5.8716307	5.7231177	5.8076477	6.0552967	5.9656617	5.0783987	6.3095697	5.6704037	5.9224537	6.2116487	5.8454057	6.1690247
ALG3	9.1916546	9.5440698	9.191108	9.3579634	9.2567605	9.3849161	9.1319861	9.2768641	8.8302184	9.5063944	9.6603624	9.3691174	8.7684414	8.9207904	8.9624974	9.0344804	9.1146234	9.1210004	8.8560914	9.1160404	8.4596124	9.4622844	9.3995714	9.2906544	9.3369694	9.2571543	9.1544674	9.2004515	9.1212059	8.5004281	8.9575159	9.2888284	8.9800236	9.2251204	9.3638334	9.2173104	8.7232494	9.0262884	9.2674204	9.2777124	8.9690634	9.5490574	9.1419004	9.4631744	8.8026824	9.1856184	9.7096884	9.1501874	9.2688264
ALG5	9.703488	9.9754909	9.8148793	9.5181854	8.8743812	9.356233	10.0309526	9.545186	8.6846653	9.7727923	10.0263463	9.5070503	8.9496223	9.3010953	9.3506883	9.1759393	9.4403193	9.9800563	9.4474143	9.8789613	8.4657923	9.5138353	9.7797793	9.3459513	9.5105653	8.7039741	9.4695272	9.4472883	9.7167177	8.1513409	9.1945176	9.5432247	8.7968097	9.9708413	9.7967863	9.9383373	9.0987153	9.2810083	9.4142473	9.0998463	8.9679213	9.1323583	8.6794463	9.4941553	9.3986153	9.1242583	9.4227893	9.1414563	9.0862553
ALG6	8.0005896	8.1555879	8.1943716	8.0966094	7.7176349	7.596238	8.0514237	7.9055322	7.3813974	7.9078134	8.1726684	8.1675644	7.3844224	7.6329724	7.8938394	7.7565724	8.0873184	8.1339614	7.9767294	8.2067604	7.0955344	8.3666764	8.4035244	8.1577374	8.0543444	7.4958427	8.0968748	7.5174042	8.0932737	7.5784114	7.8181104	7.921529	7.4076294	8.2293314	7.8989864	8.1105794	7.5439754	7.7834544	7.7757784	7.8532284	7.3127254	7.5500704	7.0217644	7.6794584	7.7176084	7.9134434	8.0955434	7.7125034	8.1604094
ALG8	9.6172668	9.6968382	9.373452	9.4483241	9.2104922	9.4339095	9.7865368	9.4697399	8.7987749	9.5282049	9.5454829	9.4603509	8.5695179	8.9025669	9.4373889	9.3285399	9.2891399	9.5418369	9.1794059	9.5192089	8.1649999	9.8020389	10.0473819	9.6948019	9.8609089	9.1872909	9.3614223	9.4570011	9.6365254	8.2407926	9.0533643	9.4761924	8.9638075	9.5397409	9.2906869	9.5090969	8.7507389	9.3661389	9.1853559	9.0386559	9.3186139	9.5934699	8.7067479	9.6049419	8.9870859	9.4889639	9.9973579	9.2980219	9.6758019
ALG9	5.0603989	4.4636242	5.08519	4.6368264	4.1984659	3.9946004	5.0399849	4.4227692	3.6300934	4.7103954	5.3070104	3.6383284	1.5436734	3.6154394	4.6724574	4.6656084	4.9885134	4.8961494	4.3912904	4.6157284	1.9579904	5.0435654	5.1283904	4.6368424	5.0356604	3.9134644	4.2306725	3.9584278	4.866094	2.2463179	4.3923298	4.6127043	3.2374695	4.7234704	4.4733754	4.8339264	3.8394704	4.3671504	3.9911314	4.2478294	4.0741354	4.3203554	1.4878934	4.5288244	4.4798164	5.0473554	4.8464704	4.2556584	4.6842984
ALK	1.3235934	1.3260454	1.3371982	1.3319149	1.3115914	1.3253887	1.3451966	1.3188353	1.3059611	1.3110531	1.3033681	1.3835991	2.3389461	1.3829361	1.2987441	1.2057261	1.2931651	1.2274591	1.2901101	1.2635151	1.2494901	1.8006111	1.3464741	1.3202121	1.3043461	1.4098303	1.3112214	1.3519848	1.3190877	1.2860893	1.3288614	1.3306755	1.3117564	1.6785341	1.2466961	1.3041791	1.2495741	1.2317571	1.2319531	1.2886211	1.2242431	1.2139181	1.2924561	1.2858431	1.0261951	1.2672321	1.3206501	1.2734351	1.2126921
ALKBH1	4.9650311	4.611644	4.8554767	5.2095505	3.8438357	4.8497425	5.1494227	4.9011005	2.8390124	4.9862244	4.5406874	5.0672904	2.7601474	4.4550754	4.9000854	4.9944384	5.0252424	4.9896494	5.2555204	5.1532574	4.3023324	5.4345644	5.5042264	5.3819434	5.5911614	4.3218997	4.4784085	4.9139576	5.2252057	4.1212037	4.6745211	4.86365	4.2657736	4.4708064	5.0766404	4.3013694	4.2742864	4.6797804	4.6090654	4.5440424	4.6612484	4.7996414	1.6945504	4.6953854	4.4999064	5.4953534	5.5227304	5.3035854	5.2662764
ALKBH2	8.1768424	8.1616371	7.8122324	7.8085675	7.5679714	7.4589468	8.131956	7.8981315	6.7557565	7.4428785	7.6839085	7.6663975	6.8222975	7.0289275	7.6929075	7.7740135	7.9987265	7.9373585	7.2060275	7.6611325	6.6721875	8.4622755	8.3582665	8.0459705	8.3344005	7.3431634	7.7634116	7.5780547	7.6400083	6.4900554	7.5267609	7.5780547	7.1804918	7.8510875	7.4353295	7.3178355	7.0913375	7.2274745	7.3477685	7.1622645	6.9875865	7.9637435	7.3573205	7.8866785	7.5566895	8.1480455	8.4424995	7.7978495	8.0544455
ALKBH3	4.922751	4.4908143	4.748675	4.6863874	3.8534369	4.3608575	5.060272	4.563264	3.0196907	4.7589757	4.9892817	4.2425777	2.9759867	3.7105917	4.5257277	4.4243297	4.6937917	4.9155457	4.5002337	4.8851657	1.4634847	5.4938857	5.4774397	5.2059467	5.5466367	4.0289384	4.4708767	4.5975061	5.1961131	3.0168118	4.1703978	4.5017633	4.0208232	4.7085207	4.5249627	4.2844187	3.4348417	2.9392787	4.1973637	4.2787437	4.5050497	4.3760377	2.1122357	4.4914357	4.1477587	5.5667297	5.5123377	5.5094307	5.5179117
ALKBH3-AS1	1.1606805	1.3820642	1.7699258	1.2252768	1.1776504	1.2780047	1.3874112	1.1668987	2.1077085	1.1723645	1.2093755	2.9157795	1.2215965	1.1889985	1.1726525	1.1902315	1.1722785	1.1299225	1.4755525	2.2889635	1.1770715	1.2134015	1.2252735	1.5527045	1.1293785	1.4913859	1.197757	1.3097508	1.205802	1.4564098	1.186898	1.480782	1.2074694	1.2064065	1.1419155	1.2056075	1.2392685	1.1796365	1.1346835	1.1548685	1.2066715	1.1375115	1.2184405	1.2221225	1.5136385	1.1282385	1.1341785	1.1568645	1.1162975
ALKBH4	6.6117185	6.5224113	6.6213704	6.4522456	6.1306831	6.5057837	6.683716	6.3624773	5.7528672	6.5132432	6.5826742	6.3926382	5.7141172	6.0990562	6.5637462	6.3384302	6.2860992	6.4846482	6.3409532	6.4863672	5.7188112	6.5703912	6.6253322	6.4076562	6.7534762	6.3816952	6.163127	6.1916064	6.5771246	5.9831033	6.6222966	6.3788104	6.0163926	6.3725512	6.5780912	6.7334152	5.7585192	6.1336812	6.4583522	6.2318612	6.6250392	6.6767942	6.3545522	6.6036372	6.0985052	6.6927852	6.6454292	6.2884382	6.7036272
ALKBH5	7.9492193	7.9101293	7.9441081	7.7489717	8.66952	8.4572813	7.9625071	7.886767	8.9422102	7.3598812	7.4983912	7.8827742	8.7942862	8.6730832	7.5068252	8.1862152	7.2957572	7.6332302	7.9464382	7.4616802	8.9109182	7.2132742	7.3578562	7.8074272	7.8096442	8.2551207	7.8788983	7.8267141	7.7282588	8.3095285	8.155352	7.7139151	8.7824364	7.4657262	7.7678412	7.5714852	8.7892162	8.4635632	8.1561962	8.4938202	7.7648232	7.9661822	9.0522502	7.8137312	8.5928992	7.6481322	11.7827072	7.8943652	7.3404162
ALKBH6	4.7947006	4.5383357	4.3157582	4.3232993	4.0022928	4.0930746	4.6994771	4.4914762	2.6902198	3.7712548	3.8263298	4.5180878	4.5613968	4.4787818	4.4679848	4.5147928	5.0074098	4.8309998	4.0242428	4.3600168	1.6434008	5.0320688	5.2706078	4.9906598	5.2395558	3.624883	4.5477183	4.23625	4.8433462	4.2569891	4.4903998	4.5109517	3.9696622	3.7013718	3.6767358	4.1698078	2.7746368	3.6121458	4.1132908	4.4604558	4.2072138	4.5479718	4.8132678	4.5233678	4.4783658	5.1508988	5.4450788	5.0711758	5.1751898
ALKBH7	9.5341937	9.5696475	9.2326822	9.4758296	9.2748595	9.2782848	9.6331962	9.2482903	8.8374197	9.0393257	9.2414877	9.5045627	9.1211057	9.2103917	9.3280467	9.3564127	9.3121847	9.3366357	8.7469727	8.8680527	8.9020547	9.3869637	9.2589887	9.1525517	9.1694827	9.4421508	9.327027	8.8124849	9.202965	8.594816	9.2906731	9.3207816	8.9379015	9.2529247	9.3067637	9.2746837	9.1182537	9.1631447	9.4831847	9.1927827	8.9538607	9.7338627	10.1684747	9.3694597	9.1193547	9.4553147	9.4160137	9.1864447	9.3525817
ALKBH8	4.5092965	4.9360019	4.4151612	4.4388222	4.6022378	3.5020945	4.5708008	4.3589011	3.5961685	4.9185085	4.2059775	3.9467345	3.8138295	3.4758625	4.1273895	4.6258095	4.0769485	4.0681025	3.8816775	4.1462965	3.2700295	4.3186055	4.4458715	4.5459045	4.1735215	4.2540309	4.0701726	3.8470017	3.9376311	3.5305122	3.4410592	4.1188771	3.676881	4.4528005	3.8960795	4.1899235	4.5697315	3.7278445	3.5419185	3.8677305	4.2796145	3.9306775	4.4334185	4.3682705	3.6039115	4.0670925	4.9966225	4.6499065	4.0646965
ALLC	1.257517	1.2797188	1.2776244	1.2886417	1.2676511	2.3441955	1.2545006	1.2589711	1.648288	1.11879	2.717082	1.174176	1.237269	1.538495	1.142229	1.127855	1.193091	1.100218	1.134831	1.128045	1.130651	1.166745	1.07843	2.098147	1.137066	1.2774334	1.2467702	1.24398	1.2743139	1.2311735	1.2674276	1.2378129	1.2728361	1.200684	1.099881	2.365145	1.156595	1.647387	1.10493	1.438878	1.978631	1.054986	1.142314	1.117479	0.899828	1.139614	1.196191	1.410038	1.110089
ALMS1	5.0621344	5.2705341	5.3298453	5.1505537	4.5717455	4.5595035	5.4383026	5.2348951	4.2671981	5.7640881	5.8692701	4.7503261	3.7840081	4.4200551	5.2477561	4.9217591	5.5680091	5.3724281	4.7340221	5.0886701	4.0609371	5.0621751	4.9819241	4.3183701	5.4657241	4.69866	5.2080021	4.6740977	5.2791264	4.5479459	4.947651	5.4457345	4.494708	5.8845771	5.3085251	5.9341771	4.6779671	4.0014981	4.4938511	4.7084491	5.3538041	5.6857261	3.2157231	5.5398381	5.5887101	5.0211431	5.3509441	4.8607761	5.2146871
ALMS1-IT1	2.1057668	1.0286161	2.6982582	1.9047283	1.0011897	0.9157386	2.3385636	0.9945267	1.2889945	1.2433885	1.2749275	1.2689455	1.3212895	1.2519965	2.8857815	1.2731615	1.2839485	1.4753315	1.2359295	1.2416845	1.2557635	2.2550035	2.5537585	2.3764975	3.4168415	0.9976227	2.7444526	2.2334156	1.9484363	0.9878922	2.3122712	2.2270908	1.029466	1.2793415	1.2256885	1.2880025	1.2953795	1.2314625	1.2348535	1.2390775	1.4134925	1.6227125	1.2835405	2.2255745	1.0965755	2.3457115	2.9269505	2.8050315	2.7278485
ALMS1P	4.4641272	4.3230301	4.363831	4.4050134	3.842743	4.6088456	4.2598538	3.9757567	3.3907616	4.7254456	4.9867866	4.6559656	2.0601926	2.7586976	4.3058656	4.0619216	4.3843136	4.5743396	3.6428946	4.6018266	1.7107746	4.7107686	4.2129586	3.5467636	4.6650046	4.0997126	4.1482136	3.9990585	4.6390313	3.7915296	3.4897899	4.428203	3.1099615	5.1227356	4.3176886	4.9665836	2.8074126	3.7300226	4.0162636	4.5094446	6.6510806	4.8326056	2.0975416	4.4289866	2.6527146	4.4842266	4.5492056	4.6086846	4.5085336
ALOX12	5.7727382	4.3732409	5.2515881	5.3238891	6.6663718	7.1704004	5.6752212	5.5266061	7.8381609	5.4343229	4.9017039	6.5229419	8.2225869	7.7139169	5.7374969	6.6559319	4.7068839	4.7304059	6.5645169	6.1130799	8.2258519	4.9889969	5.0861849	5.1759899	5.8905089	6.7261872	6.2384242	6.8753533	4.5256971	7.1195515	5.438346	6.129262	7.5233022	4.9625339	5.6890189	4.3136269	7.3085049	6.0911849	6.2694269	6.4404259	6.2738329	6.5959279	6.6073159	5.7980389	6.2979589	5.7883189	5.7785979	6.0230129	4.9430139
ALOX12-AS1	5.8245655	5.6957054	5.8267791	5.5497982	5.6689743	5.1495117	5.7190893	5.4737879	5.250748	5.573625	5.609567	5.404101	4.402274	5.443654	5.911861	5.505014	5.889764	6.031535	5.866907	6.511458	5.123453	5.921976	5.853385	5.853679	5.644279	5.8521264	5.8497413	5.7471399	5.8748629	5.6591385	5.4879897	5.7767884	5.5922986	5.666638	6.091255	5.816438	5.70171	5.671997	5.411793	5.57235	5.929214	5.838808	5.190524	5.866831	5.93483	5.776473	5.470578	5.780902	5.642993
ALOX12B	1.7173704	2.4018926	3.2500849	2.3650468	3.2540301	4.4846036	3.3861124	3.2709564	3.2925418	2.5881138	1.4918558	2.3294288	3.0451918	3.9742978	3.2725408	3.7282598	2.0321008	3.1702608	2.3779608	3.0849438	5.7349668	4.1715748	2.1208218	3.2045098	2.1092088	3.2987191	2.0632353	3.9263358	2.5017115	2.0159287	4.3242534	3.1720802	3.3419135	1.4665028	3.2797118	2.9605368	3.0188958	3.0961358	3.8087728	3.5231018	3.7111108	3.0745538	3.4239948	2.7781378	3.7044178	3.0743478	2.7753088	1.8454178	3.2592588
ALOX12P2	1.0816048	1.0663057	1.0823888	1.9248935	1.0692072	1.0697315	1.2442005	1.6902525	0.9394545	0.9349055	0.9436575	0.9415285	0.9537195	2.8547095	0.9429715	0.9271595	1.1714055	0.9295385	0.9315635	2.5941785	0.9334495	1.5569025	0.9593015	0.9769315	0.9578145	1.2082229	1.0799107	1.1535319	1.0768398	1.0763815	1.0722134	1.1185445	1.0753415	0.9476905	0.9318125	0.9360725	2.6043075	0.9398485	0.9284825	0.9450235	0.9316045	0.9233195	0.9371325	1.3569545	1.1530145	1.3475045	1.4856475	0.9543905	1.6632635
ALOX15	3.3528002	3.7365174	3.1259295	3.8717036	3.1331762	3.8174997	3.6596213	4.1065975	3.8169486	3.6021446	3.5034226	3.6832016	3.3083746	2.6573166	3.8745806	2.9737666	3.6598966	3.7546016	3.0588856	4.0974976	3.3752126	4.9944466	4.0961286	4.7678446	4.1511556	3.720794	4.8411544	3.358513	5.2102787	2.4457824	4.2546793	3.0093761	4.5415806	2.5451846	2.9217956	3.3407836	4.0813936	3.4458496	3.9111296	4.1214226	3.3488736	4.4493086	2.7522136	4.4636186	3.9509546	4.4217276	3.5981076	4.0680046	5.0975816
ALOX15B	4.5912821	4.6373979	4.7058746	4.9705578	5.0519217	5.0049041	4.564887	5.4298884	5.553571	5.614733	4.787803	4.913271	4.862748	4.899239	5.453151	5.160896	5.061568	4.269169	4.931868	5.546755	5.668658	4.710086	4.90114	4.456278	4.570692	4.92833	4.2639033	4.1193357	4.0117102	7.6996426	5.4018987	6.3685168	4.9724201	3.31685	4.99649	4.733445	4.9877	5.347531	5.930849	4.156546	4.946862	5.604542	6.843794	6.004341	5.027149	4.836196	4.206216	5.228859	4.731386
ALOX15P1	3.8505226	3.5119974	2.0600281	1.3395108	1.6329654	1.2941559	2.9478624	2.2458192	1.2800072	1.2551272	1.3568472	1.2327192	1.2486912	1.2666752	3.1185532	2.4809902	1.4854162	2.7529052	1.2183702	2.7274752	1.2386422	2.4108492	3.3319572	3.5380312	2.9716072	1.2580862	1.8095794	1.2623964	2.1507472	1.2999984	2.3930742	1.2175375	1.3389435	1.3460802	1.4887862	1.3262762	1.5615962	1.3190512	2.1837722	1.2407022	1.1913852	2.7973912	1.3537082	2.1522812	1.2289602	2.8983482	2.9420792	1.5093382	2.6770832
ALOX5	6.8509399	6.682282	6.9392753	7.1482763	7.153821	7.2789315	6.9123205	7.0506294	6.9287286	7.4177266	7.2291706	7.0711956	6.9540676	7.0445696	7.2932516	7.1539196	7.4720016	7.2044926	7.3195516	7.1893206	7.0846186	7.5575736	7.3939286	7.2045486	7.3727946	8.0863826	7.5969952	7.1655163	7.5937552	8.4271185	7.190509	7.3336599	6.9710149	7.1691146	7.7432356	7.3478746	7.1876336	7.0813396	7.4824646	7.3715246	7.5849746	7.3777616	6.6025176	7.4592876	7.0550236	7.3972786	7.3226686	7.2457886	7.6686996
ALOX5AP	9.7126273	9.7175514	10.4665351	10.4555162	10.7507355	10.7906963	10.2817323	10.2986406	10.7042989	10.4539189	9.8662899	10.3491489	10.4910859	10.6903979	10.4685029	10.2101989	10.9382739	9.6345049	11.1578259	9.9139259	10.4928919	10.7816749	10.5525209	10.6424479	10.5190909	11.1603661	10.0907857	10.5113203	10.7139564	12.6281172	10.6437601	10.7390299	10.8838168	9.4529249	10.7717609	10.3325889	11.1735959	10.3236709	11.6361699	11.0123019	11.0123019	10.9095449	10.2976369	9.9417529	9.9831229	11.2194389	11.0295529	11.8713329	11.1773719
ALOXE3	2.8818465	3.0826017	2.8549288	2.2674294	4.9726959	5.4479049	1.0351669	3.6999077	7.91828	2.435748	1.914754	3.734556	6.712059	6.589902	2.56366	3.179021	1.183556	1.676657	4.463778	3.616355	7.728366	2.969635	2.663593	3.177841	3.100864	4.1054975	3.0891301	4.7753619	2.7629778	4.0931581	5.0216509	3.2325466	5.8572833	2.440142	3.595584	3.240528	5.626183	5.825537	4.052889	5.463678	2.715632	2.743429	5.360028	2.322493	5.750608	3.089608	1.24862	2.378827	2.566555
ALPI	2.7318151	2.4598515	0.7674675	1.8517517	2.0084839	3.4988847	1.5970746	2.2758366	2.6987597	2.1640787	1.2997277	2.5535127	5.3681117	3.8319597	1.6351477	3.4336607	3.1677307	2.7188307	3.1659287	2.7992377	4.5134757	1.3872737	2.0857757	1.3173867	1.3400147	2.8751212	2.0823091	4.8752043	1.9301954	3.1173852	2.4465685	1.6748405	3.7754935	2.6821237	1.2961457	2.3328047	1.2721567	1.2865637	3.3374057	3.0741167	3.2440347	3.1284157	1.2885127	2.4344307	2.2261737	1.5182257	2.1693827	2.8369087	2.7561187
ALPK1	10.9310159	10.5777889	10.8811979	11.066272	11.3737469	10.8426512	10.8298066	11.1537358	10.7321465	11.5617015	11.0408635	11.4222195	10.7950565	10.8967415	12.0157415	11.3060635	11.9348515	11.1735155	11.1158365	11.0583155	10.9481885	11.1027845	11.0545365	10.7986055	10.6258325	11.5387132	11.5245653	11.5346713	11.3730085	12.6444383	11.1273599	11.4315346	11.0673521	11.3154795	11.2077875	11.2644645	11.0968805	11.2561605	11.5519295	11.2390875	12.3248605	11.6762255	10.7200305	11.5743255	11.3199545	11.1242855	10.9841315	11.1718905	11.8519035
ALPK2	2.0560359	1.4016833	1.3752769	1.9771305	1.3640853	2.1527278	2.6195005	1.3602144	1.8771928	1.5298748	1.8302988	1.4819288	1.6958608	2.2480578	1.8585668	1.3715208	1.1994878	1.2394218	1.3131008	1.3542578	1.4713638	1.2477008	1.2600148	1.3414728	1.2238638	1.4966657	1.4068135	1.3441812	2.1879699	1.3525225	1.4006629	1.3088613	1.4651874	2.1386098	3.6649758	1.7748528	2.0208528	1.6978308	1.3045818	1.3891428	1.5150228	1.3227078	1.8332908	1.2695328	2.1416798	2.0867048	1.2680958	1.6436788	2.0003678
ALPK3	3.172702	2.4951763	3.2246055	4.2388964	3.9878104	2.6346879	3.5201982	3.6857469	4.5496816	2.2215636	3.4850726	2.3274776	1.4918096	3.5462246	4.1414956	3.6271566	4.4332466	3.3429866	3.6358896	3.7456606	3.0431806	4.5906766	4.7177946	4.4506286	3.7458336	4.9682983	4.3177927	3.6809518	3.6893116	4.9294631	3.1440691	5.2202157	3.2395146	3.1095696	4.3314336	4.2641266	3.9740716	1.5200176	4.7130996	3.7928696	4.6219546	4.1282766	1.5317556	4.0573556	4.0119846	4.4573856	4.8338226	4.1742956	4.9581266
ALPL	3.8226435	5.4486379	5.7114424	6.0947982	7.4875541	6.9163289	5.555073	5.2666323	5.730058	5.588138	4.316687	4.700074	6.803057	5.548762	6.344398	5.358404	6.727089	5.486117	6.631558	4.948621	7.564682	7.086548	6.978349	7.453245	7.614297	7.2922595	5.9276738	5.9457232	5.8733784	9.7876367	7.9010027	6.3885136	7.0527311	4.459667	5.708123	5.854678	6.045943	5.379982	7.158388	7.06967	6.717607	6.665868	6.068437	5.872817	6.200394	7.938896	7.114395	8.441515	8.382854
ALPP	4.9366216	5.090595	5.2855239	5.5473973	6.2371098	6.4524173	5.0866139	5.7585383	6.2990298	5.2194998	5.2891568	5.5287138	6.5514828	6.3453548	5.8877238	6.1414528	5.9073298	5.3311788	7.2829468	5.9415678	6.9390918	5.0259938	4.8991678	5.6079768	5.2542218	6.4061773	5.5703209	5.9126445	5.2223076	7.1130746	6.306432	5.4823162	7.0243513	5.1387668	5.5372468	4.9256238	6.6633558	5.8243558	6.0834758	5.7682268	6.5540908	6.2366648	6.8366358	5.9871968	6.3976228	5.7257608	4.8793178	6.0292718	5.1407398
ALPPL2	7.5492371	7.8922478	7.4993759	7.6900121	9.2012984	9.2770976	7.1786437	8.1527099	10.9620033	7.4578883	7.9615883	8.1964203	10.5760533	10.3111743	8.0720333	9.6897913	7.5445133	7.4976403	8.9906283	7.5289543	11.0223563	6.7166943	6.3499063	7.5332873	6.7462653	8.7597544	8.203053	8.235593	7.5828126	9.3795229	9.0881327	7.7948354	10.4431757	7.3260863	7.8796713	7.2784733	9.9678873	9.7870373	9.2022703	9.6011363	8.3264483	8.0689773	10.4298703	8.2011783	9.5652943	7.3127373	6.4928383	7.9508233	6.7916623
ALS2	2.950133	2.8204629	3.0984731	2.9395581	2.8200159	2.4894442	3.3126436	3.071447	1.8325115	2.8308325	2.7054045	2.6943835	1.4908955	2.1923465	3.1027025	2.6665135	3.2266685	3.2894255	2.8727715	2.6732085	2.1203625	3.1801015	3.6892145	3.0517995	3.3566745	2.003471	2.6210444	2.9781762	3.4702755	2.2269137	2.569193	2.6471545	2.4278962	2.8136155	2.6792305	2.3387955	2.3288575	2.9804375	2.9014095	2.6881935	2.6794005	3.3186125	1.6807635	3.0510435	2.1945785	2.8763455	3.3747765	2.9519895	3.5787935
ALS2CL	5.0239689	5.0768152	5.0091651	5.2207775	5.4929499	5.7318306	4.8119357	5.2548855	7.0796443	5.0156953	4.9659103	4.8470713	6.1144953	5.8900803	5.4747633	5.8351933	5.1315973	5.0564363	5.2287303	5.1327863	6.8929413	5.1539313	4.7899573	4.6706113	4.7284323	5.9234688	4.9537887	5.4307753	4.8190378	5.7138631	5.558122	5.2259361	5.9264939	3.7669213	5.1960543	5.0929453	6.0923543	5.7841553	5.1234483	5.5198063	5.2133143	5.2546933	6.3540223	5.2837313	6.0923543	4.6458713	4.7887603	4.7408663	4.8816763
ALS2CR11	1.4399142	1.2679232	1.3436361	1.2688252	1.2380135	1.2769334	1.6227402	1.2209252	1.8670797	1.5926687	1.1473227	1.1778967	1.2746537	1.1858037	1.3479997	1.3411677	1.3871167	1.6983327	1.6164007	1.1693637	1.1538997	1.2141087	1.1619887	2.9990857	1.1503637	1.2745945	1.1806836	1.7726869	1.2136337	1.1823407	1.2627773	2.0832922	1.1981535	1.2112237	1.2552547	1.1744807	1.1454457	1.4741177	1.1076257	1.1326857	1.1483027	1.1169027	2.3893297	1.6897227	1.1260067	1.1525297	1.3489787	1.1908617	1.1008307
ALS2CR12	1.3107854	1.3386834	1.8167187	1.348969	1.6328844	1.263215	1.8074313	2.2889914	2.5516372	1.0030892	1.0341402	2.9081602	1.1076522	1.0153482	1.0288492	1.0191442	1.3688932	0.9925022	1.0097502	1.0031252	1.5341922	1.0469612	1.4506972	1.8303322	1.0166202	1.328331	1.3087824	1.2978545	1.3303267	1.2923634	1.319726	1.846493	2.199062	1.0744632	0.9827692	1.2967862	1.1353612	2.6774422	0.9938952	2.5636462	2.1939812	1.7996262	2.5170422	2.7911692	1.0723892	1.5144212	1.9799722	2.2897822	0.9911312
ALX1	1.3936618	1.163085	2.7873758	1.1731673	1.1650111	3.7042225	1.1679916	1.9971719	1.3307323	1.3540963	1.4491343	1.3578443	1.3694943	1.3984213	1.3270893	1.3134023	1.2649333	1.2619003	1.2792513	1.3249643	4.8408553	1.4001613	1.7942783	2.7380953	2.0511463	2.0151127	1.2157894	1.7860237	1.217479	1.5207624	1.1681187	1.168214	1.2062636	1.3690903	1.3224813	1.3651203	1.4490343	1.4091763	1.3212523	1.3615083	1.3185183	1.3444623	2.0997133	1.3095073	1.1622763	2.2490323	2.1960353	1.4855023	1.4434743
ALX3	1.9777126	1.9024201	1.1500446	1.1469385	1.5935331	2.2943857	2.1408413	2.6830672	3.0651145	2.2759085	1.5199415	1.4171415	1.4328695	4.6315835	2.5833155	1.7990995	1.3058145	2.2558635	2.7368315	2.3980345	3.1384005	1.5183685	2.5698915	2.7148835	1.3716345	1.8204853	1.5034788	2.4362825	2.3057228	3.0035852	2.9279787	2.9406974	2.2875289	1.5044955	2.6338665	1.4138115	3.1447865	3.3222905	1.3836605	1.4121855	1.3579115	1.4262435	3.9238695	2.4017375	2.0831225	1.3947885	1.4170135	1.3298815	1.3147435
ALX4	1.9545104	2.463524	2.1982005	1.9733552	2.6190178	2.9492234	1.3669803	2.3488282	3.6915742	2.7087572	2.1653572	2.4218152	3.6355112	3.4949502	2.1939282	2.3387682	1.6531962	2.1138532	4.1135852	2.2403792	4.5472642	1.8098022	1.1938552	1.6060092	1.3227222	2.7138877	1.5415596	2.5633282	1.8575157	3.0387194	2.953796	2.2249882	3.1980584	2.4829522	2.0452102	2.3485252	3.5041342	3.2152592	2.9444932	2.9124992	1.9296642	1.4539202	3.6887992	1.9624042	2.1939382	1.2648542	1.2284132	1.1535022	1.7125242
ALYREF	9.2500463	9.7491425	9.3881719	9.364138	9.1293655	9.5845248	9.5952298	9.4615483	8.6891283	9.4792363	9.3454803	9.5419523	8.9813973	9.1005523	9.3634523	9.2578163	9.4291993	9.5100543	9.0827123	9.2700323	8.6054283	8.8853273	9.1298913	8.8394043	8.9999543	9.090861	9.1599984	9.2760386	9.1383652	8.655215	9.0526474	8.9351727	8.8091355	9.3774763	9.5287503	9.7844953	8.8696823	9.1743433	9.1680703	9.1457163	9.6278703	9.6955803	9.4078443	9.7078373	9.0883023	8.8882453	9.1229963	9.2352463	9.1999803
AMACR	3.5458842	3.4966435	3.7854422	3.4280328	3.5506467	3.2465038	3.4594568	3.3780982	3.2786948	3.2819458	2.6598018	3.2623068	3.0130468	3.8114038	3.8437488	3.6457068	3.2608638	3.4299598	3.7452268	3.1542478	3.2400018	3.6001618	4.0976628	3.6683728	4.2684358	2.9088859	3.6206115	3.5922027	3.957117	4.6810389	3.6090956	3.3127264	1.6776304	3.6438498	3.2114088	2.6546858	3.8213968	1.7951078	2.6300078	3.5265808	3.7302228	3.4465578	3.3954928	3.8354038	3.1508478	4.1844328	3.9372768	3.5826808	3.8667988
AMBN	1.7605064	1.0962804	2.3543864	1.7440334	2.325428	2.9774016	1.7178796	1.8940411	0.9757785	2.4285765	2.0430345	3.1315465	3.6068385	2.7032135	2.1466815	2.7502595	2.7379875	2.6181665	1.8742065	2.1864635	3.6407375	0.9404195	0.9446005	0.9604495	0.9339165	3.2361009	1.9109144	1.2664785	2.9475528	3.1484061	1.0702536	2.666617	1.1022693	3.1013975	2.3892515	2.0510545	1.0213555	0.9933955	1.7510695	2.8382175	2.5715705	2.3750285	3.4259985	2.5503315	1.6341365	0.9385515	0.9613625	0.9528215	2.5062985
AMBP	1.2209704	1.2802127	1.2315998	1.2853831	1.2475703	1.2172827	1.2109366	1.2255254	1.245088	1.229327	1.229236	1.249944	1.560364	1.252695	1.284704	1.267316	1.285358	1.214738	1.246154	1.256756	1.244183	1.292902	1.180389	1.216881	1.219616	1.2617038	1.2083594	1.2860054	1.2243426	1.1949326	1.2727304	1.253229	1.2109769	1.287806	1.199806	1.270465	1.264376	1.1983	1.176301	1.199281	1.227003	1.173246	1.2731	1.225485	1.078991	1.223114	1.201696	1.257125	1.162256
AMBRA1	6.7572691	6.6713542	6.6910003	6.5876915	6.4662204	5.6999199	6.7636686	6.6226412	4.7869923	6.9751353	7.0137503	6.6773663	4.8946213	5.6589553	6.8682163	6.3773853	6.8386573	6.6770513	5.7362843	6.5551633	4.7098073	7.2717173	7.0839343	6.8576643	7.2139373	6.4908182	6.6514138	6.8699489	6.594642	6.5023906	5.7357445	6.6013953	6.2596768	7.0022663	6.5357923	7.0843633	4.9507443	5.8516523	6.4093533	6.1624163	7.6433973	6.9846433	4.7344153	6.8567243	6.3726973	7.1929843	7.3984063	6.8983233	7.4448993
AMD1	9.6518659	9.5296715	9.8621622	9.8457766	9.7564546	9.5765476	9.6746838	9.7736568	10.055731	9.836464	9.697634	9.689064	9.88318	9.853234	10.211635	10.10319	9.748282	9.760935	10.38172	9.94625	9.998229	9.352882	9.522866	9.64164	9.604203	10.1032064	9.7551845	9.8607047	9.7388682	10.363874	9.7616143	9.9158517	9.8699393	9.856234	10.102186	10.031273	10.275058	9.765787	9.787789	9.835623	10.079868	9.80946	9.459584	9.845692	9.839467	9.690905	9.56775	9.408509	9.509686
AMDHD1	5.4126654	4.206999	4.7640919	4.3600194	4.6115823	4.5448828	5.2130662	4.7673912	3.5790335	4.6322745	4.5739655	3.8784625	6.6845055	4.2504445	2.7948485	4.3705635	4.3388175	5.6900435	4.0621585	5.1318885	3.0932085	5.4475365	5.2351925	5.5975355	5.7591735	4.1684083	5.2373208	4.1020867	6.930178	1.4475786	5.1226383	5.5315894	3.608278	5.0174115	5.1108595	4.1449485	4.4534735	4.2247335	4.5052065	4.3331535	3.9374905	3.9309755	2.1001035	5.3639715	4.3768785	5.3815985	5.3607205	5.2122425	5.4255825
AMDHD2	6.795949	6.634133	6.5602854	6.5599511	6.4834105	6.5678858	6.7670888	6.6403817	5.9612104	6.3498504	6.2238484	6.4773754	6.7447204	6.5841214	6.4709324	6.6073684	6.5775184	6.5337664	6.3577574	6.3533744	6.7988964	7.0204864	6.9067724	6.6457384	6.8539964	6.6791681	6.7445198	6.5746748	6.8027939	6.9628652	6.6268303	6.7845106	6.3801328	6.3456704	6.4343364	6.2782594	6.2719914	6.2525044	6.5999524	6.5561354	6.6066734	7.0599434	7.6634914	6.8532604	6.6141024	7.0953754	7.0021614	6.8273754	7.3843414
AMELX	1.562719	1.3706949	1.3170755	1.3686834	2.8584184	1.3286402	1.3019933	1.3142838	1.0090905	0.9967995	1.1370585	2.7631055	1.0897755	1.0230165	1.0509555	1.0299035	1.0856155	1.2840335	0.9950915	1.0045525	3.1520315	1.0458175	1.1987725	0.9839045	0.9862785	1.3464537	1.2947499	1.3695338	1.3119154	1.2875859	1.356679	1.3406736	1.3032759	1.0312555	1.2050075	5.6623285	1.0215375	2.0069445	1.4120445	0.9710525	1.8498955	0.9556445	1.0338115	1.0021825	1.9489215	0.9919725	2.1451555	1.2570275	0.9392355
AMELY	1.4013344	1.4593153	1.4520073	1.4823108	1.4519172	1.4534425	1.4014594	1.4409786	1.2308827	2.4163837	1.5195037	1.2113007	1.5227317	1.5378337	1.9334307	1.2686597	1.0563847	1.2307147	1.1146857	1.1666297	1.3003657	1.2309437	1.2160257	1.2362867	1.1302647	1.4505729	1.4971071	1.4325084	1.5755103	1.4377556	1.5326973	1.3902649	1.5470288	3.2554487	1.2479327	1.2676097	2.3857687	1.2614367	1.4142147	1.2347547	1.2059917	1.2684687	2.7894017	1.2057147	1.7418227	1.2215757	1.3631157	1.1807717	1.2304177
AMER1	3.4621434	3.5920294	3.6046531	3.4821548	3.2981829	3.3195305	3.588874	3.6242305	2.512244	3.571532	3.550674	3.530773	1.974537	3.279539	3.766849	3.424294	3.860225	3.647979	3.210258	3.559026	2.463437	3.715584	3.668813	3.396372	3.737446	3.3585726	3.3873909	3.5770715	3.4592624	2.9322136	3.2207959	3.3985526	4.0180245	3.882798	3.380794	3.618887	3.100275	3.571194	3.508258	3.247215	4.080948	3.676063	2.848737	3.792115	3.315442	3.600238	3.870333	3.671178	3.949883
AMER2	1.3579954	1.4194094	1.4016108	1.5322941	1.393898	1.3842412	1.3928309	1.3861604	1.3884169	1.3957579	1.6981489	1.3423459	1.5181979	1.5133229	1.1922109	1.3003219	1.1343759	1.1623879	1.2445889	1.2637619	1.3632829	2.2376499	1.1921499	2.3241769	1.1524139	1.3821065	1.4290613	1.372831	1.5185315	1.3900918	1.4180309	1.3323436	1.4611475	1.8819239	1.2509049	1.5752439	1.8741439	1.3970099	1.2339319	1.2961689	1.2155429	1.2522379	1.7179479	1.2111109	1.1495199	1.4393899	1.2138079	1.4906829	1.2025539
AMER3	1.1342423	1.1474173	1.1397039	1.1474455	1.1245873	1.1727321	1.1470911	1.1198969	2.644397	1.332204	2.221345	1.376206	1.812041	1.351044	1.347842	1.283904	1.362536	1.293085	1.365417	1.333366	1.30121	1.634608	1.393454	1.357401	1.775808	1.1954263	1.0933148	5.034467	1.1197165	1.0836024	1.8884079	1.1455757	1.1045834	1.42757	1.299265	1.319538	1.289161	1.273983	1.288691	1.327372	1.291138	1.282909	1.313012	1.33705	1.220828	1.312423	1.334291	1.344564	1.278423
AMFR	7.8000816	7.6933021	7.673504	7.8667266	7.8070865	7.1466603	7.8196275	7.023387	6.971256	7.507416	7.583404	7.408094	7.401101	8.073867	7.492892	7.392428	7.334589	7.082817	7.233961	6.881507	7.412876	7.363508	7.674682	7.86401	7.115535	7.9409321	7.3804584	7.2866187	7.5640077	7.1083327	6.9884673	7.044803	7.9390782	7.731225	7.547798	8.016545	7.916241	7.719132	7.616158	7.202721	7.266034	7.657786	7.663679	7.569746	7.962997	7.512861	7.373922	7.119065	7.76526
AMH	1.9687367	1.4528539	2.7689011	1.4031641	1.1506993	2.779813	2.6415305	1.2713918	1.4174507	1.4602867	1.5968647	2.6381487	1.4948497	4.0782707	1.7512917	1.4023157	1.3356657	2.6268877	1.3617247	1.3695177	2.2452117	1.7246587	2.0026027	1.3917117	1.4304987	1.9439702	2.515522	2.5049676	2.21745	1.3537748	1.161002	1.2484453	1.1835982	2.7085397	2.0718097	2.2345957	1.5496147	2.3191007	1.4744577	1.4339247	1.5814967	1.4376387	2.6765907	1.5641867	1.8568407	2.2420897	1.4549937	1.3449387	1.3716387
AMHR2	1.3547389	1.417875	1.4106019	1.4479994	1.3655966	1.3516625	1.380952	1.3660399	1.5441097	1.5101537	1.6206247	1.6915427	2.5275887	1.6190597	1.3854707	1.2969067	1.3719537	1.2623877	1.3909957	1.4899637	1.3883217	1.9210197	1.4692717	1.5220307	1.3890087	1.597923	1.3537377	2.1775248	1.4053005	1.3341879	1.8861319	1.3627443	1.5334242	2.1168887	1.3358357	1.6445427	1.6582047	1.3517157	1.2949117	1.3933377	1.3218797	1.2547347	1.5207927	1.3291537	1.0476077	1.3712497	1.4758537	1.3698727	1.2689997
AMICA1	8.9957236	9.0865666	9.6468552	10.1443735	9.8827072	9.7891372	9.3771511	10.1068189	9.0812327	10.2252197	9.8493107	9.9551067	9.0151707	9.2687787	9.9493977	9.3729837	10.1046717	9.1239957	9.8571907	10.1932407	9.7454047	10.0694827	9.8510107	9.6877587	9.8975147	10.2530339	10.5020178	9.1527342	9.9851943	11.2247404	9.6992694	9.9562615	9.7748399	9.9464977	10.0023257	10.2930267	9.9099887	9.7491857	10.3052247	9.6413397	10.5928027	10.4881317	7.9529387	10.0124327	9.8412807	9.6853517	10.2104157	10.0325937	10.7021587
AMIGO1	8.2257963	7.9602942	7.1508878	7.3129752	7.654999	6.9677937	7.7167964	7.2302037	6.9818926	7.4909546	7.4618956	8.0321916	6.6679136	6.9976006	7.7193766	7.5626936	7.5461856	7.3669496	6.5057006	7.3038616	6.3328976	7.4453006	7.0628766	7.0711406	7.2776746	7.5238506	7.5518851	6.785561	6.9782913	6.7089979	7.3388572	7.1943063	6.4346142	7.6433586	7.5226696	7.2553726	7.3772286	6.9322366	7.1138746	7.0096816	6.4312826	8.0306736	7.6786766	7.5347406	7.1018316	7.2045766	8.0233116	7.2454576	7.3218686
AMIGO2	8.0234499	7.8287419	7.6838018	7.2750171	7.5076089	7.1150048	7.9508461	7.5108336	7.5092803	7.5827053	7.8466043	7.3227553	6.5890683	6.8808213	7.7899243	7.4920783	7.3884033	7.9377323	7.2685193	7.7498533	6.5429863	7.6264323	7.4344793	7.5683283	7.5221153	7.4131165	7.5404034	7.4820746	7.4593138	6.4649688	7.0688676	7.4648097	6.8484289	7.9559353	7.8689803	8.1453523	7.5158783	7.2161213	6.6759843	6.6730453	7.2339013	7.5960953	7.3016263	7.7669203	7.2354263	7.0987963	7.9095813	6.9235443	7.3259713
AMIGO3	3.0697031	3.4426467	3.2532602	3.5908911	2.9782545	3.764333	3.7084307	3.3550383	3.0569144	3.0420144	3.0019274	2.9489484	2.7630694	4.4683484	2.9283574	3.0834444	3.0981604	2.8896734	3.0129874	2.8770044	3.5033204	3.2547284	3.1945584	2.9662544	3.8451444	3.3198107	3.1181095	3.1602994	3.0470831	2.9022598	3.1551203	3.1792568	3.1721787	4.5918384	2.9943474	2.6556984	3.0082134	4.3315144	3.0925704	3.0022894	3.1493104	3.0698604	3.3121374	3.2502554	3.9995354	3.2054444	3.3176214	3.0079284	3.3221694
AMMECR1	7.7004648	7.7397169	7.5759523	7.5663801	7.4244732	7.3002968	7.5010977	7.756304	7.5465264	7.8264444	7.8834204	7.9620224	7.2224244	7.3884324	7.6877684	7.1641894	7.8798854	7.7528754	7.6245074	7.8966534	7.1280534	7.3415434	7.4152604	7.1960854	7.2412404	7.3901791	7.6404317	7.6412003	7.6258505	7.3437155	7.3669505	7.8555559	7.1111268	7.9895844	7.9065394	8.0089714	7.4978634	7.6222974	7.5875124	7.4589744	7.3089094	7.4016084	7.3143854	7.6611774	7.8258574	7.2076654	7.5917534	7.1967544	7.3765464
AMMECR1L	8.4661334	8.399754	8.545703	8.3684892	8.102569	7.8181149	8.411977	8.4249552	7.6518207	8.2536307	8.2181667	8.2953417	7.5170727	7.8388727	8.3057747	7.9517607	8.2160067	8.3018207	8.1671447	8.4032247	7.4486377	8.5119327	8.5997097	8.5706087	8.4727877	8.1616029	8.506337	8.1434243	8.7203562	8.0540121	8.322367	8.4786212	7.637179	8.3578817	8.0992137	8.4117207	7.7905037	7.9419847	7.9246017	8.0790357	7.8641327	8.0183307	12.8440607	8.2166507	7.8363417	8.2659807	8.4349697	8.1917287	8.5136677
AMN	7.3175734	7.697357	7.1179211	7.040167	8.6359925	9.379298	7.2859617	7.8083448	10.2716072	7.1039222	7.1289442	7.8769202	10.0762412	9.6594132	7.1942852	8.6738162	7.2547932	7.1002212	8.1471972	6.8691652	10.3224292	6.2297452	5.9877532	7.1763612	6.3170032	8.6454984	7.5782863	7.5535446	6.7366023	8.3419577	8.6561369	6.7569233	9.9647272	7.1545872	7.5819842	7.0485602	9.6362052	9.1705122	8.3560882	8.7855032	7.7422482	8.0704562	10.7858892	7.7631322	9.2894082	6.5763422	6.2467182	7.7134832	6.4075792
AMN1	4.4017691	4.1166091	3.9349045	4.5963236	4.4347307	3.6510351	4.3845378	3.8944232	4.7139558	4.5906408	3.5024228	4.6797548	2.7844578	3.4747908	4.2342878	4.2928858	4.7854638	4.4528348	4.9666658	5.2281128	2.7872718	5.1671428	5.2651058	5.1200918	4.5962358	4.1139012	4.4947527	4.5837505	4.4368059	5.2770721	4.432925	4.6183658	3.545804	4.2287188	4.1327608	4.1527218	3.4888108	4.0581328	4.5713858	4.3810758	4.2105828	3.7609218	2.7018848	4.5393208	4.3580748	5.0492338	4.4592128	4.2472698	4.9070188
AMOT	2.0762388	2.0491729	2.1350201	2.0913835	2.2390932	2.1673709	2.5460593	2.0205296	2.2271223	2.5260143	1.9723183	1.6932913	1.2063133	1.7116263	2.0894823	1.8039253	1.9587993	2.2081443	2.0346373	2.1459413	1.3297093	2.0707423	2.5033483	1.9562453	2.3879843	1.8500861	2.0597645	1.8711285	2.4496322	1.6815889	1.5871984	1.8963582	1.2515941	1.7124743	2.2060063	2.4767163	1.8477403	2.2692523	1.7586163	1.7954423	1.6275183	1.8897473	1.7340183	2.3881493	2.0571703	1.9390533	2.1578263	1.8995673	2.3516753
AMOTL1	2.7675259	2.8190509	2.6299006	2.5290471	2.9918031	2.8528692	3.2647991	2.7467567	2.9640441	3.2098371	3.2001321	3.7519161	4.4656141	3.5554171	2.4714251	2.6432801	3.1050401	2.9394491	2.8951231	2.6824891	3.6262431	2.0965521	1.8902741	1.8102371	1.9521451	3.0665392	3.1488808	3.0057887	2.6544614	3.751339	2.8623375	2.1455107	3.4029539	3.0545771	2.8465231	3.2012691	3.7658451	3.2181171	3.4840741	2.9714631	2.5838501	2.5667191	3.6399851	3.0644171	2.9271401	2.0818111	2.3856131	2.9026661	2.3082491
AMOTL2	1.300695	1.324388	2.2298612	1.7608818	1.2839802	2.6894081	2.294797	1.2840269	1.916816	1.634352	1.939894	1.625774	1.740763	1.776379	1.649717	2.583839	1.291745	2.156747	2.880906	1.443709	3.866383	1.331251	1.724236	1.433825	1.319915	2.8404378	1.7105195	2.9886151	1.8407863	1.3403164	1.3203142	1.2302498	1.3943178	2.27631	1.845756	2.825661	2.27859	1.574429	1.492772	1.496677	1.381757	1.453629	1.910538	2.120453	1.306348	1.314122	1.71645	1.31835	1.344771
AMPD1	1.2757112	1.3222733	1.292203	1.2986954	1.2796292	1.2491516	1.2704605	1.2825573	1.2109952	1.2120002	1.2427132	1.2362612	1.3505192	1.2355632	1.2093472	1.7141962	1.1800582	1.1428492	1.2010622	1.2051562	1.2076712	1.9284082	1.2045162	1.5322872	1.2236932	1.3067691	1.273874	1.308647	1.2864979	1.2617474	1.2935063	1.2889555	1.2760549	1.3113152	1.1767662	1.2389882	1.2362722	1.2069332	1.1675142	1.1976402	1.1860572	1.1760372	1.2135752	1.5700772	1.0546882	1.1996872	1.6592112	1.1831772	1.1427932
AMPD2	7.8880209	7.8950424	8.2596551	8.2484717	8.8768595	8.5111302	8.292408	8.6000891	8.2862669	8.2762579	7.5793969	8.4303059	8.3844429	8.4688679	8.7058289	8.3359869	8.2998459	7.8595969	8.4704189	8.1064519	8.2909809	8.8579339	8.6719769	9.0035799	9.4087779	8.9373529	8.3542117	8.4727208	8.5409262	9.41598	8.9435393	9.2422125	8.3061184	7.8046809	8.0805539	8.0903849	8.2041029	8.0409419	8.9912759	8.8128749	8.5797149	8.7817799	8.1898629	8.4901009	8.4102549	9.4545489	8.9715589	9.2366419	9.7938719
AMPD3	7.9572067	7.4539742	7.7311455	7.9770739	7.6485282	7.4887624	7.8246131	7.7578548	7.5896258	8.0305648	7.8572408	8.1823708	7.5364858	7.7332288	8.0177428	7.9291348	8.3954838	8.2262708	8.0063258	7.8486378	7.2986948	7.9366718	7.8005218	7.6435348	7.5568338	7.6107721	8.2707164	7.2437509	8.1365664	8.5795665	8.3970899	8.116898	7.2570588	7.9593588	7.8133958	7.9481488	7.6619948	7.5110108	8.6418458	8.0776408	7.7094998	7.8416178	7.0979488	7.7707148	7.8283948	7.6887398	7.3858718	7.8990098	8.3454368
AMPH	2.6315256	2.095514	1.6087502	1.4846416	2.0062057	1.2797582	1.2461442	2.6186762	3.5695023	1.4978233	2.3981533	1.5813753	1.7370673	1.6462053	3.2657093	2.4787993	2.7720003	1.4467343	2.0556433	2.4009313	1.5205953	1.3009733	1.3708493	1.3970963	2.4050933	1.7584834	2.6029687	1.7527507	1.3355678	3.5996722	2.8714867	2.0549047	1.3378614	2.2612213	3.1162303	1.7863343	2.4155423	3.5578923	2.3319653	1.4413373	1.3556513	1.8921133	1.6107653	2.2655433	1.7883413	1.3054913	1.7513693	1.3182653	1.8809533
AMT	6.2593007	5.558074	6.0051522	5.5215749	6.134014	5.490683	6.1979924	6.118578	5.170636	5.613077	6.008575	6.081114	4.257107	5.212235	5.743475	6.135911	5.814638	6.148375	5.381328	5.918024	3.580496	7.420576	7.021364	6.396175	6.551626	5.9760841	5.8350504	5.7136231	5.781898	5.9919446	5.9992327	5.7532843	4.9829426	5.792757	5.347831	5.803953	3.903497	5.172877	5.473057	5.698254	5.291802	6.441471	5.481945	6.607657	5.450588	6.521276	6.997631	5.958978	6.891194
AMTN	1.2125686	1.2616278	1.2431919	1.2901866	1.563628	1.2640599	1.4033944	1.2286532	1.9542434	1.2149204	1.2802674	1.1920254	1.2115354	1.2250204	1.1415164	1.2033924	1.0970394	1.1109194	1.4575624	1.1878044	2.3599854	1.1515764	1.1383274	1.1942874	1.1119044	1.6765576	1.2884224	1.2254948	1.3029271	1.2600848	1.2456242	1.1832985	1.3025147	1.2500324	1.1770694	1.2547524	2.2185704	1.2553694	1.1689434	2.0137174	1.1608924	1.2032824	1.2594034	1.1469484	1.2345894	1.1171564	1.1698914	1.1191634	1.4340414
AMY1C	8.8260826	8.4233077	8.5513525	8.4725327	8.2530844	7.3177811	8.7914571	8.4761962	7.817299	8.799328	8.677009	8.654657	7.730592	8.19083	8.675555	8.620133	9.068969	8.621859	8.556131	8.877305	7.127541	9.217271	8.795857	8.741139	8.588648	7.8837718	8.86207	8.1716522	8.8097482	8.9150918	8.3068858	9.0373409	7.6910314	8.791032	8.541196	8.700758	8.097325	8.072753	8.527238	8.625657	8.290287	8.177727	5.724863	8.556854	8.413974	8.759942	8.65132	7.99882	9.082367
AMZ1	7.3353928	6.570893	6.5482903	6.5327056	6.6898187	6.2610702	6.5589938	6.5725597	6.5209343	6.7970663	6.7045963	6.9412743	6.5308353	6.5648883	7.0701383	6.8290533	7.0601203	6.7126923	6.7461333	6.8449353	6.2695983	6.6578993	7.1260533	6.2402593	6.1129233	7.3815925	6.6770153	6.6342972	6.7396517	7.0428761	6.5696033	6.8034327	6.3458887	6.9958873	6.7043063	6.9167143	6.5533403	6.5876233	6.7268693	6.6074733	6.9927943	7.0751163	6.6393003	6.9447843	6.5621933	6.3980113	6.8721823	6.4143823	6.6735093
AMZ2	9.1867816	9.0387681	9.1701585	8.9592294	8.558766	8.6391778	9.3327201	9.0597359	8.6417767	9.2311517	9.1373057	9.0636977	8.4857817	8.7353677	8.9103487	8.9279847	9.2012817	9.2468267	9.0199257	9.1208357	8.5029997	9.4331737	9.0475737	9.0588287	9.1596337	8.8875933	9.1079477	8.981813	9.287816	8.869704	9.0330598	9.0161874	8.5214661	9.3337237	9.0063047	9.2171627	8.7353917	8.6777507	9.0023797	8.9397787	8.6764797	8.8990427	8.2274717	9.1203727	9.0009167	9.1777297	9.1822547	9.0126267	9.1953227
AMZ2P1	5.810208	5.1951759	5.7760054	5.4398997	5.0325469	4.9010208	5.8204739	5.36784	4.859002	5.462262	5.536323	5.368178	4.811732	5.495448	5.170339	5.195609	5.30852	5.821614	5.609754	5.758135	5.42533	6.378506	6.041004	6.0747	6.160022	5.1001626	5.4129641	5.6820328	6.2549074	5.5844467	5.6473862	5.7456032	4.909495	5.545163	5.234876	5.251644	5.18382	4.580348	5.530829	5.628724	5.046878	5.106324	4.448492	5.790041	4.929091	6.130411	5.82604	5.959757	5.956249
ANAPC1	5.8430091	5.7376873	5.9043435	5.754619	5.7386703	5.579812	5.7489969	6.1226227	5.1952032	5.8384912	5.7243062	5.5199582	4.7460382	5.0446192	6.1465172	5.6232692	6.0606482	5.7902102	5.5846612	5.8341312	4.2136242	5.9452402	5.7578222	5.6094552	6.0929222	5.6494092	5.4471792	5.6417515	5.749258	4.9504024	5.4595165	5.6350761	5.106953	6.1002102	5.5502342	5.8828622	5.6151822	5.2068882	5.6575892	5.3042492	5.3312512	5.6657142	5.4426792	5.8080182	6.0454682	5.9940762	6.0896872	5.4479022	5.6023022
ANAPC10	6.5987172	6.2854539	6.7592928	6.3130191	5.0256082	5.3091949	6.567742	6.1388608	5.117438	6.072458	6.395192	5.927745	6.891285	5.503859	5.974206	6.094056	6.581472	7.126533	6.43068	6.677319	5.295784	6.007966	6.127888	6.180323	5.949921	5.1103597	6.2753779	6.1786565	6.5692234	4.1091438	5.9697339	6.1528646	5.7759733	6.589805	6.484729	6.523933	5.9623	5.698103	5.494647	5.688721	5.11098	5.211454	4.960072	6.118589	5.886422	5.719068	5.828013	5.699433	5.377517
ANAPC11	12.6545793	12.7805014	12.7287687	12.6669223	12.2882706	12.3587115	12.6950721	12.4921206	11.9208343	12.7836113	12.8114233	12.4502353	12.0037443	12.2233963	12.5932243	12.4036703	12.5869723	12.8690773	12.4036703	12.7502763	11.8273853	12.4152723	12.6578053	12.3035863	12.5073433	12.2679173	12.4800085	12.4278042	12.828675	11.4824589	12.3973804	12.583962	12.1142135	12.6937363	12.7502763	12.8114233	11.9747583	12.4377273	12.3359333	12.4188473	12.4133193	12.9028513	12.3933423	12.8095733	12.2317293	12.1882243	12.4961213	12.2442103	12.3291213
ANAPC13	7.0021436	6.7279221	7.129758	7.2802404	6.8518655	6.8842209	7.0800616	6.9587208	7.3723397	6.3359087	6.8043777	6.6796077	7.1222087	7.1093117	7.0751387	7.2350657	6.8664427	7.5122337	7.4373697	7.0594807	7.7961707	7.2058107	7.3350737	7.3373377	7.6175267	7.3164709	6.9754017	7.0549338	7.4469925	6.5344008	7.4611536	7.3175562	7.4534373	6.7880787	7.6028657	6.9552907	7.2343167	6.8225637	6.9681187	7.0953177	7.1433497	6.8696457	6.1951587	6.8094237	7.0276827	7.5045027	7.2196737	7.2615747	6.7856057
ANAPC15	6.4349773	6.3440929	6.3978218	6.4250581	5.5905397	5.9544448	7.0038959	6.3998517	4.7661095	6.3992095	6.2847985	5.8974835	5.6652745	5.7734685	5.8666115	5.7944975	6.5841535	6.4539565	5.6655145	6.3489165	5.5007855	7.2612025	7.0561035	6.8063215	7.0056225	6.0373739	6.3257876	6.1257054	6.7696454	5.2869598	6.3345236	6.2535492	5.6446774	6.2149085	6.3172265	6.3543575	5.0536285	5.1130135	6.2163865	5.4358305	5.7687995	5.8426065	6.1133315	5.8485855	6.0400425	7.0292435	7.0623445	7.2735325	7.1465975
ANAPC16	8.4518586	8.1932041	8.2360169	7.9677364	7.829977	7.4995837	8.1245465	7.8327847	7.787137	8.142925	8.049024	8.275986	7.304102	7.508181	8.143838	8.237549	8.339962	8.513686	7.991242	8.246431	7.523184	7.929239	7.679738	7.610926	7.617208	8.0326815	7.8887988	7.5166017	8.0302253	7.5954891	7.7694737	8.3037584	7.3085237	8.323293	8.176995	8.216917	7.846862	7.943115	7.532638	7.90621	7.605974	8.08527	7.902097	8.368892	7.688288	7.669843	7.849581	7.588421	7.675084
ANAPC1P1	3.1984411	3.3039811	3.3747268	2.9283848	2.9287936	3.0386273	3.0285709	2.9866725	2.9733038	3.0708138	2.3016288	3.0520538	1.4348998	2.6097998	2.9261708	2.6944548	3.5245298	3.1523708	2.4716948	3.3002578	2.1549508	3.1630758	3.7046338	3.3209868	4.0026988	3.4176473	3.1294207	2.6435309	1.9292929	2.2889418	3.0209791	3.0842972	0.9818692	3.6121438	2.9108458	3.6507368	1.5241768	1.5492288	3.1004168	2.4056658	2.2452568	2.9376258	1.4859168	3.3366758	1.4208488	2.3785038	4.0420638	2.9793818	3.3426388
ANAPC2	3.711381	3.7872488	3.6109208	3.4951286	2.9676402	3.2764527	4.1144117	3.965233	1.8214755	3.9556215	2.9748565	3.5309255	1.8491365	3.8668325	2.8697355	3.8065445	3.5221605	4.0891885	1.8742905	2.9665975	1.8130115	4.8639895	4.8970945	4.6402175	5.2936965	3.1732831	3.5263795	3.5208735	3.0995897	3.0026898	3.5128148	3.0323502	2.7536756	2.0906155	2.4421015	1.8645515	2.1139015	2.9412195	3.2604375	3.3842745	3.5928115	3.7212895	1.9928275	4.2016685	1.7167025	4.7337385	4.8364585	4.6519405	5.0733225
ANAPC4	9.7328749	9.5572282	9.7693202	9.3594865	9.1466355	8.7182172	9.6360464	9.4351794	8.6408057	9.7036547	9.8218227	9.1336567	8.3960107	8.6847607	9.7906787	9.5685487	9.7666827	10.1507007	9.1506677	9.8707917	8.3240967	10.0066037	9.6561007	9.4879697	9.5807387	8.7230447	9.6238999	9.3655634	9.8078851	8.7041887	9.1886044	9.5618554	8.9479534	9.8775427	9.5976107	9.8618517	8.9254117	9.1212177	8.6379547	9.1645377	9.2350287	9.1680717	8.1215487	9.5940397	9.3524557	9.4093377	9.6990077	9.1174857	9.5152317
ANAPC5	11.8047937	11.8346934	11.7575292	11.5188148	11.546697	11.5013826	11.8196461	11.7552208	11.3001259	11.6113829	11.7953709	11.6610319	11.0878969	11.3457109	11.5157489	11.5900119	11.6929549	11.8024289	11.4408589	11.7107829	10.8550949	11.9700009	12.0387399	11.7661189	11.9116209	11.3131567	11.5855931	11.3357959	11.6549319	10.9630448	11.4099444	11.6083095	11.288657	11.6884429	11.4287559	11.4633679	11.0349679	11.3588649	11.3565699	11.5959549	11.1877879	11.4710839	10.8828339	11.8852789	11.4275739	11.7107829	12.0951609	11.3565699	11.7317209
ANAPC7	5.4312209	4.7536336	4.742958	4.8465214	4.7872435	4.3986994	5.273687	5.0234534	4.225406	5.133609	4.570785	5.296399	4.257073	4.884758	4.930278	4.395607	4.893887	5.143466	4.685724	4.72254	3.064203	5.365801	5.323827	5.037189	4.988536	4.37001	5.0150003	4.7703179	5.2313865	4.7799942	4.652601	5.0730502	3.6091489	5.264628	4.756287	5.177208	3.714969	4.856733	4.981427	4.852874	4.402528	4.792536	3.916335	4.887931	4.569178	5.208036	5.126738	5.050246	5.437993
ANG	5.6897013	6.1083986	5.9339046	6.1243303	5.2711474	6.6107781	6.4250521	5.9328207	5.2440733	6.9178513	6.7919333	6.0432043	5.9510413	5.4159823	5.6879853	5.0341893	6.0592693	6.8274893	5.3814933	6.3395753	5.2101163	6.5352423	6.5742063	6.3172473	6.7396123	6.3929729	5.514252	6.0398325	6.1350544	6.0948977	6.340074	7.0321517	6.0201773	6.2593403	6.2848993	6.6702693	5.6736383	5.3754953	6.7212753	6.0342113	6.2222053	6.6541733	5.7059383	6.5843193	6.3337483	6.0339623	5.7197383	5.6495503	6.2621583
ANGEL1	5.327711	4.92393	4.6548923	5.0587744	4.7063112	4.803706	4.9011822	4.5881139	1.6487902	4.4729302	5.0666312	4.8529882	1.7325042	4.4747142	5.2916262	5.0045742	5.5140892	5.6132562	4.9869312	4.6465242	1.6508602	5.7753202	5.6843342	5.6650022	5.7094522	4.7154145	4.6151905	4.2087021	4.7537414	4.1128651	4.8960573	4.6108278	4.0426366	4.9505692	4.7271402	3.9873512	3.5971662	4.5157212	4.7783832	4.8874672	5.0278162	5.3627832	2.7376092	5.2840552	4.4866932	5.4652552	5.7645132	4.9197372	5.4431012
ANGEL2	7.033006	6.7890018	6.9657081	6.5881795	6.0516991	6.1432229	6.7678788	6.7017086	5.9730271	6.9595671	6.8287881	6.8096321	5.7565681	6.1721801	6.7833681	6.6092471	7.0072771	7.0044351	6.4939021	6.8727101	4.9392761	6.9050891	6.7307601	6.4486171	6.5798101	6.2136229	6.7045469	6.5677608	6.799066	5.9605636	6.4802407	6.6283418	5.9330932	6.9426691	6.9360301	7.0916561	6.2366701	6.5318211	6.4100941	6.3611381	6.3513881	6.3556371	5.0706241	6.6015051	6.6588731	6.6407541	6.7483091	6.6087421	6.6856771
ANGPT1	3.8553656	2.9923685	5.006028	4.3568927	4.0288719	4.1554152	4.8551932	4.3826806	5.4736691	4.6083711	3.7900641	4.5527191	4.8010581	5.3684031	4.1476061	5.0562371	4.6917091	4.3858271	5.0592561	5.0182521	4.3038671	5.0207531	4.2091641	5.0006741	5.6348651	6.2453022	4.395181	5.2291436	5.0720838	4.936224	4.8165989	5.6388943	4.6101538	3.2472101	4.5358891	4.4729991	4.8688501	4.7948551	5.1574421	4.1955731	4.0113481	4.1212701	4.6576101	4.2710041	4.9298941	4.8265941	5.0592561	4.1618331	5.9940311
ANGPT2	2.9151344	1.8439688	2.2799285	0.9959154	1.633703	1.8612051	3.1511276	3.2602331	1.035479	1.964215	1.052622	1.867462	1.011633	1.030198	1.645113	1.752398	1.516245	2.403711	1.044121	1.255844	1.030881	2.407622	2.785073	3.140385	1.889186	2.1896858	2.5286784	0.9806042	1.016975	1.3746943	0.9890305	1.4481404	1.0080493	2.557475	1.467445	3.447811	1.054018	2.553446	2.733826	1.035427	1.744862	1.71171	1.10691	0.989771	1.704022	2.157749	3.082028	2.193568	2.703543
ANGPT4	1.70071	1.3144462	1.7628953	1.3228567	1.3200545	2.465128	1.3078626	1.314283	2.891924	2.632874	1.245609	2.716329	3.90896	4.169073	2.489607	1.595314	1.987535	1.451353	2.801593	2.518116	1.183821	1.186206	1.969256	1.120303	1.565709	2.4485212	2.759007	2.8804236	1.3432674	3.3327371	2.15247	1.3515788	2.7535426	1.265465	3.112022	1.180524	1.211765	3.53297	2.277082	2.2696	1.120867	1.434174	1.195128	2.361014	2.211226	1.439838	1.172654	1.092367	1.62285
ANGPTL1	2.0751426	1.2194832	1.1769311	1.7717069	1.8785395	1.2167003	1.8995005	1.4413078	0.9927848	1.3274798	0.9945878	1.0231338	1.0310538	0.9968878	0.9787148	1.4106368	1.8100128	1.5825878	1.3848488	0.9764538	1.7076268	1.7240568	2.4528578	1.8583448	1.9853698	1.2016638	2.0556905	1.180605	1.166393	1.5378602	1.86313	1.2568244	1.1568082	2.0386088	1.2304418	0.9797618	1.8674268	1.8583698	1.3185278	0.9914148	1.8031418	0.9736058	1.7990288	1.5675808	2.4263158	1.7521538	1.7974758	1.4669928	1.7666608
ANGPTL2	2.1271902	1.2480908	2.3530347	1.2410456	1.2172907	1.557306	1.1809531	1.1897534	1.0494498	1.0316748	1.0257938	1.0399158	1.1212868	1.0909788	1.0825418	1.9318328	1.1475238	1.0247228	1.0298978	2.7589408	2.5225478	1.0841558	0.9794528	1.6519698	1.4148308	1.2105574	1.1899566	1.2397865	1.2012115	1.6804226	1.673258	1.7919197	1.1947814	1.0520148	2.2854638	1.0597518	2.3898358	2.8498418	0.9939418	1.4954148	2.5483778	2.2290038	1.0766528	1.0467438	1.0298198	2.3253598	1.0077978	1.0688448	0.9866618
ANGPTL3	0.998015	1.0276885	2.4703499	1.0279194	1.009959	1.0753221	1.0048578	1.0025628	0.9406884	1.6927744	0.9569274	0.9276514	4.6099694	0.9470134	0.9517654	0.9761594	0.9516544	0.9337104	0.9221734	0.9467884	1.1678264	0.9279644	0.9135384	0.9440064	0.9252074	0.9937161	1.0253355	1.0031093	1.0313773	1.0205511	1.0098922	0.9912771	1.0308453	0.9278034	0.9358594	0.9678624	0.9784484	0.9531684	1.5036114	0.9346914	0.9463924	0.9374764	0.9792374	0.9512024	1.3419254	0.9239644	0.9359984	0.9400824	0.9270574
ANGPTL4	1.5320994	1.3409084	1.2930495	1.3545464	1.3100759	2.6883423	1.7315739	1.2882199	1.2605628	1.2411608	3.1296908	1.2794708	1.6198478	1.2829568	1.4489168	1.8866418	1.2964588	1.2044878	2.7723428	2.0981598	2.8614028	1.3701088	1.2080688	1.2294468	1.5091498	1.3283174	2.352062	1.352137	1.2837312	1.251839	1.3406256	1.3214445	1.2718735	1.4226728	1.3986148	1.3283258	1.2993338	1.2031398	1.2200028	1.2006548	1.2428938	1.1844558	1.2881798	1.3746258	2.0852638	1.2354648	1.2098258	1.2696208	1.1802528
ANGPTL5	1.1339035	1.140474	1.1651798	5.6073114	1.460437	1.0926106	1.1382215	1.1495257	1.3787569	1.8693779	1.4434879	1.3855269	1.3757819	1.3683399	1.2992359	1.3160609	1.2667109	1.2660369	1.3440169	1.3231809	2.2086429	1.4282269	1.3422989	1.3261079	1.3514469	1.1571574	1.1589498	1.145112	1.1669859	1.1398964	1.1454196	1.1388243	1.1638118	1.4937769	1.3277419	1.3638349	1.4044919	2.2799429	1.3402279	1.3723499	1.3090969	1.3684729	1.3720419	1.2784109	1.2954069	1.3457119	2.4356459	1.2788499	1.2731299
ANGPTL6	4.3029016	4.1934434	4.6134815	4.4899143	4.4407052	4.8267615	4.5615905	4.7617312	4.8343128	3.3812078	4.3560338	4.3907668	4.9903048	4.6359598	3.8931978	4.5809178	4.0230628	4.3485588	3.9526588	4.2400488	4.9134498	4.4795548	4.8173698	4.1991678	4.4239368	3.8650503	4.5404726	4.5928531	4.1973013	4.3914449	3.6976856	4.3285622	4.3729265	4.0588898	3.7244248	3.8430328	4.1236138	4.2502448	4.8008568	4.5770578	4.5701198	4.8427168	4.9150958	4.1566948	4.0830138	4.8911638	4.8189488	4.2661968	4.1609188
ANGPTL7	1.2085421	1.1699767	1.2294451	1.177031	4.9461835	1.0775684	1.1985282	1.2071547	1.1364319	1.1170889	1.1628079	1.1401039	1.1147539	1.1235869	1.0724779	1.0432889	1.0300789	1.0377899	1.1022519	1.0887489	1.1169159	1.1589649	1.1113699	1.1081059	1.1292269	1.2137786	1.2123413	1.1993112	1.212227	1.2069354	1.1882615	1.204342	1.1939402	1.1856319	1.0895889	1.1087879	1.1470569	1.1402999	1.0852999	1.1236669	1.0685169	1.0873179	12.2870119	1.0407669	1.0318539	1.1052749	1.1050329	1.0472579	1.0602739
ANHX	0.9684683	1.5143353	0.9801181	0.994453	0.9869628	1.0836673	0.9831724	0.9791566	1.0006456	1.0017466	1.0234866	0.9899666	0.9886526	1.0039156	0.9828576	1.0153566	0.9669756	0.9710286	0.9954096	1.3032376	0.9992146	0.9758036	0.9853656	0.9886526	0.9730276	0.9679512	0.9973469	0.9696973	1.0130924	0.9965195	0.9809889	0.9590726	1.0066777	1.0106316	0.9935876	1.0257526	1.0369576	1.0173916	0.9900516	0.9996016	0.9913756	1.0127816	1.0290026	0.9819346	1.5227246	0.9779886	1.1393566	0.9703726	0.9795066
ANK1	5.8720807	5.7454183	4.1806869	4.5682946	5.7110078	6.1901729	3.9718368	6.1357755	6.6455312	3.7853672	5.5233672	4.5209102	7.4284612	7.4077082	5.5003942	5.9410782	3.8655442	5.3873912	5.1283102	4.3779392	7.4820702	4.3862392	4.1200362	6.9936912	6.1428482	6.2588305	5.2656739	6.4901964	4.2795486	4.5562676	5.4329879	5.0560633	6.5005838	4.5960802	4.2518452	3.6296182	6.8623862	6.5325812	5.6825012	6.4318722	4.5826092	4.3984582	6.0521622	4.2046982	6.1194622	5.5664572	5.2590322	6.2801492	3.5713752
ANK2	1.0826081	1.0933464	1.3385334	1.098443	1.0862709	1.3666421	1.0730784	1.5427045	1.2045063	1.1894063	1.1966543	1.2117523	1.3664203	1.2047393	1.2037783	1.3050763	1.1961253	1.1604483	1.2067333	1.1970623	1.2152083	1.2574363	1.1885483	1.1831343	1.1952033	1.1047804	1.0655473	1.1088958	1.1253651	1.0616931	1.0961247	1.4560452	1.6256527	1.2565513	1.1688363	1.3384633	1.2062393	1.1771893	1.1584733	1.1808663	1.1753083	1.1558503	1.1978573	1.2572383	1.2207473	1.1896393	1.1776943	1.1953063	1.1492433
ANK3	4.3054929	4.0870411	3.8049609	3.7488681	3.9983006	2.6634276	3.735757	3.5198338	3.8528014	4.2799064	3.7341844	3.3597744	2.6424524	2.2699334	4.4784534	3.8037544	4.6226864	3.8030784	3.2781114	3.4575954	2.4938094	4.1344684	3.6365774	3.7565204	3.8470244	3.7530066	4.1330107	3.4301284	4.8169606	3.3526506	3.8395362	3.4201232	3.3466639	4.4149974	3.2817914	3.5565764	4.2702704	3.6187424	3.3947364	2.9537364	3.6639774	4.6614274	3.4899944	4.4900534	4.2238184	3.8196864	4.5558654	3.9819024	4.1005384
ANKAR	6.6784192	6.1912171	6.1444517	6.032296	5.5117639	5.2269273	6.3424167	6.1989475	4.9139209	5.6896639	5.9485709	5.8652789	5.2251069	5.1942039	6.2823229	5.7261569	6.4884159	6.4571799	5.5351569	6.1822159	4.7640259	6.5252779	6.3642819	6.5403789	6.3880499	4.9841886	5.9499265	5.4029826	6.1759518	4.818373	5.1940222	5.6912958	4.9969639	6.0846099	5.8586209	5.6250889	5.1551919	5.4941809	4.7496859	5.5175279	5.3352109	5.3251509	3.5569339	5.9686849	5.3452649	6.0376009	6.4448709	5.7847049	6.2536269
ANKDD1A	2.9305914	3.3330972	3.4959705	2.9662153	3.8297795	3.0770757	2.848422	2.8445275	3.8320064	2.7903744	3.5807964	3.0281144	3.7638544	3.4019684	2.9607724	3.5418834	3.3943924	2.6547794	3.4672654	3.5676074	3.8281214	2.5496134	3.7415874	3.2593394	3.3438424	3.3201225	2.9568806	3.162207	2.9888595	4.35059	3.4818044	3.0114743	3.9075787	2.2770264	3.1613994	3.4427564	3.4247164	3.2361164	3.5746694	3.6844764	3.3683634	3.1472404	4.5404164	3.1922924	3.1751384	2.5120734	2.3710844	3.2530764	3.3455494
ANKDD1B	1.459247	1.2023369	1.8129562	1.2123417	1.8838454	1.2100588	1.1623906	1.1665874	1.4689883	1.6057523	2.1616763	1.1787373	1.2191993	1.2048533	1.6054093	1.6979983	1.5888703	1.5195223	1.2748043	1.2320613	1.1428163	1.1768203	1.4266023	1.1664363	1.1411263	1.1848825	1.1558633	1.1879018	1.4993222	1.1538766	1.188587	1.1541055	1.4352679	1.2973033	1.1401003	1.2380713	1.7580793	1.1482673	1.2729573	1.1336003	1.1506423	1.1271763	1.1730483	1.1243193	1.2152393	1.5151433	1.1504173	1.1636033	1.1221993
ANKEF1	3.7706994	3.985174	3.8880787	3.6230962	2.7768608	3.786444	3.917245	3.06694	3.167921	4.050233	3.438829	3.355498	3.365947	2.762012	3.567641	3.539424	3.426782	3.865559	3.2885	3.241415	3.289116	3.670126	4.194505	3.239654	3.863365	3.240706	3.0603215	2.5500718	3.4385044	2.6178264	3.3094051	3.0580297	2.7153599	3.901289	3.119089	3.536628	2.096873	2.799098	3.095143	2.989102	2.4214	2.604595	1.819657	3.299475	2.836725	3.787512	4.234407	3.109778	3.681703
ANKFN1	1.1958001	1.2460921	1.2282568	1.2699801	1.2270915	1.2599571	1.2421418	1.2141212	1.2271831	1.2195231	1.2756591	2.3470691	1.2163501	1.2285121	1.5430471	1.2055131	1.0990961	1.1111501	1.1856001	1.1929531	1.2047461	1.1577181	1.1427191	1.1914381	1.8472411	1.2053422	1.2735227	1.2132669	1.2878022	1.2463204	1.2333783	1.4670585	1.2865083	1.2528271	1.1816391	1.2538781	1.3095471	1.2545221	1.1690481	1.1976881	1.1641631	1.2097231	1.2601831	1.1466731	1.2601221	1.1245051	1.1673351	1.1193031	1.1314671
ANKFY1	6.983641	6.8539481	6.9303675	6.8900215	7.7400478	7.1318831	6.592173	7.3151625	8.2941553	7.0244023	7.3721533	7.5864863	8.1557283	7.9042043	7.7160163	7.2572353	7.1529983	7.6298343	7.6340423	7.2097183	8.4348723	6.1931213	6.5270943	6.7263123	6.6731853	7.7774647	7.4164376	8.1450157	6.9869147	7.2030665	7.5324274	6.9904453	8.2649231	7.1321063	7.5338693	6.2745203	8.1681123	8.2946073	7.5093623	7.6546373	7.6574363	7.3531893	7.4620523	7.6378383	7.7161033	6.8597983	6.2044593	6.7774103	5.8139173
ANKH	6.3816682	6.2316506	5.8976449	5.5110611	5.6492382	5.1603288	5.9875736	5.7662366	5.0058867	5.5382707	5.8976157	6.1523037	5.1000907	5.5555097	5.7894697	5.7777427	5.8816317	5.8930887	5.5365507	5.7884087	4.7386447	5.6386207	5.2369177	5.9296997	5.6701577	5.7184438	5.7017242	5.1389663	5.7175378	4.5154731	5.2414578	5.6945055	4.6541459	6.2625057	5.9016567	5.9059937	5.3660667	5.5443577	5.0223537	5.6240457	4.7738997	5.5592717	5.0217377	5.5257557	5.8267687	5.6468917	5.9764027	4.9868287	5.5580377
ANKHD1	7.9080359	8.2643596	7.8844781	8.0252706	7.7558324	7.8399733	8.1802241	7.9815414	7.5206214	8.2680534	7.8901054	7.9856034	7.2416484	7.6901044	8.3039424	7.6713854	8.0448204	8.0635554	7.9255074	8.0540644	7.4617814	8.1791634	8.1816984	7.8004254	8.2383564	7.853296	7.9913658	7.8765738	7.9715549	8.5705944	8.0735348	7.9919004	7.8084162	8.2644574	8.0436804	8.3571174	7.6889384	7.8797254	8.0715064	7.9319004	8.3143234	8.1994114	6.6427824	8.0671154	7.8944524	8.3039424	8.3929464	8.4053594	8.5538584
ANKHD1-EIF4EBP3	7.7372721	7.7664934	7.8106867	8.0243472	7.8781802	7.8386955	7.9409129	7.7877247	7.1830903	8.1596973	7.8685193	7.7655433	7.4417073	7.5534853	7.8850873	7.8966893	8.1466103	7.7296323	7.7395023	7.8270083	7.4042203	8.1363293	8.0018353	7.7397933	8.1969253	8.0335315	7.6661683	7.9367573	7.8413162	8.2250868	7.9158774	7.9406646	7.7452608	7.7324993	7.8057873	7.8690803	7.4696323	7.5133883	8.1386073	7.9602403	8.2075773	8.2069333	7.3560743	7.9916713	7.6999983	8.3971243	8.1797833	8.0669953	8.3882863
ANKIB1	5.4357665	5.3164871	5.3660933	5.1903094	4.8376343	4.9030081	5.4502915	5.3748974	4.9072186	5.4107176	5.6609246	5.5007436	1.5082426	5.1884166	5.0805296	4.9720146	5.0682386	5.4638516	5.1361326	5.6993976	3.7818626	5.9134416	6.0960866	5.5618986	5.7723916	4.6912209	4.917555	5.0826816	5.3799627	4.3065218	5.0347023	5.3529951	4.7836863	6.4061366	5.1693876	5.0962006	3.8522616	5.8035026	5.0549596	5.2137146	4.3952956	4.5408486	4.3650376	4.7914946	4.8908506	5.5777856	5.4595776	5.0708786	5.3659126
ANKK1	3.7060868	2.81318	3.0523258	2.4721271	0.7551974	0.8043921	2.5867543	2.0597699	1.4093687	1.3933307	2.3910027	2.2071057	1.3831357	1.4009567	1.8192947	2.2749837	2.2749837	3.0970327	1.3868627	1.4052347	1.3885027	2.3902577	1.8702787	2.0668047	3.3068297	1.0339865	3.1488283	0.7304938	2.2834771	1.6753141	1.9834568	3.0403511	1.8242701	1.3939117	1.3781047	3.3569857	1.4566897	1.4211187	1.3686127	1.5762807	1.3792147	2.1434437	1.4392907	1.7266807	1.6387657	3.8709657	3.7859717	4.2803327	3.2144027
ANKLE1	1.2408959	1.2351037	1.2693152	1.2433388	1.232257	1.1635	1.4101247	1.2545855	1.3107041	1.3264791	1.4417391	1.3346511	1.3408081	1.3438031	1.2678631	1.2672631	1.2251491	1.3340031	1.2563061	1.2751741	1.3290991	1.5266901	1.2954111	1.2991851	2.0854101	1.2564398	1.2648695	2.9649983	1.271253	1.2468929	1.3134392	1.2370859	1.2648321	1.3627941	1.2806771	1.3206421	1.4324981	1.3549741	1.2813871	1.3259951	1.2651741	1.3055821	1.3468641	1.2474561	1.1592731	1.5690081	1.3233961	1.2245281	2.1980421
ANKLE2	5.8204601	5.6825486	5.7919428	5.7944197	5.4713629	5.1774893	5.8177862	5.7240451	4.6551743	6.1301303	6.1814563	5.8438733	4.5338143	5.1717353	5.7845593	5.4377503	5.8240793	5.7419493	5.6130463	5.9077643	4.1740983	5.8934893	5.8559743	5.4627003	5.9458723	5.7856825	5.7202843	5.6191813	5.7224161	5.390363	5.4520424	5.8320829	4.9443733	5.6713393	5.8411833	6.1864603	4.6907843	5.5301133	5.6440303	5.4164103	5.5639873	5.6493973	4.9245713	5.7955593	5.7427043	5.9996193	6.1128123	5.7396653	6.0206413
ANKMY1	7.0683273	6.4673152	6.4412359	6.2494838	6.7783071	6.8173113	6.9647805	6.457867	6.7460203	6.4291423	6.5391593	6.5111923	6.7552983	6.5623693	6.8199813	6.5993893	7.1319673	7.2323873	6.3364813	6.7916603	7.1807123	6.5680453	6.3869163	6.4688703	7.0218203	6.3787675	6.7833336	6.8514224	6.8550544	6.744375	6.5936397	6.4753361	6.946913	6.1592323	7.0895393	7.0344383	6.7476823	6.7645623	6.4528643	6.2527113	7.2354663	6.6863663	6.9812473	6.6921623	7.0389163	6.5246443	6.2928483	5.9277853	6.5321453
ANKMY2	5.1820958	4.89774	5.4435143	5.1649484	4.5603812	4.4154307	5.359043	4.7872995	3.8051159	5.1252249	5.4023789	5.1304139	2.7958459	5.0455549	5.2672399	4.6528569	5.1233299	5.2736689	5.3883179	5.4605679	3.1077449	5.3204499	5.2674819	5.0484009	5.1130939	4.6358377	5.0103235	4.6623673	5.5368162	4.0986568	5.0597709	4.9725347	4.2190628	5.4615349	5.5168469	5.1950439	4.1927679	4.6580889	4.5530679	4.4599899	5.0442399	5.2154379	4.3244569	4.7214129	4.9176569	4.9469339	5.0694659	5.3150249	5.0328269
ANKRA2	7.3259207	7.0409088	7.1190191	7.012565	6.7043292	6.6092794	7.1811421	6.9829948	6.5595274	7.0150304	7.0167584	7.1268914	6.2528164	6.7780164	7.0360384	6.9012094	7.2375934	7.3691864	7.7754454	7.3892804	6.1133664	7.5398604	7.2545284	7.2933084	7.2278814	6.394025	6.9112318	6.6986255	7.217244	6.9577894	6.8335467	7.406223	6.4452336	7.2490304	7.2030404	7.3137324	6.8574484	6.7933224	6.6735114	7.1015774	6.6641434	6.7307414	4.8783034	6.8011234	6.3946974	7.3456414	7.1557184	6.5370164	7.0704024
ANKRD1	1.9031209	1.2700811	1.2251399	1.276572	1.2407468	1.2684942	1.2197458	1.22376	1.2751989	1.2755739	1.2614329	1.3155209	1.5631609	1.3067139	1.3082309	1.2759859	1.3093229	1.2291719	1.3050299	1.2937719	1.2622419	1.3530139	1.2792909	1.2624929	1.2609869	1.2739738	1.1827295	1.2908468	1.2157142	1.1792675	1.2685195	1.2527698	1.2050953	1.4480629	1.2357249	1.3265889	1.2687899	1.2168039	1.2187019	1.2348529	1.2674169	1.2193259	1.2786669	1.2528059	1.1480639	1.2638119	1.2593649	1.2969439	1.2101629
ANKRD10	6.6067703	6.2206025	6.2921039	6.2672503	5.9409985	5.9993847	6.461857	6.1387486	5.3145517	6.4030787	6.3303817	6.1961017	5.0617577	5.6543907	6.3595447	6.1146497	6.6085537	6.4142757	6.0304947	6.3027007	3.8888257	6.8896817	6.8645557	6.3509827	6.5692897	5.722165	6.1323437	5.8676301	6.3802885	6.0963691	5.7369735	6.3801872	5.3141218	6.4305737	6.3638727	6.3986517	5.4842427	5.8742927	5.9841777	6.0024397	5.8310657	6.1419717	5.1486477	6.2059477	5.5149777	6.5451407	6.5503317	6.3235857	6.7289687
ANKRD10-IT1	8.077735	7.9578958	7.7635405	7.8291939	7.6197566	7.2587601	7.8271169	7.7771268	6.7029456	8.0395056	7.9535306	7.9588316	6.4931356	7.1560586	8.0110736	7.3993156	8.2045256	7.8145036	7.2255436	8.0351746	6.3669656	7.9652566	7.9594786	7.8052306	7.9143476	7.5859775	7.8643473	7.2743123	7.8845346	7.9603159	7.3722944	7.8570795	6.8189574	8.2177266	7.7716946	7.9616296	7.1510146	7.3927166	7.6481666	7.5559206	7.7180366	8.0744766	7.2130906	8.1752206	7.5898666	7.7044926	7.9226826	7.5176066	8.2094826
ANKRD11	9.6054351	9.4422987	9.442973	9.545973	9.4836933	9.228667	9.4558175	9.4872385	8.8553538	9.9013048	9.6904758	9.7228288	8.7683778	9.1876438	10.1784028	9.5747728	9.6367878	9.3901188	9.4475368	9.6912948	8.4909628	9.5713228	9.2540228	9.0281768	9.3177388	9.6210353	9.4030297	9.2708683	9.5613002	10.1435397	9.2742149	9.7455375	8.7685011	9.7524438	9.6229368	9.9131978	9.0310118	9.3550798	9.5759238	9.4487738	9.8552468	10.1115428	8.4912588	9.9236058	9.3796708	9.5166928	9.5608188	9.3246418	9.6541228
ANKRD12	7.3409193	7.2773694	7.2662642	7.3291615	6.9732037	6.502774	7.2117345	7.0976575	6.6840478	7.7489868	7.5020288	7.5096038	6.6782378	6.8193548	8.4164388	7.4097778	8.1210348	8.0739558	7.7574178	7.5576878	6.6401278	6.8626568	6.3762078	6.2529048	6.4937698	6.7968583	7.682565	7.1864781	7.4235161	7.3789903	6.9590378	7.6969377	6.5341627	7.8103798	7.4401018	7.7399818	7.3873068	7.1862778	6.8502348	7.4530148	7.4853758	6.8638048	5.8503378	7.6434038	7.5072758	6.7177458	6.5001218	6.7831208	7.0234178
ANKRD13A	8.6513225	8.716803	8.8975386	9.1381166	9.1634314	9.0378451	8.7742857	8.8968925	8.9827668	9.2195638	8.9791098	9.0583238	9.0174208	8.8375078	9.1285248	8.6502308	8.9591008	8.6074388	9.2582998	8.8893268	9.2699498	8.6135688	8.6223338	8.6389798	8.9580518	9.3566086	9.0905893	9.2101087	8.7511871	9.8059027	9.2321665	9.0470165	9.2188186	9.0020128	9.2455788	9.2860878	9.2343088	8.8855788	9.3857258	9.0425048	9.7200068	9.1786538	8.7130878	9.0231628	9.4085038	9.2762538	8.9705528	9.5677388	9.2990688
ANKRD13B	3.9896034	4.2138732	3.8726542	3.9825176	5.1799382	5.2786427	3.8452363	4.3804465	5.8404127	4.0047667	4.6240897	4.1830467	6.6588817	5.3296177	4.3252487	5.2320747	3.8080227	3.8917267	4.8364337	4.0453207	5.7647607	3.6792957	3.9398257	5.0628457	4.1551167	5.4527314	4.3933892	4.5581218	3.6627571	4.6894461	5.0270647	3.9746408	5.3891406	3.9144237	4.2067897	3.7661047	5.2908447	5.0630157	4.6174987	4.8675747	3.9512847	3.6711917	5.5275197	4.2162577	5.3945917	4.2910937	3.6717497	3.7811167	3.5357247
ANKRD13C	4.7391718	4.6449253	5.0011142	4.6689145	4.2039704	4.0954951	5.1000364	4.4678407	3.8991692	4.7635972	5.4346472	4.5642072	2.4949592	2.9929732	4.8719362	4.5458512	4.6357722	5.2280642	4.3507472	4.6482962	2.7896402	4.7906462	4.7028122	4.5677322	4.7816572	3.5778505	4.7044593	3.9336088	4.8531609	3.2364688	4.1798884	4.3929102	4.2010761	4.8566152	4.8539682	4.7976722	4.4812922	4.4925712	3.3164752	3.8894032	3.5430692	4.4486112	3.9795902	4.7099022	4.2389042	4.6459282	4.8561482	4.3275422	4.7945662
ANKRD13D	11.2026646	11.158894	11.4797337	11.4538774	11.5899251	11.3798484	11.3860502	11.6670572	11.0102535	11.6257325	11.4636035	11.8449205	11.0031975	11.2650655	11.4982365	11.2355065	11.5478035	11.2233925	11.2848885	11.5454355	10.8012885	12.0714485	11.8832445	11.8288375	11.7533195	11.9760822	11.7495181	11.3490524	11.616833	12.3788914	11.4028318	11.968954	11.2813607	11.3860655	11.5511665	11.7440045	11.2955315	11.1708035	11.9636185	11.4180395	11.6636895	11.8715265	10.7686285	11.7241275	11.5442785	11.8994275	12.1614915	11.6328355	12.4140305
ANKRD16	6.9450053	6.9463015	6.5488853	6.6628399	6.489186	6.4776582	7.0829687	6.7376813	5.2175038	6.7564218	6.4428708	6.5064678	5.2407068	5.7496718	6.8881088	6.6645898	7.1450888	7.1260048	5.9932108	6.4878038	3.6958008	7.1192718	7.6047278	7.1348788	7.3285048	6.3397042	6.7295698	6.3556945	6.5881144	5.5679765	6.5721746	6.6581292	6.0305442	6.6840198	6.6734048	6.6662538	5.7036288	6.1696208	6.4462798	6.0484948	6.8151528	7.1601128	6.3794738	7.0006038	6.0660688	7.0032398	7.3045968	6.8693548	7.1307618
ANKRD17	5.040857	5.2366962	5.5178319	5.2562593	4.4465376	4.1975433	4.9217656	5.2729264	4.4373984	5.6577754	5.4068864	5.4166214	4.4574114	4.4913474	4.9689494	5.0861214	5.6574614	5.5552324	4.6901584	5.4121494	4.7602714	4.6048244	5.1318674	4.8078784	4.4013604	5.5320477	4.7087656	5.0579657	5.2498779	5.3396633	4.6829705	5.4690883	4.7769983	5.8394924	4.7748204	5.6783644	4.7728754	4.5196404	4.5852894	5.0830864	5.4909484	4.5686314	4.2718104	5.5291534	4.8993304	4.5983284	5.6371104	5.4063474	5.4773994
ANKRD18A	2.8318431	1.2782124	2.5729933	2.078966	1.7301698	1.3354401	3.4721239	3.149928	2.914822	2.288755	0.913474	1.769239	0.872849	0.89424	2.642744	2.678795	0.816876	2.728758	0.894703	1.751013	3.187293	2.079687	1.893908	2.835835	1.891897	2.1969646	1.2772723	1.2420716	1.4612096	1.2721415	2.6707596	3.4788983	1.4208915	2.588238	1.740567	2.870848	3.121619	2.219039	2.724385	2.58157	1.223965	2.502825	0.926905	2.251907	2.290656	2.143565	2.292989	2.497458	2.430397
ANKRD18B	3.1367924	2.6809802	3.1996337	2.7984295	2.330084	0.99285	2.2242943	2.8313069	2.1284575	2.0720955	1.3612485	1.3760145	1.4519775	1.3831995	3.0551515	2.4127565	1.4260865	2.8531365	2.5298075	3.1890545	3.4726825	3.6746755	2.8775605	3.1773625	1.9384695	1.0433793	2.281094	1.853519	3.2281187	1.3988862	0.988232	1.7904942	2.587056	1.4001075	1.6775005	3.1365605	1.3164995	1.3231955	2.9183085	1.3624845	1.3255945	1.3289315	1.3416295	3.6461295	3.2357095	1.6662515	2.1704155	2.0972315	2.6526335
ANKRD18DP	2.7033203	2.8840785	2.7850901	3.1242275	2.3657588	2.0963382	3.0615707	3.1824419	1.1825562	3.9107382	2.4746992	3.2386862	1.2644502	2.1703492	3.1362542	3.4649612	4.0731542	4.1903462	3.6817002	3.7833212	1.1539442	3.0781722	3.7134302	1.8570472	2.8255932	1.737006	3.5425097	2.947108	4.1596603	3.4761057	3.2678839	2.7197186	3.5171538	4.0651392	3.6249132	3.4552312	2.2632882	1.1371262	3.6426082	1.1814362	3.8385472	3.9292972	3.2175962	3.2877322	1.1706412	3.4884402	3.0604632	3.5382122	3.5611642
ANKRD19P	1.5792894	1.3205211	1.1106814	1.0264745	1.0169814	1.0887541	1.2002293	1.4243189	1.1197448	1.1475038	1.1059388	1.1342148	2.0598418	1.9282348	1.3039138	1.1237758	1.6042058	1.1091338	1.1391448	1.1221998	1.5997328	1.1763858	1.7475778	1.1103618	1.4303028	1.0474698	1.5186422	1.788361	0.9957629	2.1562437	1.0297566	2.0265059	0.989244	1.1534828	1.1965038	1.6463948	1.0886658	1.0816158	1.5093878	1.7702498	1.3232648	1.1052428	1.1225278	1.3807098	1.5288398	1.3282108	1.3517658	1.2349808	1.3813358
ANKRD2	1.1199733	1.1790699	2.1394573	1.9283586	1.1588255	2.539741	2.1871682	2.287133	3.0928646	1.5438426	2.3128986	2.8537666	1.5859396	2.2567386	2.6355646	1.4906236	3.0656586	1.7872266	2.8897016	1.4455506	1.5187486	1.3969576	1.3914496	2.4240966	2.4311376	2.4960475	2.4031457	2.4042766	1.2546515	4.1484774	2.9755184	2.8223286	2.9880681	1.9061996	1.4463336	2.9675786	2.7438256	3.7904566	1.4306146	3.1733136	2.6418046	2.1543056	1.7983266	2.3133676	1.3782876	2.1318816	2.9343146	2.7127196	2.3057516
ANKRD20A1	6.0076464	5.9431435	7.3018086	4.7387585	5.4245171	3.9760332	6.8669762	5.2554799	4.0500433	6.0662403	5.8549483	5.0533453	6.3261143	5.8855403	5.2208303	6.0590543	5.3829653	5.2665433	5.5260493	5.0590233	6.7730773	5.3709783	5.0328753	5.2627243	4.7996633	5.4059045	6.3275388	4.6166713	5.3526879	4.8863714	5.7622388	4.7345585	5.0921634	5.8969843	5.0145553	5.2318193	4.9743893	5.7019063	5.4727663	5.9653783	5.2807713	5.4858883	7.6399473	5.8820523	4.4435433	6.0109953	4.8754303	4.6729493	5.8942803
ANKRD20A11P	5.7866523	5.972823	6.6105321	4.3540324	4.7047244	4.811202	6.1088535	4.4294404	3.2387833	5.8900773	5.8789643	5.0476983	4.0504193	4.6302683	4.9850563	6.6234913	4.4996723	4.2103123	4.8285073	6.0104303	3.4222683	4.1026163	5.0663093	5.1404083	4.2119083	4.2874307	6.0264855	3.9827732	6.1618212	3.4905194	5.1478677	3.3250676	3.6274469	5.5702363	4.4458413	5.7626703	3.8205253	5.3300933	4.6725953	5.6689633	5.5256553	5.6023403	4.2535023	5.6228833	5.2568183	5.0803613	5.3672343	3.4508563	6.0605593
ANKRD20A12P	2.6654513	2.355956	2.1053445	2.2205131	2.395777	1.9661759	2.1885127	2.5058419	1.9737593	1.8876273	3.2724413	2.2440173	3.0273723	1.5130733	3.3917783	2.2249373	1.4356963	1.4762353	2.6366673	3.8169633	2.6564713	2.8442763	1.6522883	2.9002923	1.6353383	1.8675264	2.2353471	1.5527488	3.7568548	2.0818126	1.8679897	1.472279	2.6790229	2.9817173	1.2404013	2.8161313	2.4235553	2.2614573	1.8651463	1.2413023	2.3759033	1.4781393	2.3622633	1.6122163	3.3618673	1.9293133	2.9129273	1.8129513	1.2553433
ANKRD20A19P	1.6913433	1.5037798	1.4193971	1.4136017	1.4797246	1.3532055	1.6378162	1.511665	1.7783657	1.7782267	1.2686017	1.7006547	1.7138197	2.8627107	0.9771937	1.7486017	1.2941907	1.5108797	0.9566127	1.3722337	1.9607357	1.3375827	1.0458057	1.2306027	1.3598237	1.4267715	1.4031174	2.742274	1.4154488	2.1047584	1.4880041	1.4008433	1.4049616	2.7307637	1.7492997	1.7694207	1.0926767	2.4229857	2.0585617	2.0024577	1.6665277	1.1545227	1.9283227	1.2186427	1.8504127	0.9940617	0.9995617	1.6106397	1.3302297
ANKRD20A2	3.5783095	3.2789087	3.8051612	3.0962697	3.2631724	3.0418442	3.7318815	3.6682772	3.0272851	3.8592161	3.9576701	2.8464521	2.7611081	3.3965671	3.9292721	3.4254461	3.1207791	2.5443851	2.7464501	3.9500031	2.7486221	4.3661131	3.5318841	3.6213011	2.4913911	3.2231972	2.9564531	3.3727593	3.6916845	3.4932643	2.6913675	2.6788697	2.8968163	3.9972441	2.6961851	3.7290941	3.3693821	3.2395721	2.7365121	3.0208611	3.7380231	2.9696241	3.2030471	3.2380241	3.0921371	3.1374631	2.9502541	3.4317281	3.3127501
ANKRD20A3	2.6838241	2.774309	1.5849299	1.1287284	1.0846182	2.8220842	1.5311778	2.0372144	1.5069043	2.1584823	4.2929613	1.5419783	1.6966453	1.5622323	2.5759623	1.4862253	2.8268113	1.9018783	1.7636613	2.5288433	1.4787753	1.5762803	2.0772043	1.4959393	2.1316153	2.4964968	2.8005754	1.1304852	1.0593152	1.6557957	1.6363176	1.2394559	1.6314253	2.5746763	1.4566653	1.5901853	1.5192203	1.4411653	1.5649103	1.4444843	1.4894313	1.4303983	1.4950523	1.4506553	1.4498613	1.4828703	2.3768533	1.5232493	1.4399083
ANKRD20A5P	6.7278113	6.8134305	8.257144	5.6060397	5.7897752	4.6730733	7.5466919	5.6608992	4.8268961	7.4994391	7.2064291	4.9907941	4.3507141	5.1393021	6.3651101	7.8510881	6.8350741	5.5606561	5.8834351	6.4021771	4.0201911	6.0421851	6.1695931	6.2303341	5.3949681	5.4820776	6.9366473	5.3797544	6.6920017	4.736698	6.3962715	4.3404101	4.6434883	6.8353621	5.8388101	6.7041381	5.4750401	5.7965131	5.3838251	6.7792201	7.1327981	6.9388531	1.9685021	7.5641651	6.1619061	7.3512961	4.9993651	4.7623281	7.3311421
ANKRD20A8P	3.1937508	1.5521078	1.8437918	1.1036684	1.7452582	1.1197839	2.8309598	2.2432043	1.1236915	2.7641375	3.0325045	1.1323745	1.2055835	1.1500525	1.9699595	1.5747095	1.9184065	2.3931065	3.2275685	2.1929075	1.1317535	2.2473735	2.6670655	3.0225785	1.7761445	2.3777176	2.6198841	1.9116387	3.1242913	2.4193955	1.0950402	2.5877924	2.1136433	2.8655705	2.4947025	3.4382215	1.1144105	1.9961435	1.0866665	2.4525965	3.2452375	2.3541535	1.1535665	1.7821755	1.2529345	2.2647795	2.9858975	2.0800285	2.5826745
ANKRD20A9P	6.0620999	5.9890511	6.9805023	4.9199187	4.7733276	3.9308169	6.7473657	5.1093658	4.1957312	6.5327252	5.8638732	5.3095242	4.2821392	6.1402472	4.8981492	6.0486052	5.8932122	4.7492492	5.2818252	6.8337622	4.4690682	4.7914742	5.1219732	4.7610982	4.1885152	4.6229831	6.2479034	5.1892816	6.0042167	3.9604104	5.1832068	3.6776414	4.0394767	6.2494172	4.9432322	6.1393752	4.1964852	4.5812762	5.1503652	5.5296862	5.3029992	5.5478122	3.5409822	5.6515922	5.3971772	6.1649082	5.1260252	3.8803772	6.2285712
ANKRD22	2.5925532	1.6027097	3.517529	4.0402846	3.4748227	3.936627	2.0806005	3.2373596	2.8020552	3.4908382	3.6385042	1.7217322	4.1732692	1.5125892	2.4775422	3.3035952	4.2108212	3.2765472	3.9970732	3.1188182	4.9627732	3.4923792	2.6184152	3.9776582	3.1608882	3.3399686	3.8021206	7.5482868	3.188511	5.3283077	3.1656956	2.5924155	5.7895978	3.9441502	1.4994712	3.8734952	3.6900702	4.5167022	3.6695482	3.7432312	8.8099342	3.9668122	3.2503722	3.7531172	2.6198652	4.4532622	4.0091532	6.5215662	3.9301592
ANKRD23	3.6598548	3.7120374	3.9676701	3.1612649	3.0329551	3.0546247	3.5046672	3.1967285	3.0940466	3.1849246	3.2224896	3.2409056	2.4646806	3.0030926	3.4028826	3.6881026	3.2920896	3.8959316	2.9373676	3.1491196	2.6316266	4.0171176	3.3887646	3.5962046	3.7039286	3.0071452	3.5007877	2.9906229	3.2154809	2.906557	3.0222181	3.3807857	3.6768625	3.2490456	4.0140406	3.2232766	2.7900446	2.9403646	3.1007306	3.0681966	3.0104186	3.3108026	3.0226526	3.5643746	3.2281086	3.7647146	4.0243336	3.2495786	3.6202326
ANKRD24	1.09689	3.2430282	1.290651	2.3597426	2.1066721	1.8952041	2.5453281	1.5193441	1.4121484	2.1641004	1.4121964	1.4143804	1.3968304	1.5664284	1.8430124	1.3530664	1.5696284	3.2471074	1.8340964	1.8080914	1.3939344	1.4520184	2.3844504	1.4073824	2.4245984	0.6333294	1.8968634	1.6493068	1.5315823	1.058803	1.6456213	1.362901	1.7349883	1.4354644	1.3918244	1.3831784	1.3937894	1.4068214	2.1792234	1.4168274	1.3726884	1.3840634	1.3715864	1.3807014	1.6389294	3.2037124	1.4045694	1.9357404	1.8697554
ANKRD26	3.1855953	3.4614655	3.1847453	3.0656085	2.7370958	2.5810261	3.0369162	3.1614915	2.2141579	2.8282689	3.2038699	3.2644739	3.2216489	2.6530989	2.8491959	2.8939449	2.7891769	3.0121079	2.8941389	3.2663009	3.0518329	3.2022669	3.1318099	3.1319459	3.0223139	2.4951009	3.0764532	3.0109858	2.8176162	2.4750917	2.8769835	3.0023611	2.5202784	3.2871419	3.0138389	3.3036899	3.3882559	2.8195009	2.5873429	2.5989379	2.5910929	2.5983129	2.1880499	2.4117309	2.5559729	2.9668569	3.7715109	2.7658179	2.9248069
ANKRD26P1	1.5706271	2.688446	3.0613861	1.6905138	3.5638208	3.0697075	1.462558	1.4192878	4.1745095	1.5423315	1.8515605	1.6742165	4.4345715	1.7357955	2.4733075	2.7264425	1.3695545	1.4133545	2.7554805	1.3380905	4.4124035	1.2194215	1.2978855	2.6267675	1.2457125	1.4854364	1.7301037	1.3806327	1.5534556	3.1911436	1.4444462	2.376857	3.5498949	2.2722185	2.0576435	1.9790625	2.7186455	3.0223545	3.4991055	1.4305545	1.2929185	1.3636285	4.2186365	2.1477865	3.2048865	1.4588895	2.1211795	1.2308435	1.2652825
ANKRD26P3	2.0163712	2.0388618	1.6148254	1.761337	1.9986492	1.5907473	1.6914265	1.6923653	2.411843	2.816643	1.963794	1.330101	1.403057	1.54936	2.289422	2.029791	1.588702	2.030882	1.048496	1.559377	4.296393	1.455451	1.867108	1.186601	1.059708	1.6406075	1.6195837	2.3295452	1.753735	2.49267	1.6334404	1.8106544	1.9653276	2.508487	2.129826	2.174428	2.172498	1.260748	1.878088	1.367542	2.87572	1.382848	2.093389	1.509361	2.25608	1.055206	1.072696	2.064888	1.644836
ANKRD27	6.0105207	5.8711071	6.133601	5.9891976	5.8128424	5.6634348	6.1364059	5.9316378	5.9954524	6.1452034	6.2718134	6.2202234	5.4617014	5.5328634	5.8897294	5.5122714	5.7643164	5.7172774	5.8423684	6.3326204	5.3242734	6.0759604	6.1581684	5.8484314	5.9534384	5.8765833	5.9176725	5.6670207	6.1267218	5.2701658	5.7537007	5.9722532	5.0967998	6.0702674	5.8974254	6.0607514	5.4179234	5.5344614	5.6531964	5.7201094	5.5470064	5.7000784	4.8661264	5.7247844	5.6708234	6.0623804	6.2748454	5.7105924	6.1555864
ANKRD28	7.4276486	7.6414212	7.6897539	6.8589299	7.1612113	7.0966453	7.4037603	7.3086077	6.8498244	7.3327174	7.2634494	7.2405814	7.0228704	7.2606704	7.7420794	7.4025934	7.7734924	7.8150364	7.2895064	7.4863904	6.5712444	7.1067704	7.5764694	7.1280014	7.6810964	6.9349168	7.0297314	6.7086293	7.254153	7.9258414	6.7412043	7.5404833	6.6882075	7.4196794	6.9787954	7.5829964	6.7048544	6.7003034	7.3154834	7.0795324	7.0390414	7.2851584	6.8662864	7.3379034	7.2212704	7.2968344	7.2122914	6.3331004	7.3866274
ANKRD29	1.0277855	1.6648844	1.0543708	0.9871794	1.234599	0.9391996	1.0298067	1.7930066	1.0628448	1.1253718	1.1647378	1.1205498	1.1194238	4.0502618	1.1320838	1.1010928	1.0602178	1.0985018	1.0254318	1.1042608	1.1235128	1.1378088	1.1936828	1.1484588	1.1837928	1.0415785	1.0864001	1.0046229	3.669085	1.072601	1.8949292	1.0231949	1.0586709	1.1373008	1.1260628	2.1305068	1.1660928	1.1583118	1.1114528	2.5539378	1.1460638	1.8353368	1.1180648	1.1663748	0.9901968	1.1600798	2.2956408	1.1630528	1.1408818
ANKRD30A	1.6134966	1.4284423	1.4080575	1.4717349	1.5515208	1.4371032	1.7447303	1.7130617	2.3102549	1.4389189	2.5454599	1.5977089	1.4135809	1.3367859	1.6452889	1.6286999	2.0758749	1.5839639	1.2416799	1.4952199	1.8989939	1.4684359	1.4885609	1.9745039	1.1160489	2.0207107	1.6321441	1.5268296	1.4691047	1.5626996	1.4177139	1.7683511	1.4381402	1.4206599	1.6427489	1.2855769	1.3712059	1.7488949	1.4568999	1.4476359	1.2075289	2.0310939	1.6390559	1.7753039	1.4394179	1.4254529	1.5743119	1.3882489	1.1893439
ANKRD30B	1.3948596	1.1203456	1.1608174	1.1521813	1.4787769	1.1149957	1.1588519	1.1525389	1.5025563	1.1507723	1.1853253	1.1528453	1.1742393	1.1769383	1.2282843	1.1180663	1.2202433	1.2346853	1.2601993	1.1175883	1.1391543	1.4639173	1.4771333	1.1641243	1.1494553	1.1737061	1.2900842	1.3806799	1.2917102	1.3806512	1.2004518	1.2351238	1.1720395	1.1834523	1.1268633	1.1583083	1.1727803	1.3365303	1.1308783	1.1519103	1.1262843	1.1351533	1.6048113	1.2321503	1.3514193	1.4242483	1.1781853	1.2589423	1.1997413
ANKRD30BL	2.0637259	2.2801938	3.4324209	2.0455389	2.1134477	2.939336	2.7847296	3.2971532	3.2211489	3.4129999	2.8439609	3.8437699	1.4061729	1.3475479	3.4690429	3.5853829	3.2048249	3.1879839	3.2085579	2.1803649	1.3040519	1.3783209	4.1425109	1.3033609	3.3893139	4.6197474	2.7574074	2.263277	3.3608709	3.9913951	3.236754	3.325201	3.2540576	3.3533749	2.4846229	2.6349149	3.5099609	2.4572899	3.6113959	4.3251779	3.9688649	4.7293519	4.4143879	3.8560219	3.4401029	2.7870549	2.0037179	2.3483069	1.8013529
ANKRD30BP2	1.3942174	2.1738418	2.0666247	1.0798535	1.0918057	2.070122	1.6668065	1.3200282	1.3648164	1.8114654	1.7441744	1.0945244	1.1125354	1.1041894	1.6474614	1.1293424	2.9580194	1.0870344	1.0811644	1.1476764	1.4527014	1.5112734	2.0039474	1.9948914	1.2389244	0.9565639	0.9870298	1.379738	1.0733801	1.5188965	1.3434102	1.5820249	1.305704	1.1299624	1.2251874	1.1244244	1.1441504	1.1041204	1.7003704	1.0915284	1.4628154	1.0837574	2.0941704	1.1331714	2.0940494	1.4218464	1.2796804	1.3818044	1.3311764
ANKRD30BP3	1.3270309	1.9201559	2.01578	1.7595192	1.860707	1.7525833	1.4394211	1.9021145	1.2765326	1.6277486	1.7102506	1.3684946	1.3277976	2.0134026	1.8586306	2.3330246	1.4134476	1.8032756	1.9783386	2.0947806	2.0901706	2.0837156	1.8024866	1.8654756	1.5963836	2.0380414	1.7809118	1.5259936	1.2677622	2.1176912	1.8794988	1.8950861	1.5225066	3.0508776	2.0402276	1.7321586	1.3596596	1.5023286	1.2659216	1.7144026	3.0200086	1.3072086	1.3748576	1.8552316	1.8565206	1.3061986	1.3472586	1.5562946	1.3747836
ANKRD31	2.3651298	1.8540609	1.1029361	1.7470504	1.5955618	0.9379818	2.0016895	1.162807	1.4097591	1.2223691	1.2316971	1.8606891	1.2852051	1.2352621	1.6293181	1.4940501	1.5651491	1.9341171	1.2368611	1.5937841	1.2219621	1.2787771	1.5420881	1.6327941	2.0599391	1.5221033	1.5134809	1.1717901	1.1845923	1.5572769	1.4424432	1.6915616	1.1381576	1.2724381	1.6437841	1.2234381	1.5314051	1.2172841	1.3407551	1.4029681	1.2014131	1.3740831	1.2127261	1.7324991	1.5073291	1.5491641	2.1842141	1.2246311	1.9892021
ANKRD32	6.8029734	6.8305404	6.9826605	7.0677362	6.7583144	6.7822613	6.9253271	6.8769216	6.7463225	7.3205525	7.1214685	6.7052585	6.4127045	6.3526995	7.0669765	6.6337265	7.1707655	7.1561835	7.0061955	7.2497075	6.5998605	7.0581775	7.0885225	7.1571505	7.0420345	6.7568865	6.7419593	6.9657029	7.0966631	7.2877601	6.642769	6.9273934	6.967961	7.2623665	7.1086685	7.4137755	6.9124015	6.7572815	6.5933965	6.6871765	7.0905675	6.8907505	6.2724395	6.8163485	6.6094255	6.8954305	7.2036965	6.7437915	6.8421475
ANKRD33	10.9103313	11.336319	10.9818859	10.794922	13.1398013	13.1812872	8.7887393	11.892118	13.8304528	9.9274778	10.8674448	11.9601148	13.5752238	13.6283798	11.5193448	13.3590838	10.3552678	11.4312588	12.8238298	10.8154098	13.6231228	9.3702948	9.3693278	11.8137468	10.7007538	11.9685795	11.4938256	11.4834527	10.2747625	12.5711257	12.6394023	10.8101481	13.4374673	9.9120538	11.2408398	8.6488958	13.3391728	13.4000538	12.6020908	12.9019108	11.5954338	11.8005798	13.9681548	12.4792678	13.4449738	10.7346108	9.4816338	11.3190118	8.2073058
ANKRD33B	3.8949586	3.96734	3.82486	4.719765	4.7022561	3.8763116	3.9056257	3.8545031	4.1896377	3.8895817	4.0003017	3.9032537	4.1425817	3.8645677	4.1092187	3.9883667	4.2174787	4.3868247	3.9951797	4.0437997	4.1698347	4.1453867	4.1668007	4.1945817	4.1248597	4.0352375	4.0510978	4.2268343	3.9761463	4.401457	4.0907652	4.0003038	4.1252424	4.0612157	4.0337427	3.9848307	4.0483647	3.6256637	4.0274657	4.0125877	4.2205277	4.0668627	3.3245297	4.0326727	4.0727837	4.5048427	4.7548617	4.6459297	4.2435117
ANKRD34A	2.8921572	2.0923025	3.4049772	1.7229246	1.9525386	2.3359741	2.9846336	2.834752	1.2926191	1.2875291	1.2970001	1.2958861	3.3234861	2.5077771	1.2776951	1.3793791	1.9253521	2.0907201	1.3151951	1.2830971	1.2863681	2.7846641	2.8977191	2.7288431	3.4761871	0.6346233	1.5615457	1.2283007	2.5882208	1.1504982	2.0067357	2.4381796	0.6258019	1.3082981	2.4605281	1.2823681	1.2890151	2.7087921	2.1379581	2.2812201	1.6279331	1.2865581	1.2788281	2.1881691	1.7619681	3.5502661	3.0999661	1.2839271	3.2909341
ANKRD34B	3.5941981	2.3025033	3.656912	3.7353128	3.4373739	2.6677324	3.6777607	3.8192416	2.4573518	3.5774578	1.3821898	2.9344718	3.2790578	1.5990188	4.2851318	4.2111918	4.7068788	4.5747488	5.2126838	4.6676458	1.5110538	3.4321028	3.0311058	3.8996828	3.3773828	0.6424325	3.4472269	2.538899	3.5799075	4.0529298	3.9304485	4.2419574	3.5294043	3.3826098	3.8726478	2.8661708	3.6759498	2.3304308	4.2173708	4.4491428	2.1191078	3.0293498	1.3437048	3.7424648	1.6595648	4.0207368	2.2241228	4.3359348	3.9004398
ANKRD34C	1.1159376	1.0596746	1.1379905	2.5987729	1.0947117	1.1783505	1.1041462	1.121688	1.186886	1.188833	1.242023	1.208946	1.189534	1.220039	1.167724	1.124671	1.099676	1.12184	1.846784	1.166203	1.188719	2.952526	1.208703	1.20752	1.227434	1.1178862	1.1416668	1.3032334	1.1248425	2.143373	1.0903281	1.1047487	1.1097751	1.246033	1.184992	1.188367	1.234145	1.226374	1.160772	1.765601	1.727658	1.151026	1.157533	1.154556	1.012815	1.191667	1.221807	1.212263	1.156179
ANKRD34C-AS1	1.5790626	1.1956229	1.5515887	1.1999146	1.1815659	1.1847474	1.1581232	2.7230445	1.1258725	1.1018945	1.1020055	1.4913825	1.1999805	1.1187075	1.8264605	1.1447895	2.0318415	1.8288865	3.8160315	1.6408785	1.1094995	1.6571655	1.6940325	1.5343555	2.5006135	1.1878455	1.5691827	1.1793376	1.1731862	3.5645121	1.8515911	3.4107602	1.5500792	1.1554055	1.6769625	2.5456045	1.1102085	1.6572415	1.9749725	1.7473195	2.7760705	2.0779395	1.9129335	1.2473525	1.8150405	1.5884175	1.1029735	2.0739045	1.6530955
ANKRD35	5.1502809	4.3849734	5.4826285	6.1199837	4.0547029	6.553145	5.5109904	5.0191136	4.5020803	5.9093713	4.8267993	5.0730853	3.5799343	5.8812583	5.7627003	5.2303243	5.7590603	5.6000633	6.0059933	5.5834943	2.6862193	5.3684893	5.2453243	5.1958663	5.5148313	4.2177463	4.5089379	5.4337778	6.3838968	4.8539098	5.0538835	6.3417169	5.5452158	6.0759483	6.3932743	5.3125213	3.3289273	4.9094273	4.1879323	4.6269353	5.9049433	7.0347603	4.8189953	5.8814653	5.2082823	6.1285713	6.3145543	5.9889423	5.0568673
ANKRD36	7.3047098	7.207688	7.1722154	7.2975224	6.8507585	6.1615332	7.2653089	7.077221	7.0895177	7.4880837	7.2805807	7.5214327	6.6190257	6.5930107	7.5852927	7.1365257	7.1246257	7.2901467	7.1431117	7.5226197	6.7033147	6.6997307	6.5728027	6.0422507	6.4343007	6.5913486	6.8733944	6.8058634	7.0839905	6.3567101	6.9081688	6.8843303	6.2687706	7.6118427	7.2072097	7.8386527	7.0621267	6.7901467	6.4927337	6.7676307	6.7577217	7.0784337	5.0463977	7.3177437	7.0444817	6.3586137	6.5406317	6.4082087	6.3491407
ANKRD36B	7.8227462	7.6390346	7.5791465	7.397243	7.4834693	6.6990881	7.5999642	7.5523956	6.8783626	7.6715956	7.7363596	7.6088886	6.4204216	6.2259816	7.7899286	7.6452396	7.7462936	7.4927136	7.0579666	7.5049796	5.8600226	7.8114636	7.4181056	7.2329296	7.3871886	7.3091891	7.4877942	6.9439189	7.578583	7.0370664	7.1180896	7.4519313	6.4129206	7.8618606	7.5565026	7.9087856	6.8244466	6.8715506	7.0902776	7.2381386	7.1969486	7.7659576	7.2945106	7.9232496	7.3430686	7.2174276	7.4657696	7.1476716	7.2342466
ANKRD36BP1	6.0895256	5.9751112	6.1970611	6.2630135	5.9711631	5.9943922	5.7653603	6.1212442	5.5169477	6.5078857	6.6199237	5.9164087	4.4603037	5.3337497	6.8181627	5.9302267	6.2558997	5.8305187	5.8853557	6.6038107	5.1435347	6.0636247	5.4555057	5.4362437	5.9350897	6.0456062	5.7972549	6.3790111	6.2417524	5.828112	5.6136585	6.0260192	5.7326845	6.5066457	6.1727187	6.2098647	5.0173347	6.0167457	5.9789277	5.8780337	6.9417497	6.4780237	6.4554487	6.3338897	6.1026237	6.2579937	5.8878867	5.9086027	6.0795957
ANKRD36BP2	3.5915633	4.1950949	3.3537384	3.8112402	3.6369112	3.1646038	4.2698465	3.3445217	3.0564742	3.6641632	3.3572672	3.4465052	3.7219782	3.1599942	3.2512572	3.8300932	3.6537912	3.5602252	2.9504122	3.9917402	3.3141442	4.1097762	4.1179292	3.4256662	3.1885172	3.2323645	3.5165936	3.5189445	3.2682052	2.5751554	3.4336434	3.3309207	3.1193586	3.4699732	3.4443282	3.1970372	4.0823562	3.0088492	3.3743052	3.2401182	3.3541402	3.6713532	2.9869142	3.6440832	3.3310392	3.2158192	3.6381392	3.2900332	3.2287332
ANKRD37	5.5887253	6.1443129	5.8143049	5.8759898	5.276915	5.6282536	6.0310686	5.3745343	4.7293663	5.8388923	5.7932013	5.5512583	4.8463573	4.9221693	5.8940323	5.4795143	6.3326673	5.8470843	5.3123063	5.9325383	4.2852663	5.6815503	6.1292813	5.5313803	5.4070283	5.1594145	5.6489577	5.9028702	5.9035321	4.4311935	4.582431	5.6054319	5.2252149	5.9876203	5.4200663	5.7769433	4.7236613	5.3145853	4.9041523	5.2706853	5.8788803	5.5085733	5.5710153	6.0969623	5.6976663	5.5263193	5.7308223	5.7337823	5.5072483
ANKRD39	8.1041877	8.0071491	8.2684194	7.8861232	7.6806502	7.9463982	8.2070078	8.0162434	7.0820373	8.1518273	7.9804813	7.5573973	6.9602523	7.1403193	7.9313673	7.3395133	8.0678303	8.1518273	7.6916453	8.0066903	6.8287353	8.0309383	8.1141243	7.7339593	7.9969083	7.6697421	7.6375906	7.6122267	8.1257349	7.0271582	7.4379	7.8078824	7.2881443	8.1750093	8.2201303	8.3091323	7.2381743	7.3873953	7.4037303	7.4992183	7.7127263	8.3378103	8.3912323	8.1970423	7.7948273	7.8797063	8.0101093	7.6943983	7.9570853
ANKRD40	8.3454308	8.2495166	8.3723207	8.0692156	7.8163819	7.7056664	8.4160403	8.3003495	7.2258163	8.3157873	8.4557333	8.4560073	7.2208613	7.9418673	8.1659473	7.8648893	8.4354503	8.4034453	8.0338823	8.2560033	6.6923873	8.1058743	7.7842363	7.7413713	8.0207083	7.742801	8.123843	8.0001854	8.1092886	7.1739201	7.5832832	8.0383679	7.3813515	8.4473993	8.3124403	8.5121833	7.6053053	7.9443513	7.8550183	7.5359063	8.0319023	8.2981633	7.3800123	8.3667673	7.7573073	7.8409973	8.0701883	7.6988083	8.0882533
ANKRD42	5.9006173	5.3584735	6.060269	5.9880985	4.9867537	5.1110132	5.9438771	5.5984382	5.02953	5.272134	5.521719	5.514291	5.641987	6.326267	5.235967	5.567361	5.611457	5.87271	5.317538	5.500085	5.117941	5.716682	6.166413	5.241997	5.950228	5.2735503	5.7750712	4.764684	5.4838049	4.4912601	5.7795966	5.5110031	5.9915166	5.61523	5.184868	5.961491	5.568431	5.144884	5.078608	5.008862	5.176608	5.718588	5.324122	5.464529	5.580583	5.567235	5.570634	5.172161	5.750733
ANKRD44	6.9555157	6.5764589	6.5710355	6.8510983	6.449404	6.3971322	6.696644	6.7313189	6.2373023	7.3071753	7.0533983	7.0844763	6.0911963	6.7467943	7.1177283	6.5707973	6.8283473	6.6904123	6.9210933	7.1461033	5.8902653	6.9354783	6.8165673	6.4536713	6.4916053	6.9144434	7.1872819	6.8759888	6.9348717	7.3285322	6.6539412	6.9584786	6.3885653	7.0666693	6.9463793	7.1370763	6.8951943	6.7493103	7.0727373	7.1061453	6.8257753	6.8365163	5.8719903	6.7276593	6.7472933	6.5682193	6.8793623	6.6649603	7.2303283
ANKRD44-IT1	5.0395775	4.4932858	4.7795161	4.6906075	5.3648846	4.4345966	4.4477973	4.3548441	3.1937971	5.0636861	4.7881321	4.8362251	3.7131211	3.8811201	4.7992361	4.7404321	4.1086211	3.3952471	4.7707151	4.6199381	4.3406971	5.6364791	5.7763911	5.7593571	5.6607701	5.2141953	4.3432904	4.8632028	4.897663	6.2536874	4.8164117	4.921493	4.4660764	4.8161691	4.8856841	5.2421801	4.4848271	4.0308581	4.3948751	4.2044971	5.3496571	4.9979001	5.0942571	4.9194301	4.6032041	5.3024031	5.9159731	5.7637221	5.7000591
ANKRD45	12.3583095	12.0231887	12.2268489	12.1985945	12.043848	11.4615606	12.1481123	12.222996	11.8528606	12.7459196	12.3149256	12.9829336	11.9608436	12.2647146	12.8543156	11.8642976	12.1961756	12.3060066	12.5312566	12.8704386	11.6873226	12.1472026	11.8724466	11.4707186	11.3746966	12.1167313	12.4980233	12.0491256	12.3971934	12.5705489	11.953578	12.4806791	11.6093843	12.5178236	12.4451796	12.5505106	11.9256896	12.2823116	12.4090146	12.4746596	12.3814916	12.5244526	11.3970496	12.1990536	12.0920506	11.7474226	11.7244596	11.3456146	12.0483176
ANKRD46	3.936579	4.0094379	3.9211068	3.875712	3.4374208	3.5979765	4.1239333	3.7700547	3.5671651	3.8972301	4.0255281	3.9770081	3.3470831	3.7522571	3.8648431	3.7769501	3.9770211	4.0661551	3.9300391	4.0445021	3.2866811	4.0001681	3.9216781	3.8859031	4.1348251	3.5021969	3.7477989	3.6951874	4.0110277	2.9811666	3.7460944	4.066073	3.4157713	3.9227071	3.9558531	3.8138961	3.5202351	3.6686001	3.6730751	3.7491081	3.0750361	3.1201021	3.2997921	3.4843671	3.5505361	3.8082881	4.1525171	3.5489811	3.7109331
ANKRD49	9.0281301	8.8307706	8.8321182	8.683882	8.0888027	7.7948453	9.1298224	8.8008795	8.0424979	8.9515999	8.9498339	9.0828979	8.2003049	8.5670969	8.6283329	8.3899809	8.8208949	8.9342609	8.7254359	8.9659589	7.9635739	9.1789479	9.0533819	9.0185859	8.7356029	7.8260987	9.1004546	8.5702692	9.1810081	8.253539	8.3555756	8.6962194	8.1975339	8.8948029	8.7651719	9.1571629	8.4963219	8.3201299	8.5303599	8.2757429	8.0386559	7.9741629	7.5731579	8.0737029	8.6476719	8.6976889	8.8465369	8.4103289	8.5581299
ANKRD50	3.3193579	2.4374435	2.8964501	3.6253686	2.3468563	3.0122409	2.9574707	3.4686784	3.4015825	4.0119465	3.2019675	2.9021085	1.1338395	2.1113615	3.5295415	3.5541535	3.0715805	3.7052425	1.8056015	3.3297075	1.5579115	3.2733325	3.7012055	3.1880845	3.6133885	3.1862829	3.5374972	3.187174	3.4636238	0.8890638	3.823007	4.4535864	3.0918854	3.0790655	3.0217625	2.7470915	3.0392745	2.6321375	4.0140835	3.1492965	3.1964265	3.2025885	2.9597345	4.0708815	3.0890945	2.8647895	3.6494525	2.6893235	3.6687925
ANKRD52	9.5673779	9.4255259	9.4760287	9.324036	9.4831247	9.3597416	9.7351306	9.4760287	8.3178115	9.3916855	9.4010285	9.7150185	8.6849355	9.1582335	9.3950285	9.1683545	9.4579915	9.3023025	8.8441215	9.3385225	7.9414015	10.1230715	9.9418085	9.6427515	10.0564585	9.4015696	9.370605	9.2870897	9.5476513	8.9963817	9.2626304	9.4043993	8.7011508	9.3973535	9.0504575	9.4974255	8.4075155	8.9999395	9.4427755	9.2130205	9.2343805	10.0225515	8.4300185	9.7966015	9.1148455	9.7358545	10.3520825	9.6327415	10.0268725
ANKRD53	1.5446207	1.3976061	2.7241251	1.4143086	1.4307617	3.179465	2.2678875	1.4454425	3.6055813	1.2190243	2.9233373	1.2289963	2.8087313	2.6240723	2.5123333	2.5143173	2.3201123	1.6241193	3.0333763	1.8935153	5.0174113	1.5521003	1.2623013	1.2131803	1.6989093	1.4922373	1.4529139	1.7511474	3.5979444	2.8315798	4.3788861	1.4031402	4.2751286	2.6236153	2.0662613	3.6871553	4.1624703	2.6049973	1.8343143	2.2160843	2.4036743	1.1617833	3.3390193	1.7661563	1.0659883	1.6975453	1.9220063	2.5761733	1.2002923
ANKRD54	3.2718611	3.5054532	3.1904773	3.2619656	4.1618757	4.5782983	3.609333	3.7173102	4.2981825	2.8520155	2.5877345	2.5174205	3.3646845	4.2433315	3.6968525	4.5347485	3.9893385	3.8089555	2.7334515	2.9264965	3.6247445	3.8891015	4.2764905	4.2314485	4.3389295	3.4723481	3.5135035	2.9516738	3.0493725	3.5664938	4.2199229	2.6422284	4.614756	2.4710055	2.7120635	2.1187895	2.6588705	3.1338755	3.2685395	3.3447935	4.1833585	4.1017415	3.7143305	4.1284445	3.0926935	4.2121445	3.9995685	4.4477495	4.1214875
ANKRD55	5.6409934	5.9030035	3.8672791	5.7420087	5.5735661	4.9110828	5.5784078	5.0972904	5.8423436	4.4507576	5.3628876	5.9657726	3.6819596	4.0240706	5.6855436	5.8658936	5.8863196	5.5444556	4.9907436	5.8649246	4.6744866	5.0075676	5.2651756	4.8505486	5.2415426	5.60245	5.6110797	4.2484492	4.7958904	5.716564	4.7499163	5.9521693	4.3365616	5.8576506	4.4902416	4.5291596	5.0842486	5.3936106	5.0373986	5.3307956	5.1757746	6.0987496	3.7605956	5.4474776	4.6583506	5.4172096	6.3253136	4.7981666	5.7338416
ANKRD6	3.4582201	1.5178542	3.1734941	2.028252	0.9712192	1.0371433	2.2348742	2.3024376	2.3580949	3.0795919	1.3160519	1.2663799	1.2618059	1.2800529	3.4308279	1.8758799	2.6321659	2.3261589	1.7590329	2.4605939	1.2735259	2.7787019	2.1244519	3.2837159	2.0252499	0.9346126	2.554514	2.7197218	2.7187609	1.9501138	1.7667243	2.8781081	1.2215056	1.3197709	1.2583739	2.5638069	1.3208449	3.1450929	2.9863839	1.2714689	1.8407669	1.2950979	1.2997899	2.5324359	1.5753959	2.0380219	1.9947779	2.8228669	2.7330269
ANKRD60	1.1868634	1.2475398	1.1982362	1.2491079	1.2111709	1.1717313	1.1780767	1.1903185	1.219877	1.200407	1.203276	1.215471	1.3729	1.222721	1.257646	1.231932	1.266853	1.181185	1.202097	1.219715	1.216567	1.251375	1.135943	1.194073	1.18886	1.220964	1.1835756	1.2449938	1.1953706	1.1692561	1.2334259	1.2143601	1.180324	1.241135	1.171938	1.227997	1.237065	1.173714	1.148514	1.173891	1.195505	1.144864	1.24038	1.202001	1.055913	1.19353	1.171039	1.233908	1.136063
ANKRD61	0.9098736	0.9031494	1.9255826	1.5023355	0.9012236	1.9848927	0.9039007	2.4738354	1.0087315	1.0872345	1.0626645	1.9771095	1.3132345	1.0164205	1.4217275	2.5715675	1.0455255	1.6476815	2.5557175	1.0100035	1.0067225	1.0447885	2.0567975	1.0136955	1.0274695	0.9223494	1.775392	0.9100948	0.896538	0.8961838	0.9047891	0.9122523	3.0161658	1.0210825	2.0387175	1.0504125	1.2562105	1.0528255	1.3109955	1.0156575	1.4719045	1.1234735	2.0995215	1.5061735	1.8596245	1.0215315	1.0148215	1.0324845	1.0143635
ANKRD62	1.1149679	1.3073363	1.085474	1.4211969	1.0725089	1.4648473	1.1181885	1.3393847	1.4155459	1.3268759	1.1656769	1.1268709	1.1490279	1.7063109	1.1180189	1.1251589	1.1075489	1.1372689	1.1038689	1.1209409	1.5645589	1.1618479	1.1253049	1.1339779	1.1341269	1.5406499	1.2229912	1.4816067	1.6280439	1.0840863	1.0752796	1.1987577	1.3473169	1.1425519	1.3012049	1.1407929	1.2371739	1.8849719	1.2694639	1.1327349	1.2219069	1.1906369	1.6979529	1.3405129	1.2317539	1.1946599	1.5252349	1.5199349	1.2799059
ANKRD62P1-PARP4P3	1.1117588	0.9036636	0.9024267	0.9035439	1.3295971	0.9811056	1.3621457	2.0317251	0.9847369	0.9846279	0.9839339	0.9875989	0.9924369	0.9862659	0.9935279	0.9956929	1.0060139	0.9895839	0.9882539	0.9851219	0.9845579	0.9976109	1.0002599	0.9862019	0.9917939	0.9063478	0.903199	0.9026847	0.9041204	0.9035667	0.9017782	0.9041204	0.9039362	0.9887919	0.9846659	0.9867779	0.9877789	0.9844799	0.9854949	0.9935049	0.9871029	0.9837879	0.9904359	0.9939979	1.5164809	2.0038959	0.9859279	0.9956929	0.9866669
ANKRD63	3.4790229	3.4070693	3.7128644	3.5504834	3.0914898	3.1934437	3.2617388	3.9708231	3.2197444	6.8290204	4.4817294	4.2138344	3.9618604	2.6474054	2.6768064	3.5279034	3.0011334	3.6770974	3.3910434	3.7490144	3.4777794	3.5322694	1.8706694	2.2838304	3.1651534	4.0662577	3.8161768	2.130144	3.6549924	3.5387242	3.0485616	4.2072876	3.489563	5.4984314	3.9959224	3.7767564	3.3522644	1.1928114	3.5533474	4.0437924	3.5839704	3.6043374	2.8474434	2.7117464	4.0803874	3.4408834	2.7239004	3.4520934	3.3078094
ANKRD65	1.1717302	2.3750393	1.2054948	1.1967569	1.6591053	2.3297618	1.4855562	1.194049	1.3521482	2.7356332	1.4330372	1.3550792	1.3544832	1.3462532	1.3841422	1.3248172	1.4278982	1.2415312	1.5805872	1.2947332	1.3612112	1.4234672	1.9619562	1.2931002	1.3120342	1.2004517	1.2025581	1.1898565	1.9217249	1.1827594	1.2109747	1.1794522	1.2147023	1.4668482	1.3029142	1.3421442	1.3896532	1.3506122	1.3146832	1.3443862	1.2854722	1.3514562	1.3684972	1.2545832	1.2814592	2.3908482	1.3406072	1.2564032	1.2459172
ANKRD66	4.6264278	4.6364925	4.6837926	4.5256339	5.2121066	5.231386	4.859038	4.6502515	5.4482333	4.3784323	4.6233683	4.6905033	5.3829953	6.1613493	4.6107333	5.1353133	4.5319713	4.9032493	4.8821353	4.3554863	5.5690763	4.1654343	4.3714433	4.6376723	4.2781263	4.9105416	4.6653951	5.0127987	4.3367784	4.8704587	4.8986464	4.3182753	5.4800254	4.4713523	4.6875463	4.4798233	5.2569803	5.0604793	4.9038853	4.9083953	5.2590403	4.8490033	5.5731403	4.6921763	5.2060793	4.6643373	4.2265943	4.6029063	4.1531203
ANKRD7	1.1213358	2.1945763	1.1599889	1.1518515	1.486862	1.1235047	2.0722114	1.9773423	1.4025885	1.4688795	1.5471755	1.3993235	1.4821395	1.4919035	1.5788565	1.4424105	1.4750635	1.3715335	1.3513725	1.8328375	1.4606645	1.7200945	1.4388895	1.4007615	1.4224545	1.1643166	1.1587895	1.8871264	1.1804676	1.4966452	1.1595716	1.2480136	3.1163212	4.1599845	1.4080475	1.4268825	1.5015905	1.4235445	1.5791045	1.4313805	1.4056225	1.4813455	1.5926655	1.4013435	1.3047865	1.4655025	1.5166495	1.3815105	1.3639765
ANKRD9	7.3605324	7.1939076	7.3457081	6.5185604	7.5533318	8.3882642	6.5387835	8.2619062	8.9035715	6.7501385	7.5638175	7.5446835	9.4408545	8.9696635	7.5259655	8.1135955	6.8813335	7.2084675	7.9763135	7.3888695	9.6749865	6.3281935	6.5263875	8.9718185	7.9283165	8.5983499	8.1795785	8.7340562	7.2423862	8.4656505	7.1644203	7.6197093	8.626257	6.7449555	7.2039215	6.4532365	8.8362085	8.3758985	7.9745535	8.6413795	6.8284055	7.2910315	9.3664805	7.7419585	7.8717005	7.8557965	6.8471815	7.5048285	6.8818045
ANKS1A	5.2570588	5.6542987	5.0335682	5.122623	5.2466604	5.0603603	5.162755	5.3747724	4.6421502	5.2298432	5.5831132	4.8045162	5.6558852	5.7700422	5.8560072	5.7663772	5.8937762	5.9648432	5.9890532	6.1350072	5.9986592	4.8632572	5.0169972	4.8064922	5.0606612	5.4742531	6.0679888	5.5443354	5.9441362	5.5198506	4.9028153	5.3772118	6.1549615	5.4836582	5.4455282	5.4293252	4.7033032	4.6579152	5.3218662	5.4272302	6.0520302	5.8170232	6.0208172	6.2049232	4.5473732	5.1034242	4.8889062	5.3610542	5.5329222
ANKS1B	1.2725389	2.295352	1.3194051	1.3386982	1.7279614	2.2104402	1.3052292	1.8738244	2.3059823	1.6377603	1.2859613	1.2080293	2.0476853	2.0708793	1.2193003	1.7321383	1.7451313	1.2436823	1.6985073	1.3718133	3.3840393	1.1789393	2.1965953	1.6470833	1.5779363	1.6703922	1.6822948	1.70212	1.3700304	1.884231	1.750321	1.2735748	1.7348508	1.2624593	1.6247753	1.3133383	2.4428953	2.3322333	1.4367413	2.0450643	1.2161553	1.2459923	2.2008093	1.1900433	1.9336223	1.2467813	1.7375603	1.0574003	1.2240753
ANKS3	8.9222629	8.7438762	8.632085	8.3373131	8.5731188	8.270098	8.6929507	8.5225745	7.9659234	8.3571524	8.4073234	8.5188614	7.4356244	7.6954794	8.8560224	8.8747444	9.0095004	8.9631024	8.0256154	8.5378174	7.1361124	9.0766504	9.0329614	8.7300334	8.9566474	8.6353661	8.5525682	8.2439429	8.5756839	7.8889099	8.1836932	8.6506099	7.8344085	8.6171544	8.3228204	8.4600454	7.8881764	7.9529164	7.9569404	8.0238304	8.3870014	9.2991514	8.2206644	9.0744204	8.1070234	8.6329364	8.9233834	8.2414484	8.7336264
ANKS4B	1.0229237	1.0101612	1.0308519	1.0142528	1.0228746	1.0622191	1.0245182	1.0238629	0.987113	0.978608	0.996262	0.986294	0.961286	0.974302	0.947439	0.951511	0.93269	1.35849	0.993179	0.97166	0.977086	0.992856	0.994476	0.964799	0.976671	1.0256167	1.0206296	1.0131485	1.0342218	1.025712	1.0140529	1.0188412	1.0261686	1.015381	0.96856	0.978822	0.987249	0.987113	0.971923	0.988014	1.93484	0.982124	0.968022	0.940931	1.369977	0.975967	0.97035	0.946945	0.95811
ANKS6	8.4617024	8.4797454	8.3663053	7.9378151	7.7081889	7.6152572	8.2954212	7.8083459	7.0968683	7.9891343	7.7897663	8.2233973	6.5329123	6.9402633	8.3730473	8.0918873	8.3022763	8.1244753	7.4813843	7.7516453	6.3706723	8.1878793	8.1294623	8.0016043	8.2479013	7.4374841	7.7597189	7.4873439	7.8686387	6.8504241	7.1663618	7.8839692	6.7001266	8.2952293	7.7802913	8.0113093	7.1574583	7.0950673	7.3290763	7.5342743	7.1194253	8.2061523	7.2963483	8.1393073	7.3215693	7.9681953	8.2711723	7.7755633	7.8564183
ANKUB1	2.4742361	2.4201216	2.7416407	0.846609	2.9546068	1.7922628	3.1458344	3.266433	2.3635587	3.1028377	1.0856037	4.1051507	3.3717187	2.2706587	3.5204907	1.2401607	2.2643287	2.5519577	2.9338917	1.6167797	3.3142927	3.3682697	3.5086337	3.5366227	4.0890407	4.4916647	2.560513	3.3221743	3.3712199	3.6106997	2.304907	4.5128307	2.2258458	1.1046177	2.1488917	1.3784767	2.4175497	2.2860087	3.3239577	3.0832997	4.1042147	3.7445687	2.8632427	2.8513907	1.5132597	4.4854637	3.6891077	3.4402017	3.3156057
ANKZF1	6.6132282	6.4186516	6.2958043	6.2114968	6.4602903	5.9200858	6.7117017	6.43921	5.4147828	6.6471968	6.3899898	6.7157298	5.5472038	5.6372248	6.3043448	6.2911398	6.5945208	6.3862238	5.8142108	6.4373768	4.9328918	7.2497578	7.1911968	6.9103948	7.2009978	6.4555066	6.3982741	6.0639431	6.6500245	6.6878053	6.3556961	6.578564	5.5270071	6.3137768	6.2511798	6.5033418	5.6042408	5.9300328	6.4518958	6.2523958	5.7483238	6.5490868	4.0089308	6.5025878	6.0157568	7.1668228	7.3936388	6.9553538	7.5973338
ANLN	1.3094284	1.584106	1.1057418	2.4392093	1.1194607	2.5364773	1.115007	1.9228859	3.8399648	1.1320088	2.6322218	2.3108138	1.2150888	1.1546938	1.1491308	1.1110288	1.2329808	1.1076138	1.1565878	1.1279888	1.1108338	1.2050108	2.1261688	1.1205098	1.1377198	1.1706418	1.0707988	1.1562686	1.0956619	1.0690666	1.1374604	1.1380465	1.0849857	1.1765428	1.1070878	1.1188998	1.0675708	1.0652098	1.1954918	1.1225648	1.1130048	1.1106878	1.1151158	1.6792948	1.2407288	1.4334378	1.1217618	2.0890648	1.0989098
ANO1	1.2314955	1.2302504	1.2603906	1.4045614	1.7983381	1.1558036	1.2349727	1.6745787	2.0524643	1.2883303	1.3502663	1.3866523	1.8025343	1.3544733	1.2187513	1.1548653	1.1978343	1.1480353	1.2198213	1.4951763	1.2265933	1.5283833	1.2866203	1.3025173	1.2476613	1.3492632	1.2281427	1.2580678	1.2463982	1.2161013	1.2370932	1.2319145	1.2255872	1.6139313	1.1996943	1.3418383	1.3585573	1.2221953	1.2076313	1.3532023	1.1839633	1.2708473	1.2803273	1.1945253	1.0143013	1.2275313	1.2886213	1.2365663	1.1642553
[truncated: 25,163 more rows]
[truncated: 1 more columns]
