# Supplementary material for: Identification and validation of aging-related genes in neuropathic pain using bioinformatics
Source: Front Genet. 2024 Jul 24;15:1430275. doi: 10.3389/fgene.2024.1430275 (PMC11303200; doi:10.3389/fgene.2024.1430275)
Supplement: Supplementary file 2 [file DataSheet1.ZIP › RAWDATA (1)/rawdata/normalize_GSE151371.txt]

id	GSM4576308_Control	GSM4576309_Control	GSM4576310_Control	GSM4576311_Control	GSM4576312_Control	GSM4576313_Control	GSM4576314_Control	GSM4576315_Control	GSM4576316_Control	GSM4576317_Control	GSM4576328_Treat	GSM4576329_Treat	GSM4576330_Treat	GSM4576331_Treat	GSM4576332_Treat	GSM4576333_Treat	GSM4576334_Treat	GSM4576335_Treat	GSM4576336_Treat	GSM4576337_Treat	GSM4576338_Treat	GSM4576339_Treat	GSM4576340_Treat	GSM4576341_Treat	GSM4576342_Treat	GSM4576343_Treat	GSM4576344_Treat	GSM4576345_Treat	GSM4576346_Treat	GSM4576347_Treat	GSM4576348_Treat	GSM4576349_Treat	GSM4576350_Treat	GSM4576351_Treat	GSM4576352_Treat	GSM4576353_Treat	GSM4576354_Treat	GSM4576355_Treat	GSM4576356_Treat	GSM4576357_Treat	GSM4576358_Treat	GSM4576359_Treat	GSM4576360_Treat	GSM4576361_Treat	GSM4576362_Treat	GSM4576363_Treat	GSM4576364_Treat	GSM4576365_Treat
LOC729737	6.18250812566667	6.5672466519375	6.98119382245833	5.4553265941875	6.73207379570833	5.89362724947917	5.781391500625	5.33280140025	4.6338873125625	4.23104366495833	6.70140187639583	6.67405094397917	5.04078695427083	5.39122076154167	5.31052532566667	7.63356146572917	5.48580378716667	5.73157917835417	6.8446162200625	7.0253879708125	7.1881575031875	6.80978187310417	6.94107694125	7.13386259902083	5.91126962902083	7.1632690680625	5.90905049227083	7.2773519109375	7.35982326004167	6.26284272633333	5.68840931460417	7.96469983608333	7.00556375154167	7.66283816791667	6.41028370222917	6.658876406875	7.59736237035417	5.689906327125	7.52003317089583	7.08602904283333	5.7592285701875	5.60302691289583	7.18128995870833	5.89054580602083	6.6973882641875	5.04419628122917	6.52737209108333	6.49170049675
MIR6723	6.78932094789583	6.97377254666667	6.80978187310417	6.0580857846875	6.36134419266667	6.0964871921875	6.082694156875	6.42401596802083	5.89054580602083	6.02140497222917	5.58528025258333	5.72450413079167	6.4775359478125	5.9269824889375	5.64045161358333	5.76452074847917	5.6655738123125	6.13662019972917	5.73779447452083	6.20147943189583	5.39649005166667	7.5762019649375	5.86318879991667	5.57144813925	5.88557446570833	6.42045310045833	6.022913340125	5.8580487270625	5.9168692290625	6.013548459875	5.81577311925	5.93893065252083	5.99825748947917	6.1399822033125	5.26368523795833	5.38430848377083	5.92176681483333	6.78307614075	6.360165030125	6.20500297635417	5.66625981435417	5.27267284429167	5.84966125477083	5.9126029978125	6.28746964277083	6.16241517991667	5.46272394016667	5.35468414729167
LOC100133331	-3.5351062489375	-2.24796372879167	0.359651545645833	-4.3072119574375	-1.57977891383333	-2.38702201122917	-2.809771744875	-4.18078190297917	-2.10560376966667	-3.9545096453125	-2.59644235877083	-2.44944062916667	-2.88467344822917	-3.9846228138125	-4.67500063991667	-2.40701781091667	-3.96905746983333	-3.1384254664375	-1.30716282304167	-1.778447580375	-2.3068420055625	-4.88852785864583	-2.199274382	-2.325493571	-1.9223720908125	-1.19138132147917	-3.0383344581875	-4.3735472055625	-0.417320408958333	-0.284052090708333	-1.27200203358333	-0.618877334104167	-4.0671503974375	-3.70353343458333	-3.5462700765625	-4.75237812677083	-1.12622912525	-3.83262595154167	0.397528879041667	-0.397837725083333	-4.24562880047917	-4.69865438820833	0.074489038375	-1.68639970429167	-1.22761804372917	-3.384821524125	-4.49484265952083	-1.42224361454167
LOC100288069	5.76582870927083	6.27869338970833	7.07981312158333	4.771788070875	6.54985652522917	5.88634257910417	5.50545686634375	4.966677319625	4.21348894395833	3.78996034827083	6.62732851827083	6.25298434504167	4.55341173764583	5.35108381252083	4.8454599988125	6.99268577889583	5.56689120129167	4.706576666	6.70493074925	6.152758303625	6.878176049125	5.15610235147917	6.58709712991667	6.663722524625	5.89699293227083	6.87481126597917	4.48021568275	6.26727163575	6.87481126597917	5.42565261627083	4.774331367875	7.60023834414583	5.73899259745833	7.15026206604167	5.7439373158125	6.13451304920833	7.42696556972917	5.03130239175	7.01547724816667	6.36134419266667	5.66045648602083	5.5492687138125	6.95234413439583	5.118812828875	6.20928463425	5.23286509429167	5.48027656422917	6.03311707408333
FAM87B	-0.73005284025	0.161942971958333	-0.337791873791667	0.141014543041667	-0.379522244166667	-0.305264533166667	-0.229267149333333	-0.148673304875	-1.135734274875	-0.210898167125	-1.5929156660625	-0.145319295583333	-0.244206529479167	-0.154146272708333	0.224155004458333	-0.173259436208333	-0.539577253979167	-0.958341809770833	0.0349196460833333	-1.79501717389583	-0.124254899979167	-0.588998763520833	0.127809975604167	0.5157535444375	-0.829771947979167	-0.358523023916667	-0.40724397125	-1.11598031635417	0.089840096375	-1.77407561775	0.176379395979167	-0.564759867520833	-1.38234638614583	0.154593302041667	-0.6571308055	-0.674887880416667	0.812646366291667	-0.3823004131875	-1.04967004477083	-1.28367597952083	-0.186669050375	-0.0982303582083333	-0.3992873709375	-0.8647157053125	-0.806236263375	-1.62680726829167	-0.739361319625	-1.64165806041667
LINC00115	0.298073673520833	0.671801704604167	0.1304363195	0.856470913833333	0.603683205270833	0.335731805604167	0.242397426708333	0.563632160916667	0.707595037645833	-0.194040180104167	0.656065133895833	-1.05932624389583	0.507890270895833	-0.0929465479375	-0.0793754738541667	0.0729258395	0.805308750104167	0.502745595958333	0.638178555458333	-0.53210086	0.397528879041667	-0.609441754895833	0.0188939517916667	0.486414264645833	0.998253530104167	-0.775176436875	-1.610192529875	-0.1934190389375	0.648227189520833	-0.128845850270833	-0.0935307527916667	-0.563416821020833	0.201832000041667	-0.0923624595416667	1.02845246216667	0.179418844354167	0.683011381625	-0.573960573645833	0.495365134145833	0.780442164	-0.246122619083333	0.0809729730416667	0.262730069645833	-2.16350418575	-0.769363586416667	0.115686637791667	-0.768623925354167	0.4576391415625
LINC01128	2.42403319304167	2.6417342329375	2.42674410816667	3.03673267472917	2.11206981227083	2.712204225375	2.70978571689583	2.64902068127083	2.63936162572917	2.97761558391667	1.01022936495833	1.46180815754167	2.42092935660417	2.13119487916667	2.31396508939583	0.785476679208333	1.96733538433333	1.6335191634375	1.57987118160417	0.976886941958333	1.87669010525	0.982361200270833	1.77156533477083	1.38039763779167	1.89225399335417	1.04480896358333	1.19349353108333	1.6064769023125	0.700533127583333	1.69930102604167	1.0402306388125	1.1757790716875	1.1947103911875	1.30945067325	1.33499272627083	2.09871035995833	1.63257419377083	2.32652481327083	1.56297462979167	1.7635928935	1.9503055196875	2.68352432439583	2.48808926554167	2.40065359633333	1.64784299620833	1.703547041	2.09210885022917	0.991799130041667
FAM41C	3.5106184860625	3.70113114710417	2.38211552622917	3.09519244489583	3.76432059564583	3.06812248522917	3.74621178977083	4.33921359289583	2.588106239875	3.01439658104167	4.54335956085417	4.4773237160625	2.24732361258333	3.35557922364583	3.24892245766667	3.8701529275	4.54475514414583	3.341848942375	5.2714064175625	4.91769220939583	4.4491785088125	2.67636660154167	5.01728904329167	3.57795302202083	3.80043841189583	3.88580148008333	3.42236757920833	3.948969192	4.39908618308333	3.83661168366667	3.32746666010417	5.356306658	2.89214134354167	5.026591368375	3.614107152375	3.12607841025	4.53769567054167	3.57573429639583	2.8151396585625	3.36941026547917	4.08709903527083	3.93340440052083	4.51234605827083	3.32556738239583	4.56212819164583	3.62381801014583	2.832407084875	4.93122778789583
SAMD11	-2.577227489625	-1.137488104125	-0.919626564604167	-1.793695424	-2.12347498764583	-1.841872436125	-2.00249715866667	-3.06131669304167	-3.6385019951875	-1.552028007	-3.74101098545833	-2.8929531179375	-2.58666292645833	-2.78856519664583	-1.82411545572917	-3.008470567625	-1.51915912029167	-2.73195821914583	-2.64787400597917	-3.2375039991875	-2.5468391218125	-1.5025515470625	-2.62843622625	-3.02016755364583	-1.51038705189583	-2.4373420048125	-4.73881784866667	-2.14364782710417	-1.62382127989583	-2.6406765389375	-2.427301593125	-1.63402493591667	-1.73138102264583	-2.7866929793125	-3.14985690764583	-1.8774675489375	-3.31273475870833	-1.438628751125	-1.53677591829167	-1.1620428261875	-4.40535774083333	-2.1448048068125	-1.84473474729167	-4.13210774375	-2.65564780939583	-4.39792418814583	-3.5669315989375	-3.10991920147917
NOC2L	2.94838376116667	2.88547226858333	4.07131283108333	3.01525030347917	2.90269445833333	3.19907883925	2.8587387460625	1.662087346875	2.85436983414583	2.686914724125	2.42092935660417	2.58166262541667	2.7777416789375	3.53164558604167	2.40911532047917	2.97801914327083	3.20502932472917	2.78418080572917	2.32177767516667	1.85206209977083	2.74651449004167	3.406856398	2.369760047875	3.43004963360417	3.1875227594375	2.74483171510417	2.5131676184375	3.360688602625	2.9384417339375	2.52985456485417	1.94362386716667	3.2850695296875	3.317670766625	2.20128041252083	3.3806334230625	3.620347891875	2.37608359375	3.16261397958333	3.46724077097917	2.97211238420833	3.3495851771875	2.6075084989375	2.645632681875	2.67723369902083	2.1159646959375	3.32832545158333	2.6313228290625	2.55176804589583
KLHL17	0.325342827125	1.04077703045833	1.84003372085417	0.510305891541667	0.833465787666667	0.6571537309375	0.714910555708333	0.063428039	-0.288641224520833	0.113579654041667	0.357835678875	0.917017836729167	0.901290899208333	0.333785475291667	0.0769560471458333	0.1999313844375	0.789518667041667	1.24547268447917	-0.731442427958333	-0.433540263354167	1.14493706047917	1.118555672625	0.423813889541667	1.61552805866667	0.414640163458333	0.7620078960625	0.583846791770833	0.8322137174375	0.809652968041667	1.07551668089583	-0.126958680916667	0.9856798948125	1.0261339525	-0.084270191875	-0.469333176208333	0.681367615020833	-0.0158563331666667	1.00399760035417	1.683656582375	-0.160480600458333	0.343739640229167	0.491276323395833	0.599326415104167	1.30239591647917	-0.720391735645833	0.788574475583333	0.737324822854167	-1.0768215700625
HES4	-3.96567172552083	-2.15363437489583	-2.49962296016667	-3.24636574114583	-2.00794997395833	-1.9488186740625	-2.4906240836875	-1.11968106485417	-3.35870360797917	-1.27354080445833	-4.3711181110625	-0.270879600208333	-1.90978657483333	-4.7034496105625	-1.32702856233333	-3.93949428827083	-1.5907941789375	-2.96777494629167	-2.49401349927083	-2.28945979939583	-2.969844958125	-1.318480029375	-1.64068956254167	-2.81310919279167	-2.5700879455	-2.28124747235417	-3.61032805452083	-3.44206709172917	-2.9894943410625	-3.7216417339375	-3.8269104461875	-3.32543478245833	-1.33508895620833	-3.11228025466667	-2.29359337827083	-3.9021790164375	-2.2675406735	-1.05219372535417	-0.7337236800625	-1.7096927061875	-0.433540263354167	-2.550551284125	-1.27025888183333	-2.15937011979167	-2.50504215252083	-2.02237839058333	-2.18538154183333	-3.40204373110417
ISG15	2.77681933897917	2.87410477114583	4.11965717216667	2.81323175095833	3.46083237808333	4.4024522836875	2.94292103683333	2.72890948085417	1.37658423260417	2.66527485239583	1.526612096125	5.869073381125	4.8410381204375	2.47409250616667	4.239625048625	2.421924254625	3.270274391125	4.41147417739583	2.09121759979167	2.54741855316667	3.53670180972917	3.46235629195833	2.10618026516667	3.30480493066667	3.43514907960417	3.34857472691667	1.93110991172917	3.31540442079167	3.2418116919375	3.006700545	3.39094884466667	2.04922320995833	3.436082333125	2.89441195627083	2.65237754579167	3.48349115914583	3.41418423914583	3.87624236285417	3.294975848125	3.29746820358333	3.04968465804167	2.94060466929167	3.1475914131875	3.01576288441667	2.00340381254167	2.0978045361875	3.45523213560417	0.361490576125
AGRN	-0.194040180104167	-0.301303678375	1.12385991741667	-1.2477762800625	0.261448856666667	0.352965067895833	-0.0861717887916667	-0.871582022270833	-1.28129707016667	-2.36571581791667	-1.37654799683333	1.176271210625	0.221430395104167	0.0232521282291667	-1.0161550811875	-0.750185359270833	-0.458826145708333	-0.577331689604167	1.08644990435417	-1.60182135914583	0.063428039	-0.649262492291667	-0.481316373166667	-1.05059900591667	-1.10442444972917	-0.571362439541667	-0.889916605833333	-1.47007857610417	0.246128747875	-0.834575852270833	-2.074910545625	0.1439868334375	0.142829407916667	-0.6870718433125	-1.33339845395833	-0.789113097333333	0.177016781770833	-1.16027737722917	-0.0720798081041667	-0.59214968525	0.238081354020833	-1.66818802997917	0.272392157270833	-0.895115299729167	-0.7058813209375	-1.15498008272917	-0.659249695125	-1.10442444972917
C1orf159	-0.836578286	-0.364746326708333	1.00654783983333	0.6063719750625	0.0995688548125	0.405545407	-0.269678877125	-1.40715017825	0.00866529566666667	-0.798922059520833	-0.842572773895833	0.110573475166667	0.552574395166667	0.164023865375	-0.37162667525	-1.17240947083333	0.6452256244375	-0.202332935625	-1.15071753804167	-1.08235772108333	-0.213768517854167	0.689555355604167	-0.427079643895833	0.121164382229167	-0.8278728365625	-0.981536766375	-0.638389696916667	-0.3815405396875	0.160586251458333	-0.311623052020833	-0.0620417120416667	0.159988628104167	0.377406551520833	0.430473841875	-1.75471072247917	-0.5821974001875	-0.0708051001666667	-0.206836534916667	0.9684892825625	-0.403312871625	0.0722425987708333	-0.104953521895833	-0.744689986083333	0.165412858770833	-1.117414997375	0.169207955875	-0.7103172925625	-0.674887880416667
TNFRSF18	-3.13376574741667	-0.745322838229167	0.284165827145833	-1.25447785035417	-0.477100553479167	-1.15658590010417	-0.678833454541667	-0.637578271229167	-1.21335566058333	0.372182878875	-2.5948354851875	-1.88466306164583	-0.0335516632708333	-1.47619271864583	-0.963555265854167	-3.1779401905625	-0.0816481507083333	-0.705181608	-1.93227431889583	-1.90062692939583	-1.22426177466667	-1.12362320127083	-3.2736703635	-0.062710612375	-1.10377710760417	-0.442828342520833	-0.857497134416667	-2.7866929793125	-0.696292363520833	-0.98696242525	-1.357057422	-1.8547360048125	1.04480896358333	-0.236721979520833	-0.7103172925625	-2.70430858627083	-1.0189385050625	0.493489915375	-0.859708184041667	-0.00315764035416667	-2.2021621540625	-1.12362320127083	-1.26604583625	-2.21716358522917	-1.917453937	-1.357057422	0.111755134458333	-1.50688425479167
TNFRSF4	-1.12203266291667	-0.505337437	0.6309753074375	-0.263985651270833	0.343739640229167	-1.63498379435417	-1.15331174702083	-1.08325917608333	-1.5315757676875	-0.333205358541667	-0.0855240449583333	-1.41574308629167	0.4858583519375	-0.561959489791667	-0.485059158458333	-0.317031660854167	0.337039653208333	-0.0581266799166667	-0.897948915125	-0.545181714520833	-0.66178599775	-0.157738566833333	-0.9895172330625	-1.27766542066667	-0.781698014916667	-0.7578861405	-1.23133452364583	0.59143303	0.392748122666667	0.345034367104167	-1.45135941239583	-0.259712822166667	0.713235921791667	-2.10417318375	-1.20762711264583	-1.484774111125	-0.75193593375	0.852281090729167	0.333785475291667	0.255534847645833	-1.40715017825	-0.778645916208333	-0.7263872448125	0.285931823666667	-0.905470565895833	-0.651563788458333	0.604676158583333	-0.873312623916667
SDF4	4.14567984920833	4.17365545391667	5.52939782495833	4.34913956389583	4.52165770545833	4.469486430625	4.0314536464375	3.5076190776875	3.95668113839583	4.13023379320833	4.80373999254167	4.62695103022917	5.2562492139375	5.0340442061875	4.60700986202083	4.7703468595	4.94951130520833	5.6528323511875	4.193895762	4.9193312545625	4.75759939470833	5.49379941247917	4.02474641	5.4118429516875	4.83332983591667	4.34516482864583	4.80721899791667	5.4729703211875	5.12684690983333	5.01789361220833	5.100411969125	5.18557927497917	5.73285049164583	4.77943207095833	5.13213359191667	4.89472838845833	4.17142218135417	5.04770026791667	5.7322426189375	4.77606075454167	4.6433979090625	4.1013523889375	4.34062847564583	4.9603002070625	4.325172278375	4.99155729710417	4.90101123483333	4.40407691533333
B3GALT6	1.87294300722917	2.66777209233333	2.41273842379167	2.94922818097917	2.54885404895833	2.6340980178125	2.34065435029167	2.4108819789375	2.77967734466667	3.129498798875	2.28529918872917	2.22424029516667	2.35980319620833	3.25545448166667	2.46733103147917	2.055839627875	3.04258149595833	2.89441195627083	2.26213498135417	2.383947023375	2.28363115610417	2.55435356291667	2.09679873452083	2.68953238395833	2.58166262541667	1.01142875922917	2.53961141804167	2.9733158338125	3.16095908085417	2.28853217516667	2.65926833495833	2.63895770677083	3.41799909595833	2.43872424395833	2.17691730066667	1.89821723077083	1.63170973883333	3.0126059044375	2.8360915360625	2.820496359125	2.51497504952083	1.80958494014583	1.87774996866667	2.30195777977083	2.27879985527083	2.41768841614583	2.63895770677083	2.59216254579167
FAM132A	-4.43005449172917	-4.2583720548125	-1.83627514854167	-3.83262595154167	-4.27415140608333	-4.0779648985	-3.98738839810417	-3.3229007858125	-3.9433841124375	-4.4910548621875	-2.7299965768125	-2.32934198860417	-2.60642177929167	-2.588246140375	-3.1384254664375	-2.96287544858333	-2.0151020739375	-3.1829761384375	-2.89716472520833	-3.27110189614583	-2.573797979625	-4.56366096629167	-3.1947570095	-3.2736703635	-3.0687866419375	-2.64634274870833	-3.2169312198125	-2.30051731810417	-1.23070134358333	-3.06616070602083	-4.34585750102083	-1.664282917	-2.151911647375	-2.42225387291667	-4.48410321689583	-2.43600622204167	-2.9529399041875	-3.45357940408333	-1.53349153135417	-1.76220822822917	-2.54862688708333	-2.6151044795625	-3.01120879229167	-2.3705955465	-2.92437233816667	-3.02016755364583	-1.59198816983333	-2.0880675318125
UBE2J2	3.85209917879167	4.0689201185	4.79545112247917	4.108181951375	4.40407691533333	4.1160507045625	3.81203834208333	3.972391701	3.77825145125	3.56005116833333	4.89161146225	4.47291006358333	4.05639715529167	4.68510126777083	3.92117507745833	4.6419838069375	4.75499973420833	4.05909315689583	4.264008796	3.7482354391875	4.58278587260417	3.99186647758333	4.2391515326875	4.6226090528125	4.17545024675	4.39908618308333	4.34327745716667	4.66871197722917	4.69323113808333	4.32875661747917	4.31821498235417	5.03130239175	4.83149660672917	4.1087032680625	4.2588536264375	4.382639581375	4.82638530004167	4.09679530952083	4.40407691533333	4.54929928539583	4.25539078970833	4.42101503575	4.32875661747917	3.97847610285417	4.56982984320833	4.6872300848125	4.7598552411875	4.39861069972917
SCNN1D	-1.9223720908125	0.742132683979167	0.772205238916667	-0.893661226791667	-0.588013821770833	-0.460716145270833	-0.122941855916667	-0.0739512913958333	-0.55870356675	-1.44860405883333	-3.14515684552083	-0.453243865020833	-0.391910587270833	0.184596431229167	-1.41277298316667	-2.04881750308333	0.129775350895833	-0.933036331541667	-0.817856094916667	-1.37741123522917	0.016762885625	-1.85823188522917	-0.626340395333333	-2.34200180491667	-1.276877364375	-0.719636769145833	-1.2233450591875	-0.804830327125	-1.3261681036875	-0.681856996645833	-1.65493428154167	-0.767102726625	-0.3131086878125	-2.3094771976875	-1.946486170375	-1.47007857610417	-1.01976210420833	-2.60170820139583	-0.385254322354167	-1.07133271460417	-1.2684700815	-0.9401802391875	-1.1584944473125	-0.472736871708333	-2.08071797322917	-1.75682890608333	-0.7862803355	-1.1646792580625
ACAP3	2.66429725616667	3.3194471646875	4.41044760485417	2.897160569875	3.58556636827083	2.94495096	3.04744516239583	2.23845201202083	1.85722483320833	2.07868398847917	2.95159924358333	2.98645467754167	3.2564855619375	3.67752477529167	2.54934818733333	2.91759826070833	3.89583212127083	2.52645901239583	2.70298130027083	2.9441299118125	3.629680677875	3.03789525172917	3.384200203125	3.74183132652083	2.6034433356875	2.40707543708333	2.86076929845833	3.69435408989583	3.36444796604167	3.27544120335417	3.1032295291875	3.835799475875	4.04532140477083	3.36794542360417	2.7297204676875	2.53309484770833	3.45474403666667	2.974367942875	4.00044109927083	3.32421223904167	2.9873497223125	2.72709634472917	3.06148359327083	2.88982215114583	2.7134792450625	3.39055133264583	2.38669632229167	2.09342035177083
PUSL1	-0.192111285916667	-0.082326309625	1.556317648625	0.1304363195	0.592932250291667	-0.0441509555	-0.2312958469375	-1.01543839341667	0.381607259458333	-0.104953521895833	0.629800497854167	0.331399585208333	0.0237831828333333	0.3148006625	0.0983908963541667	0.746003340625	1.1699298520625	0.861360455229167	0.930901823875	-0.0011777696875	1.13068297397917	0.859197004625	-0.174632827458333	0.220211798291667	0.649896249020833	0.222970080791667	0.471613818041667	0.329332678583333	0.7579644549375	0.700533127583333	0.122393008145833	0.6392639154375	1.1260958593125	0.266160551645833	0.257586047583333	0.695346711	0.394422768229167	0.275727521645833	0.7656170098125	0.696942872833333	0.421441047666667	0.237319487166667	0.332372312520833	0.684908145833333	-0.8069344159375	0.619840263666667	0.12911370475	0.7367637480625
CPSF3L	4.19832488722917	4.7634052178125	5.32650688464583	4.00972565314583	4.3641071186875	4.3864540515625	4.1635054335	3.010405557375	3.35816473202083	3.735698625125	4.0087008904375	3.91895018289583	4.10045118122917	4.610147191125	3.8921274483125	4.241542175	4.68268747383333	3.8655613140625	3.617812155875	3.58055883904167	4.13335947489583	4.32620900120833	3.94017845347917	4.62308953602083	4.33454792716667	4.23634276727083	3.914548519875	4.59800696927083	3.97907212679167	4.35299236858333	4.00572270052083	4.6989673845625	5.0927866971875	3.70588854747917	4.54678394502083	4.61563213039583	4.30212156485417	4.3131355595	4.771788070875	4.3962143781875	4.16148999733333	3.98778193802083	4.188896859375	3.62736568354167	4.15430456591667	4.2935423340625	3.97014850645833	3.778716305875
CPTP	1.00125841922917	1.3835404465625	2.50884123635417	0.921244381916667	1.7819231028125	1.30895859797917	0.597409706604167	-0.822734262458333	1.18800766964583	0.463110717625	2.055327451125	1.63861446395833	1.53740073635417	1.817092886625	1.160383825875	2.13344157170833	1.7525631960625	1.14165636654167	1.08690650104167	0.804721842875	2.0999640869375	1.77763004985417	0.627638177729167	1.71376284775	1.02497816254167	1.02671384066667	1.22261732597917	2.12596211439583	2.514059954125	1.21020757460417	0.8981605494375	2.7649095904375	2.53404765216667	0.9763736196875	0.701264946479167	1.28454678695833	1.413616541625	1.07332106460417	2.31960382989583	2.0758419791875	0.739920830416667	0.974506068166667	1.55582653666667	1.14435755945833	1.29908179089583	1.26681685483333	1.53463759795833	1.7900503318125
TAS1R3	-0.4235887461875	0.482667596875	1.24818725445833	0.00757285533333333	0.128460085604167	-0.3525357290625	-0.1333907231875	-0.724439672291667	-1.1462295674375	-0.850885200375	0.33949694925	0.229064248416667	-1.00407810210417	0.75343037475	-0.272153992166667	0.605873452145833	0.616453758541667	0.734725717083333	0.7186484704375	-0.985352513791667	0.286537917875	0.449738053166667	-0.5936920121875	0.0840367241458333	-0.203723226875	-0.459489482791667	-0.448135897729167	-1.3876431290625	0.927393431541667	0.4327462585625	-0.257017536645833	1.1699298520625	1.09827139647917	-0.867720268416667	-0.670693387833333	0.0809729730416667	-0.705181608	0.106048231520833	1.19012989529167	-0.106657013729167	-1.64165806041667	-1.1526759315	0.415704353166667	-0.802806714916667	-0.585131905208333	-0.621235503145833	-0.123727694354167	-0.114446517041667
DVL1	2.07624438045833	2.75884123008333	3.4943936184375	2.77681933897917	2.42320694114583	2.58121993214583	2.65692105654167	2.25497536366667	2.80013120985417	2.45676520952083	2.686914724125	2.59092361647917	2.71912985997917	3.44348126435417	2.4627949459375	2.65237754579167	3.59999679485417	2.75999837945833	1.51263925958333	2.0904100184375	3.01439658104167	3.25343723158333	2.7916241764375	2.92689645645833	2.66827983533333	1.73204701897917	3.11248786145833	3.21925300747917	3.0813205718125	3.08942969	2.96374631060417	2.83692677210417	3.8324294995625	2.39103464210417	2.77145381202083	2.8698605694375	2.26213498135417	3.17333610810417	3.75458837739583	2.718193019625	2.51012735597917	2.49643562114583	2.71142598485417	3.30708899729167	1.97281904470833	2.99922576139583	2.6337446289375	2.4859631231875
MXRA8	0.346155735354167	0.5980475944375	0.799969315895833	-0.0106998620625	-0.0106998620625	0.058269838	-0.00315764035416667	-2.21716358522917	0.539870049458333	0.552574395166667	-2.02726615008333	-0.0855240449583333	-0.157045748333333	1.19624088733333	-0.22576067075	-0.618877334104167	-0.373851703916667	0.0396588098958333	0.0256326583333333	-2.67687009316667	-0.240414906729167	-0.0519337009166667	-0.102273516916667	-0.0996406640208333	-0.0369382675208333	-0.461278789208333	-2.29901337185417	0.166877411104167	0.7070691245	-0.518649918979167	-1.29325495539583	0.538035801041667	-0.331566853791667	-2.49755950239583	0.130846838229167	0.020179230625	-0.2186101711875	-0.1209274840625	0.946402840208333	-0.995838598770833	-0.464005905875	-0.836578286	-0.5767218754375	-0.86189782475	-1.8592619798125	-0.804830327125	-0.990266594854167	-1.75980393975
AURKAIP1	3.22106867308333	3.20362305883333	4.9706842653125	3.87472689727083	4.14131912941667	3.82911257877083	3.40867942795833	2.27343918	3.23227433497917	2.98270565097917	4.908051999375	4.87624923825	4.55031542329167	4.70816122754167	4.13487456697917	4.96141618089583	5.18262440727083	5.23880410702083	3.82037767245833	4.0036506120625	5.04205163114583	4.883168226	3.614107152375	5.4475006185	4.78615205439583	4.28204481427083	4.95570467872917	5.2510865066875	5.3743491155	4.3932692083125	5.46513737129167	5.0927866971875	5.9062001460625	5.03964430479167	5.04360348710417	5.33178416866667	4.47339130502083	4.2737335515625	5.51335746741667	4.7941598695	4.09398980216667	4.09105873327083	4.04726081866667	4.2357785929375	4.4195622060625	4.87144726779167	5.23809560252083	4.34280299227083
CCNL2	5.963105672125	6.13451304920833	6.4491655505625	6.01994021660417	6.03556436	6.27869338970833	6.10393534954167	5.90690621091667	6.02140497222917	5.76811163597917	5.5695845465	5.47834566839583	5.78433098395833	5.960935227	5.70185805008333	5.26480399891667	6.12386834397917	5.06137085691667	5.73899259745833	5.0323760205	5.77444573145833	5.3298752809375	5.9319234536875	5.7193883300625	5.69064005202083	5.169676273125	5.09608443327083	5.72619701691667	5.26907823116667	5.32650688464583	5.2884895100625	5.5529997121875	5.80134717552083	5.24253548270833	5.512147129375	5.29596337247917	5.69850363054167	5.7724992635625	5.689906327125	5.63585970695833	5.84966125477083	5.804111402375	5.84386728154167	5.4963808756875	5.209996329625	5.90527242254167	5.31499245195833	4.925574255625
LOC148413	2.96062712814583	3.09943302520833	3.37423905522917	2.7435174073125	2.96802007402083	3.22194764954167	3.04393603535417	1.56204925510417	2.41273842379167	3.2429756618125	3.17463890075	3.03789525172917	2.886249146375	3.57658437225	2.58712987395833	2.86833201389583	3.472675420125	2.70978571689583	2.49036780677083	2.16454614277083	3.20186072902083	2.42955394247917	2.19327055410417	3.56238254460417	3.00618957552083	2.61868964785417	3.01786233902083	3.30073357791667	2.80501873310417	2.65503524847917	3.04664840614583	3.22477755210417	3.31008857697917	2.40409564591667	3.13169883220833	3.12516270427083	2.5539199270625	2.92514561102083	2.80069248029167	2.73505961954167	2.88296907289583	3.10067266029167	2.65503524847917	3.09073993922917	3.23022518702083	3.46185768004167	3.30788621847917	2.89389477227083
MRPL20	3.13711697460417	3.08760633172917	3.7326588968125	3.23059952525	3.13446864889583	3.20829802104167	3.048850408125	3.009897901875	3.16316092275	3.530871061	3.0194767600625	3.04487388433333	3.42812275195833	3.67247425827083	3.2494234304375	3.27218929535417	3.568337235375	3.73305149547917	2.88436412297917	3.0253951808125	2.94603289329167	3.37368696458333	3.294975848125	3.47217851072917	3.38192203133333	3.716968016125	3.4101516763125	3.321175320125	2.82228550310417	3.19289924504167	3.3855121995	2.80069248029167	3.55068628866667	2.29273984216667	2.72890948085417	3.47685087814583	3.19103543304167	3.75787702375	3.45782531941667	2.81362828852083	3.4522386496875	3.49642677866667	3.072986591875	3.43565967222917	3.35093552664583	3.66154910552083	4.04227548514583	3.35653564908333
ANKRD65	-1.58903072585417	-1.11598031635417	-2.03314301766667	-0.621235503145833	-0.477943877125	-0.131384283083333	-1.0657980963125	-0.462600673729167	-1.24852360508333	-0.953767191520833	-0.302557209208333	-0.682770286875	-1.31674106066667	-0.208258922583333	-0.680339510833333	-1.20924311895833	-0.651563788458333	-0.0585909911875	-0.246846247645833	-0.198542155833333	-0.7800923638125	-2.122474189125	0.277801884270833	-0.110044326145833	-1.20847106566667	-0.667094101979167	-0.899757155645833	-1.1399351245	-1.3841392203125	-0.6906981731875	-0.442117865354167	-0.178417669895833	-1.31674106066667	-0.377995564083333	-1.274597316875	-1.35530155185417	-0.126290453895833	-1.08166708858333	-1.33998970354167	-0.6429289220625	-0.154146272708333	-0.152369360875	-0.528994419291667	-1.42681638935417	-1.39161248441667	0.058269838	-0.622059080458333	-3.41424072933333
ATAD3C	3.74584966064583	4.0977833638125	4.79664330870833	2.62192842795833	3.625640036	3.48449493875	3.17463890075	3.52708237358333	2.66869331445833	3.03147845491667	3.98288259754167	3.83109137402083	3.19662530166667	3.252985384625	3.10987101579167	3.2410068266875	3.04341121835417	2.62048540329167	4.10667580620833	3.4313803844375	3.52948168225	2.73027138733333	3.71216062404167	3.67391753802083	2.93612800354167	4.18093738327083	2.59519563666667	3.218838382625	3.165269435625	3.0272212078125	2.603898445375	4.16106532564583	2.67030563222917	3.65598518179167	3.37368696458333	3.2243424170625	3.99735865597917	2.68658240770833	3.57337174745833	3.834400443125	3.45739510435417	3.20228535260417	3.84102074377083	2.7130974534375	3.86501163616667	3.20266253060417	3.052415701625	3.20570448595833
ATAD3B	1.00285905070833	1.95851088114583	2.42236527695833	0.957568881166667	1.6651713179375	1.989756462	1.5857263551875	1.15765050614583	1.450915297125	0.86185349925	0.851720788333333	1.00949373889583	1.27770307304167	1.98312194754167	0.696441320770833	1.45972439179167	2.08538314227083	1.61948521270833	0.779917533916667	0.311204455416667	1.4414970455	0.833465787666667	1.12884020358333	0.744218497583333	1.33866117410417	0.766190360416667	0.590195241479167	1.94771281366667	1.24818725445833	0.83522658025	0.224560474083333	1.75457336645833	2.19032963316667	1.0749199575625	1.35424031875	2.0637423133125	1.33272075758333	1.05197550439583	2.01502920210417	1.39273169029167	1.27417957541667	1.06325606535417	1.7882012443125	1.0150980631875	-0.269678877125	1.17261924547917	2.04877720304167	0.851720788333333
ATAD3A	0.854426666125	1.12289322975	2.20396281419792	1.32771793575	1.04530322172917	1.2590277823125	1.04300259089583	0.807317601083333	0.743199417041667	1.30614642989583	0.6907891795	1.16261252304167	1.263725959	2.08834527672917	1.27673265002083	1.27249726035417	1.80706757975	1.98517813604167	-0.090625374125	1.4292703153125	0.769034179729167	2.18003955264583	1.0272296710625	1.73778888691667	1.61701633041667	-0.0357857580416667	1.69027197225	2.1537048678125	0.7837737289375	2.3236449450625	1.70594353639583	1.2236727195625	2.31163189997917	1.95944046204167	2.17870438152083	2.19480639958333	0.774586110583333	1.7560798883125	2.52429127979167	1.14918997677083	1.0240639848125	0.773937326666667	1.27878832214583	1.73553583725	0.7907528613125	1.744942802625	1.87294300722917	0.780442164
SSU72	4.0694868995625	4.26352628647917	4.912534645375	4.06131769597917	4.62940930614583	4.51449083072917	3.9732511734375	4.22069110352083	4.14743244889583	3.51389668239583	4.87889826266667	4.683093640625	4.43186148385417	4.595444590625	4.25785873279167	4.5328887715625	4.51846558308333	3.930522461125	4.779047509625	4.3131355595	4.7785304888125	4.20746595252083	4.3520584325	4.95400900141667	4.42606018354167	4.6060276090625	4.47291006358333	4.43321287	4.78109488952083	4.4668550674375	4.5230236481875	4.8486135465	4.5632212121875	4.33602895835417	4.32152943270833	4.58908759022917	4.75704730733333	4.55341173764583	4.6006318405625	4.95299072827083	4.33247775454167	4.510179065375	4.7844409209375	4.32418590670833	4.53235006247917	4.62642799791667	4.66246865604167	4.25651641233333
C1orf233	-2.16780723752083	-1.552028007	-0.376746666125	-3.03642905410417	-0.3808314990625	-1.55417871289583	-4.19401920314583	-2.62473449064583	-3.13607654808333	-2.68412726545833	-1.37523226322917	-1.96866909620833	-1.5096182105625	-2.4001599054375	-3.45064162772917	-1.00087891095833	-2.48208602725	-0.90366850975	-2.2358566171875	-3.33991308879167	-2.11105977827083	-3.20652677485417	-3.30246480447917	-1.19138132147917	-3.275866727375	-2.04348049485417	-4.32413630460417	-3.3496705986875	-1.14358327229167	-2.70430858627083	-2.39147119033333	-0.968947162479167	-1.946486170375	-2.03314301766667	-4.4910548621875	-3.26342215279167	-3.52368357989583	-2.30374874575	-0.376746666125	-1.26196077897917	-3.97732064754167	-2.09171332345833	-1.6480044311875	-2.16903101139583	-2.26021660739583	-1.62269882195833	-1.78059255314583	-1.3706806075
MIB2	2.057719961	2.70200105664583	4.16635170347917	1.51311564902083	2.53218181752083	3.11293907272917	2.471235680625	2.57893827983333	2.3046711200625	1.40060167625	2.54741855316667	3.2568653208125	2.86487606472917	2.8873565395	2.36454470597917	2.58498649195833	3.86794981027083	3.13351357172917	1.1836811406875	2.53876966177083	3.218838382625	3.24513073841667	2.53260553379167	3.0043832995625	2.57672980208333	2.68796206489583	2.79021693325	3.1014849765625	3.48267626233333	2.4649669463125	3.47085103541667	3.307439133	4.17502326179167	2.76729334170833	2.57340328004167	2.52390025058333	2.72795359010417	2.72470943570833	3.58251911966667	2.80013120985417	2.26248008285417	2.17825896425	2.3481126023125	2.89497720854167	1.133930890625	2.97671384808333	3.1322187353125	2.66995906820833
CDK11B	3.1505120469375	3.87472689727083	4.61453676616667	3.54988512397917	4.04930489522917	3.72533166770833	3.49100774504167	3.54863591566667	3.2786237405625	2.627928394	4.25651641233333	3.89663640377083	3.68770154779167	3.71867059945833	3.12117548247917	3.80281794333333	3.66283616139583	2.96757827627083	4.13062754558333	3.0818008288125	4.17264849904167	3.30073357791667	3.76564631675	3.81534335395833	3.6619973145625	4.02318692595833	3.38803255489583	3.04187219060417	3.4478686703125	2.923819416375	3.84045744472917	3.5258298986875	3.204653225125	3.16750836827083	3.44037709777083	3.46327539422917	4.26221215477083	3.12516270427083	3.5076190776875	3.82356345735417	3.851191247	4.003250343875	3.78609988366667	3.02033101902083	3.68087888127083	4.41281897479167	3.39136880345833	2.85519977939583
SLC35E2B	5.13380112339583	5.53466201164583	5.9768112059375	4.4195622060625	5.10877886620833	4.79498604504167	4.872005470875	4.05074354895833	4.03662633633333	3.53726919697917	4.38949599897917	4.51901580110417	3.49642677866667	4.31174467291667	3.42279974610417	4.99788856302083	4.0296515345625	3.7326588968125	4.06602754464583	4.45585755779167	4.95400900141667	4.0318048675	4.4844604991875	4.4699533259375	4.02525925429167	5.02566758385417	3.61687682214583	4.535363437625	5.11099918827083	4.59443628366667	3.7574322960625	5.697888591	4.5328887715625	4.61739732060417	4.2186078983125	4.2917242429375	5.10460230902083	4.10287574595833	5.13851961254167	5.43680689272917	3.62824550291667	4.160606966	4.77220914979167	3.64824287954167	4.81374824002083	3.9541369293125	3.15407572389583	4.76085607725
CDK11A	2.90988993783333	2.47674239320833	3.746971997125	2.90438920795833	3.367481766125	3.1493824090625	2.5946570471875	2.69328885066667	2.90988993783333	1.97281904470833	3.90819650158333	3.4379433723125	2.20050943422917	3.039189950875	1.84971672941667	2.5535125333125	3.17150634075	2.48900132827083	4.14297154954167	3.139112563625	3.52354860895833	2.54966773252083	3.23880404764583	2.695662316	3.21087233464583	3.32556738239583	2.69967057202083	2.63238311379167	3.048850408125	2.40021836595833	3.06189717325	3.058987951375	2.83872870783333	2.707206264875	2.15801357210417	2.6372124279375	3.690393298375	2.75317282427083	2.92165196372917	3.111070869875	3.30428788945833	3.4375032534375	3.27299158566667	2.6006384763125	2.87701260089583	3.76968376520833	2.215444859375	2.84653760177083
SLC35E2	3.939865580125	4.24773927539583	4.84159164266667	2.81216052277083	3.97421369672917	4.735844672	3.71255338745833	3.44468518239583	3.33596531797917	2.73955195366667	3.25106188983333	3.20076062783333	2.95983725533333	3.07869711797917	2.74651449004167	2.86114842285417	3.74584966064583	2.85519977939583	4.31865910645833	3.79668964635417	4.20171574575	2.81472770795833	3.5427435505	3.607095192125	3.21356641560417	4.21748273045833	2.8990165580625	3.138619781625	3.80684495485417	3.29746820358333	2.83156761885417	4.330955502375	3.3414776528125	3.94017845347917	3.22152809852083	3.18065706910417	3.7824922061875	3.5922583171875	3.74997103866667	3.834842612625	3.35938193125	2.83277333910417	4.54394448985417	3.48396087764583	3.84754996735417	3.13305743364583	2.77310362483333	3.01703437954167
NADK	8.15179219372917	8.6132760574375	9.26751847114583	7.96255093516667	9.0975450491875	8.69278640366667	7.83732015652083	7.75272152025	7.5855267535625	7.05445493747917	8.42101395752083	8.668262553375	8.40026482920833	8.62155571416667	8.0400235949375	8.33895407760417	8.7845167293125	7.94090945270833	8.479948586625	8.1876513333125	9.04429902114583	8.0041647201875	8.281387544375	9.00754549895833	8.23375244216667	8.36269081229167	8.05236338452083	8.74004514772917	8.82375155672917	8.45582691941667	8.27038218427083	8.974798919125	8.94602970883333	8.63888784291667	8.16945086127083	8.06276342002083	8.30565030660417	8.23594253522917	8.65685326691667	9.16276183614583	8.53300682914583	8.22027367247917	9.141158868375	8.13371027345833	8.4239697345	8.53634176322917	8.36269081229167	8.50205410477083
GNB1	7.74821203316667	7.76909558410417	7.95346358252083	7.434326646875	7.93863353004167	7.924757197375	7.618800299	7.52003317089583	7.71072162952083	7.1559344955	7.81508392485417	7.5762019649375	7.58111720883333	8.07659943008333	7.59402441497917	7.905109584375	7.5580952518125	7.2856487178125	7.67166989241667	7.20655609789583	7.5855267535625	7.38928464466667	7.70058586835417	7.922422818	7.878056457125	7.72685930179167	7.44080874491667	7.59078568247917	7.64632221766667	7.63185386189583	7.38036415291667	7.98323955370833	7.618800299	7.29250888114583	7.831805342875	7.85987778752083	7.74091129272917	7.5762019649375	7.56458484685417	7.82617519447917	7.82434274560417	7.70574129425	7.95548281539583	7.39141686858333	7.66121699845833	7.71698612902083	8.09877867795833	7.46225453195833
PRKCZ	1.99840549179167	2.30736821797917	2.70488693666667	2.27170408410417	2.71024386227083	2.62746447160417	1.99511468320833	1.95661635335417	2.27024396729167	2.2644087318125	2.38211552622917	2.42773513760417	2.8440482995	3.07785218891667	2.90001112941667	3.1701652138125	3.09808278908333	3.688099920375	2.75609318077083	2.6794157705	3.6457845605625	2.69967057202083	1.48090254922917	4.02069582822917	3.516321673625	2.17100746579167	3.2568653208125	3.61868454235417	3.03003101758333	2.5709125821875	3.76379082233333	2.7684561670625	3.85037652929167	2.74603050970833	3.51022577127083	2.4195827976875	1.79399614410417	2.85257672339583	2.8473854574375	3.754919397875	2.41000409708333	3.07216513175	2.479875154625	2.5535125333125	2.81362828852083	3.10420870185417	2.80850101354167	3.07130202935417
FAAP20	2.75936178429167	3.55907807672917	4.247236355	2.53309484770833	3.180162307625	2.93743618264583	2.6928583460625	2.84581065745833	2.4036429535	2.17825896425	3.3364990706875	2.78835274770833	2.74944781479167	2.85478611835417	2.5247106783125	3.3786992346875	2.8378447845	2.6117761664375	2.69328885066667	2.84233837325	3.21180115104167	2.80331035477083	3.083119228625	3.42139804895833	2.77681933897917	3.64787475522917	2.74651449004167	3.0688861814375	3.51295275335417	2.70849299966667	2.67074443985417	3.93899113666667	3.28695197341667	3.01128470825	2.60787042897917	2.753596373375	3.86606975489583	2.83321523160417	3.65867667491667	3.2350096655625	2.48808926554167	2.4227501373125	3.21972196441667	2.39022140852083	2.7684561670625	2.85214044404167	3.19242662610417	2.72134740004167
SKI	5.274872483	5.7837016345	6.30516988560417	4.287111165	5.7975283050625	5.689906327125	4.99428854620833	4.83489714583333	4.17100515745833	3.12733410089583	4.5211328365	4.5486910753125	4.32418590670833	3.90030956754167	3.70028111779167	4.41393832	4.136184059125	3.69736115135417	5.4553265941875	4.38563401983333	5.5261261579375	4.18202742314583	4.38405241139583	5.3472968558125	4.61299293883333	3.84606716847917	3.44468518239583	4.34327745716667	5.26789704202083	4.515923172375	4.19011436279167	6.0566031219375	5.12931971954167	5.03300186860417	4.18296470508333	4.44020880247917	5.20871096139583	4.31224868995833	4.79166883347917	5.44354340527083	3.43989585358333	3.4286278148125	4.97996989527083	3.89349091116667	4.53435947479167	3.74113842991667	3.4313803844375	4.17411352741667
MORN1	0.489532148291667	1.24547268447917	1.34197278541667	0.948975718958333	0.829731783104167	0.910667659604167	0.57508888075	-0.77289423975	0.491276323395833	0.3559306158125	0.246128747875	0.338164979541667	1.13446222095833	0.0983908963541667	0.516821408895833	-0.105455461	0.1346509388125	0.0194952805208333	0.116235741520833	-0.132847528083333	0.596113273875	0.276259704666667	0.0729258395	1.46633266504167	1.2165158281875	0.333785475291667	-0.436729100916667	-0.169746930916667	0.155226925416667	0.244374594354167	0.8322137174375	1.12732215222917	0.982361200270833	-0.225219863145833	-0.500537194104167	-0.3815405396875	0.328787256291667	0.452354020041667	0.196215642833333	0.387590046958333	-0.126290453895833	0.288680913458333	0.557035623708333	-0.565520071479167	-0.583629150916667	-0.206836534916667	0.470444568583333	-0.697519702645833
LOC100129534	-1.9088031638125	-2.18408130608333	-0.6121453611875	-2.5227028566875	-1.55607621833333	-1.41207249135417	-0.817856094916667	-1.98823533572917	-1.83852647670833	-0.0544059715208333	-4.48725409216667	-1.71307178397917	-1.1833832508125	-1.205217073	-1.06351566260417	-2.72018335508333	-1.36783128189583	-2.29500152027083	-3.51703950845833	-3.20652677485417	-2.07957773095833	-2.588246140375	-2.0091856585625	-1.01180196766667	-1.96189001170833	-3.1870484498125	-2.86216538902083	-0.949041377541667	-1.7654673144375	-3.65918840404167	-4.35484679170833	-1.41277298316667	-2.59319997516667	-2.149316683	-1.48119422410417	-4.29455517479167	-0.870689175104167	-1.57258413322917	-2.80789042989583	-1.40647050285417	-1.95581540222917	-4.38637548702083	-1.33709186345833	-3.0967344929375	-1.6299535116875	-1.93699263327083	-1.53974571777083	-2.510494321625
RER1	5.08208376129167	5.04478821860417	5.03027155714583	5.23437825454167	5.40558834854167	5.29716043322917	5.1947422625625	5.005038960375	4.91667184070833	5.00659783508333	5.4100243311875	5.1550275090625	5.09828290960417	5.7433095508125	5.2714064175625	5.273143653875	5.73779447452083	5.09438626616667	5.36403282808333	4.7785304888125	5.37604503191667	4.972759816875	5.23047206854167	5.56104905310417	5.36403282808333	5.31270237039583	5.41548631629167	5.515007679125	5.286801333375	5.1947422625625	5.56222763495833	5.5857324735625	5.40616251370833	4.99846696941667	5.19125431564583	5.13268801241667	5.07794959339583	5.3298752809375	5.05860435210417	5.27883184883333	5.30426144922917	5.49301509125	5.1206962914375	5.0277945315625	5.26593691816667	5.56620638441667	5.59558498829167	5.7975283050625
PEX10	0.073786398125	0.563632160916667	1.3474974145	0.547838138479167	0.166083786104167	0.736380896229167	0.814446687625	0.342521399958333	0.626545848270833	0.6607578128125	0.502187732770833	0.482667596875	0.826500239541667	1.33499272627083	0.680235361333333	1.05830108895833	0.674849784104167	1.2590277823125	0.890039207	-0.566963762395833	0.107316183145833	1.14493706047917	0.136554054166667	1.4313785808125	1.13611349560417	-0.451889110416667	0.543392801729167	0.719382606541667	1.14435755945833	0.85692999975	0.870225927270833	1.31366375641667	1.80036734747917	0.8869957589375	1.4148138749375	0.836865052208333	-0.204482244104167	1.02497816254167	1.39013755777083	0.896548927791667	0.967498566208333	0.2308928895	0.4576391415625	0.618829926291667	0.762764983125	0.962114140583333	1.69436134477083	0.247759827
PLCH2	1.87004859029167	3.2568653208125	3.58644997014583	1.58079792308333	2.287474818625	2.495610786625	2.41813954572917	2.36924159489583	2.62599117675	1.81854619566667	0.979677969166667	1.053118519	2.16676844479167	1.32036287166667	1.7659839245	1.88902253254167	2.54487690370833	0.908880000458333	1.40909342927083	0.6917250530625	2.93658165029167	1.94934199425	1.34505074866667	1.743188365625	2.1846519131875	1.36462390741667	0.786895247520833	1.35716118952083	2.59263079529167	2.044784251625	1.32436694135417	2.43656642666667	2.74276527958333	0.2991922601875	1.00713313695833	1.43575636102083	1.73687735695833	2.09082956708333	2.7014007171875	2.58860959166667	0.791245024791667	0.662910635333333	2.26815937185417	0.807901064895833	0.4263627824375	1.10631846929167	0.908880000458333	1.28395718364583
PANK4	3.58644997014583	3.81890082495833	4.73621344914583	3.932436429	4.14567984920833	4.39272014702083	3.91210723910417	3.48821895979167	3.65867667491667	3.26452546602083	3.94017845347917	3.85209917879167	4.04331160952083	3.87916357929167	3.7196012749375	4.0487525286875	4.54193303966667	3.97288081672917	3.95037921704167	3.44739253595833	4.5017337101875	4.33962050133333	3.56582416847917	4.7136121529375	4.2406900779375	3.3928735273125	3.702849047125	4.4491785088125	4.50033384358333	3.737864834625	4.18296470508333	4.598564298625	4.95247968741667	4.00766408072917	4.33007539202083	4.19011436279167	3.377833179375	4.03105674252083	4.22128363058333	4.47495840229167	3.76752273260417	3.702849047125	4.0891419886875	3.72812210141667	3.3946207418125	3.98435639547917	3.83997507175	3.94669355822917
LOC115110	3.34767229997917	3.63291632620833	4.2186078983125	2.96146902897917	4.15015576341667	3.39055133264583	2.80589206814583	2.2844775588125	2.88140232833333	2.479468135125	3.59092059020833	3.16358835514583	3.15769692410417	2.96757827627083	2.66481503716667	3.66685890739583	3.436082333125	3.00618957552083	3.04302662135417	2.56389250414583	3.76379082233333	3.16976819875	2.80546590483333	4.26306081464583	3.44556132154167	2.77145381202083	2.76988742079167	3.6581182631875	3.32512829677083	3.0194767600625	3.3194471646875	3.90084564527083	4.19678500241667	2.1957226375625	3.08888599222917	3.66154910552083	3.824885133125	3.11542330883333	4.01833174577083	3.75697094875	3.04744516239583	2.8903767235	3.50988693914583	2.49133769047917	3.04433638597917	2.460212295875	2.76729334170833	2.77967734466667
TNFRSF14	5.34907792672917	6.05582418427083	6.8446162200625	5.31499245195833	5.77102578977083	6.05504707264583	5.39857351689583	4.80308480779167	5.22153831491667	5.30827184797917	4.8561838879375	5.73096787464583	5.85312834377083	5.117144293875	5.416464818125	5.15320119354167	6.154355126875	5.52939782495833	5.29935319558333	5.1670462946875	5.64792639927083	6.00568771808333	5.06529590647917	5.58089218289583	5.51386011952083	5.42098236822917	5.53411717158333	6.06227609116667	5.95590272035417	5.33337221995833	5.64184556220833	6.36881460204167	6.44556295466667	5.40878851766667	5.36353784641667	5.644347234375	5.15711162425	5.74771633041667	6.5545582055	6.12386834397917	5.07855065789583	5.441125387875	5.49438878179167	5.63907799339583	5.41890919522917	5.21665526435417	5.5903919710625	5.66107563166667
LOC100996583	0.5445236394375	0.182315098479167	0.172904745645833	0.509697633791667	0.5201774461875	0.711385677229167	0.251051028208333	0.4755395695	0.936373561291667	1.23349774616667	-0.154146272708333	0.580590236375	0.6907891795	0.3443506196875	1.3771815779375	0.687235059979167	1.273747605625	1.29191318052083	1.1218685254375	0.190700143375	0.897618027625	1.0468483979375	-0.500537194104167	1.6959635405	0.157282048375	0.298073673520833	0.357835678875	0.362038716958333	1.17505901058333	0.887594456458333	1.2869444615	0.334562038083333	1.04751168291667	0.495994714645833	1.53785198433333	0.1818367084375	-0.5936920121875	0.695346711	-0.0147789109166667	0.592009793041667	-0.3578814763125	0.5705774514375	0.373474191125	0.519212787916667	-0.0512881340208333	-0.1034978000625	-0.511635471166667	0.781097430854167
FAM213B	1.31167578614583	1.74450216435417	2.43217332977083	1.8816105103125	1.62309216020833	1.98117954347917	1.26681685483333	0.809053277	1.85340227783333	1.54399492552083	1.07551668089583	0.405545407	0.991799130041667	1.38244664347917	0.948490319895833	1.79883083095833	1.72840928025	1.47488096033333	1.01379656727083	1.37880219266667	1.5787208210625	1.33325946627083	0.862396370229167	0.590195241479167	1.26068059916667	1.3835404465625	1.30514888379167	1.24497216977083	1.810521436375	1.837624568875	1.26843929560417	1.55947807214583	1.11080879464583	0.2189669734375	1.05878789195833	1.50678788347917	0.68075513875	1.90396650477083	1.26900965125	1.2445469554375	0.727603607833333	0.96038028425	1.1665390751875	1.55289006270833	0.9142486558125	0.997120132041667	1.57232912916667	1.45707017145833
TTC34	-4.6139528096875	-3.65161691102083	-1.71720705195833	-4.20429221060417	-2.337415929375	-3.66422459210417	-4.12400091910417	-3.95788840047917	-4.26803036752083	-3.092337094	-3.16999008683333	-3.70705625729167	-3.02562459791667	-4.28202571470833	-2.75711469008333	-1.83524313579167	-4.3072119574375	-3.78897010854167	-1.64068956254167	-2.9061701680625	-2.9412372724375	-0.918956629229167	-4.81712287020833	-3.7736181608125	-2.47520742320833	-3.16999008683333	-2.23881046229167	-4.28202571470833	-1.7472135969375	-4.12400091910417	-2.44745933054167	-2.09171332345833	-4.03002133864583	-3.45064162772917	-2.969844958125	-0.86592214125	-2.43097492422917	-3.98006697891667	-0.922531345645833	-3.25995722208333	-3.15476865714583	-4.77891233789583	-2.337415929375	-3.74101098545833	-3.4799676199375	-4.97815683116667	-2.34200180491667	-1.81552381141667
MEGF6	4.26722184460417	5.021818074	5.960935227	4.46633760227083	5.05367690947917	4.7120806213125	4.7732284945	5.24833609916667	4.89375746758333	4.0013062130625	5.83183815435417	5.28625532504167	4.86474958227083	4.56029830416667	4.33602895835417	4.94464994327083	5.68558488360417	4.26221215477083	5.73529412689583	4.32050729777083	5.93449374945833	5.72450413079167	5.29496134825	5.33859341570833	4.7334490989375	3.55423934066667	4.70460743316667	4.63441870883333	5.47955124872917	4.77656938591667	4.65009659614583	5.22820334454167	5.923400220375	3.97154028895833	4.18583491241667	3.83915774616667	5.63763649733333	4.92741053735417	5.38746296097917	5.1436598968125	5.22268572566667	4.89779335047917	5.06675685	4.51177961104167	4.98669283014583	5.51687785429167	4.30975277777083	4.6883092926875
TPRG1L	5.1747951469375	5.68001531754167	5.70114925458333	5.1041491524375	5.7855787746875	5.81512666810417	5.20489699733333	4.9878476523125	5.29097743641667	4.75556018939583	5.8295969090625	5.31270237039583	5.22573327977083	5.66324768654167	5.76452074847917	6.0433356240625	5.94540406279167	5.100411969125	5.58906419783333	4.654476866625	5.66163126991667	5.282048973625	5.06137085691667	6.32021885702083	6.32533299079167	5.3075945784375	4.96496164258333	5.6963911386875	5.51335746741667	5.60637868966667	5.33803498179167	5.8963868084375	6.02884858622917	4.793015017625	5.94859155441667	6.022913340125	5.24324300827083	5.79685285383333	4.79761546797917	6.059356122375	5.53596246925	5.515007679125	5.7439373158125	4.92100316652083	5.58464557658333	5.4687072551875	5.98037925983333	5.6690655873125
WRAP73	3.16976819875	3.08988807102083	3.94629378483333	3.47812533447917	3.53330832085417	3.607095192125	3.1452794759375	3.19533823370833	3.27427525545833	2.83080670389583	3.97810585716667	3.48784502679167	3.35173831404167	4.2391515326875	3.40211949377083	4.23868151739583	4.12982507452083	3.64669726439583	2.99922576139583	3.60188386664583	3.77248768141667	3.80321008245833	3.76432059564583	4.4635316573125	3.24683002258333	3.669066752375	4.13335947489583	4.27182909720833	4.22728886389583	3.5815661475625	4.10241940689583	4.2866675255625	4.5808820530625	4.1924546019375	4.04930489522917	4.239625048625	3.48349115914583	3.4379433723125	4.11209130522917	4.0929911916875	3.86656802814583	3.39627789835417	3.53726919697917	3.71732780729167	3.82668838866667	4.0822275951875	4.338347200625	4.053057292375
TP73	-0.912659063	-0.0327106308958333	0.193152639104167	-0.860546147583333	-0.82637275525	-1.09103683020833	-0.924933379229167	0.1876427793125	-1.49149773483333	-0.725826236208333	-0.454784454270833	-0.08930244725	-1.0987431128125	-0.272612399020833	-0.954698598291667	-1.47433550858333	-0.9322343478125	-1.5816876291875	-0.404508791895833	-0.228631061645833	-0.482843647291667	-1.82142233910417	-2.18538154183333	-0.486496720291667	-0.524065128208333	-0.94451896825	-0.59214968525	-1.74097542902083	-0.684259349145833	-1.47619271864583	-1.54507837122917	0.0729258395	0.418223922833333	-1.12843777541667	-1.43751385364583	-0.526275288791667	-0.501112947979167	-1.04574918502083	0.0878523979375	-0.460716145270833	-1.479100184	-1.1584944473125	-0.696828765541667	-1.97199300452083	-0.320881918229167	-1.58077178710417	-0.549079345666667	-0.508725804458333
TP73.AS1	2.94878620347917	3.85431185360417	4.162053171375	2.84439159516667	3.37423905522917	3.39508110389583	3.23462397616667	2.9847547595	3.08942969	2.9076184564375	3.185819271125	2.66197777547917	2.8587387460625	2.84795241191667	2.76450014245833	3.14093612377083	2.5500484991875	2.11452028520833	3.0871958490625	2.7009393361875	3.37240896170833	2.67074443985417	3.16793003533333	3.11542330883333	3.09116521145833	3.06998116977083	2.493073763375	2.80106426108333	3.16458908554167	2.98645467754167	2.09342035177083	3.59851297977083	2.80802135522917	2.66027737316667	2.5071595928125	2.91445380085417	3.63054966916667	2.53260553379167	3.65961124333333	3.31350873858333	2.725153303875	2.30686973991667	3.42594964508333	2.3439144284375	3.07085242352083	2.77827858545833	2.60621688204167	2.54441024616667
SMIM1	-1.90551403433333	-3.8163786745	-0.7044228605	-2.17052612941667	-3.23380089070833	-1.85823188522917	-1.85698765254167	-1.819183930125	-2.25317037222917	-2.03314301766667	-1.7260680004375	-0.949041377541667	-1.576984463125	-2.26157524597917	-2.1187591529375	-0.938642588125	-1.685385650625	0.584963850416667	0.0147355480625	-1.6150168905	-2.23217827558333	0.2835024005625	-2.0364011326875	-1.88019327827083	-1.96072051947917	-1.357057422	0.518576604041667	-2.41551809895833	-0.834575852270833	-0.39867411325	1.44979177191667	-1.1399351245	-0.0754259705	-2.09693642864583	-0.338477296333333	0.4327462585625	-2.64787400597917	-1.65172352252083	-0.600534820833333	-2.2713919678125	-1.94039537110417	-1.73606581677083	-2.0446656809375	-1.22988155410417	-1.48851579672917	-2.04881750308333	-0.121517038291667	0.558750074166667
LRRC47	4.10494723760417	4.24890653410417	4.8021548084375	4.2681225138125	4.26163770091667	4.08617440354167	4.09256572	3.85515881675	4.3004202580625	3.79668964635417	4.09831466960417	3.75979395927083	3.8596543130625	4.5087364048125	4.18031273085417	4.04084590341667	4.41247324539583	3.48495996391667	3.82668838866667	3.287830777	4.06363824616667	4.1601638394375	4.00716846883333	4.43629264079167	4.43479423639583	4.06131769597917	3.69475218079167	3.95668113839583	3.809186016125	3.87672087879167	3.3786992346875	4.38867911016667	4.5703579456875	4.06131769597917	4.09398980216667	4.264440864	3.972391701	4.144314027	4.0487525286875	4.27669448760417	4.05676188252083	3.98116313952083	3.85925018770833	3.5193373719375	3.76432059564583	4.22312942645833	4.299585688125	3.68770154779167
CEP104	4.9245607323125	5.21665526435417	5.546698763875	4.04467047047917	4.75499973420833	4.8767414514375	4.68268747383333	4.54432722810417	4.30212156485417	4.06453081347917	4.22581625572917	4.15857285110417	4.3163685954375	4.06264065902083	4.02217225647917	4.1311395558125	4.1269980015625	3.663946634375	4.43186148385417	4.35632491314583	4.35299236858333	3.8655613140625	4.55766857145833	4.29732065375	4.1519923288125	4.8078451288125	3.67608831683333	3.9928556993125	4.00927192714583	4.17100515745833	3.4736058716875	4.82638530004167	3.70336856825	4.29499879016667	4.005154120625	4.14618794029167	4.62940930614583	4.1338188060625	4.59800696927083	4.67872038147917	4.37330837202083	4.0318048675	4.940875324875	4.111198642875	4.56937136304167	3.8976117409375	3.94539716985417	3.62476510491667
DFFB	3.35223214314583	3.5796986029375	4.14858273497917	3.1023025908125	3.26592407125	3.24432922625	3.23578425033333	2.9733158338125	3.121967499375	2.91930295645833	3.2927191584375	2.876608060375	3.07130202935417	3.08760633172917	3.00578009914583	3.21258988275	3.47172971841667	2.75281256608333	3.41057636145833	3.2688262794375	3.308760458875	2.8418617834375	3.45013326189583	3.312302311625	3.00349712475	3.71773378822917	2.87032794329167	2.85519977939583	2.88547226858333	3.05938741885417	2.822665744875	3.689059353375	3.07130202935417	3.12733410089583	3.03111040885417	3.17109799895833	3.3800784585625	2.79723746652083	3.39725782245833	3.406856398	3.07041963579167	2.95946281035417	3.56424322622917	3.02898448154167	3.16793003533333	3.19412913077083	3.0194767600625	2.8488669645
C1orf174	3.75641065114583	3.76752273260417	3.614107152375	3.38144978535417	3.6491883778125	3.8023320445	3.5172227055	3.638186724125	3.84754996735417	3.4656216284375	3.08988807102083	3.36032951714583	3.54829339766667	3.21303925239583	3.768382394875	3.1648912631875	3.37423905522917	2.883930978375	3.321578299375	3.46279306895833	3.06280232472917	2.74603050970833	3.61371758039583	3.04147199133333	3.39382015685417	3.36794542360417	3.126815580875	3.06031079275	3.08760633172917	3.1014849765625	2.84612437847917	3.15230226433333	2.69328885066667	2.89642035829167	3.06109134502083	2.9878656986875	3.56005116833333	3.450541169875	3.522793913125	3.53289186135417	3.77248768141667	3.4101516763125	3.47504321029167	3.34811908	3.50056322739583	3.71624803541667	3.35816473202083	3.10420870185417
LINC01134	1.711122437	1.84822689420833	2.55635483029167	1.053118519	1.37496059260417	1.40474803785417	1.44467702414583	0.418223922833333	0.792389107729167	1.04807813554167	2.4703343194375	1.94625376841667	1.42097005541667	1.7198326674375	1.09946010458333	2.07302061622917	1.91944259214583	1.35786104864583	2.00126587833333	1.82512918658333	1.883521160875	1.341549370875	2.11991625941667	2.21493697345833	1.33176160610417	2.3392534486875	1.95755661304167	2.08746549804167	1.63566116402083	2.17550628616667	1.5787208210625	2.5187117404375	1.84094295541667	2.83206018016667	1.69978195275	1.77902358889583	2.298809662	1.5669434735	1.7819231028125	2.236741059875	1.464885914625	1.49809569289583	1.7171970393125	1.37064469572917	2.19517459160417	1.67891856597917	1.07145156539583	1.29081130170833
AJAP1	-3.092337094	-2.17052612941667	-2.17052612941667	-2.809771744875	-0.454784454270833	-2.41721291660417	-1.08166708858333	-1.57781876908333	-0.993471235416667	-2.72018335508333	-4.80681197785417	-4.5666655444375	-4.77108645239583	-1.6904216145625	-1.03712147252083	-4.27786446847917	-4.0381788373125	-4.93754877289583	-1.7399525540625	-2.66126517025	-2.11259176433333	-2.56640710935417	-4.57725796427083	-4.38297896570833	-2.128946051125	-2.997696773625	-4.2318742599375	-4.62379561710417	-4.3482402476875	-4.111543419625	-1.87533040179167	-4.74377365733333	-4.04187240114583	-3.60334933885417	-2.128946051125	-1.12461067297917	-2.9412372724375	-1.31198650079167	-2.03080041725	-2.52420071977083	-4.23935344985417	-3.51279774445833	-2.543714477375	-1.68846018441667	-2.10032232095833	-3.1648050703125	-3.08062894814583	-0.621235503145833
NPHP4	1.41976152602083	2.30053538485417	2.86941134766667	1.33545848395833	2.3827180900625	1.94849882152083	2.07011070041667	0.8815862281875	0.712094026895833	0.83874763575	2.16640550427083	1.40632996997917	1.72666364752083	1.400092541375	1.07801747960417	2.98359499195833	1.72778841116667	1.50006015477083	1.90151551341667	1.34453245129167	2.31163189997917	1.55859563220833	1.88126864545833	2.47409250616667	1.73445732566667	2.15079150025	0.68075513875	1.63402183497917	2.59092361647917	1.53919368435417	1.1392204568125	3.176179913625	2.09826353527083	1.80277922364583	1.41253435520833	1.8304527246875	3.26592407125	1.40867367495833	2.0625537600625	2.0530267959375	0.989226443770833	1.4708186635625	1.97693265183333	0.844995844479167	1.7198326674375	1.4337403118125	1.81512351297917	2.03413438952083
KCNAB2	5.925609855625	7.1580890535625	7.43145485129167	5.656055654	6.57243464290625	6.485345490125	5.7934804215	4.8615952374375	5.33337221995833	4.86103102745833	5.31617524127083	5.5562637575	5.7322426189375	6.30970103516667	5.4516895471875	6.35665772422917	5.8458691506875	5.08042197660417	5.40558834854167	5.61412626608333	5.89771916514583	6.12457402825	5.44354340527083	6.23368910133333	6.276898236125	6.32533299079167	5.32202343720833	6.41601683960417	6.3112871700625	5.99422008722917	4.99155729710417	7.31511575358333	6.4670501133125	5.91557410454167	5.60986651245833	6.21582288797917	6.18250812566667	5.9269824889375	6.451202048375	6.6973882641875	5.85949524020833	5.25162350972917	6.32021885702083	5.45945150454167	5.8573551518125	5.93733724370833	6.30220039702083	5.6277360915625
CHD5	-0.696828765541667	0.433348299020833	0.3763599448125	-0.93582582675	-0.299502992833333	-0.53210086	-0.278355379625	-0.350539117	-1.6044386215625	-1.8693305830625	-0.872529236125	0.0646095818541667	-0.717472651604167	-1.649775381125	0.553637353875	0.337039653208333	-0.629967602166667	-0.346343813645833	0.204391993645833	-0.0671091654583333	-1.97314864372917	0.704293147729167	-0.145973877395833	-0.0215402959791667	-0.452526032708333	-0.192809291375	0.587826895833333	0.994217750458333	-1.55713212760417	0.466745251520833	-0.55214875525	0.84009010275	1.35786104864583	-0.650083230125	0.863427705875	0.5817153770625	-1.84679859720833	0.480211391020833	1.24547268447917	1.301876416375	0.2787774626875	-0.2480433925625	-0.792841729229167	0.477432613958333	-0.820180422916667	-1.8142787714375	0.790036587416667	-1.0569964094375
RPL22	7.49056602016667	7.38518325235417	6.48138051095833	7.70574129425	6.28830234310417	7.17252355320833	7.53958473525	7.51654664904167	8.4239697345	8.42952861814583	5.42098236822917	6.110010526125	7.50235850139583	7.00556375154167	7.77493347197917	5.228710385875	6.836583355125	6.98119382245833	6.045248496125	6.24935136352083	5.86185120333333	7.20004490422917	6.78609239522917	5.7284574275625	7.07117064579167	6.30220039702083	6.80362270425	6.13228312945833	5.40558834854167	6.70588233391667	6.32269821775	5.1227928474375	6.27769490622917	5.40558834854167	6.05995611885417	6.43521261695833	5.794589643875	7.49462376722917	6.99040891485417	5.93893065252083	6.8446162200625	6.93880496025	5.99986724525	7.63689954872917	6.0664061598125	6.6794183620625	6.57358892235417	6.22828710883333
RNF207	1.45348944735417	1.68733374047917	2.30053538485417	0.2986388658125	1.79454400335417	1.36761488264583	1.64925632004167	0.993766555833333	1.30562591691667	1.15109768785417	1.09144257354167	1.057041764125	1.23138117554167	0.172904745645833	1.04077703045833	1.6291345815625	1.28339577808333	1.07647770645833	1.00239261439583	1.3297598523125	1.22197922908333	1.23891858866667	1.56204925510417	1.7702597069375	1.029681703	2.01923414664583	0.2733218430625	1.18014780175	0.8500027936875	1.9029060208125	0.2733218430625	1.49809569289583	0.7656170098125	1.4272924831875	1.38553480327083	1.24875478966667	1.83323284333333	0.9763736196875	1.79923414816667	1.668358349875	1.629561824125	1.140434656	1.4247252024375	1.83090545422917	1.55330894466667	1.24600950016667	0.9738897695	1.04751168291667
ICMT	4.1087032680625	4.4413642766875	3.89536991829167	4.37871047229167	3.9853372020625	4.36514424864583	4.39098540458333	4.14013789170833	4.43877850675	4.4607111995	3.94495515625	3.56500589860417	3.81068049089583	4.230235468875	4.324696881	3.7037687623125	4.30697579460417	3.75833435941667	3.8596543130625	3.80281794333333	3.67890682722917	3.2809649125	4.23500898495833	3.6619973145625	3.77429136472917	3.65385545672917	3.78854875052083	3.909764469375	3.49492413925	3.92450946595833	3.56726992364583	4.20133459352083	3.902168982875	4.19729298070833	3.57748806425	3.61738748022917	3.60097389295833	4.20263724633333	3.8565795805625	4.28204481427083	4.1249547511875	3.93859893110417	4.12064577960417	3.821243768125	3.81674943829167	4.20000947070833	4.0314536464375	3.68087888127083
LINC00337	-1.43401347597917	-2.3630379428125	-1.2785501748125	-1.72017481277083	-1.00639045952083	-2.43244872420833	-2.3630379428125	-4.24562880047917	-1.8130618185	-1.119016108125	-1.9429236236875	-1.38608300535417	-2.06790020808333	-1.84994741897917	-2.38076026545833	-1.00230310247917	-1.917453937	-1.26016092185417	-2.0203699546875	-1.00087891095833	-2.74473150872917	-3.3229007858125	-1.36687309166667	-1.33097028397917	-2.32934198860417	-1.3204697958125	-1.24355206497917	-1.255842212125	-1.50575582425	-0.438114377291667	-0.9927375553125	-1.66818802997917	-3.30246480447917	-1.64165806041667	-1.86240217914583	-2.09693642864583	-0.976137155979167	-2.36729198320833	-1.81107440758333	-1.61582898485417	-2.256130938625	-1.9636108730625	-1.34094002639583	-1.43223171872917	-0.937329641958333	-1.41095191441667	-1.56462306258333	-1.52801964264583
GPR153	-0.340537046145833	0.357835678875	0.264024611854167	-0.0874230819375	-0.311052867145833	0.551418698125	-0.0519337009166667	-3.36997166347917	-0.2746487203125	-1.255842212125	-0.468201500854167	-2.03080041725	-0.883500161145833	-2.53074731714583	-2.01613473391667	-2.63156738564583	-0.617989469020833	-1.02246916691667	-2.92880508639583	-1.07916599783333	-0.364109949770833	-1.25363449677083	-1.718255896875	-1.77944590783333	-1.58277007085417	-1.28278689745833	-1.28529017508333	-1.03104771695833	-0.332359707291667	-1.91505275735417	-2.07120007929167	-0.351975168979167	-1.31941427927083	-2.45841662472917	-2.039892249625	-4.15396331597917	-0.6171943450625	-1.84050659858333	-0.772303341625	-0.356388917104167	0.575653113083333	-2.80027976527083	-0.623960792333333	-2.15804687216667	-0.389535839958333	-1.29170825033333	-0.822734262458333	-3.60334933885417
ACOT7	0.6797213180625	0.334562038083333	0.838177198833333	1.48738136120833	0.273923739979167	0.539870049458333	0.144617519166667	0.063983206875	0.483149399770833	-0.461278789208333	-0.940791885145833	0.611356800770833	0.229064248416667	0.413603837520833	1.03547786664583	0.929136403145833	-0.0153597901458333	1.52943446477083	-2.0125014593125	-0.564759867520833	-0.827089576604167	2.02217106625	-1.6633283353125	0.285282042104167	1.38681220077083	-0.1195999275625	-0.183709598854167	0.32811675075	1.08917237825	-0.55214875525	1.519380766	0.500268270979167	1.743188365625	-0.797288248833333	0.873798678916667	2.49263273933333	-0.598059291	0.993277522791667	0.603103716	0.746003340625	0.428019006979167	-0.270879600208333	-0.0315680662291667	0.50092751775	-0.673684463916667	-0.7706998355	1.45797059085417	0.890039207
HES2	2.251292759875	2.1570513135625	3.308760458875	1.298651307875	1.83800486679167	2.09679873452083	1.75293487189583	1.54576879964583	1.25356355816667	1.36318304766667	2.56145000202083	2.52429127979167	1.97193421883333	1.98737695708333	1.9020815080625	1.7669186688125	1.49190904379167	1.23493738091667	2.60572767710417	2.30415183952083	2.50386442616667	1.04530322172917	1.90672193102083	2.06823083445833	1.6807866000625	3.10805475095833	1.929287545	1.64163977620833	1.62109492654167	1.9760433164375	1.84044963152083	2.74651449004167	1.75378187045833	3.06417654258333	1.62810492033333	1.8091069765625	2.82537181785417	1.45914366870833	2.26624961670833	2.081498906125	2.08639811970833	1.87141459647917	2.43358345170833	1.48619477114583	2.1295825159375	1.712676878625	1.29557443089583	1.422547555375
ESPN	-2.33340931127083	-2.36729198320833	-0.287173095270833	-2.219732962875	-3.15187118466667	-0.755773858291667	-3.75423666877083	-3.7353681741875	-4.18412400597917	-2.0320296299375	-3.4571605389375	-2.424192080875	-1.1399351245	-3.36405019320833	-2.5700879455	-3.02807231029167	-3.52368357989583	-1.30011543427083	-3.22579885825	-2.76529028404167	-2.80789042989583	-0.094965719125	-3.11685929864583	-1.8774675489375	-3.9433841124375	-1.21250946352083	-0.885733606166667	-1.83319356	-0.7679827339375	-0.0964023651875	-1.48300119672917	-3.20019220425	-4.362931104625	-4.18677095952083	-0.5936920121875	-0.0996406640208333	-4.19839751583333	-3.77016589891667	-0.541265514520833	-1.89967641410417	-4.46606150995833	-4.52127838975	-1.21526081475	-2.6670929990625	-3.275866727375	-4.6944686111875	0.618128723729167	-0.892979500333333
TNFRSF25	3.39725782245833	3.67434580520833	4.42302860595833	3.48016852845833	3.51671953825	3.56191580947917	3.36348504427083	2.4613369134375	3.46185768004167	3.74265501452083	0.278295445770833	2.00682163895833	3.1094101343125	2.63647483204167	2.287474818625	0.819592953833333	2.686914724125	2.39232749347917	1.59661927829167	2.43774177375	1.96912371022917	2.49713588002083	1.90522683214583	2.2567315565625	2.46936124177083	1.918373508625	1.17453337716667	2.92891975277083	1.97960140710417	2.1957226375625	1.20776451635417	1.31915568835417	2.75194750722917	0.0312520490625	2.11944849704167	2.272045017625	1.57546561339583	3.0375542406875	2.87913560097917	2.11944849704167	2.48900132827083	2.45315137458333	2.80902494958333	3.5026784123125	0.7367637480625	2.4959176711875	2.25931130610417	2.4468887481875
PLEKHG5	0.101766398416667	0.446177165916667	1.00239261439583	-0.9452776703125	-0.236721979520833	-0.194040180104167	-0.249180224645833	-0.673080822375	-1.49687142033333	-0.211590902	-2.28945979939583	-0.680339510833333	-0.446145555229167	-0.1034978000625	-0.514162420541667	-0.93649572825	-0.596657719666667	-0.719636769145833	-0.365360392125	-0.308502062354167	-0.839530322416667	-0.240993282145833	-0.824865039645833	-0.512986310229167	-0.0099031611875	-0.0861717887916667	-0.7337236800625	0.192524200520833	-0.959260457583333	-0.870689175104167	-1.2958852999375	-0.829771947979167	0.0833776058333333	-0.9710556186875	-0.876777187125	-0.898532614229167	-1.01180196766667	0.285282042104167	0.732374211395833	-0.472736871708333	-1.5077354506875	-0.9604627283125	-0.391267032895833	-0.853845559666667	-0.280128948541667	-0.545902748916667	-1.43320344783333	-1.4285494424375
NOL9	5.65027831589583	6.08648349195833	6.28297684883333	5.1924019804375	5.442807739	5.49770180875	5.448696335	5.22692380822917	5.38552465952083	5.1544508269375	4.46833542958333	4.65347438852083	4.77547007479167	4.8055733805625	4.5703579456875	4.1679091915625	4.7366411291875	4.16966431922917	4.6333414225	4.79228056872917	4.93760854079167	4.1338188060625	5.13268801241667	4.65057504616667	4.37016120554167	5.08042197660417	4.09950272895833	4.48357525591667	4.37470043608333	4.45585755779167	3.77480849066667	5.3015619529375	4.56212819164583	4.8499225554375	4.21213258270833	4.34013977604167	5.22617808427083	4.6936290659375	5.18085962289583	5.05800609141667	4.8173908381875	4.5933194700625	5.28309249466667	4.302610339625	4.63125099835417	4.4186094975625	4.24982255504167	4.300025273625
TAS1R1	-0.450696716729167	0.0722425987708333	0.931400566270833	-0.598059291	0.951430878291667	-0.167476700041667	-0.123727694354167	-0.700264559416667	-0.608828472333333	-1.53544963679167	0.639747388229167	-0.322379571833333	-0.516681323333333	-0.7543183525625	0.351695847229167	0.910667659604167	0.333785475291667	0.51970238325	0.747815592	0.231604722895833	-0.132847528083333	0.7215364633125	-0.9209595744375	1.4037133123125	-0.0964023651875	-1.4133370575625	0.9592034478125	1.40474803785417	-0.450696716729167	-0.155444267375	0.468539835229167	1.80225819810417	1.640549950875	1.04530322172917	0.814988136291667	-0.164266026020833	-0.632755644395833	1.01738612454167	1.00777086629167	1.32545506185417	-0.249180224645833	-0.112519510208333	0.441635015166667	0.153902979729167	0.197507826083333	-1.49516618285417	0.442730546291667	-0.563997702083333
ZBTB48	4.271368918625	4.61394537135417	5.53596246925	3.85078257935417	4.774331367875	4.51126173991667	3.9228045925	3.331076899	3.319074998	3.29973480983333	4.69846429691667	4.40621793770833	4.324696881	4.09355170004167	3.85790304475	4.99846696941667	4.654476866625	4.26163770091667	4.20746595252083	3.88996411427083	4.77749398489583	5.102031996375	3.9528266849375	5.17431467904167	4.42906863952083	4.47028975370833	4.22128363058333	4.7941598695	4.9902884575	4.48717239366667	4.20354753775	5.4687072551875	5.531371677	4.260125590375	4.65209193591667	4.67082670922917	4.37072711083333	4.34188857547917	4.8626200761875	4.86211666064583	4.11696548679167	4.37072711083333	4.60644943770833	3.78715250302083	4.39195979229167	3.97101440947917	4.61790237883333	4.49841079635417
KLHL21	5.42419725395833	5.91884536333333	6.70038274579167	5.4100243311875	6.152758303625	6.02358667316667	5.12992232535417	4.9041403071875	4.90316623472917	4.362009943375	5.7837016345	5.7051544060625	5.50610832491667	5.2562492139375	5.102031996375	5.51764719408333	6.1511318619375	5.46442723902083	5.68768133395833	5.24599556408333	6.33040382722917	6.35274520385417	5.07855065789583	6.48990219677083	5.91628490425	4.959874141	5.37143448810417	6.07491193039583	6.2213585465	5.944704602375	5.7831848268125	6.667982873625	6.73293545977083	5.35876384877083	5.97367115239583	5.63310538441667	4.80259871	5.51432705854167	6.23498800041667	6.296528079625	5.35768200195833	5.21513333079167	5.93893065252083	5.115973944125	5.54616318466667	5.1994180053125	5.69232340285417	5.22617808427083
PHF13	3.19907883925	3.1222918435	3.1299990973125	2.8599299611875	3.5847176310625	3.1019114605	2.7684561670625	2.78663015470833	2.6727709711875	2.13295519522917	3.81761772152083	2.588106239875	2.48861835827083	3.0457462375625	2.8795624914375	4.1329874626875	2.9559499206875	2.09301945625	3.73305149547917	1.98454633352083	3.78304471997917	2.89441195627083	3.0225092624375	3.909764469375	3.3364990706875	2.90617970397917	2.09210885022917	3.0541392506875	3.81633749658333	3.33596531797917	3.02325125058333	3.81149100572917	3.250735889625	2.27690162045833	3.36632170764583	3.5076190776875	4.11504481666667	2.88584495679167	2.57626139566667	3.51537749664583	2.94292103683333	3.20872040489583	3.42010046585417	2.38790215727083	2.95108476310417	2.95822631416667	3.08803373827083	3.06031079275
THAP3	1.89426378154167	2.41000409708333	2.3269687149375	1.73445732566667	1.94098507864583	2.31960382989583	1.89528377627083	1.113416315875	1.74756852558333	2.21493697345833	2.45139780175	2.124620024	2.100762004375	2.02047837464583	2.01192716277083	2.78968042683333	2.87748534654167	2.35196784939583	1.64259668433333	1.498976679625	2.1861483985	2.75655144970833	1.7635928935	2.50884123635417	2.466036399875	2.52829491483333	2.89254442097917	2.79379189814583	2.43439360779167	2.62471836745833	2.60196382391667	2.94838376116667	3.19289924504167	2.29228380614583	2.68303839879167	2.69611344954167	1.95120699239583	2.116998368375	2.47365514147917	1.97497629910417	1.92135581160417	2.04425977391667	1.82314958872917	2.51012735597917	2.15415710477083	2.47495969222917	2.57982813685417	2.88941216697917
DNAJC11	2.7787605609375	3.29874620902083	2.886249146375	2.73693503314583	2.71731218872917	3.30030655352083	3.01439658104167	2.7379769555	2.7014007171875	2.93066379245833	2.19378430016667	2.08538314227083	2.46892309420833	3.0527790020625	2.57818339604167	2.69328885066667	2.70978571689583	2.21493697345833	2.35756787972917	2.42727402808333	2.25459743995833	2.3705582163125	2.61321320160417	3.07253711197917	2.78525160764583	2.09383270104167	2.29339055133333	2.5317012135	2.62372971239583	2.3529296470625	1.8116825989375	2.67688998166667	2.12749903145833	1.91330992704167	2.71061588295833	2.18940722410417	2.50666281991667	2.88436412297917	2.712204225375	2.73245720714583	2.8431466836875	2.50075549639583	2.66995906820833	2.21590064145833	2.63238311379167	2.55635483029167	2.3871278530625	1.89714050372917
CAMTA1	3.11795249689583	2.66703417904167	1.77067197554167	3.79483047177083	2.98067468464583	2.30245152316667	2.826194850125	3.31540442079167	3.48963081975	3.39191753808333	2.73377549920833	2.55705785939583	2.76801875608333	2.751073711375	3.106377523625	2.4703343194375	2.5234283068125	3.5106184860625	2.37942432877083	2.77967734466667	1.87979817089583	3.86965551025	2.76317576897917	2.1763415014375	3.05154460577083	2.18288127466667	3.56539520822917	2.84233837325	2.80993925679167	3.00618957552083	3.6457845605625	2.13758633858333	3.73928398564583	2.37249384685417	2.87195301502083	3.21925300747917	2.12256656972917	3.66542224595833	2.87874802839583	2.15841054889583	2.7230664450625	2.67636660154167	2.307717360625	3.09264701225	2.70488693666667	2.590494032875	3.009897901875	3.01612008035417
VAMP3	5.90055809729167	5.5492687138125	5.427615195	6.03230050495833	5.96658004570833	5.79078366847917	5.7268837445625	6.30065708983333	6.18654274466667	6.1399822033125	6.90216702541667	6.81382574845833	7.00302597652083	6.70493074925	6.88909403070833	6.98541081270833	6.60146209252083	7.12038922908333	6.6965620978125	7.07117064579167	6.55705677370833	7.26638921975	6.29002633164583	6.86771283314583	6.71480589614583	6.49713738258333	7.00302597652083	7.23805997379167	6.94313628170833	7.14278777270833	7.29250888114583	6.1422143169375	7.16468490216667	6.83139124135417	6.81099751329167	6.47395391097917	6.57149967679167	6.30829822229167	7.17135606222917	6.735290694	6.63111099377083	6.70896479502083	6.442730370375	6.879145533375	6.86297160602083	6.67089266227083	6.27869338970833	6.5694026125625
PER3	2.68252911885417	2.80331035477083	1.17505901058333	2.49036780677083	2.19032963316667	3.4231970456875	2.609653378	2.79952724966667	2.442869669125	2.22902080066667	0.890039207	1.51669897841667	2.61744828452083	0.940057018666667	3.12646728120833	0.737908345854167	2.32791450664583	2.546987994125	2.07434100091667	2.31353578254167	1.341549370875	1.92232938758333	0.7403655364375	0.92807772675	1.837140478375	2.5131676184375	1.7373281475625	1.28513656108333	1.66088051864583	1.43895662139583	3.00618957552083	1.60436778479167	1.09203960127083	1.04355420583333	0.0306703553958333	1.24296513352083	1.8691346364375	1.98874477604167	1.85441554320833	1.6581453914375	2.29917688595833	1.34397239889583	1.78910977089583	1.67891856597917	0.9410395196875	1.8323622585	2.1055289974375	1.82271382735417
UTS2	1.93955894060417	-0.701077142083333	-3.33453919979167	2.89546575164583	-0.9795329538125	2.85337841691667	1.54708276858333	-0.6340663493125	-0.760295052208333	-0.239149657645833	2.22902080066667	1.9029060208125	1.94625376841667	-4.08763496914583	4.48314120264583	-3.37560403589583	-4.36543117802083	3.0576920650625	-2.577227489625	3.0001126395625	-3.13376574741667	-3.58690286839583	-1.29836126952083	-1.75682890608333	-0.377995564083333	3.47685087814583	-2.80027976527083	-1.69955077379167	3.67608831683333	-1.12461067297917	4.429548233875	2.09256286366667	-4.64625285947917	-2.591356978625	-2.3020293408125	1.51615638352083	1.90975812510417	-4.02523395477083	-3.17265618708333	-1.6369168925625	3.35608856360417	-1.58812752575	-1.83524313579167	-2.48480123685417	-1.83524313579167	-1.84050659858333	2.296046491875	-1.28037974010417
TNFRSF9	3.74148535629167	4.28892105839583	4.83773781170833	3.06031079275	4.32875661747917	3.7919284256875	3.96621781204167	3.78304471997917	2.99722333885417	3.25841705191667	4.26306081464583	3.76891015858333	3.6619973145625	3.45782531941667	2.92335688633333	3.49011115695833	4.04629215072917	3.24652142295833	4.65555497845833	4.5688671885625	4.376328071125	2.7892530586875	3.87109332608333	4.510179065375	3.8674699965625	4.3751578520625	3.495445485	3.979504517375	3.35508257716667	3.834400443125	3.8465781998125	4.1519923288125	3.85209917879167	3.67477327127083	3.716968016125	3.14902143270833	4.02274672610417	3.35223214314583	4.1000077320625	3.92450946595833	4.04170978054167	3.89949481202083	4.264749722375	4.01361732452083	4.144314027	3.70028111779167	2.75692696689583	3.58387734597917
PARK7	4.84487331722917	4.30398591910417	4.39240621972917	5.23110167102083	4.76889660760417	4.89897431352083	4.90101123483333	4.68886287285417	5.32931406089583	5.17655299420833	4.66088612364583	5.07920478472917	4.9603002070625	5.33337221995833	5.41367149075	4.79545112247917	5.193566535875	5.52297023491667	4.70460743316667	4.93176300164583	4.65928618170833	5.20560445083333	4.85740536091667	4.97329992214583	5.512147129375	5.10262347397917	5.64792639927083	5.60899059616667	4.83576406391667	4.9837089021875	5.59100290041667	4.40576408295833	5.23932577472917	4.52004307079167	5.4826791163125	5.7758387310625	4.34957848579167	5.60190020841667	5.42098236822917	5.2616018844375	5.31325063091667	5.30318362433333	4.77269493270833	5.48776733110417	4.99486522622917	5.31389799183333	6.10305495079167	5.33233066622917
ERRFI1	-0.264701414041667	-1.15197390977083	-1.6938094031875	-0.640575272145833	-2.2796934945625	-0.623960792333333	-1.0847643594375	-0.141175382770833	0.065364847	-0.309154729625	-0.4469278175625	-0.9401802391875	-1.5470509239375	-1.5816876291875	-0.748080545395833	-2.24009870014583	-0.528994419291667	-1.58724686947917	-0.354642816395833	-2.56144645970833	-0.993471235416667	-2.3194220083125	-1.49432167941667	-1.72835071785417	-0.899757155645833	-1.64580991327083	0.232722362854167	-1.48571846735417	-1.97403696225	-1.97199300452083	-0.0135884936875	-1.20453009114583	-3.2169312198125	0.0619940019583333	-1.05598683458333	-0.678121395729167	-2.1448048068125	0.0833776058333333	-1.0253267363125	-1.59470099910417	-0.859708184041667	-0.765884070395833	-0.792123108291667	0.0909710874166667	-1.08805155883333	-1.804889527375	-1.479100184	-1.16885616258333
SLC45A1	-4.05052105577083	-2.69128337960417	-0.935223103979167	-2.889173981125	-2.41721291660417	-3.1829761384375	-1.85578712683333	-2.33050249283333	-4.45572240522917	-2.2796934945625	-4.59941727325	-2.969844958125	-4.222536349875	-4.80681197785417	-2.8603115396875	-3.03642905410417	-3.24636574114583	-2.3539984074375	-4.0086010995625	-3.4828364731875	-2.67091647289583	-3.39111760064583	-2.6670929990625	-1.70473816214583	-4.26803036752083	-3.55657429045833	-3.4305176313125	-3.20019220425	-2.43244872420833	-2.119864827125	-2.45304486452083	-1.97199300452083	-4.063102749125	-3.84538252416667	-2.08950889983333	-3.35870360797917	-2.969844958125	-2.8603115396875	-2.51359240110417	-1.70473816214583	-1.99380132535417	-4.111543419625	-4.362931104625	-2.35070302991667	-3.93560751285417	-4.71610678025	-2.3194220083125	-3.97344069383333
RERE	6.91198462016667	7.21743545197917	7.32225497895833	5.98671493922917	6.91743954279167	7.00067122010417	6.71400720508333	6.12457402825	5.24060298329167	5.3360900243125	6.074236480875	6.2754149249375	6.4221954445	5.2412985650625	5.43156884577083	5.9974747201875	5.7065565620625	5.86243507429167	6.86411514947917	6.54520366964583	6.53763180691667	5.86106658072917	6.00785961391667	6.50350991895833	6.082694156875	6.1782935386875	5.31855228275	6.2085234479375	6.54427619152083	6.04668136577083	5.86318879991667	6.946624527125	6.2504434195	6.17912521189583	5.847383345875	5.273143653875	6.40460870047917	5.94361538447917	6.4757674189375	6.77178629108333	5.39464558614583	5.18085962289583	6.39661667208333	5.7831848268125	6.12237959360417	5.388588384625	5.0307900154375	5.9404031278125
LOC102724552	1.08810745220833	0.374008789375	-0.197190066895833	0.0520708427916667	0.9862909763125	0.817923978916667	0.956038062583333	1.31046004479167	0.761495075520833	-0.192111285916667	1.3179555644375	1.287622630375	0.0331126126875	0.423813889541667	0.861360455229167	0.073786398125	-0.035175564125	0.542734900666667	1.47691185670833	0.724970542	1.08857149572917	-0.317694697791667	0.532831481041667	0.7567246496875	0.0751804524166667	-0.284760324166667	0.450223122729167	-0.0861717887916667	0.785476679208333	-0.8305054325625	1.32036287166667	-0.0268846152083333	0.873798678916667	0.916359762708333	0.500268270979167	-0.222787877666667	0.561420319	0.646471791208333	0.0788929025208333	0.178906285416667	0.803658247458333	0.59452129425	0.747815592	0.069771543	0.8769031345	0.7160247428125	-0.5828571811875	0.86185349925
ENO1	7.99217151139583	7.78954422016667	8.24874555358333	8.47609946379167	7.7306189341875	8.0670805521875	8.130774204375	7.15934279739583	8.07910722679167	8.57182813308333	8.2432939219375	8.0692198740625	8.08539075664583	9.53273511764583	8.7728214848125	9.028253222125	8.81588536464583	8.703161770125	7.74091129272917	7.79690873733333	7.52998849608333	8.62155571416667	8.39378104145833	8.646376056625	8.91340594041667	8.76449426379167	9.11417921716667	9.37894235304167	8.49188085952083	9.00226872875	8.802650122125	8.93096471727083	8.87399877554167	9.23396633816667	9.079484588	9.37894235304167	8.15366115264583	8.75961718708333	8.79337681760417	8.41721639133333	8.60090244495833	8.41721639133333	8.4832461146875	8.49188085952083	8.60991609577083	9.02292018077083	9.76046586854167	9.411664158125
CA6	-0.426485816145833	1.297707145875	0.385066451770833	1.03713219079167	-0.0434755849583333	1.15765050614583	0.4610423873125	-0.177995427979167	1.47547668654167	0.597409706604167	-2.50839592708333	-1.6573631453125	0.467940495625	0.4650289180625	-2.997696773625	-1.3175634658125	-1.83627514854167	-3.01545533508333	-1.2000873439375	-1.0947267254375	-0.268431663166667	0.6855274341875	-1.97403696225	-1.19056113004167	0.380336420791667	-1.76951644497917	-3.6211312974375	-2.24009870014583	-0.173259436208333	-3.86734800779167	-3.77016589891667	-0.998273253583333	-1.21250946352083	-3.2569058050625	-1.53269899647917	-0.308502062354167	-0.415224118645833	-1.12622912525	-0.325060133291667	-1.15133032741667	0.2129738436875	0.115686637791667	-0.354642816395833	-0.3823004131875	-0.254746083625	-0.787637988895833	0.113579654041667	-0.339349796958333
SLC2A5	-0.31375610075	-0.2354543505625	-0.102888311645833	0.116235741520833	0.612997489270833	1.374071278625	0.277801884270833	0.578669259354167	0.831607751916667	-0.0929465479375	0.948490319895833	0.8358173856875	0.37860485625	1.8486589165	0.489532148291667	0.964144447145833	0.864618480791667	2.2515784715	-0.0092880995	0.9992325810625	0.0672926436666667	1.53145697833333	-0.674294448895833	0.763851379645833	0.583846791770833	0.935334306291667	1.8116825989375	2.27779289447917	1.64366463797917	0.805308750104167	1.901115495	0.3715109253125	1.67932870277083	2.2389078030625	1.46316092102083	1.7882012443125	0.942306443270833	0.14536797475	0.9647791578125	0.102433232458333	-0.272612399020833	0.917534680208333	1.96389154497917	1.4041434926875	1.06782766469792	2.3851909260625	2.77588965641667	1.70127781627083
GPR157	-2.22928936327083	-0.744689986083333	-0.470753669291667	-2.25878195672917	0.3763599448125	-0.7337236800625	-0.304101223041667	-1.9429236236875	-2.35070302991667	-2.90336223033333	-2.46208480002083	-1.205217073	-0.360569653145833	-1.26512474341667	-0.933780800125	-1.02459648877083	-1.03327846283333	-1.71720705195833	-1.636159336375	-1.34094002639583	-1.0528606736875	-0.39006266625	-1.6650813266875	-0.159715985479167	-1.79622134202083	-1.45500100397917	-1.55891887654167	-1.3037802934375	-2.22123161247917	-1.75064480985417	-0.470753669291667	-1.88131386552083	-1.24997398914583	-0.434927416625	-1.31346674145833	-1.62173887466667	-2.72437340520833	-1.34274750004167	-1.3103294900625	-1.294104389375	-0.740145116020833	-1.4133370575625	-0.7578861405	-2.14561847895833	-1.60740551016667	-0.7996809446875	-1.58903072585417	-2.424192080875
H6PD	6.00568771808333	6.74810808364583	7.13272874195833	5.0698176969375	6.31502988338542	5.94540406279167	5.91478623327083	4.87889826266667	4.95153256677083	4.95247968741667	6.50442494802083	5.792887739625	5.488933115	6.01177600914583	4.89472838845833	6.4418828494375	5.57010103785417	5.47108168995833	6.14454006329167	5.75646716133333	6.79056894354167	5.448696335	6.12821368414583	6.5356344970625	5.5203707894375	6.082694156875	5.22390611654167	6.33837971077083	6.67292841625	6.10128400695833	4.83393505764583	7.34226666495833	5.56351782402083	6.27161793247917	5.21513333079167	5.4716670085	6.8955744814375	5.6270310294375	5.869073381125	5.71492858960417	5.4716670085	5.4819755815625	6.3702902961875	4.5839326745	6.02700595033333	4.96195223166667	5.35108381252083	5.95090711775
SPSB1	0.11923129225	-0.126958680916667	-0.306622317833333	-0.21228557625	0.0379853904791667	-0.485059158458333	-0.2746487203125	-0.6794307898125	0.751239628	-0.526275288791667	-0.482074782291667	-0.69494958925	0.149980274645833	0.737324822854167	-0.344669862708333	0.356430163458333	-0.533418849291667	-0.254746083625	-1.0847643594375	-1.27025888183333	-0.3525357290625	-0.4579886265	-0.126290453895833	-0.485059158458333	0.587826895833333	-0.126958680916667	0.75343037475	0.785974926125	0.599326415104167	-1.424907670875	1.01250780270833	-0.0816481507083333	-0.0500312350208333	-0.472736871708333	1.06733099327083	0.8815862281875	1.02671384066667	-0.0727938387083333	-0.0612671931875	-0.798922059520833	0.00249370302083333	0.181148647125	1.23091273235417	0.0507939791041667	0.0878523979375	0.0232521282291667	1.0943311823125	0.0613925679375
LOC100506022	1.5245538801875	2.05996551210417	2.546987994125	0.578669259354167	1.60745808941667	1.42411081708333	1.57380720314583	0.000654347354166667	0.6446407555625	1.402554835625	1.83451973779167	1.650962174	1.1778846159375	1.59456427372917	-0.21228557625	0.792874354729167	0.888794938708333	0.533370887041667	1.93483027414583	1.4513920299375	1.49809569289583	0.232162879020833	1.9940222166875	1.49438247608333	0.706546310104167	2.46352612645833	1.4779024129375	1.28298862829167	0.951430878291667	0.98129003	1.26640082089583	2.054936772875	0.842393788041667	1.982545906625	0.611924637416667	1.4760178171875	2.31125237239583	0.948975718958333	1.82794303477083	1.817092886625	1.74243702954167	1.38951891535417	1.64733765166667	0.390313058291667	1.62751300795833	1.155264613	1.10272034104167	0.928539330854167
SLC25A33	0.834069778520833	0.390779225041667	-0.6285163889375	1.56804648283333	0.904598457645833	0.965256638291667	0.9368544871875	1.48283378189583	1.82949088020833	1.63213622358333	0.842393788041667	0.494013330395833	0.951430878291667	1.38093315059375	1.12239475075	1.1836811406875	0.904598457645833	1.2125349794375	0.950294436979167	0.9368544871875	0.3682679745625	0.939533411	1.25760999220833	0.356430163458333	0.648790840770833	1.043912094375	1.55484746008333	0.848007689333333	0.84009010275	1.02551264416667	1.8189870955625	0.311807935083333	1.20219742858333	0.331895790895833	1.031422783875	1.037665484125	1.17960796275	1.47032128039583	1.053118519	0.854987319770833	1.41976152602083	1.38732045554167	0.540491246208333	1.24818725445833	0.751840923770833	1.341549370875	1.7819231028125	1.16097584716667
TMEM201	-0.0593642256041667	0.258178951104167	1.17317199439583	-0.676218332708333	-0.364746326708333	-0.0971050376666667	-0.1952260965	-0.684259349145833	-0.2423459336875	-1.65300262427083	-3.51703950845833	-1.0215681865625	0.0068874856875	-1.87533040179167	-1.16731755341667	0.0227063860416667	-2.59832395541667	-0.756413977583333	-1.6044386215625	-3.03399750652083	-1.113547889	-0.164810023854167	-1.72943395395833	-0.0868008739583333	-0.317694697791667	-1.48395102002083	-1.3455176110625	-1.18672125714583	0.279336527020833	-0.501834727541667	-2.00589759358333	0.114467523458333	-1.35530155185417	-1.02246916691667	-1.97199300452083	-1.05519051239583	-0.251310686729167	0.1893232775625	0.6607578128125	-0.0550966072916667	-2.390071076375	-2.08071797322917	0.554170138083333	-1.52713503420833	-0.881256501416667	-1.79865408458333	-1.8547360048125	-1.56804715295833
PIK3CD	8.52166698108333	8.88528162985417	9.55308459229167	8.019369722625	8.92192755552083	8.84096532322917	8.40594184722917	7.44393210414583	7.56192787239583	7.0532517311875	8.517535585125	8.38721658777083	8.07910722679167	8.20860790366667	7.78954422016667	8.4832461146875	8.38721658777083	7.60175018897917	8.36562650939583	7.8980865439375	8.8961760605	8.24874555358333	8.20375765072917	9.11417921716667	8.514748332875	8.34561681377083	7.47375128520833	8.71274222595833	8.87399877554167	8.22027367247917	7.54413510595833	9.282232585625	8.81120960889583	8.281387544375	8.29230667639583	8.26255431979167	8.55705471322917	8.07659943008333	8.86030903302083	9.054876586125	8.21393255325	7.82214764777083	9.13604275510417	7.49348476364583	8.42952861814583	8.16443519747917	7.9353793785	7.74487980997917
PIK3CD.AS1	4.2681225138125	4.05909315689583	4.68407282666667	2.58251358616667	3.97710659154167	3.767902854875	3.13711697460417	2.85095559564583	2.03797837308333	1.74647011225	2.79251890383333	2.930163985125	2.31125237239583	2.13550951454167	1.9669125134375	3.2429756618125	2.5420907435625	1.744942802625	3.38296247683333	3.13752345810417	3.53413885654167	2.58382135077083	2.9896894265	4.02318692595833	2.55435356291667	3.02325125058333	2.100762004375	3.12607841025	3.58966771672917	2.55927968091667	2.9205243468125	4.70025440845833	2.6034433356875	3.56726992364583	2.73557783883333	2.71912985997917	3.46642060791667	2.18097104666667	3.08268995495833	3.35696075535417	2.18667426495833	2.4305080433125	4.00622643541667	2.38021847095833	3.20692735939583	2.20090361783333	1.87141459647917	3.307439133
PIK3CD.AS2	2.97569660929167	3.24385144295833	3.9228045925	0.742551425791667	2.94838376116667	2.49036780677083	2.46070201333333	1.60976614725	0.614840053291667	0.471143484166667	2.13797482410417	1.868688784375	1.55096845210417	1.12458775464583	0.055815177625	2.6992675155625	1.25807728927083	0.458232733083333	2.92135216547917	2.79559816735417	2.8903767235	1.45310756439583	2.5712917535625	2.88341316210417	1.82603612267708	2.54835771314583	0.0227063860416667	1.63500569491667	2.23755013160417	1.23607841222917	-0.32994762525	4.10621699841667	1.269990980625	3.32591170191667	1.06559464222917	0.721052371916667	2.8400557851875	1.59456427372917	1.82271382735417	2.29273984216667	0.943568182520833	1.09094774272917	3.18331515647917	0.854426666125	1.98555130435417	0.617520295541667	0.730717838104167	1.13339055841667
CLSTN1	6.045248496125	6.67190406664583	6.75451751945833	5.180276320375	6.09571646623958	6.3736926770625	6.12166156558333	4.89897431352083	4.83726086347917	4.98101247985417	5.2005709066875	4.888581660625	5.2551245738125	5.11833262322917	4.88475678358333	5.10641920895833	5.19125431564583	4.03374248933333	5.30930440352083	4.86041981595833	5.5492687138125	4.60401829204167	5.40114591445833	6.033892644125	5.57795582758333	4.972369553125	3.93859893110417	5.184432212375	5.05040629377083	5.03677522708333	3.65332132222917	6.2368131806875	5.27588817933333	4.8060196605625	5.00864012304167	4.95570467872917	5.43572856225	5.55549685979167	5.4553265941875	5.83397662402083	4.935291202875	4.44239855133333	5.85379637020833	4.45336127664583	5.30930440352083	4.53188335291667	4.54521532622917	4.26273200316667
CTNNBIP1	2.125045319875	2.74823229964583	3.34449428997917	2.56389250414583	2.96487172195833	2.47365514147917	2.48861835827083	2.05859113270833	2.7435174073125	2.50386442616667	2.49077958416667	2.31125237239583	2.268803598625	2.54082607316667	1.99102398820833	3.04016188260417	2.54788497225	2.61744828452083	2.4036429535	1.70487532541667	2.88140232833333	3.11038157447917	2.450971005375	2.85600074870833	2.51693016064583	2.572518207125	2.352400474625	2.49680802247917	2.37249384685417	2.73467017039583	2.4397531955625	3.04839737689583	2.994412605	1.25356355816667	2.69800487152083	2.91256049766667	2.6380919113125	2.59738248408333	2.2792907086875	2.59640656452083	2.59172875202083	1.96775380189583	2.47365514147917	1.97788798422917	2.0916898839375	2.47674239320833	2.47328979739583	2.707206264875
LZIC	4.0237082713125	3.93340440052083	3.05852528527083	4.92390823139583	3.70427618416667	3.86089837010417	3.95514651722917	4.32094087433333	4.53636307595833	4.74221614164583	4.13441206372917	4.82248543629167	5.15993085152083	4.29603054252083	4.95681495022917	4.4792150979375	4.241542175	5.717356333625	4.12982507452083	5.16754387454167	4.01887269222917	5.80488229054167	3.92966787997917	4.54631676570833	4.61621478858333	4.186273651125	5.44031250985417	5.29219543735417	5.0289675763125	5.31906679272917	5.87178715158333	3.93430969814583	5.70438201975	4.31224868995833	4.96946752339583	4.97604713822917	3.73085063841667	4.53331722514583	5.46382147733333	4.51281308670833	4.04930489522917	4.33247775454167	3.73138958766667	5.25450510520833	4.63282693233333	4.3163685954375	4.44382992027083	4.95621494370833
NMNAT1	4.50921402575	4.70862761708333	5.45105998545833	4.01833174577083	4.54819723035417	4.38516499220833	4.13157072235417	4.26352628647917	3.8604988148125	3.76379082233333	4.65398444316667	4.78891867122917	4.2519656004375	4.5632212121875	3.79137950858333	4.12752284791667	4.53479487525	4.03010194122917	4.92793593927083	4.69668392175	4.6872300848125	3.96112603154167	4.75246516602083	4.57495559675	4.27035706445833	5.18557927497917	4.46212064570833	4.6976120236875	4.4959513704375	4.47961821527083	4.588680100125	4.99612801104167	4.14521568475	4.81445592627083	4.3131355595	4.530020042375	4.76540866660417	3.79239456685417	4.793015017625	4.7593316605625	4.42662172104167	4.54521532622917	4.88904799147917	4.56537544314583	4.81797232170833	4.48717239366667	4.52743096347917	5.016900886875
RBP7	2.93612800354167	2.38843499504167	2.43806115497917	3.31439478977083	3.2568653208125	2.81216052277083	2.51598881595833	3.38099291160417	3.0554527693125	2.87913560097917	3.86606975489583	4.71762029189583	3.83197656635417	4.80308480779167	3.58427888708333	3.189240745375	4.530020042375	3.81943231791667	4.79449394370833	2.99357446958333	4.73130703872917	4.76135441289583	4.1229862685	4.5309761484375	4.150594135875	3.33853549558333	5.06195601427083	4.40109654625	4.471779020125	4.22789720775	4.77134116358333	2.99643473010417	4.40999759239583	2.55047653558333	4.2689847544375	3.83997507175	3.99672999047917	3.904942015375	3.98072521195833	4.10722154085417	4.12837258879167	4.13580979572917	3.99891423564583	4.12447510070833	3.98116313952083	4.4000364225	2.80546590483333	3.40101767904167
UBE4B	5.64107571947917	5.81512666810417	6.04738490489583	5.28309249466667	6.0935391775	5.87554717472917	5.52486150429167	5.46330733395833	4.84159164266667	4.6433979090625	5.8409875731875	5.48077989585417	5.453410181875	5.19405981114583	5.01344647216667	6.01784353654167	5.1924019804375	4.93304443802083	5.9658684315625	5.50091290852083	6.033892644125	5.4462472821875	5.64522375354167	5.89054580602083	5.681528634125	5.8403214549375	5.03573154375	5.53849575914583	5.6547398758125	5.3360900243125	4.94293866414583	5.9126029978125	5.62900832360417	5.59876926697917	5.87338069179167	5.84806441308333	5.61478555664583	5.40320236125	5.61274426164583	5.7940297011875	5.47658858725	5.03300186860417	6.00270818760417	5.06529590647917	5.69232340285417	4.92850976439583	5.30047240297917	5.20934145341667
KIF1B	6.40304162535417	6.68699283995833	6.74913216125	6.165430635375	7.19598424747917	6.7182128593125	6.59951855916667	6.91454083327083	6.46520904983333	5.99024452947917	8.25917953147917	8.00762554739583	6.30065708983333	7.84309684279167	6.79931505822917	8.94602970883333	7.24432767104167	6.43775341597917	8.02303285389583	7.8204286829375	8.22027367247917	6.9377155143125	8.1795664801875	7.59870530029167	7.59402441497917	8.35997758027083	7.0398457868125	7.80835605729167	8.33661591	7.791101142625	6.99396577010417	8.65972162202083	6.53652103264583	8.31291126472917	7.4285198643125	8.17686074891667	8.99184642989583	6.836583355125	7.5478954035625	7.67166989241667	7.57281142627083	7.746980519125	8.48863307729167	7.02702286877083	8.307720342625	7.35232479595833	7.70257739110417	7.98323955370833
MIR1273D	-3.219231844875	-1.9026632395	-1.0987431128125	-1.9968238400625	-3.24975367647917	-2.11259176433333	-3.45064162772917	-4.08399190141667	-4.26178627535417	-3.47040297091667	-1.93010115264583	-1.8970236570625	-2.93864294395833	-1.47815325479167	-0.73865350475	-1.00407810210417	-1.4894981764375	-1.53269899647917	-1.93832995264583	-1.48851579672917	-1.19925910264583	-1.2728904873125	-1.84050659858333	-0.98696242525	-2.70864418689583	-0.87603452175	-0.575972496458333	-0.358523023916667	-1.7760587000625	-0.627094519875	-0.519157013916667	-0.573960573645833	-0.190709960604167	-2.809771744875	-1.99785336633333	-1.831255088	-1.19925910264583	-3.94704122602083	-1.00230310247917	-2.75261634402083	-3.69213607610417	-1.50882298064583	-1.05598683458333	-1.12362320127083	-1.89259560945833	-0.713621817208333	-3.84538252416667	-1.55713212760417
PGD	7.08089915964583	6.8253996595625	7.43273569070833	7.42561107177083	8.29230667639583	7.58406329889583	7.1974787713125	7.18128995870833	7.02216811677083	6.30220039702083	9.67839876154167	8.95074860835417	7.52169742622917	9.74791496572917	8.1233446633125	9.7945473928125	8.780677211375	7.5762019649375	8.44570452029167	8.08726859041667	8.8075481199375	8.12587420133333	8.81588536464583	9.3184960105	8.642662699625	9.36033060220833	9.44587534527083	9.411664158125	9.36874608575	8.56110931029167	8.65685326691667	9.55308459229167	8.65685326691667	9.6428297638125	9.21115616733333	9.84710286214583	9.2164141625625	7.912495258	8.6288513470625	9.12149415704167	9.30098292770833	9.36874608575	9.06138922452083	8.3902383615	9.24684984341667	9.25395918620833	10.23505264525	8.646376056625
DFFA	4.14094006339583	4.43629264079167	4.99846696941667	3.52116381235417	3.78854875052083	4.1329874626875	3.792838187875	3.6034424445	3.49143912947917	3.41546197345833	3.70336856825	3.87202341891667	3.82311021052083	3.96621781204167	3.14902143270833	3.3472693569375	3.66542224595833	3.40867942795833	3.66046110491667	3.73338098820833	3.89583212127083	3.0221169316875	3.98484573329167	3.9091564908125	3.46185768004167	4.38779959491667	3.33323604483333	3.65385545672917	3.57379874627083	3.62276016427083	3.32463714891667	4.12258446747917	3.34679517697917	3.98681057120833	3.35132460385417	3.3577760543125	4.20049947358333	3.61371758039583	4.2248578464375	3.96798945777083	3.77920270908333	3.7849015850625	4.0237082713125	3.74621178977083	3.88712917397917	3.80684495485417	3.47557017464583	3.6842058205625
PEX14	0.965256638291667	0.795146413854167	1.75565409672917	0.911256273270833	0.864057102645833	0.989226443770833	0.867206263145833	0.0112733570625	0.0873774142083333	0.584355481854167	0.996620742666667	-0.590493509020833	0.445791864604167	1.07901159539583	0.359023117916667	1.63906889054167	0.4274297424375	0.326979235208333	-1.02960623822917	0.604139110895833	-0.179795224083333	0.0337437858125	0.4352933525625	0.824227187083333	0.9948405991875	1.09250984339583	-0.137472834479167	0.6913006015	0.383349553104167	0.8981605494375	0.231604722895833	0.7550889995	0.952038692958333	-0.743923151791667	0.1749961541875	1.966411715	1.348116843	0.957117801854167	1.0150980631875	1.08364717295833	0.169207955875	-0.397257970041667	0.906236131125	-0.0177650402291667	0.988541555364583	0.571874952104167	0.4170171506875	0.949619318125
CASZ1	2.32791450664583	2.81267580147917	3.190548852875	1.79883083095833	3.04219597670833	2.6753592348125	2.32982429122917	2.45218144216667	2.03453944560417	0.834609560208333	2.95273850829167	2.55927968091667	2.22643795772917	1.176271210625	1.31321021077083	3.60303337308333	1.64006184283333	1.4817888884375	2.4368446998125	1.75166878979167	2.81944151885417	1.154248095	2.43576737947917	2.4703343194375	2.25217162704167	1.33986242029167	1.15363135654167	1.7959210361875	2.96062712814583	2.272045017625	1.51553560102083	3.644056687125	1.96834079233333	1.67932870277083	1.33325946627083	2.14274733504167	3.20116313614583	1.67074559208333	2.1436090023125	2.993140998625	0.965256638291667	1.05533935897917	2.77105051983333	1.24395364914583	2.252581593125	1.27064843572917	1.6019767346875	2.70978571689583
C1orf127	-2.9432992668125	-3.78897010854167	-1.08630742227083	-2.37726042616667	-2.81688323204167	-4.54847539977083	-4.16114514225	-4.5573267889375	-3.65918840404167	-2.42046805847917	-2.637382073625	-2.65768636108333	-4.3711181110625	-3.88919889008333	-3.58270348729167	-4.83934451779167	-3.384821524125	-1.23828413916667	-1.4258917475625	-3.0541829030625	-2.45304486452083	-4.6287125408125	-4.24284357802083	-4.31084209979167	-2.5574620168125	-4.09556164341667	-3.11972536395833	-2.41382647985417	-3.23165595464583	-1.85357027177083	-2.10959467877083	-2.83238382360417	-1.83627514854167	-3.7736181608125	-3.91191540360417	-4.01771186522917	-2.889173981125	-4.14775062810417	-3.8163786745	-3.0541829030625	-4.29455517479167	-2.8115508800625	-3.73021281629167	-2.25751832585417	-4.31497121239583	-1.053625573875	-3.4093023780625	-4.04506530616667
TARDBP	5.6277360915625	5.77806093722917	4.90360950360417	5.85195907670833	5.26639067429167	5.6963911386875	5.9336312694375	6.04822678875	6.0935391775	5.54616318466667	5.19405981114583	5.25225231170833	5.71294298845833	5.64045161358333	5.35917551475	5.14661447670833	5.35768200195833	5.18262440727083	5.45226945345833	5.42227006964583	5.0391644784375	5.080874830375	5.6343950241875	5.19187880958333	5.44681403154167	5.25735727902083	5.3900079894375	4.72483756260417	5.03740004714583	5.1455150465625	5.16477293010417	4.7941598695	4.71706072366667	4.972369553125	5.2714064175625	5.2897044505625	5.27760457608333	5.48955780660417	5.356306658	4.77801027995833	5.60693587766667	5.70052227420833	5.46559658770833	5.70599584266667	5.13616628275	5.49438878179167	4.8214683314375	4.888581660625
MASP2	2.05996551210417	2.02079945420833	0.749166591041667	1.41527182258333	0.991226740229167	2.009589642	2.081498906125	2.4195827976875	1.87603447602083	1.745951843125	1.78407550602083	1.836620917375	1.81811451375	1.38193721439583	1.47652038545833	0.226883786083333	1.58816597679167	1.1422392045	2.097267425375	1.5650735235	0.890039207	0.896071256833333	1.54951981577083	0.968875644166667	0.8970411175625	0.683011381625	1.37111088202083	0.885032836875	1.38441882339583	1.053118519	1.17960796275	0.5602586099375	0.958134423708333	0.6878804996875	0.648790840770833	0.34744585425	1.4867937129375	1.36009397745833	0.945393932916667	0.209362932458333	1.82271382735417	2.63015044764583	2.117469898375	1.43575636102083	1.61765675979167	1.33176160610417	0.380820346354167	1.40955085745833
SRM	1.16939001579167	1.702260481	2.76400805935417	1.59661927829167	1.2412012471875	1.56905148179167	0.97170933	0.728944136979167	1.09946010458333	0.742132683979167	0.540491246208333	0.5201774461875	1.55484746008333	1.63709761260417	0.388287128958333	0.635429029	0.630372655	0.0796179177291667	-1.28636624660417	-0.424328293666667	1.02497816254167	1.10937793510417	0.1493740309375	1.37362406822917	0.965256638291667	-0.201784873854167	0.4858583519375	1.37021853958333	1.35526890347917	1.15985964316667	0.409877671083333	1.82016230147917	1.53785198433333	0.9007834995625	-0.4450459383125	0.7579644549375	0.482667596875	1.31046004479167	2.0268190649375	1.69232543283333	1.0577336005625	0.884533231	1.94934199425	1.0261339525	1.04943831360417	1.13848852914583	1.41929267652083	-1.22247948566667
EXOSC10	4.55093149308333	4.50775221895833	4.58773514345833	4.73035998977083	4.2981616181875	4.69809835577083	4.90264119172917	4.62543164472917	4.8410381204375	5.082676312125	3.84948463385417	3.95616806925	4.7120806213125	4.70548469541667	4.59085915133333	3.81294308310417	4.61247009941667	4.43085675641667	4.2196816965	4.59085915133333	3.95037921704167	4.4147242958125	4.307382699875	4.06453081347917	4.1481440603125	3.87916357929167	4.00622643541667	4.21458306691667	3.689059353375	4.13335947489583	4.01400937016667	3.43667534404167	3.82871292635417	3.89173474025	3.91748028772917	3.97154028895833	4.275214225375	4.7898589730625	4.3932692083125	4.21075476404167	4.598564298625	4.51126173991667	4.302610339625	4.48717239366667	4.25402770004167	4.54521532622917	4.35805222077083	4.14241778022917
MTOR	6.18654274466667	6.495476294	6.25539092354167	5.7855787746875	5.9277865928125	6.261201813	6.18864861595833	5.5105179980625	5.697888591	5.93893065252083	5.4788994153125	5.304897461875	5.83183815435417	5.982672494	5.63907799339583	5.94540406279167	5.515007679125	4.90853467383333	5.7934804215	5.10262347397917	5.47226421245833	5.34907792672917	5.6473099285	6.2085234479375	5.93273113039583	5.33121945435417	4.8214683314375	5.564939061125	5.11314100097917	5.33233066622917	4.67207538658333	5.63529586164583	5.63185827564583	5.18692192502083	5.77364053277083	5.8677753135625	5.869788759125	6.22731214566667	5.4963808756875	5.676992830375	5.6533854320625	5.6133205214375	5.69374905620833	5.09608443327083	5.31052532566667	5.43388580225	5.753620868	5.22692380822917
MTOR.AS1	-1.37582385491667	-1.63081726822917	-1.34851899352083	-1.62478595939583	-1.72393356916667	-1.137488104125	-0.0441509555	-0.510451347708333	-0.886538990125	-1.0776739783125	-0.8790284599375	-1.659786837625	-2.11259176433333	-1.9026632395	-1.13150434225	-1.318480029375	-2.70864418689583	-1.22426177466667	-0.451889110416667	-2.25462452679167	-0.434927416625	-2.6895670455	-0.420674821395833	-1.66818802997917	-1.18821291916667	-1.58390963760417	-1.70473816214583	-1.5606125000625	-3.46073563910417	-1.7654673144375	-2.02353675439583	-1.2926585385625	-2.75939946391667	-2.352584542875	-0.7679827339375	-1.19477834720833	-0.60733240725	-2.040969356625	-1.73892808214583	-1.6299535116875	-3.11420620060417	-1.44123765483333	-1.12541085422917	-1.8592619798125	-2.18066786695833	-1.38608300535417	-1.511554742875	-1.63498379435417
ANGPTL7	0.7917091338125	0.525563692458333	0.263342173208333	0.251051028208333	0.554170138083333	0.418223922833333	1.02062108675	1.1842094221875	0.7070691245	0.892906650333333	0.216657032604167	-0.293430501145833	0.0325922505	0.517449942541667	-0.519940114104167	0.229064248416667	-0.6314273649375	-0.4133406620625	0.467940495625	-0.0734151394375	0.555277462145833	-1.35137968029167	0.243693259958333	-0.832125650791667	0.0551331706458333	-1.35530155185417	-1.52287743804167	-0.265500512	-0.360569653145833	-1.5096182105625	-1.92022976695833	0.562490522145833	0.0356125043125	-0.192809291375	-1.888263377375	-0.94451896825	0.579385384208333	0.118538361708333	-0.777988330041667	-0.148673304875	0.488955292354167	-0.554370658729167	-0.0165968577708333	-2.464436933875	-0.268431663166667	-1.3946312455	-0.507893593104167	0.392104019333333
UBIAD1	3.41057636145833	3.6488029305625	4.04467047047917	3.218838382625	3.26269257285417	3.55690301241667	3.20738935247917	3.374655110625	3.65961124333333	3.0126059044375	2.6380919113125	2.69477670179167	2.8698605694375	3.13305743364583	3.03711850166667	2.95108476310417	3.09073993922917	2.29084530258333	2.66995906820833	2.6727709711875	3.00904395225	2.690650245375	2.7726070633125	2.81999467827083	3.1594817143125	2.99963357041667	2.329015813	2.71264857941667	2.93236826429167	3.01827346508333	2.20166193835417	3.30662610310417	2.606580674125	2.45823581947917	2.73880390547917	3.12261337870833	2.7911001099375	3.36220448910417	2.8344744944375	3.23619637722917	2.98687965929167	2.74689342691667	3.41340816933333	2.6010473615	2.50123881366667	2.52880665970833	2.9345434231875	2.36630443708333
LOC101929181	1.05010330075	1.49483057029167	1.30794214395833	0.997120132041667	1.60697155197917	1.23493738091667	0.9948405991875	1.8587303034375	1.18522701210417	1.67224554597917	1.51222434854167	1.70313492216667	1.1842094221875	0.846841469979167	1.72230509202083	1.5415006136875	1.39333213752083	1.808589645625	1.9669125134375	1.63301519702083	1.82358378514583	2.07624438045833	1.538698507	1.7088518080625	1.7560798883125	0.5351656325	1.60386219033333	1.61275207685417	1.26790170329167	0.8941118375	1.84772970352083	1.23394819289583	1.5834876244375	1.68831924416667	1.30239591647917	1.00174623870833	1.2869444615	1.8582968418125	1.27878832214583	0.9780348745	1.25967354354167	1.4914317204375	1.49704769154167	0.864057102645833	1.464885914625	1.48139418377083	0.712651898583333	1.65659829447917
FBXO2	-2.48343915072917	-2.24532776285417	-2.9868147935	0.0128676445208333	-1.73138102264583	-1.56179329552083	-0.674294448895833	-3.18965703972917	-0.8647157053125	-0.528994419291667	-3.9846228138125	-0.546871518645833	-1.02246916691667	-1.04402187425	-0.0879971373333333	-1.1013362675	-1.927597998375	-0.141754656854167	-2.74473150872917	-1.10681448954167	-0.624905798666667	-1.45308723914583	-2.8603115396875	-2.90108898697917	-1.040953632125	-1.22677988722917	-1.2728904873125	-0.577944422833333	-0.526939006083333	-0.573307374104167	-1.09399955879167	-2.33340931127083	-0.412769465041667	-1.6044386215625	-1.5125901663125	-1.16529549085417	-2.65768636108333	-1.56895915320833	-1.10754159091667	-1.8982426615	-3.1870484498125	-3.17265618708333	-4.27786446847917	-0.353312240479167	-2.71642597783333	-0.173850293916667	-1.356140120375	-0.338477296333333
FBXO44	2.73467017039583	2.58031693858333	3.4513249541875	2.8873565395	2.73919887579167	2.80501873310417	2.92432177189583	1.52606906645833	2.15315753766667	2.44953959275	1.85387604602083	2.43139518495833	2.96566147039583	2.62835112572917	2.5071595928125	1.8997145309375	2.53309484770833	2.56439056877083	2.16133373541667	2.41456281339583	2.49848918025	3.14046474129167	2.0665901309375	2.7037225293125	2.33710027077083	2.87913560097917	2.12549739225	2.61130897939583	2.69519066352083	2.43841946195833	2.1111594249375	2.84233837325	3.03054584345833	2.08341038916667	2.0354418574375	2.27999526989583	2.136379541875	2.5709125821875	3.385871522875	2.87410477114583	1.66369288372917	2.2588415166875	2.6503997650625	2.7089621714375	2.07302061622917	2.20919252833333	2.22158116485417	2.04922320995833
FBXO6	2.9130423768125	2.9226185636875	4.02028719958333	3.14902143270833	3.28641023239583	3.52677518814583	3.04055536183333	2.24421652964583	2.74441583639583	2.79068355366667	3.88446243091667	4.57343007360417	3.3472693569375	3.8674699965625	3.45257549085417	4.20598666358333	3.44037709777083	3.98778193802083	3.55850808991667	3.53330832085417	3.5850900500625	3.64009481377083	3.32631508577083	3.95978980170833	3.835799475875	3.80321008245833	3.75833435941667	4.38984094114583	4.14618794029167	3.64669726439583	3.78097075320833	4.68977537075	4.22069110352083	4.89513904714583	3.58556636827083	3.96020515697917	3.93899113666667	2.9201534025625	3.96464979535417	4.61563213039583	3.6505891341875	3.851191247	3.63675414822917	2.98431697295833	3.85876097277083	3.85078257935417	4.51329659289583	3.60231378314583
MAD2L2	2.578504758125	2.54002085439583	2.68394083408333	2.96296638954167	2.29124426825	2.7014007171875	2.52694195641667	2.17591467308333	2.0916898839375	2.712204225375	3.916873933	3.74621178977083	2.74748135916667	4.2323848766875	3.46373268045833	4.38984094114583	4.01699299514583	3.56539520822917	3.37201712452083	2.83499383770833	3.78609988366667	3.95088277795833	3.6609621595	4.01123825560417	3.67299358266667	3.94121962277083	4.16452101120833	4.2981616181875	4.3641071186875	3.7326588968125	3.97767626385417	4.2323848766875	4.16966431922917	4.46884674529167	3.72093272733333	4.11646755085417	3.84606716847917	3.06109134502083	4.302610339625	3.64617034416667	3.56238254460417	3.91170957366667	3.21405938975	3.3689920534375	3.63871240004167	4.0782748876875	4.275214225375	4.27182909720833
DRAXIN	-2.3094771976875	-0.732963433166667	-0.431425884291667	-0.510451347708333	-2.6406765389375	-0.386702326270833	-1.40127580339583	-0.3557169615625	-0.301303678375	-0.0135884936875	-1.6044386215625	-0.8194410805625	-0.347088100833333	-1.24679308429167	-0.668385705541667	-0.143490068458333	0.758566418291667	-0.152369360875	-1.35876948535417	-3.88919889008333	-0.8305054325625	-1.42681638935417	-0.781698014916667	-1.70136886589583	-0.920204232333333	-0.824234733375	-1.09692223075	-1.84889449508333	0.0112733570625	-0.8849933106875	0.588994075354167	-0.6314273649375	0.0563800103333333	-2.09171332345833	-0.7345223015	0.063428039	-3.2736703635	-1.044941803125	-0.495691389041667	0.0153893497083333	-1.9017858136875	-0.5719706761875	-2.02856329639583	-1.50882298064583	-0.8417093199375	-0.580801950041667	-1.44776480758333	-0.764489121479167
AGTRAP	4.213995466125	4.1705465253125	5.91478623327083	4.40897280583333	5.19405981114583	4.59695366966667	4.1812643924375	3.69265996316667	4.0503589759375	3.834842612625	5.34185644139583	5.7256415326875	4.85456771060417	5.70599584266667	4.6953158256875	5.80551180510417	5.57092127370833	5.73036258354167	4.71259082095833	5.26860983472917	5.80488229054167	5.63310538441667	4.5783262013125	5.82004508447917	5.1211368704375	5.94937905529167	6.03709670922917	6.31230181158333	6.38241032025	5.8377666869375	6.10764287191667	6.70312610314583	6.24595326633333	6.16614559320833	5.59558498829167	5.90372189814583	4.686123534125	4.76034533783333	6.48138051095833	6.34514833979167	4.98669283014583	5.14420239675	5.41601825466667	5.675128106375	5.39590984152083	5.792887739625	6.11681081664583	6.11767359145833
C1orf167	-3.60040306025	-3.68837623675	-1.53544963679167	-4.17422013483333	-4.60352602354167	-4.7292283429375	-3.34686516295833	-1.92672095597917	-4.24284357802083	-3.10090876827083	-0.7167504715	-1.9968238400625	-4.362931104625	-2.3277016851875	-1.09787068591667	-1.96644036254167	-2.7221630298125	-4.58069605441667	-3.44206709172917	-2.10560376966667	-4.08763496914583	-2.30829109320833	-2.80570931177083	-3.71196958741667	-4.24849293858333	-3.13376574741667	-3.02016755364583	-2.7710701078125	-1.7399525540625	-1.44123765483333	-2.025092953375	-0.9314694183125	-4.143166507	-3.51703950845833	-2.52112188964583	-4.02085596977083	-2.5574620168125	-1.89259560945833	-2.06880250516667	-1.32293196802083	-2.40352274547917	-2.62843622625	-2.84269698879167	-2.039892249625	-1.57511718275	-3.86166901720833	-0.647210627208333	-3.98738839810417
LOC102724659	1.20438067625	1.07382763720833	2.0354418574375	-0.349191701604167	1.17505901058333	0.854426666125	0.813837613145833	0.0128676445208333	0.526892440479167	0.651906074333333	1.4712537273125	1.2869444615	0.611924637416667	0.396058754645833	0.311204455416667	1.19885821729167	0.650388270770833	-0.53210086	1.44407187772917	1.06607433510417	1.34992869358333	0.302147156708333	1.1842094221875	1.27770307304167	0.812646366291667	1.90481513714583	0.389048218041667	0.531013176916667	0.996012468458333	0.767323394291667	-0.300028837229167	1.5245538801875	0.492824520604167	2.23755013160417	0.416323763270833	0.637599436041667	1.6860041210625	0.4858583519375	0.768467537625	1.287622630375	0.481433039958333	-0.252877991520833	1.40632996997917	0.646994840270833	1.13068297397917	0.680235361333333	0.585596221666667	0.877563374458333
MTHFR	5.41825697535417	5.48713389529167	6.00568771808333	4.22921886460417	5.46513737129167	5.31499245195833	5.003797952	4.14743244889583	4.60548158289583	4.28946275608333	4.444432992125	4.37677787816667	4.61621478858333	5.18864876045833	4.4118810015	4.7407849554375	4.9193312545625	4.21618435072917	4.52165770545833	4.51545841964583	4.61453676616667	4.96344918464583	4.9135471363125	5.60302691289583	4.93760854079167	5.026591368375	4.19055406079167	5.04019601422917	5.16099542822917	4.93304443802083	3.98631287772917	5.8809189905625	5.3397885799375	4.609576804	5.02383088929167	5.1520137270625	5.15387267635417	4.66983729283333	5.25735727902083	5.16257182760417	4.43030078572917	4.04930489522917	5.42883304364583	4.2535310555	4.89513904714583	4.23818290627083	4.86364114347917	4.47830827325
CLCN6	3.65332132222917	3.41588963466667	3.50411018495833	2.72564424560417	3.61045386483333	3.41627371766667	3.54100145379167	3.0554527693125	2.883930978375	2.4447687083125	2.76539086910417	2.6474566931875	3.15492206952083	3.22051772383333	2.15506416760417	2.8698605694375	2.7688905806875	1.69694102002083	2.67816949508333	2.61832660875	2.49343968847917	2.59640656452083	3.52073564570833	3.4891446975	2.42137418160417	2.350103739	2.39522590125	2.53404765216667	2.82738059614583	2.87326338475	1.64644010822917	3.56635821214583	2.94021812533333	3.32832545158333	2.64819382620833	2.54835771314583	3.52447081604167	2.54117496558333	2.98431697295833	2.81038352235417	2.8488669645	2.62967258014583	3.59713704525	2.19817307639583	3.0229338329375	2.72429311708333	2.45876605420833	1.38441882339583
NPPA.AS1	-2.51359240110417	-1.47619271864583	-1.24516987885417	-0.466073471541667	-1.23648481408333	-1.5606125000625	-1.42955414816667	-2.88237730995833	-1.511554742875	-1.25363449677083	-3.83262595154167	-2.25317037222917	-1.66818802997917	-1.70229694064583	-0.908523442875	-1.20762711264583	-2.128946051125	-0.7862803355	-1.16971654520833	-2.03080041725	-2.3457696625	-4.26178627535417	-2.6895670455	-2.75026376029167	-1.1809548385	-3.93560751285417	-3.41154867633333	-1.6398078995625	-0.10805609	-2.34200180491667	-1.62478595939583	-1.97664982845833	-1.1770162645625	-3.55657429045833	-2.0002659430625	-0.796515198875	-1.4232543193125	-0.179795224083333	-1.6904216145625	-1.12362320127083	-1.42108461147917	-2.15057426383333	-1.57065756872917	-1.07534576710417	-1.35530155185417	-2.68594858860417	-1.02369312085417	-2.156529872875
NPPA	-2.24410643616667	-1.27200203358333	-1.18240968325	-2.8191841888125	-2.77694507179167	-2.68741413529167	-3.52368357989583	-3.8269104461875	-3.47556996522917	-2.72633118577083	-2.52112188964583	-3.9846228138125	-4.93754877289583	-2.03314301766667	-2.529129789625	-2.25317037222917	-3.57858718191667	-2.93665253254167	-2.4548083004375	-3.6470928673125	-2.81310919279167	-4.51838812595833	-2.48686390183333	-3.78897010854167	-4.33034168325	-1.83627514854167	-4.83934451779167	-3.6211312974375	-1.958306336875	-3.97732064754167	-2.82094080385417	-1.89259560945833	-3.87136337441667	-1.9184427745625	-1.19842154820833	-2.15515075495833	-1.20847106566667	-2.96777494629167	-4.11986968158333	-2.974246222	-4.1356056514375	-2.48208602725	-3.0064795630625	-4.45027867104167	-2.42046805847917	-3.32967884820833	-3.95145532539583	-2.20064090352083
RNU5E.1	2.90713985791667	3.10590080214583	3.18371677310417	5.17608327179167	4.21348894395833	3.450873831875	3.72192038654167	3.27169147247917	5.62422710589583	3.71485519741667	4.5703579456875	5.16155893135417	4.76135441289583	3.45827717695833	4.58431938335417	5.47782271802083	3.67391753802083	5.88017104322917	3.27464141802083	5.1728858423125	4.35943789133333	5.26421434133333	3.106377523625	4.8698050671875	4.76034533783333	6.461999262625	5.2317369878125	5.62959664108333	6.29742513783333	4.70460743316667	5.15086510183333	4.42702571952083	5.77102578977083	5.68703852391667	5.26421434133333	4.71610923260417	3.46132480460417	3.81149100572917	5.085617334625	4.62695103022917	2.93578689695833	3.48573739185417	3.58009215702083	5.97519010925	3.79239456685417	3.3630733146875	3.24652142295833	4.45441037497917
KIAA2013	4.5813906901875	5.11438763404167	5.982672494	5.20682254308333	5.21274634260417	5.30318362433333	4.516952818125	4.42302860595833	4.7115206565625	4.36365911677083	5.710718144375	5.39166594822917	5.26907823116667	5.76944327508333	5.11039769072917	5.84806441308333	5.87554717472917	5.5562637575	5.258051912625	4.64859434589583	5.65097318760417	5.66221133825	4.623460796125	5.78935510860417	5.388588384625	5.12493883602083	5.873988004125	6.14091273195833	5.684157649	5.06253807970833	5.83031037583333	6.29907096047917	6.593529499125	5.82301218460417	5.460805145375	5.41548631629167	4.37677787816667	5.737182642875	5.67175336664583	5.869788759125	5.1009268018125	5.0307900154375	5.21787505808333	5.22617808427083	5.1227928474375	5.5695845465	6.17479617341667	5.83031037583333
PLOD1	5.03187424925	4.85161634941667	5.55919972785417	4.9135471363125	5.00813809054167	5.274872483	3.96860204766667	2.8108534613125	4.1477643155	3.90084564527083	5.83457002639583	5.3286155500625	4.97897866122917	6.0872567934375	4.52257180172917	6.285790807875	5.99024452947917	4.84223415985417	5.40198922552083	4.32362814433333	5.89852762604167	5.77806093722917	5.26907823116667	6.22475464220833	5.1206962914375	5.6690655873125	6.52832631904167	6.36134419266667	5.33178416866667	5.40755427172917	5.562946446875	6.87481126597917	6.59257001970833	6.10216906433333	5.88843651222917	5.68558488360417	4.67376049895833	5.71546836654167	5.39590984152083	6.25138653166667	5.35166751183333	4.64698433916667	5.49714296836458	4.78550634904167	5.37097778433333	5.72051477233333	6.559187655375	5.89561686879167
MFN2	6.61931647291667	6.61725557347917	7.5792131484375	6.1981805318125	6.64541823925	6.81382574845833	5.59417401679167	5.64853037641667	6.21954551829167	5.7860807026875	7.55351371010417	7.01199322916667	6.36372827	7.4721748140625	6.57559261220833	8.1367116731875	6.92933192566667	6.62544732764583	7.28445060297917	5.7860807026875	6.9659315723125	6.400679143	6.81185656320833	7.0659272749375	6.69220111345833	7.3864571478125	6.735290694	7.5924226773125	6.541507543625	6.47666723472917	7.12459331133333	7.79336787410417	7.424099024125	7.55939131110417	7.70058586835417	7.73432280929167	6.89435558083333	7.375537025375	6.14799001910417	7.59736237035417	6.286687745125	6.20674564197917	7.61580693791667	6.06934579529167	6.42571221397917	7.20807457227083	7.78954422016667	7.06029433464583
MIIP	2.8340920236875	3.242588665125	4.94187072204167	3.8776953625625	3.25219490516667	2.99963357041667	3.0018405353125	1.156142267	3.04744516239583	3.08493453808333	4.888581660625	5.10877886620833	3.8701529275	5.23377066045833	3.71923323722917	5.49438878179167	5.2005709066875	4.66728167783333	4.34013977604167	4.0929911916875	4.87380746929167	5.13916607258333	4.157675829375	4.972759816875	4.04780645189583	4.934120927625	5.45888896025	5.65884271975	5.63711016183333	4.72538573775	5.30827184797917	5.98595361764583	5.94783255747917	5.53782361333333	5.1714816264375	5.25225231170833	4.5548574198125	3.88061768702083	5.5197596259375	5.23706886683333	4.15476570027083	4.15391723702083	4.7593316605625	4.8362742851875	4.4337583658125	5.1714816264375	5.5223316069375	5.873988004125
TNFRSF8	2.98359499195833	2.62746447160417	3.84045744472917	2.95273850829167	3.126815580875	2.97983880102083	2.37518486279167	2.07347049341667	2.57538610672917	2.5247106783125	3.34362726229167	3.642114545875	3.75318656327083	3.31993882395833	3.08846535804167	3.1014849765625	3.61371758039583	3.95709438541667	3.04433638597917	3.32746666010417	3.682838251875	4.0792445250625	3.62209158945833	4.36457833785417	3.26678084927083	2.472199650375	3.39990557877083	3.834842612625	3.3946207418125	3.77920270908333	3.989158150125	3.5224361719375	4.61247009941667	2.97519560185417	4.03711402697917	2.91851010441667	3.02325125058333	3.37605393927083	4.0725920040625	3.853925284875	4.10992651785417	2.54161538933333	2.85057983183333	3.42279974610417	3.544015705	3.43667534404167	3.6013792205625	2.83206018016667
TNFRSF1B	8.51133410827083	9.028253222125	9.86019206245833	8.00762554739583	8.91340594041667	8.64960520427083	8.20573862608333	7.231009390375	7.468710478875	7.25805747870833	8.065014697625	8.1876513333125	8.42665962464583	8.68898599552083	8.08102597739583	8.03287334672917	8.60090244495833	7.69886139752083	8.14422107064583	7.80117202125	8.56432493808333	8.33037587977083	8.22027367247917	9.13604275510417	8.6529638655625	8.14194101379167	7.4359320744375	8.81588536464583	8.60090244495833	8.33895407760417	7.60357680558333	8.82035340716667	9.42812303589583	8.41442120939583	8.40594184722917	8.11842958735417	8.74752053452083	8.59027900875	9.03383204504167	9.10808681575	8.4239697345	7.7322166076875	8.88528162985417	7.64846301045833	8.20860790366667	8.00762554739583	8.19254109379167	7.58703854516667
MIR4632	-1.95218636429167	-3.36710306304167	-0.82122029	-2.14251254739583	-1.71079257525	-1.64898380041667	-2.26868981835417	-1.73789355895833	-2.23217827558333	-2.20805049602083	-0.608018138958333	-1.33709186345833	-0.793606189208333	-1.82054519995833	-1.49334803366667	-1.75375862502083	-1.1013362675	-1.78738059914583	-1.44965287810417	-2.05252823541667	-0.180366531833333	-1.0363019346875	-0.5606383541875	-1.85698765254167	-2.0832975385	-1.288167425875	-0.92695205775	-2.40894137758333	-1.48014855354167	-2.84741002097917	-0.121517038291667	-1.8089487641875	-2.040969356625	-1.1340979635625	-1.08235772108333	-1.55505672658333	-0.756413977583333	-2.1964874973125	-0.3122656649375	-0.3808314990625	-3.0180944648125	-2.9894943410625	-0.9209595744375	-3.20296627527083	-1.43033022983333	-1.52495943841667	-2.2713919678125	-1.07996747172917
VPS13D	7.9068826778125	8.130774204375	7.65193808779167	7.21871733839583	7.82617519447917	7.74487980997917	8.03750809995833	7.79905214533333	7.51654664904167	7.7358935980625	7.364002817625	6.89435558083333	7.154494862375	7.37166063652083	7.03886069810417	7.50791204835417	6.87248104666667	6.30220039702083	7.58703854516667	7.24717149445833	7.21871733839583	6.54605841679167	7.78781524085417	7.40677196279167	7.20807457227083	6.99163541541667	6.095101384625	6.57243464290625	6.86999144922917	6.94550856102083	6.2620146925	7.21216950489583	6.66173131220833	6.92714651720833	7.14278777270833	7.0470067329375	7.7426916298125	7.52998849608333	7.06257062070833	7.0470067329375	7.087160033875	6.9284968130625	7.8204286829375	6.84671035575	7.10776254333333	6.53106775241667	6.60236135172917	6.61429339522917
DHRS3	3.0018405353125	3.22970008685417	2.86833201389583	3.47217851072917	2.81904552085417	3.16695266935417	2.48762962760417	2.35196784939583	2.99544204054167	3.46778359620833	1.19414536379167	2.23579421335417	2.627928394	2.3871278530625	2.707206264875	1.74206329910417	2.17100746579167	3.20266253060417	1.46377127516667	1.52995714660417	2.4108819789375	3.15690131004167	0.826500239541667	2.72927845689583	2.74787773325	1.59030366202083	2.43923769220833	2.30053538485417	3.185819271125	2.92935017047917	2.761685318	2.03602099870833	3.16316092275	0.558750074166667	3.4598761874375	3.41959861747917	0.806478945541667	2.90617970397917	2.75835820375	3.00857082366667	1.714282496125	2.14782269402083	1.7503052841875	2.18003955264583	1.48090254922917	1.9263076993125	2.97289488329167	2.5946570471875
PDPN	-0.681856996645833	-2.46208480002083	-0.512348195729167	-3.76673155175	-1.6740376884375	-1.75682890608333	-1.84268214439583	-3.68837623675	-1.20847106566667	-1.83222414079167	-2.45841662472917	-1.44611045391667	-1.71079257525	-1.7339259888125	-2.34907709791667	-1.57511718275	-2.890886966875	-2.1381377135	-0.7679827339375	-0.763750781770833	-1.40715017825	-1.9947767928125	-0.603965931458333	-1.22155164210417	-3.71196958741667	-0.8842914488125	-1.4431959065625	-2.56640710935417	-0.781004979625	-1.88923010733333	-2.83413225429167	-0.967945927104167	-1.21003640747917	-1.47007857610417	-1.921345073125	-1.521102864375	-0.0215402959791667	-1.30127335335417	-1.53069577104167	-1.3417934943125	-1.0139200093125	-0.806236263375	-0.489491234166667	-3.92820241197917	-0.1209274840625	-0.645072515708333	-0.503723219208333	-1.39161248441667
PRDM2	7.11039200079167	7.10776254333333	6.96178725289583	6.1127409924375	6.8086199595	6.97997893370833	6.878176049125	6.83042889904167	6.461999262625	6.3090602666875	6.26396333164583	6.39828733252083	6.7130555858125	5.94293663975	6.3947421983125	6.42812908460417	6.02537258327083	6.63622062295833	6.71610548233333	6.78609239522917	6.54605841679167	6.91198462016667	6.33040382722917	6.70896479502083	6.54985652522917	6.51255109854167	6.26485854991667	6.68437130802083	6.69016991645833	6.66173131220833	6.50174900677083	6.33109958810417	6.40304162535417	6.51255109854167	6.58053144977083	6.33109958810417	6.2841529353125	6.41601683960417	6.86072129754167	6.5209886195	6.01994021660417	5.69232340285417	7.00443059485417	6.51347275235417	6.54427619152083	5.74549115814583	5.9790029465625	6.23134226379167
KAZN	0.3486835645625	1.60745808941667	3.24018197085417	0.05696761875	1.21968052458333	1.10107557333333	1.07551668089583	1.10894008710417	0.676954931458333	-0.466742614729167	2.5247106783125	0.140560097104167	0.2503533879375	0.981777802854167	1.51669897841667	3.45302585408333	2.25009099154167	1.95120699239583	3.19662530166667	1.978658368125	2.44602110352083	1.59952529820833	2.19618434258333	3.21087233464583	2.53876966177083	1.4817888884375	1.02671384066667	2.28092751514583	3.56635821214583	2.577652005125	2.1608754255	4.22969175904167	0.279336527020833	2.12078673925	2.4468887481875	1.77470090079167	3.172363484125	1.96994112197917	2.83961877127083	3.7243647694375	2.87087018208333	1.19414536379167	2.53404765216667	1.269990980625	2.88140232833333	2.1861483985	0.114467523458333	2.04037823097917
TMEM51.AS1	-0.409193882083333	-0.697519702645833	-0.514162420541667	-0.8012338449375	-1.73497236433333	-0.8914359635	-1.0102105455	-0.555974750854167	-1.35951591416667	-0.307975921041667	-0.635671293520833	-1.4148763005625	-0.4066072735625	-0.784740048479167	-0.850240841041667	-1.40647050285417	-1.41748718020833	-3.08772019975	0.176379395979167	-0.718934538791667	-0.293940062416667	-1.649775381125	-0.899021581916667	-2.58470529352083	-0.7679827339375	-0.690134797270833	-3.47556996522917	-1.12768826858333	-0.1952260965	-0.886538990125	-1.034699550625	-0.816249746333333	-1.87179134045833	0.424992697208333	-0.758832141625	-3.01352671022917	-0.309725598354167	-2.64955463654167	-0.828428085541667	-2.08685391110417	-2.5227028566875	-1.01180196766667	-0.50253141375	-1.35453287166667	-1.62382127989583	-1.552028007	-3.26915857460417	-1.18992199920833
TMEM51	-1.479100184	-2.10274035070833	-1.95690154079167	-1.46265698625	-0.7080152949375	-1.53269899647917	-2.22928936327083	-0.73865350475	-0.7211716829375	-0.829771947979167	-0.956878513895833	-0.650083230125	-3.70705625729167	-0.876777187125	-1.15498008272917	-0.643620745583333	-3.14985690764583	-2.08566580970833	-0.6429289220625	-1.26356421016667	-1.98043760266667	-0.867176856458333	-0.998273253583333	-2.840627153375	-2.28795341752083	-1.55110473102083	-0.9414745528125	-1.79622134202083	-2.199274382	-2.26868981835417	-1.3152062360625	-1.20847106566667	-1.22068177664583	-1.17641155472917	-1.24852360508333	-0.624905798666667	-0.518649918979167	-0.0419733021458333	-1.3876431290625	-1.297736153375	-0.2222420043125	-1.9035979519375	-1.57258413322917	-1.58611369320833	-1.29170825033333	-1.5315757676875	-2.26021660739583	-3.54304716860417
FHAD1	1.0381096693125	1.39384310495833	1.84296350604167	0.326400953541667	0.911775957979167	0.895530182083333	1.22535071404167	-0.4633365141875	0.610715492354167	0.101766398416667	1.7931612953125	0.801076608729167	0.68901514725	0.201262838520833	0.379746237520833	0.755638483020833	0.671801704604167	-0.180366531833333	1.5834876244375	1.09827139647917	1.18109784285417	0.4107549301875	1.60150659008333	1.05639002966667	0.9862909763125	1.868688784375	0.7471760226875	0.62285041525	0.826500239541667	0.8394727148125	0.947006608354167	1.3297598523125	-0.437511914729167	1.7551083165	0.32811675075	0.609573496	2.00643441345833	0.970485407583333	0.586797534395833	1.23834470622917	1.33808995841667	0.9852039613125	1.37984387308333	0.5157535444375	1.50914095858333	1.06928417154167	0.300369658	0.953004118270833
EFHD2	7.2394027730625	7.7218401141875	8.79818924341667	6.94210363922917	8.02825343222917	7.83732015652083	7.17367659235417	6.42571221397917	6.4670501133125	6.0725465546875	7.38176469583333	7.23805997379167	7.34946614833333	7.62163116816667	6.99728971941667	7.69886139752083	7.72909001460417	7.07608323672917	7.37865247114583	6.77054125883333	7.78276897785417	7.22285008677083	7.055593934125	7.927072489625	7.55644810958333	7.93107355733333	6.91091006625	7.75474454383333	8.1616487575625	7.76713604841667	7.31351766797917	8.60991609577083	8.14194101379167	7.49918861995833	7.43273569070833	7.84492532475	7.52998849608333	7.45918748816667	8.37796086875	8.1367116731875	7.23235812547917	7.28132433366667	7.816814048125	6.7872594581875	7.37435349066667	7.21337083983333	8.07659943008333	7.623479605625
CTRC	-1.10050602025	-1.20847106566667	-1.18891483083333	-2.58666292645833	-1.11430948295833	-1.45308723914583	-1.3341240046875	-2.42046805847917	-2.73195821914583	-2.28945979939583	-0.254746083625	-1.6650813266875	-3.02807231029167	-2.41223718402083	-1.5417557011875	-0.747334251375	-2.13524945004167	-2.9529399041875	-2.04571350272917	-0.571362439541667	-2.480744875625	-2.02726615008333	-0.781004979625	-1.22521455835417	0.3181020399375	-0.3477467589375	-1.34274750004167	-0.205695541125	-1.274597316875	-1.1427592631875	-1.66609639233333	0.274624219854167	-0.0899056601041667	0.0544858818125	-0.4762648120625	-1.89359578314583	-0.902091771729167	-1.06887600054167	-0.266455459854167	-0.949041377541667	-0.849505778645833	-1.49432167941667	-2.29901337185417	-0.6395356466875	-0.0284766298958333	-1.52713503420833	0.5934489586875	-1.73497236433333
CELA2B	-3.75835757789583	-0.947580582270833	-1.34454666241667	-2.30829109320833	-3.4645219145625	-3.1079184358125	-0.8966368329375	-4.56366096629167	-1.90445881758333	-4.25505561083333	-1.37250643158333	-2.79618070585417	-2.98128361445833	-3.01352671022917	-2.20489359908333	-1.25447785035417	-2.09693642864583	-3.0834183485	-1.05848069160417	-3.02181873241667	-1.60740551016667	-3.3203706106875	-1.55417871289583	-2.97692570933333	-3.65918840404167	-1.888263377375	-2.47909497085417	-2.96532180241667	-4.13947307714583	-3.46073563910417	-2.34060584297917	-0.7409591614375	-3.384821524125	-2.1964874973125	-3.86734800779167	-1.50882298064583	-0.812518423416667	-2.58275796514583	-2.949263310875	-3.0449649735625	-1.72199018416667	-2.68594858860417	-1.17070843666667	-3.05179796860417	-1.50882298064583	-3.802625644625	-3.46741663047917	-0.816249746333333
CASP9	3.45302585408333	3.33930902627083	3.83915774616667	3.48208643233333	3.81333918225	3.44348126435417	3.21604483270833	2.96993241327083	3.03464219341667	2.994412605	4.10494723760417	3.6993298976875	3.38192203133333	3.755343308875	3.55653819170833	4.40854476110417	3.77527976785417	3.695235486125	3.66685890739583	3.03711850166667	3.9631641366875	3.87869486033333	3.495445485	4.4590662723125	4.04030823216667	4.21618435072917	3.79327719179167	4.18031273085417	4.32152943270833	3.61738748022917	4.17545024675	4.83004591627083	4.18346453427083	4.32362814433333	4.02819997014583	4.48153346464583	4.82740827133333	3.51671953825	3.69692244520833	3.94989415683333	3.61948954	4.36043619258333	3.42236757920833	3.189240745375	3.9934770311875	3.936970206125	4.71948020097917	4.35990528427083
DNAJC16	4.8410381204375	4.77269493270833	4.28425700222917	5.00864012304167	4.6976120236875	4.69668392175	4.72483756260417	4.77656938591667	5.00704883391667	4.85161634941667	4.27964175385417	4.3520584325	4.36749385479167	4.39098540458333	4.68063284695833	4.75609081347917	4.18296470508333	4.89254597727083	4.30459792472917	4.52064938129167	4.33301051772917	4.76737010279167	4.59595360197917	4.25303104039583	4.51081440402083	4.66299585247917	4.41746126160417	4.376328071125	4.27914143629167	4.66983729283333	4.62753337225	4.64133749458333	4.59947675733333	4.06264065902083	4.56029830416667	4.7375652985	4.88904799147917	4.60644943770833	4.111198642875	4.24619833672917	4.51744349908333	4.5703579456875	4.67658135308333	4.48482028014583	4.57872601420833	4.03278957654167	4.52484930729167	4.41326195239583
AGMAT	3.74532081547917	3.74315672639583	4.692239680625	2.87613124920833	3.49642677866667	3.58644997014583	3.39338095039583	3.25343723158333	3.54988512397917	3.13960062410417	3.6694290704375	3.331468988125	3.15364565497917	3.1447392813125	2.77549119114583	2.94878620347917	2.92803634827083	2.31690799560417	3.40338308854167	3.48963081975	3.69980321270833	2.90890030733333	3.70336856825	3.29688765745833	3.10028675914583	3.98386944314583	2.58922054722917	2.86114842285417	3.0272212078125	2.82912988633333	2.3439144284375	3.86150591033333	2.71857804097917	3.5677658395625	2.85095559564583	2.89856349197917	3.66685890739583	2.71427999589583	3.50935207772917	3.51295275335417	3.43281515445833	3.0835246063125	3.8184612946875	2.88547226858333	3.36348504427083	2.84939481797917	3.12516270427083	3.02957894570833
DDI2	2.99679689439583	3.0126059044375	2.80802135522917	3.18292194154167	2.79434129091667	2.95983725533333	3.09574111997917	2.94603289329167	2.97836921816667	3.32277008058333	2.74561683327083	2.96802007402083	3.05634561954167	3.12856666914583	3.19103543304167	2.96062712814583	2.63061713679167	3.6117776741875	2.47913847925	2.9738702128125	2.4362162405	3.48611621591667	2.883930978375	2.92935017047917	3.01525030347917	3.69655431620833	3.16412565597917	3.38883596902083	3.6291679105625	3.1854501841875	3.62381801014583	2.4836726444375	3.62784992925	2.4244458688125	3.429162609125	3.92728222010417	2.60713258239583	3.23227433497917	3.32713909622917	2.62284370025	2.90569170783333	2.835597955	2.61868964785417	3.42635400827083	3.0818008288125	2.82228550310417	3.47860083585417	3.41381236508333
RSC1A1	1.82512918658333	1.50417739597917	0.383349553104167	1.8008460969375	1.431889345125	1.24875478966667	2.1907727588125	2.66197777547917	2.208704367375	2.54082607316667	0.664505870416667	1.464885914625	1.51176371904167	2.29823683897917	1.70727424302083	1.09352531420833	1.53463759795833	0.856470913833333	1.761107808875	1.6737587555	1.12552086964583	1.32323788383333	1.74067678254167	1.00494942079167	1.59661927829167	0.4996552675625	1.86259185327083	0.781484048729167	-0.0127092779166667	1.21593070447917	1.280024077875	0.137720023770833	0.739920830416667	0.850711311916667	0.805821822125	1.0610989383125	1.154248095	2.18667426495833	-0.585131905208333	1.19349353108333	2.267673000125	2.1722708074375	1.39469944445833	1.40529983725	1.12552086964583	2.1649750775	1.7373281475625	1.66313882979167
PLEKHM2	4.80903525064583	5.13851961254167	6.11351365952083	4.7431457769375	5.22820334454167	5.21222284627083	4.537180916625	3.61820597972917	4.28946275608333	3.755343308875	4.98916232260417	4.887515514	5.1402817259375	5.01728904329167	4.30096129485417	5.45226945345833	5.1728858423125	4.73973894508333	4.504674187625	4.52209428708333	5.28790162735417	5.515007679125	4.8078451288125	5.71155411714583	4.95466747716667	4.98318626660417	4.6085311196875	5.50545686634375	5.593002691375	5.04419628122917	4.68164636860417	5.99422008722917	5.847383345875	4.6953158256875	4.85300962183333	5.2317369878125	5.2540633240625	4.99428854620833	5.95670868914583	5.44468585216667	4.8703496675625	4.58478968972917	5.4268651744375	4.33549991833333	4.61790237883333	4.74525615197917	4.97329992214583	4.39540742460417
SLC25A34	2.74787773325	3.05154460577083	3.84948463385417	1.74284303647917	2.56332566895833	2.55304617266667	2.3705582163125	1.7680655218125	1.69118652785417	1.752099798375	2.88296907289583	2.52217142877083	2.18573498114583	2.1722708074375	1.82271382735417	2.34973171322917	2.267673000125	2.01086941570833	2.816489646125	2.35524502535417	3.00482390560417	2.20000973997917	2.98870244914583	2.93791710516667	1.87349644939583	3.3149536273125	2.07532509614583	2.75239376520833	2.93704182083333	2.50666281991667	2.38432064204167	3.25496279422917	2.707206264875	2.70336448033333	2.25009099154167	2.07434100091667	3.27123925252083	2.174685272375	2.64819382620833	2.74944781479167	2.2172201256875	2.24111742620833	3.14426981541667	2.07809831316667	2.74991429997917	2.50386442616667	1.98117954347917	2.67816949508333
FBLIM1	4.1924546019375	4.2866675255625	5.39649005166667	2.37558013533333	3.81590403827083	3.63871240004167	3.43565967222917	2.83872870783333	2.85751868904167	2.97836921816667	3.90180512089583	3.80372071433333	3.27909150825	3.1648912631875	2.51647936975	3.42687707454167	3.165269435625	2.72391016122917	3.87472689727083	3.81294308310417	4.005154120625	2.96457157975	3.70625979452083	4.01699299514583	3.03333646454167	4.6226090528125	3.1094101343125	3.37122628866667	3.59640134010417	3.189240745375	2.66527485239583	4.4000364225	3.0527790020625	4.2917242429375	2.98181672216667	3.15364565497917	4.33198294797917	2.98314516654167	4.09539849283333	3.86794981027083	3.55907807672917	3.19762939695833	3.9206997968125	2.9205243468125	3.75697094875	3.16412565597917	2.80677560002083	2.96945331735417
FLJ37453	3.16612117452083	3.39382015685417	4.1292910226875	3.141316028875	3.2827379804375	3.406856398	2.90183710710417	3.23540945604167	3.23709448504167	2.640274293375	3.7518509700625	3.69575525454167	4.24533249775	3.3324559795	3.9763367881875	3.91264078083333	3.55907807672917	4.42006235375	3.47769974108333	3.5076190776875	3.76968376520833	4.62543164472917	3.19583167833333	4.42549070902083	3.789634452	3.86313673629167	3.8938972670625	4.07395945158333	4.24938012364583	3.8329971694375	4.24440009910417	3.85431185360417	4.27721103652083	3.67701002425	4.26994233554167	4.06602754464583	3.33853549558333	3.47557017464583	4.64859434589583	3.87569035783333	3.1171018196875	3.3119002184375	3.66685890739583	3.89297208072917	3.5350029083125	3.2677524240625	3.70475853225	3.66469288004167
SPEN	7.8712414893125	7.78433010885417	8.04962222475	6.85958950545833	7.85052129016667	7.85591652989583	7.6853528046875	7.80482457522917	7.01041394010417	6.53215438245833	7.22017098254167	7.10250363789583	7.34494841985417	6.8006389785	6.46039030308333	6.7182128593125	6.84876507991667	6.26396333164583	7.74821203316667	7.21085644189583	7.424099024125	6.216674738	7.54249208145833	7.31351766797917	6.946624527125	6.67003426841667	6.14091273195833	6.52362562758333	6.89783198327083	6.60460778702083	6.11351365952083	6.75001080952083	6.57461462839583	6.87248104666667	6.48242815964583	6.2620146925	6.98912292116667	7.19454603652083	6.8955744814375	7.33304600422917	7.2040694710625	6.75783838877083	7.81859149720833	6.88539725579167	7.18011791558333	6.79272743322917	6.2620146925	6.55170872602083
MIR5096	-1.15133032741667	-0.2966539801875	-0.725826236208333	-2.05695273495833	-0.775899727958333	-1.30472378808333	-1.08235772108333	-1.00639045952083	-1.84268214439583	-2.33186576310417	-0.386057742145833	-1.00948701052083	-1.338873341875	-0.180366531833333	-1.29681192947917	-1.98823533572917	-0.4633365141875	-1.4431959065625	-0.683591801166667	-0.7263872448125	-0.376746666125	-2.0784955116875	-0.475659564979167	-0.7263872448125	-0.356388917104167	0.380820346354167	-1.16290810702083	-1.81008063316667	-1.96189001170833	-0.833702479791667	-1.55801141391667	-0.66178599775	-2.8191841888125	-0.415992578208333	-1.4577047825	-1.1204106215625	-0.8700130759375	-1.30627458829167	-1.60094174902083	-0.6625166618125	-1.01469405989583	-1.67306181620833	-1.3650078021875	-2.25317037222917	-0.8220080594375	-0.2480433925625	-0.735281731458333	-1.10307702695833
ZBTB17	3.48573739185417	3.61868454235417	5.04078695427083	3.79625228572917	4.02740377654167	3.853925284875	3.65007191083333	3.08001572035417	3.08846535804167	3.0813205718125	4.51955546147917	4.19781321614583	4.22538055547917	4.209875628375	3.688606304875	4.75704730733333	4.7623864511875	4.155693221125	3.84441953625	3.792838187875	4.70961270327083	4.31586046010417	3.96971459233333	4.89161146225	4.12800329377083	4.10182545152083	4.20641696185417	4.5637116615	4.60299762095833	3.86794981027083	4.50715674672917	4.90159587208333	5.0114928825625	4.1249547511875	4.39240621972917	4.56799360502083	4.504674187625	4.07090448183333	4.41909173285417	4.46212064570833	4.119200360375	3.78148074622917	4.14743244889583	3.67701002425	3.689059353375	4.20746595252083	4.63641698960417	4.1259422455625
ARHGEF19	0.488955292354167	0.9856798948125	0.807901064895833	1.08268418789583	0.52212562725	1.22319754316667	0.877563374458333	0.479129644041667	0.525563692458333	1.041874275375	0.0672926436666667	0.9001885223125	0.734725717083333	1.1778846159375	1.11187939183333	1.06782766469792	0.619840263666667	1.465340341875	-1.49228679177083	0.475069393791667	0.66347893325	1.07037946054167	-0.349822717125	0.569368085520833	-0.0165968577708333	0.460554359583333	0.236688741125	0.537467671979167	1.02845246216667	0.581170028833333	-0.995838598770833	-0.2005387596875	0.921244381916667	-0.331566853791667	0.293124369833333	1.59661927829167	0.204391993645833	1.19885821729167	1.06325606535417	0.0180537334166667	0.870225927270833	0.0660114148125	0.740975047166667	0.1818367084375	0.825815124479167	0.055815177625	0.256966262354167	0.153902979729167
RSG1	-0.348435000354167	-0.487203242083333	-0.0113294249791667	0.122393008145833	-0.771522661208333	-1.408869663375	-0.804199777416667	0.186495946583333	-1.24432211022917	-0.256456703041667	-1.22068177664583	-1.25447785035417	-0.727834426395833	0.476254697770833	-0.0662680745208333	-0.275862823229167	0.578011275875	0.772808895041667	-0.674294448895833	-0.874721551645833	-1.44038974008333	0.241172611020833	-1.294104389375	-0.2480433925625	-0.3578814763125	-0.5793697669375	0.4263627824375	0.7142684615625	-0.336468232520833	-0.294566504854167	-0.580801950041667	-0.0308364139583333	1.16534207972917	0.465599891208333	-0.589706029208333	0.3480254699375	-0.624905798666667	0.914738740041667	0.279336527020833	0.208850398333333	-1.1340979635625	-0.699563142083333	-0.455417693375	-0.7337236800625	-1.75194753577083	0.140560097104167	0.805821822125	-0.617989469020833
FBXO42	5.1425685255625	4.96496164258333	5.375314931625	4.7970743565625	5.24657582575	5.21860660389583	5.06869635172917	4.99559898783333	4.98563974416667	4.844345073625	5.1373415725625	4.87493250029167	4.9245607323125	5.07537956641667	4.66143862733333	5.123888086375	4.79369470841667	4.45857421904167	5.23110167102083	4.597431572125	5.08392148189583	4.36700241583333	5.13499225072917	5.19826737529167	4.8657175185625	5.01789361220833	4.51126173991667	4.72778710983333	4.7497518684375	4.50715674672917	4.6333414225	5.41718028464583	4.68063284695833	4.94837217254167	4.98101247985417	5.065682736125	4.97567224020833	4.73084013722917	4.4959513704375	5.03622999213542	5.01913559925	4.966677319625	5.081442569375	4.5381957820625	4.90853467383333	4.90628073102083	5.07689427991667	5.2714064175625
SZRD1	5.53525825689583	5.98194163116667	6.14155443547917	5.09061235154167	5.93670400416667	5.987519428125	5.305889070625	4.76988137216667	5.15086510183333	4.4147242958125	5.51152519979167	5.22153831491667	5.274872483	5.60693587766667	5.28013970139583	5.83588094620833	4.91503444535417	4.66088612364583	5.27760457608333	4.49007883022917	5.48129219354167	5.09886290272917	5.13320832572917	5.8172370995625	5.65216520502083	5.79972652941667	4.768537521875	5.28256200739583	5.3952283571875	5.33280140025	4.595444590625	6.0872567934375	5.59100290041667	5.135696875875	5.73849254583333	5.9420796459375	5.81663464941667	5.34033036754167	5.36353784641667	5.755624251375	5.356306658	5.01081754466667	5.501537973125	4.8055733805625	5.18495179510417	5.085617334625	6.03167313110417	4.65610920927083
SPATA21	0.498394501145833	0.790036587416667	1.25849205354167	-1.34274750004167	0.583369284166667	0.489532148291667	0.396609494833333	-0.885733606166667	-1.37165868504167	-0.5567131395625	-0.111740595125	-0.1860773453125	0.2621781599375	-0.368167683520833	-1.52495943841667	0.3664173284375	-0.6571308055	-1.18173196535417	-0.672371751875	-0.500537194104167	-0.100737207770833	-2.6997120255	-0.517389068791667	0.384010869375	-0.169746930916667	1.10416987725	-1.10754159091667	-0.0971050376666667	0.311204455416667	-0.621235503145833	-2.64634274870833	1.45348944735417	-0.9611349189375	0.328787256291667	-0.432787143833333	-0.0402419389791667	0.516301027229167	-0.511635471166667	0.208850398333333	-0.116286053833333	-0.15168802825	-1.4098334858125	-0.481316373166667	-0.836016694333333	-0.227746970458333	-1.26512474341667	-0.438775058645833	-0.673684463916667
NECAP2	5.43156884577083	5.53352663804167	5.53285098172917	5.442807739	5.52365628925	5.5656284524375	5.5695845465	5.26639067429167	5.61877323804167	5.62314034754167	5.515007679125	5.49084918864583	5.60828702645833	6.00785961391667	5.49149436535417	5.68624458333333	5.56036603416667	5.488933115	5.0898970223125	5.15252949797917	5.282048973625	5.63529586164583	5.217278110625	5.7250763185	5.9728329045	5.7716834100625	5.82081922866667	5.70808465258333	5.5690172186875	5.602442885375	5.45945150454167	5.81426378560417	5.94293663975	5.30537403179167	5.873988004125	6.0790437416875	5.35050743120833	5.60129980785417	6.058651263	5.625622611625	5.737182642875	5.47713348947917	5.45405012833333	5.5766228305	5.47955124872917	5.42168867670833	5.82004508447917	5.22748151072917
CROCCP3	4.77134116358333	4.89375746758333	5.28135581775	3.57298181625	4.47604350870833	4.17545024675	4.53148931754167	4.51281308670833	3.71581231227083	4.09950272895833	4.12800329377083	4.19293218720833	3.95167622883333	3.66469288004167	3.64669726439583	3.71867059945833	4.03662633633333	3.99235727370833	4.39272014702083	4.3224823529375	4.25594219785417	4.0929911916875	4.35890413539583	4.086554	3.74584966064583	4.34375102833333	3.655552984375	4.14858273497917	3.77825145125	3.72681938289583	3.352567203375	4.535363437625	4.4938020745625	4.20093347427083	3.94730138075	3.73528275854167	4.13672608489583	3.91264078083333	4.5211328365	4.20746595252083	3.89485744441667	3.78011178610417	4.1958804435625	4.06748017002083	4.44630904141667	3.50230108220833	3.44698499514583	4.00972565314583
FAM231B	-1.01543839341667	-0.616411813729167	-0.223345893041667	-3.26915857460417	0.094154128875	0.182860748979167	-0.493574952833333	-1.32811061316667	-2.18664488152083	0.0227063860416667	0.217325347229167	-1.48014855354167	-0.626340395333333	-0.562682859666667	-2.59319997516667	-1.068193032125	-1.46533566025	-1.35876948535417	-0.490094407541667	-1.137488104125	0.542051963791667	-2.809771744875	-0.82122029	0.510759757166667	-0.677724802395833	-0.930706850625	-1.49149773483333	-0.911943926125	-1.044941803125	-0.511053546416667	-1.05059900591667	-1.64456456416667	-3.75423666877083	-0.289218787291667	-0.3578814763125	-1.70773981585417	-0.6571308055	-1.37654799683333	-0.829032587604167	-0.284052090708333	-1.0385071360625	-1.70229694064583	-0.791300243020833	-1.28194440220833	-0.0177650402291667	-1.36297904327083	-0.8877719059375	-0.658508807
NBPF1	3.27123925252083	2.9345434231875	3.34857472691667	3.1299990973125	4.35990528427083	2.943687901375	3.3364990706875	3.37562715941667	3.01439658104167	3.2786237405625	3.81674943829167	3.63385345672917	2.97761558391667	3.39191753808333	3.41546197345833	3.13351357172917	3.78440735675	2.7684561670625	3.68770154779167	3.63157017170833	3.65156301033333	2.50336113108333	3.58296193245833	3.6491883778125	3.24606368610417	3.28917152602083	2.69654946275	3.312302311625	2.89254442097917	3.26592407125	3.61614637916667	2.74483171510417	2.63098537777083	3.60188386664583	3.63205627697917	3.44422815945833	3.39191753808333	3.275092555625	2.11413520479167	3.46279306895833	3.72533166770833	3.80476372552083	3.81432918522917	3.87151272316667	3.9220941516875	3.928334292	3.35508257716667	3.55727515091667
CROCCP2	2.26815937185417	2.54568547154167	3.78996034827083	2.44156882341667	3.18833005614583	2.77357055329167	3.01861056270833	3.39725782245833	2.55595242547917	2.48808926554167	2.12078673925	1.57232912916667	1.87603447602083	2.7649095904375	1.8091069765625	2.29963526464583	3.2809649125	2.2186600529375	2.7016907899375	0.943568182520833	2.04077396729167	1.0272296710625	2.36578500702083	1.3492648649375	2.19436920185417	1.6410839633125	1.87822745660417	1.99156457679167	1.51783580289583	2.55472031375	1.45797059085417	2.12651377629167	1.90481513714583	1.35625851675	1.70313492216667	1.962053371375	2.546987994125	1.97538178297917	1.36927303120833	1.775211404625	2.30598354154167	2.36492426264583	2.39835495222917	2.25768415458333	2.52829491483333	2.9577787784375	2.80709567697917	2.77681933897917
MST1P2	-1.3204697958125	-0.339872971479167	0.117318547791667	-0.9062351194375	0.0267093919166667	-0.232482046041667	-0.239149657645833	-1.41926077147917	-0.0565606091458333	-1.39880504145833	-1.947467083875	-1.30716282304167	-0.712875539041667	0.3638252346875	-0.317694697791667	-0.176653952458333	-0.633375002666667	-0.3269299923125	-2.4106729380625	-1.0385071360625	-1.1833832508125	-1.46633205135417	-1.60931340997917	-0.368167683520833	-0.761912314520833	-0.561959489791667	-0.536498624520833	-1.0569964094375	-1.17873353308333	-0.689496320729167	-1.8592619798125	-0.084270191875	0.506396686604167	-0.9062351194375	-0.521282806104167	-0.413938646354167	-1.32145854341667	-0.0976964815833333	-0.1356314065	-0.87603452175	-1.48119422410417	-1.97101871404167	-1.26512474341667	-0.145973877395833	0.0147355480625	-1.0768215700625	-0.0695551399583333	-1.36687309166667
MST1L	0.0909710874166667	-1.37900725472917	-3.275866727375	0.612997489270833	-0.197924144583333	-0.0701906286041667	0.006174659625	0.0319501698333333	-0.223345893041667	-0.732193292875	-1.66609639233333	-1.4098334858125	-0.574546038104167	-2.3094771976875	0.405545407	-3.08772019975	-0.338477296333333	0.382244018833333	-0.555974750854167	-2.78497944277083	-0.824865039645833	-0.00498037935416667	-1.0079378151875	-1.11968106485417	-1.240088891125	-2.0091856585625	-1.57258413322917	-2.141222537375	-0.621235503145833	-1.85823188522917	-1.20593466383333	-1.4232543193125	-1.84889449508333	-1.83627514854167	-1.299279226	-1.14358327229167	-1.46353823141667	0.2562812485625	-2.889173981125	-1.053625573875	-0.5358141685625	0.151387512645833	-0.328133281625	-1.113547889	-1.17380837991667	-1.11598031635417	-0.128845850270833	-0.306622317833333
CROCC	2.2644087318125	3.0071336906875	3.8848811336875	2.37320813895833	2.92803634827083	2.955552301875	2.55047653558333	1.0131809320625	2.56752135845833	2.20000973997917	1.27825089414583	2.46234157904167	2.61419845908333	2.512778902375	2.124620024	1.49343057327083	2.76801875608333	1.99063828722917	1.7669186688125	1.51509025395833	2.22043648170833	1.96006658133333	2.39337883291667	2.55472031375	2.24421652964583	1.4041434926875	1.7486741929375	2.52784098579167	2.70576648041667	1.8671825521875	1.6651713179375	3.10590080214583	2.40228201852083	1.85244011102083	1.40150805825	1.8314165555625	2.000120139625	2.12596211439583	3.21795867016667	2.36454470597917	1.97827156597917	1.55206650802083	2.85022075772917	2.71142598485417	0.9632397525	1.92042347022917	2.07956647389583	1.1778846159375
ATP13A2	2.95315913166667	3.65505904185417	4.32205291858333	2.279679157125	2.98917534808333	3.35893907345833	2.83872870783333	1.55330894466667	1.94321634322917	1.98210843027083	2.7649095904375	2.71099205727083	3.02325125058333	2.8173513383125	1.745351646	3.17109799895833	2.91066214533333	2.6313228290625	1.6113676136875	2.27024396729167	2.93538584264583	3.03111040885417	2.31396508939583	3.18833005614583	2.78383523964583	1.77718593425	2.46936124177083	3.54622252464583	3.44968855970833	3.36632170764583	2.144181429125	4.287111165	3.22477755210417	3.07253711197917	1.75565409672917	2.28136023091667	2.7916241764375	2.68453658908333	4.14013789170833	3.54485994954167	2.54388893272917	1.88701196360417	3.42190587904167	2.4195827976875	3.37332864391667	2.31396508939583	2.4227501373125	1.64163977620833
SDHB	4.7941598695	4.44494731395833	4.51234605827083	4.945097388	4.64086231495833	4.7871585693125	4.71059391952083	4.7911259175625	5.09934878095833	5.30930440352083	5.27538486833333	5.33233066622917	5.3894428694375	5.3213010648125	5.50610832491667	5.33060381427083	5.5549729969375	5.6533854320625	5.42098236822917	5.44031250985417	5.05860435210417	5.36785300608333	5.054796875125	5.24253548270833	5.49379941247917	5.6473099285	5.85195907670833	5.61944890214583	5.34033036754167	5.48776733110417	6.0070700994375	4.9995506849375	5.18692192502083	5.27713297797917	5.515007679125	5.70808465258333	4.98840014345833	5.26318972985417	5.21156838204167	5.32715592789583	5.24599556408333	5.4949617224375	5.1234134326875	5.787346999375	5.39408359410417	5.5794992775625	6.12166156558333	6.24684915929167
PADI2	6.68800151489583	7.8522534586875	8.99184642989583	6.78504238779167	8.93096471727083	8.0692198740625	7.09401595454167	6.30220039702083	5.868371692625	4.4468318985	8.03750809995833	8.065014697625	7.17135606222917	8.08356545604167	7.82974452360417	8.7775438036875	7.9721528394375	6.42491940545833	7.96021454935417	7.23662785577083	8.218291434875	7.6853528046875	6.35192827041667	7.67886809739583	7.09969145083333	8.7845167293125	7.41496169716667	8.27812192133333	8.24874555358333	7.1179343795	6.42657796114583	8.75161689645833	8.45582691941667	8.21393255325	8.63888784291667	8.29230667639583	7.85987778752083	7.80835605729167	8.6178045265	8.76881990010417	7.81000090445833	7.4359320744375	8.21393255325	6.75205217570833	8.52917326627083	7.40211297995833	7.64476882147917	8.1795664801875
PADI4	5.228710385875	5.63829132014583	6.44378454985417	5.69433824389583	6.98912292116667	5.92490770433333	5.625622611625	5.016900886875	4.912534645375	3.99235727370833	7.68047288954167	7.70763057972917	5.781391500625	8.198486243375	5.87105116047917	8.57543012625	6.53013702047917	5.58906419783333	6.913344457625	7.0470067329375	7.02834144164583	7.2856487178125	7.04574871052083	7.912495258	7.09277619733333	7.924757197375	7.1179343795	7.81000090445833	8.52917326627083	7.11893529795833	6.3772377590625	8.44235261	7.05676048554167	7.974339659875	7.1894152473125	8.03287334672917	8.86974552939583	6.39098343970833	7.7322166076875	7.3584487035625	6.90331268145833	6.67724604333333	7.96255093516667	6.32181179547917	7.24832910102083	6.30829822229167	7.9370829399375	7.03782673433333
PADI6	-1.20847106566667	-2.42565172585417	-2.74628286554167	-3.7216417339375	-4.1274561988125	-3.24975367647917	-1.424907670875	-1.76657252225	-0.6920722205	-3.11685929864583	-2.119864827125	-1.7442895508125	-1.0354898878125	-4.02085596977083	-0.940791885145833	-1.8547360048125	-3.98006697891667	-1.23648481408333	-2.9868147935	-0.952320398083333	-4.05769244195833	-0.763750781770833	-2.285369654125	-1.83319356	-0.201248270333333	-2.75026376029167	-2.02237839058333	-0.8149373859375	-2.038597054	-2.04571350272917	-1.46533566025	-3.38772913858333	-2.5700879455	-2.10274035070833	-1.9257237683125	-2.25317037222917	-0.930706850625	-1.71606831197917	-1.50882298064583	-2.3344822171875	-0.591283397083333	-1.79622134202083	-1.02246916691667	-0.720391735645833	-3.00022553383333	-2.11259176433333	-1.91078341579167	-3.35674170583333
RCC2	5.6133205214375	5.7509774614375	6.02537258327083	5.2510865066875	5.600758001	5.923400220375	5.5492687138125	5.01635745725	5.50731739727083	5.40755427172917	4.67535575689583	4.8078451288125	5.13213359191667	5.52818201822917	4.89572630945833	4.7799623815	5.31389799183333	4.5592219069375	4.66197638727083	3.99618080775	4.90159587208333	4.57495559675	5.2104864846875	5.596411611	5.32650688464583	4.43030078572917	4.71991762325	5.21787505808333	4.601045165625	5.00312696654167	4.42549070902083	5.180276320375	5.2897044505625	5.0955145165625	5.08621891822917	5.29716043322917	4.62642799791667	5.5255273374375	4.9245607323125	5.4462472821875	5.46938796608333	4.89113197052083	5.414259509	4.77134116358333	4.86041981595833	5.427615195	5.03740004714583	4.0787967645
ARHGEF10L	3.39990557877083	3.47557017464583	4.89572630945833	4.0694868995625	3.04839737689583	3.07968698454167	3.54009775320833	3.41340816933333	3.55907807672917	2.99013582664583	3.35425768345833	3.88113002402083	4.39240621972917	4.278135646375	3.22830215577083	3.6765446698125	4.2935423340625	4.85202617641667	3.05989258689583	3.42635400827083	3.49056027254167	5.0607901430625	3.95616806925	4.69275819460417	4.19343280966667	2.16133373541667	4.04532140477083	4.503618874	4.00044109927083	4.55528087960417	3.84488956229167	3.77773259620833	5.4003702164375	3.92966787997917	4.83198108252083	3.46778359620833	2.85295649266667	4.43629264079167	5.1378532395625	3.91264078083333	4.12161388989583	3.38883596902083	3.735698625125	4.04629215072917	3.2429756618125	3.9579950528125	1.76411423027083	1.81754500009375
KLHDC7A	-2.78497944277083	-2.85811033139583	-3.35674170583333	-1.37523226322917	-0.741827773916667	-1.927597998375	-2.88467344822917	-2.41382647985417	-2.82991946354167	-4.48725409216667	-4.40535774083333	-4.5573267889375	-0.961997791270833	-3.04977561958333	-3.39111760064583	-4.30444564064583	-1.33586877810417	-2.322056292875	-4.34025950325	-4.7292283429375	-4.80681197785417	-4.53047897	-4.05052105577083	-4.28525906935417	-2.17748390985417	-4.05769244195833	-4.53334362864583	-4.5915573185	-4.609334282625	-4.264740019125	-2.0091856585625	-2.29650039979167	-3.02356217641667	-3.91191540360417	-3.44206709172917	-3.47556996522917	-4.609334282625	-2.3925119619375	-4.6287125408125	-4.62379561710417	-4.35968014264583	-1.8547360048125	-4.447535641375	-4.48725409216667	-4.28812234464583	-3.2946229624375	-4.58069605441667	-1.75287467
ALDH4A1	0.5073912104375	0.326400953541667	1.06663505510417	1.53987713558333	1.00949373889583	0.6640027015625	0.675262845645833	0.359651545645833	-0.084270191875	0.302147156708333	2.17591467308333	1.32036287166667	1.02243894114583	2.47913847925	0.730160767791667	2.67030563222917	1.62063697772917	2.0661420636875	0.477432613958333	0.935334306291667	0.931400566270833	1.47275127264583	1.31046004479167	2.12362361416667	0.8500027936875	1.63964480083333	2.2220061109375	2.90397966329167	2.1805423556875	2.226842777375	1.864003372375	2.34758214877083	2.76539086910417	2.22511326789583	2.37651793260417	2.41456281339583	2.2818009848125	1.06203520977083	2.47830364958333	1.279358723375	1.7780954251875	1.683656582375	1.2659289173125	1.49704769154167	0.488955292354167	1.98064228883333	2.1455753965625	1.149615384875
IFFO2	4.57092244958333	4.98101247985417	4.705120090375	4.69028808720833	4.4286327836875	5.24440353872917	4.828986223	3.91264078083333	4.78550634904167	4.44494731395833	3.549096256125	3.56424322622917	4.15349440120833	4.5149225386875	4.5017337101875	3.43470941789583	4.35990528427083	3.11542330883333	3.6406695100625	2.6024654468125	3.798746467375	3.27544120335417	3.619889738875	4.13672608489583	4.46163313164583	2.88704417825	2.96296638954167	3.9044192863125	3.0328297830625	3.25596892014583	2.49713588002083	4.0314536464375	3.95883746214583	3.35608856360417	3.65867667491667	4.06131769597917	3.90725650747917	4.49213373166667	3.59999679485417	3.80476372552083	3.83713445754167	3.76335942129167	4.26722184460417	3.76279123489583	3.26592407125	3.83864543152083	3.47504321029167	2.88658636822917
UBR4	8.7275555965625	8.98546546297917	8.79337681760417	8.07659943008333	8.8505219280625	8.89006009679167	8.7728214848125	7.8712414893125	8.02521710379167	7.81311415916667	8.43264253420833	7.8865995380625	8.07659943008333	8.37494124935417	7.912495258	8.64960520427083	7.95346358252083	7.09969145083333	8.24874555358333	7.8880497389375	8.13938589479167	7.67886809739583	8.4832461146875	8.90474082179167	8.16443519747917	7.78596262895833	6.97482344664583	8.12587420133333	8.08102597739583	7.52998849608333	6.86297160602083	8.74004514772917	8.15908921797917	7.8755801166875	7.94263581314583	8.2310426546875	8.67616989122917	8.4392222885	7.8798638308125	8.32799544704167	8.1616487575625	7.68047288954167	8.7275555965625	7.40850080545833	8.14422107064583	7.6201656049375	7.85987778752083	7.23805997379167
EMC1	4.83773781170833	5.217278110625	5.23286509429167	4.07733113866667	4.69846429691667	4.7970743565625	4.76494235202083	4.58824875027083	4.34188857547917	4.36903676270833	3.48396087764583	3.6013792205625	3.97421369672917	4.22921886460417	3.7303427606875	4.04170978054167	3.88623230020833	3.45302585408333	4.5688671885625	3.82816404772917	4.24773927539583	3.65598518179167	4.19011436279167	4.16635170347917	3.87202341891667	3.9258562946875	3.18065706910417	3.65918304247917	4.06453081347917	3.95935727747917	2.98314516654167	4.62045458595833	4.02914001752083	3.6013792205625	3.51100234675	3.9228045925	4.1249547511875	4.22877888970833	4.12542918558333	4.22877888970833	4.17835591272917	3.70840713495833	4.47291006358333	3.52948168225	3.79668964635417	3.85790304475	3.3786992346875	3.05938741885417
MRTO4	2.88867905797917	3.15325142685417	3.3318843606875	2.6340980178125	2.83033529297917	2.78199104739583	2.65427588925	2.228152119875	3.2163938129375	3.242588665125	2.15233833325	2.26576422602083	2.74139588004167	3.31008857697917	3.130530752125	2.29693230189583	2.73727626525	2.65081059254167	2.32608973854167	2.12651377629167	2.338067498	2.76594201997917	2.48082904497917	2.85257672339583	2.90713985791667	3.12646728120833	2.28996025108333	2.70661540966667	2.54653603535417	2.4244458688125	2.18752612139583	2.7620587274375	2.27024396729167	2.1654810665625	2.39286517239583	3.3149536273125	2.15801357210417	2.67636660154167	3.1493824090625	2.36536595297917	2.51543877952083	2.8473854574375	2.82999465489583	2.56389250414583	2.56241003575	2.7009393361875	3.189240745375	2.42674410816667
LOC100506730	2.30995181922917	2.26171709164583	3.172830796125	0.741620062916667	1.57494317954167	1.64585532997917	1.49013100727083	1.42301018029167	1.4298068885625	1.03863309347917	1.67325424910417	1.79738576683333	1.2560142810625	1.60436778479167	0.717136086041667	1.73204701897917	1.65659829447917	0.639747388229167	2.12749903145833	2.10501710104167	2.02125591852083	1.1212951924375	1.88025234870833	1.72355173720833	1.0033368308125	2.7379769555	1.65301793327083	1.35424031875	1.19782124729167	1.711555139625	1.24395364914583	2.050662471	1.37021853958333	2.18667426495833	1.12838983975	1.82512918658333	2.8468970251875	0.615977957416667	1.8486589165	1.88560520379167	1.08917237825	1.65464988479167	2.08032688520833	1.1154192975625	1.39013755777083	1.808589645625	1.36927303120833	0.782720636
AKR7A2	3.669864924125	3.45658564258333	4.33151289291667	4.03278957654167	3.56424322622917	3.43989585358333	3.46642060791667	2.8565417920625	3.44468518239583	3.23059952525	3.11147362016667	3.57122301083333	3.44348126435417	3.52794065841667	3.7407833651875	3.59543889191667	3.74183132652083	4.31546624260417	3.38385696689583	3.33680290254167	3.41546197345833	4.3585267663125	3.241296452	3.91748028772917	3.9258562946875	3.902168982875	3.5172227055	4.4358819084375	3.9044192863125	3.87202341891667	4.71259082095833	3.9983949543125	4.8017092880625	4.11646755085417	4.4792150979375	4.25702516185417	3.37917941820833	4.044164659	4.28250499095833	3.7574322960625	3.61645186672917	3.2455841675	3.307439133	4.2196816965	3.360688602625	3.52447081604167	3.93142907191667	3.45574350564583
PQLC2	3.16261397958333	3.58738307552083	4.49057651852083	2.00682163895833	3.21303925239583	3.1980565065625	3.00527283208333	2.42629601908333	2.09908089133333	1.9164937684375	3.36125088172917	2.68303839879167	2.60842458810417	2.77967734466667	1.93393908945833	3.287830777	3.05711557572917	2.671155284	3.2598634195625	2.7911001099375	3.33596531797917	1.8100722053125	3.03191588670833	3.33323604483333	2.6029403591875	3.67299358266667	2.2879706246875	2.81323175095833	3.37503879683333	2.40616958779167	2.08639811970833	4.3585267663125	2.90183710710417	3.552081182375	2.62418277822917	2.41554670708333	3.5769632953125	2.42773513760417	3.36125088172917	3.61738748022917	2.508492249625	2.63679523747917	3.53670180972917	2.272045017625	3.3119002184375	2.80954420654167	2.10228141520833	2.89214134354167
CAPZB	6.45663507835417	6.73863520866667	7.26342679929167	5.49714296836458	6.92714651720833	6.60146209252083	6.06872130714583	5.75995163979167	5.8963868084375	5.19714307254167	6.69940176104167	6.1696397893125	5.98671493922917	6.20585581947917	6.00884164383333	6.90331268145833	5.58274660877083	5.32761740241667	6.35665772422917	5.787346999375	6.33940075133333	5.79078366847917	6.013548459875	6.76009469745833	6.54707530727083	7.201566642875	5.70745815933333	6.04435381414583	6.64442136222917	6.32181179547917	5.79901237552083	7.19234021489583	5.66267365889583	6.0709797865	6.62332448720833	7.31351766797917	6.97729485345833	5.93058505652083	6.76096578010417	6.86648763645833	6.36881460204167	6.13048823547917	6.59645559064583	5.7934804215	6.508116029875	5.963105672125	7.103810237625	6.28746964277083
MINOS1	3.91843819635417	4.0487525286875	4.12351750564583	3.66685890739583	3.58347109620833	3.60662396652083	3.74738986402083	3.979504517375	4.0318048675	3.6324100054375	3.42964914089583	3.56238254460417	3.69351777314583	3.608893162	3.49056027254167	3.12646728120833	3.44348126435417	3.21221465904167	3.52794065841667	3.56056794635417	3.59640134010417	3.75229597116667	3.7704475805	3.60097389295833	3.6505891341875	4.07395945158333	4.02028719958333	3.3379742343125	3.2598634195625	3.52447081604167	3.57573429639583	3.85348651872917	3.59176956775	3.19583167833333	3.17832700872917	3.2850695296875	3.735698625125	3.70336856825	4.05726649745833	3.49100774504167	3.93859893110417	3.73305149547917	3.6802866075	3.82911257877083	3.59713704525	3.70535741972917	3.66154910552083	3.70721615770833
RPS14P3	0.473630316270833	1.15808555610417	0.2129738436875	0.5073912104375	0.382244018833333	0.6090328024375	0.9193542764375	1.4037133123125	0.578011275875	1.17152133845833	-2.14364782710417	-0.3808314990625	0.0493616461875	-0.459489482791667	-0.2075097891875	0.62812628225	-0.391910587270833	-0.253458104645833	0.67751946825	-0.1934190389375	-0.422168130375	-0.8186049965625	0.640829831875	-0.213093233125	0.4208708011875	-0.562682859666667	-1.88568054191667	-0.1356314065	-0.479938914145833	-0.336468232520833	-0.528994419291667	0.4440588085	-0.8877719059375	-0.785537030895833	-1.40127580339583	-2.01933169433333	0.423215257854167	0.403013126916667	-0.436729100916667	-0.389535839958333	0.730717838104167	-0.364109949770833	-0.703913750375	0.708871819458333	-1.21979451404167	0.346155735354167	-1.3706806075	0.168579773270833
HTR6	-1.48119422410417	0.194235061	0.1439868334375	-1.44860405883333	-1.45135941239583	-0.736004599	-0.341099803520833	-1.356140120375	-1.0363019346875	-0.757151226666667	-4.09080050422917	-3.4464150440625	-1.4681465653125	-1.34630855914583	-1.8693305830625	-1.55417871289583	-3.30246480447917	-4.38913499820833	-4.05376914522917	-3.62499089704167	-1.4232543193125	-1.90679274910417	-1.0608496215625	-1.35212807504167	-2.21166741033333	-3.606955193875	-2.48208602725	-1.9017858136875	-3.79914138710417	-1.3291400000625	-4.12400091910417	0.188225475541667	-4.71610678025	-2.2731407466875	-3.42304876664583	-2.02353675439583	-1.29681192947917	-2.325493571	-1.41926077147917	-1.37819250439583	-2.122474189125	-4.21633550558333	-0.998273253583333	-2.81688323204167	-2.03080041725	-1.95690154079167	-1.49334803366667	-1.70773981585417
TMCO4	2.90669138122917	3.18465060641667	3.5345810299375	2.67158423672917	2.65692105654167	3.06929881445833	2.98917534808333	2.58121993214583	2.82402168227083	2.88006922658333	1.2887638765	2.4200742930625	2.98067468464583	2.8599299611875	2.77681933897917	2.30012144541667	2.6928583460625	2.40409564591667	2.0179314916875	1.86527329491667	2.3705582163125	2.409636628375	2.04164689810417	2.51598881595833	2.74689342691667	2.26576422602083	2.19480639958333	2.659873205625	2.0705908150625	1.91793508954167	1.7963666353125	2.73919887579167	2.49001710735417	2.5079964310625	2.53260553379167	2.89214134354167	2.01888356939583	3.0740939988125	3.01612008035417	2.70049520372917	2.73727626525	2.15315753766667	2.86254139647917	2.76091866675	1.7576292731875	2.05624650797917	2.03453944560417	1.38244664347917
OTUD3	3.85713021395833	3.96518608770833	3.78799026404167	3.73388675910417	3.56238254460417	3.785692554125	4.12110789285417	4.1259422455625	3.90819650158333	3.89536991829167	3.30662610310417	3.02852186283333	3.15690131004167	3.47724006077083	3.010405557375	2.80993925679167	3.43226924960417	2.66869331445833	3.23805562475	3.31397894422917	3.31350873858333	2.275873502625	3.95208603035417	2.888233779125	3.04016188260417	3.27909150825	2.46733103147917	2.82402168227083	3.072986591875	2.6117761664375	2.61917393004167	3.31308108416667	2.80634736933333	3.26495641022917	2.81438789285417	2.8400557851875	3.65463190729167	3.0871958490625	2.9201534025625	2.93743618264583	3.62602153822917	3.43178422708333	3.5850900500625	3.312637574875	3.17512726375	3.367481766125	2.81038352235417	3.06812248522917
UBXN10	0.221430395104167	0.7837737289375	-0.0315680662291667	1.00125841922917	0.7837737289375	0.142276307	1.2406471459375	0.5822343986875	1.186355072375	1.93870136920833	-1.5606125000625	-2.219732962875	-0.504412138854167	1.24818725445833	2.69705641297917	-2.14656818879167	0.727603607833333	-0.598059291	0.934724723895833	-1.79992637302083	-0.580072936666667	-0.3525357290625	-0.743182487520833	1.26542257554167	0.3559306158125	-0.289879487333333	-1.649775381125	-2.074910545625	-0.235987291145833	-0.0923624595416667	1.05010330075	-0.590493509020833	-1.69153854152083	-0.541265514520833	1.79365116464583	0.905578190375	-1.21335566058333	0.500268270979167	-0.373225254729167	0.0528313490416667	2.0100897276875	-0.205124053729167	1.11187939183333	-0.0308364139583333	-0.805372684895833	0.335731805604167	0.537467671979167	0.063983206875
LINC01141	0.8394727148125	-0.416728412770833	1.0156814599375	0.0528313490416667	0.3499658229375	0.369727956020833	0.491276323395833	0.216221215875	-0.523289328166667	0.4576391415625	0.954514376354167	1.069815761	0.370219973354167	0.217325347229167	-0.230013645208333	-0.520723513083333	-0.141175382770833	-0.789113097333333	1.29713105177083	0.734725717083333	0.626545848270833	-0.62913492075	0.496561657729167	0.0319501698333333	0.520763645916667	0.8604585700625	-0.254043897333333	-0.126290453895833	-0.5247253265	-0.208258922583333	-0.1753790104375	0.450223122729167	-0.435538940166667	0.865059331104167	-0.0215402959791667	-0.422857095083333	1.26169640935417	-1.5096182105625	0.0924092618333333	0.188225475541667	0.573258321291667	0.225132338229167	0.681367615020833	-0.674887880416667	0.538649232291667	0.943568182520833	0.084669409625	-0.0273483376041667
CAMK2N1	-1.13823708585417	-0.674887880416667	-2.75939946391667	-1.78059255314583	-1.02318372022917	-1.10843850533333	-1.16806946916667	-1.122785319125	-1.01317123354167	-1.4285494424375	-2.43097492422917	-3.1805537046875	-1.41650383685417	-1.19138132147917	-2.29790917895833	-2.51767637164583	-2.20893312497917	-1.6740376884375	-2.156529872875	-2.03314301766667	-1.37741123522917	-3.05660603410417	-1.9077102771875	-2.65162825435417	-2.91593859954167	-3.2224534795625	-2.57573965239583	-2.4373420048125	-4.3179913905	-3.18965703972917	-0.820180422916667	-2.52112188964583	-4.32724178616667	-2.5257643143125	-3.05179796860417	-3.06616070602083	-0.983096725208333	-3.30779638520833	-4.31497121239583	-3.6385019951875	-2.64634274870833	-1.52287743804167	-1.5735786516875	-4.23650628360417	-2.37726042616667	-4.04506530616667	-3.05660603410417	-2.1910141148125
MUL1	3.55850808991667	3.49492413925	3.88344105597917	3.88854234447917	3.928334292	3.88398831	3.40468005335417	3.00267640204167	3.30555426777083	3.32512829677083	4.4118810015	3.70113114710417	3.8990006611875	3.92626149964583	4.05111133854167	4.55031542329167	4.04368307695833	3.71216062404167	3.89621731735417	3.70794443291667	4.0787967645	4.058212423375	3.22922574654167	4.51449083072917	3.9766913824375	3.80281794333333	3.83358261995833	4.38175482010417	4.3145249265625	4.02028719958333	3.8530421070625	4.59800696927083	4.92850976439583	3.96412799108333	4.2597046421875	4.32293538670833	4.230235468875	4.0017760714375	4.49269481160417	4.34013977604167	4.03336421370833	4.0305905555	3.7229566380625	3.57420971220833	4.04030823216667	3.83915774616667	4.63736507379167	3.2922951698125
CDA	3.69736115135417	4.4179403936875	5.38430848377083	3.84441953625	5.7448357056875	4.53435947479167	3.4185140170625	3.4231970456875	3.16976819875	2.24732361258333	5.427615195	5.35108381252083	3.864078412125	4.6085311196875	3.36032951714583	5.65821281052083	4.47122680483333	4.16583992175	5.08042197660417	4.83198108252083	6.0943439310625	4.93760854079167	4.4024522836875	5.94293663975	4.74221614164583	5.5562637575	5.2837114675625	5.40435568770833	6.21879816604167	5.02844579595833	4.63736507379167	6.43614343704167	5.1490191191875	5.6283362878125	4.37773996697917	4.52004307079167	5.92842808508333	4.84159164266667	5.4819755815625	5.65097318760417	5.21274634260417	4.440962636	5.78211347516667	4.00927192714583	5.4177640495625	4.78494132070833	5.47834566839583	4.89311144358333
PINK1	3.0354499280625	3.07869711797917	3.594523247	3.30955303541667	3.6013792205625	3.43331275766667	2.9167216405625	1.82214426577083	3.04433638597917	2.61092687845833	5.45768845945833	4.52484930729167	3.85209917879167	4.07682786760417	3.82439811675	4.8055733805625	4.83393505764583	4.83576406391667	4.11965717216667	4.09888033433333	5.06195601427083	4.637914246125	3.78148074622917	5.4125723461875	4.27964175385417	4.30697579460417	4.8269141875	5.05969325170833	4.83773781170833	4.4896437090625	5.24833609916667	4.90853467383333	5.47108168995833	4.83289518479167	5.1177230799375	5.11642600675	3.89621731735417	3.67247425827083	4.39908618308333	4.372020065625	4.09009647491667	4.6168067420625	3.93939218097917	3.68638981445833	4.34750090735417	4.56481729675	5.36785300608333	5.29267951452083
PINK1.AS	2.91105514245833	2.7929501275625	3.56382143083333	2.45823581947917	3.05664552627083	2.88296907289583	2.6452383456875	2.58031693858333	2.56106302964583	1.86021248170833	3.5546875025625	2.993140998625	2.39522590125	2.52694195641667	2.49748740510417	2.95427432427083	2.66827983533333	2.589641037	3.206142293875	2.9076184564375	3.10028675914583	2.329015813	2.73505961954167	3.39541160970833	2.57982813685417	2.67409452379167	2.8670913931875	2.9226185636875	2.9847547595	2.59008438741667	2.640274293375	3.5677658395625	2.77188046391667	3.594523247	2.70661540966667	2.897160569875	2.94689976502083	2.66069853808333	2.59318755977083	3.00399159654167	2.59640656452083	2.559769605125	3.06849285814583	2.70488693666667	2.80677560002083	2.32550848370833	2.642512564875	2.95910250941667
DDOST	5.61197956610417	5.427615195	5.50091290852083	5.5020698786875	5.39649005166667	5.91126962902083	5.62314034754167	4.85251264958333	5.49014048333333	5.79972652941667	5.42028815060417	5.23494133502083	5.546698763875	6.4418828494375	6.16709075010417	5.68558488360417	6.01413459508333	5.2837114675625	5.0850489594375	5.1490191191875	5.36306438522917	5.75242485589583	5.5162822761875	6.02434548220833	6.07560486935417	5.65216520502083	5.55228050527083	6.03230050495833	5.05160512047917	5.43449155945833	5.211029223	5.74628857447917	6.176570122	5.8922967819375	6.045248496125	6.32694506583333	5.24934138254167	5.97445080929167	5.7221279815	5.76582870927083	6.0347637353125	5.64045161358333	5.26689428158333	5.65216520502083	5.54005105241667	5.88557446570833	6.5672466519375	5.08731232002083
SH2D5	-4.53631409202083	-1.90062692939583	-0.981536766375	-4.27415140608333	-1.23203955964583	-2.26021660739583	-2.21716358522917	-3.96905746983333	-2.44502772377083	-3.30779638520833	-1.21078135041667	-4.69865438820833	-3.1947570095	-3.9433841124375	-2.845224741125	-2.0932244815625	-2.974246222	-3.17265618708333	-3.52746941147917	-2.51767637164583	-1.53544963679167	-3.36145828195833	-3.2916272926875	-2.0364011326875	-4.61898550725	-3.19214626039583	-3.02562459791667	-2.82506912454167	-1.294104389375	-4.3799566721875	-4.48725409216667	-2.09903578722917	-1.42415343566667	-4.063102749125	-4.71610678025	-4.71610678025	-4.81712287020833	-2.151911647375	-1.57781876908333	-1.87451145602083	-4.4595380874375	-4.52767516002083	-3.12226882408333	-4.69865438820833	-3.52368357989583	-3.03642905410417	-2.2101032528125	-2.899287499125
HP1BP3	7.28977419070833	7.38928464466667	7.1232182915625	7.26638921975	7.23235812547917	7.23662785577083	7.36860671202083	7.16865591333333	7.63689954872917	7.48132120925	6.57731213295833	6.58416054697917	7.28132433366667	6.9659315723125	7.03782673433333	6.36372827	6.68699283995833	7.2999453776875	6.80178234225	6.90216702541667	6.62449309872917	7.242863542625	6.91743954279167	6.8767833444375	6.70038274579167	7.06842810354167	6.723300196125	6.93182654039583	6.82296420822917	7.28977419070833	6.91198462016667	6.23498800041667	6.86169363029167	6.54342416210417	7.01766695625	6.935061955875	6.82746993927083	6.86411514947917	7.242863542625	6.60777954452083	6.5479748465	6.55820015670833	6.80494021389583	7.25805747870833	6.5247422705	6.816655820625	7.00690903460417	6.75001080952083
EIF4G3	6.51827965802083	5.9768112059375	6.13751867889583	6.11351365952083	6.14608772210417	6.11434426475	6.44465740333333	6.26566923335417	5.88913344175	5.868371692625	7.0444525345	6.64986986754167	6.2841529353125	6.24080273075	5.8295969090625	6.7287317508125	5.8809189905625	6.47291876416667	6.70221141977083	6.96810840404167	6.45373238839583	6.419551561	6.7221867804375	6.35192827041667	6.0070700994375	6.7221867804375	6.42401596802083	6.36881460204167	6.807390353125	6.31779728341667	6.48358292183333	6.36134419266667	6.19258736445833	6.7287317508125	6.17750258304167	6.36216284635417	7.21085644189583	6.00198534241667	6.59951855916667	6.0790437416875	6.10915476908333	6.26653429039583	6.59257001970833	6.298276611625	6.76570089295833	6.18250812566667	6.49713738258333	6.79380481579167
ECE1	7.5255384735625	7.623479605625	8.35997758027083	7.1390210686875	8.04646835983333	7.7322166076875	7.1881575031875	6.87368148147917	6.62732851827083	6.01038894766667	8.4714384954375	8.24109179766667	7.376942828125	8.27812192133333	7.5035762296875	8.6178045265	7.64846301045833	7.2496927565625	7.96707147504167	7.53449441804167	8.75161689645833	7.39930095391667	7.60890002108333	8.69566095172917	8.12587420133333	7.96255093516667	7.15194404295833	8.3808731303125	8.56110931029167	8.019369722625	7.397366888	8.76449426379167	8.121032727875	8.3808731303125	7.90251730345833	7.71072162952083	8.65972162202083	7.42696556972917	8.07659943008333	8.50437173202083	7.94920613460417	7.8352777109375	8.83484770072917	6.92103692897917	8.04962222475	8.1233446633125	7.8865995380625	7.62163116816667
LOC100506801	3.1564306403125	2.48133388941667	3.32070971222917	2.10751111014583	3.33853549558333	2.9574327765625	2.55472031375	2.52603939064583	2.07532509614583	1.55947807214583	3.6145561691875	3.46598511760417	3.280487562	2.42582870997917	3.16976819875	3.69980321270833	2.98870244914583	3.79922471445833	3.43989585358333	3.1426413125	4.310263863125	2.29228380614583	2.20396281419792	4.34865618635417	2.46070201333333	3.1997764665625	3.09672402760417	3.67391753802083	3.65996980364583	3.03147845491667	3.4483753354375	3.67890682722917	3.70427618416667	3.7919284256875	3.29916130160417	2.43806115497917	4.1292910226875	1.9446322580625	2.71171621625	3.4687957004375	2.73693503314583	2.244595001875	3.37368696458333	2.31163189997917	2.75835820375	2.657484688	1.30794214395833	2.67074443985417
NBPF3	2.19767141620833	2.95427432427083	2.52985456485417	2.79379189814583	1.94807579333333	2.82402168227083	2.96852398327083	3.001358846375	3.263188896875	3.6818430005625	1.24296513352083	2.8930135515	2.8916547503125	2.60787042897917	2.41868675770833	3.19717622633333	2.81399223204167	2.74651449004167	2.81904552085417	2.96419014466667	2.03797837308333	2.6117761664375	2.5247106783125	2.32276695504167	3.44261627179167	2.0412909651875	2.52829491483333	2.39144515589583	1.42666650477083	1.8861750491875	1.4779024129375	2.09494416772917	1.92283564022917	2.37608359375	2.06212870041667	2.80802135522917	3.50681627260417	3.23805562475	1.52027013222917	2.12791799622917	2.8959089156875	3.24652142295833	2.56389250414583	2.564980622	2.60621688204167	2.99266246295833	3.00309425041667	2.79723746652083
ALPL	6.38738029854167	6.8217867020625	7.4285198643125	6.34514833979167	8.3902383615	5.786709357	6.62989438454167	6.35931259510417	5.62176593702083	4.66299585247917	9.15079856425	8.62155571416667	6.61931647291667	7.8755801166875	7.40211297995833	9.92030894064583	8.10809816166667	7.9068826778125	8.3717731381875	8.69935591454167	9.00754549895833	7.82434274560417	7.924757197375	9.50309535225	8.45582691941667	9.028253222125	7.912495258	9.10808681575	10.0732081328958	8.86974552939583	8.56432493808333	10.3927415535417	8.57830221420833	9.50309535225	8.86030903302083	9.42002007170833	7.90846673872917	7.32837675585417	9.19176866339583	9.50309535225	8.272754848875	8.40347016177083	9.31102612883333	7.70420548560417	8.79818924341667	7.7218401141875	9.46469443347917	8.48863307729167
RAP1GAP	-0.559999643520833	0.257586047583333	1.93772719539583	0.153265330104167	1.95182675108333	-0.215870233125	-0.317694697791667	-0.127521197604167	-2.00142239252083	-0.921801548083333	2.19480639958333	1.5255127504375	-0.420059465375	-0.369475836979167	1.3162464381875	3.02498876110417	1.155264613	0.0389723733333333	1.97142703214583	2.11355969747917	2.26527081208333	0.864057102645833	1.177334452625	1.4716952625	0.887594456458333	2.54885404895833	0.224155004458333	1.76910688783333	1.79103101983333	0.407931512979167	1.5255127504375	3.331076899	1.41527182258333	2.45774841175	1.4867937129375	2.17691730066667	2.2738389514375	-0.213093233125	1.22878413410417	2.87087018208333	-0.222787877666667	0.5292044485625	1.68733374047917	0.724970542	1.57091162379167	0.744218497583333	1.43236786385417	1.74810414564583
USP48	6.08094179252083	5.86243507429167	5.26789704202083	6.1782935386875	5.88017104322917	5.9591891170625	6.10561041854167	6.43775341597917	6.15192446779167	5.86185120333333	5.65544286752083	5.79901237552083	5.97367115239583	6.06401261229167	5.717356333625	5.33337221995833	5.72975967514583	5.82376120954167	6.05168001633333	6.0763710879375	5.88017104322917	5.923400220375	6.17479617341667	5.44031250985417	5.65097318760417	5.681528634125	5.82599339077083	5.67574763064583	5.65395712558333	5.50341666927083	5.77444573145833	5.43156884577083	5.45226945345833	5.911866948875	5.54311354308333	5.51687785429167	5.52818201822917	5.76507721464583	5.73479657445833	5.48713389529167	5.88334384976042	5.960147972125	5.82081922866667	5.92043061639583	5.741315725875	5.8178612721875	5.54480369775	5.63763649733333
HSPG2	0.0227063860416667	1.32500275895833	0.8374835139375	-0.3338025224375	-0.115080887104167	-0.0461458798541667	-0.575972496458333	-0.310306583729167	-0.973824289291667	-1.66919088029167	-2.8272464839375	-1.1646792580625	-0.400680273645833	-0.511053546416667	-0.797288248833333	-1.79622134202083	-2.16053325210417	-2.0151020739375	-1.75682890608333	-3.6211312974375	-0.0739512913958333	-1.33182632139583	-1.68106337539583	-2.10032232095833	-0.656387936604167	-0.183709598854167	-2.83238382360417	-1.40445730872917	0.118538361708333	-1.2890361869375	-3.32543478245833	-0.448135897729167	-0.294566504854167	-0.9284096319375	-2.23045251570833	-0.8877719059375	-0.59214968525	-0.242899483770833	-0.701077142083333	0.362038716958333	-1.59659602908333	-2.90108898697917	-0.289879487333333	-0.7263872448125	-1.72199018416667	-0.917574323229167	-0.353888286708333	-1.19842154820833
LOC101928043	-0.599895445270833	-1.9116979495625	-1.68438601647917	-1.53974571777083	-2.375471447375	-3.7169386273125	-1.78168038497917	-3.61384101145833	-1.659786837625	-1.40208627741667	-1.229120272	-2.38076026545833	-2.42565172585417	-1.76951644497917	-0.7706998355	-3.51703950845833	-1.73497236433333	0.364485755125	-1.14971582358333	-1.9547464069375	-2.88237730995833	-0.114446517041667	-1.19925910264583	-1.23301352585417	-4.20429221060417	-1.67306181620833	-0.090625374125	-0.554370658729167	-1.74971663539583	-1.6436308738125	-0.912659063	-0.845794335333333	-0.181136792625	-2.14364782710417	-0.6121453611875	-2.199274382	-2.67687009316667	-0.633375002666667	-1.99380132535417	-1.39059306254167	-1.59470099910417	-1.30548336183333	-2.41721291660417	-0.983096725208333	-1.69802954720833	-1.73138102264583	-0.3184115768125	-0.917574323229167
LINC00339	1.9532989408125	1.82214426577083	1.75659965335417	2.02869266454167	1.82652285460417	1.7780954251875	2.03367449660417	2.18229745210417	2.45676520952083	2.35060496364583	2.21590064145833	2.23072006452083	2.659873205625	2.75999837945833	2.43841946195833	2.089924333625	2.3835876749375	2.9738702128125	1.66688459916667	1.78057496027083	1.7876999158125	1.61812053297917	2.57299036327083	1.879321839625	1.86021248170833	3.09574111997917	2.231928338625	2.484233908125	1.77426352939583	2.4118068305625	2.99722333885417	2.11355969747917	2.236741059875	1.54951981577083	2.46987312664583	1.65161540610417	1.7078266510625	2.08439180595833	1.28056822947917	2.23626109397917	2.58251358616667	2.755782498375	1.538698507	2.3529296470625	2.064785943	2.44432356772917	2.95273850829167	2.89805880172917
CDC42	8.41442120939583	8.33895407760417	7.81311415916667	8.74752053452083	8.42952861814583	8.1795664801875	8.31025349404167	8.73579959410417	9.14697003845833	8.75161689645833	8.1058224561875	8.19538507320833	8.50205410477083	8.91340594041667	8.5432651549375	8.37796086875	8.54663636708333	8.79818924341667	8.26255431979167	8.29230667639583	8.014554891	8.49188085952083	8.54663636708333	7.82434274560417	8.356977010125	8.99664385066667	8.92192755552083	8.27038218427083	8.17686074891667	8.55705471322917	9.12853722929167	8.26476128479167	7.8925117829375	8.0893832301875	8.3537907661875	8.8075481199375	8.29230667639583	8.47609946379167	8.11300117260417	8.48863307729167	8.74004514772917	8.88528162985417	8.22548478779167	8.69566095172917	8.44235261	8.71274222595833	8.75961718708333	9.12853722929167
WNT4	2.77105051983333	3.009897901875	3.37917941820833	2.01597521045833	3.22604155633333	2.68252911885417	2.54934818733333	2.02529574652083	1.86481112320833	1.8189870955625	3.42451575866667	3.14578997666667	2.04332044129167	1.61812053297917	1.88460175570833	3.38625769120833	2.75999837945833	2.25541652822917	2.7089621714375	2.67409452379167	2.87701260089583	2.523062049	2.94922818097917	3.37332864391667	2.7089621714375	3.03630701722917	1.75423102264583	3.11608611110417	3.0871958490625	2.7364446164375	1.8816105103125	4.1958804435625	2.9201534025625	3.9258562946875	3.17688129025	2.79779496391667	3.0043832995625	2.09121759979167	2.5430053940625	3.27218929535417	2.21355452125	2.48861835827083	2.98564411260417	1.49297247904167	3.03376183158333	1.7702597069375	2.616120779125	2.371035225875
ZBTB40	5.6473099285	6.0872567934375	5.7940297011875	5.31052532566667	5.39705825610417	6.050883917625	5.95753277310417	5.5203707894375	5.68267244041667	5.8128370819375	4.60700986202083	4.59695366966667	5.38552465952083	5.60569501345833	5.27825744758333	4.97497865316667	4.9245607323125	4.25451453927083	4.83004591627083	4.56799360502083	4.80903525064583	4.209875628375	5.4819755815625	5.09388577175	5.17080040258333	4.82494505204167	3.89982902041667	4.47074754754167	4.45336127664583	4.71259082095833	3.59371018772917	4.7407849554375	4.62847447858333	4.72320041895833	4.83837357977083	4.67535575689583	5.14661447670833	5.73662266716667	5.3213010648125	4.89161146225	5.33664965479167	4.87576310945833	5.22322491797917	4.95299072827083	5.00754205566667	4.6936290659375	4.97897866122917	3.910832289375
C1QA	-0.142271518770833	-0.634829734916667	0.626545848270833	1.26020417575	-0.761206566708333	0.549113716520833	0.955462764166667	-0.697519702645833	0.379746237520833	1.029681703	-0.6285163889375	2.89546575164583	0.422822114104167	0.255534847645833	2.2172201256875	3.0081686368125	2.22111164558333	3.362698605	0.0221076215833333	2.05162586041667	-0.317031660854167	1.63861446395833	0.555277462145833	0.646994840270833	2.8779611405	2.287474818625	3.57658437225	4.01887269222917	1.64585532997917	2.00243449491667	3.39191753808333	1.94849882152083	1.691765455125	4.41746126160417	3.49011115695833	2.8736344051875	-1.032522434	0.903581555895833	1.7298654285625	3.75979395927083	3.4730807724375	0.9856798948125	-0.0913288614166667	1.820680369625	1.19522300058333	2.94689976502083	1.841443575125	1.21710191966667
C1QC	-2.88056711739583	-2.58275796514583	-1.43320344783333	-3.634800712625	-2.62061389358333	-3.33162418995833	-4.3948500695	-1.04402187425	-1.63884610379167	-2.82991946354167	-2.3687078605	-1.2890361869375	-2.77488151289583	-1.933492264125	-1.289777113875	1.06391718208333	-1.9904658595	-0.975413044479167	-1.82542596889583	-0.914260049166667	-3.51279774445833	-4.48725409216667	-3.7169386273125	-2.17636781947917	0.263342173208333	-1.703595176	-0.460043267708333	-0.5828571811875	-0.0153597901458333	-0.144806770479167	0.162719104625	-0.1181245660625	-3.078873342	1.4995389420625	0.0983908963541667	0.271349853104167	-2.149316683	-2.93264678697917	-1.8970236570625	1.08199841391667	-1.29170825033333	-1.9345753955	-1.67219838427083	-1.56547555252083	-1.23648481408333	-0.113024333958333	-0.489491234166667	-1.793695424
C1QB	-1.49432167941667	-2.375471447375	-1.56895915320833	-0.143490068458333	-1.35212807504167	-0.0068392286875	-0.646553151145833	-1.41277298316667	-1.9246011606875	-1.22988155410417	-0.00808654997916667	2.30736821797917	-0.261702711458333	0.291810464104167	1.20170799677083	2.31477473108333	1.1317272675625	1.17453337716667	-0.5793697669375	1.14376155245833	-2.60475838529167	-1.3841392203125	-1.16885616258333	-0.566963762395833	1.13223719785417	0.9647791578125	2.889083597875	3.10276097735417	2.00643441345833	0.505743535770833	2.29305808033333	1.84388771285417	-0.166088292208333	4.3869445988125	2.000120139625	1.031422783875	-1.27354080445833	-1.52713503420833	0.772808895041667	3.63490205179167	2.16454614277083	0.0563800103333333	-0.6314273649375	0.2835024005625	1.19577237491667	2.6503997650625	1.52027013222917	0.592009793041667
EPHB2	-0.815552991458333	-0.7578861405	0.115686637791667	0.000654347354166667	-0.407841103895833	-1.113547889	0.326400953541667	-0.190709960604167	-0.252428809	-1.42000030333333	0.1936649125625	1.24600950016667	-0.929834554791667	1.1051921550625	0.783297061666667	-0.0810160583958333	0.3480254699375	1.4737537095625	-0.00625738114583333	-0.0982303582083333	0.365838570625	0.616453758541667	0.494013330395833	1.19239350027083	1.00125841922917	0.0081064928125	0.6878804996875	0.463805015020833	1.046322951625	0.769034179729167	1.08917237825	0.7496719935625	0.651325066104167	0.97170933	0.772808895041667	0.6607578128125	-0.730810122270833	0.5503592695	-0.261702711458333	0.859197004625	1.13776758277083	-1.95022734472917	0.942306443270833	-0.171009406041667	0.0250474645	1.650962174	-0.8278728365625	-0.610180029020833
KDM1A	4.70766806839583	4.7593316605625	4.051559513125	5.1580729481875	4.35632491314583	4.71991762325	4.9573564183125	4.945097388	5.41548631629167	5.6105950013125	4.1259422455625	4.50669162239583	4.936406399125	4.887515514	5.21513333079167	3.92164522408333	4.588680100125	4.9199978770625	4.3821542363125	4.71662759102083	4.22581625572917	5.35351041945833	4.71896612	4.43920199489583	4.6433979090625	4.18439656416667	4.692239680625	4.86881957695833	4.3962143781875	4.89946950995833	4.92390823139583	3.86873198933333	4.76889660760417	4.00811970479167	4.6060276090625	4.51656103864583	3.92728222010417	4.87144726779167	5.03849573858333	4.4607111995	4.70395297804167	4.62164904704167	4.39861069972917	5.04205163114583	4.42006235375	4.73246549614583	4.83999070695833	4.60299762095833
LUZP1	4.76935666097917	4.59443628366667	4.1690676026875	4.1958804435625	4.34476489310417	4.69963673960417	4.901960015125	4.55582935225	4.8595888991875	4.63282693233333	4.15715132675	3.95514651722917	4.69809835577083	4.429548233875	4.7703468595	3.8980333699375	4.01123825560417	3.90030956754167	4.4539306394375	4.0885574174375	4.16583992175	3.07506573927083	4.95020173458333	4.07220138841667	4.07536086033333	4.0296515345625	3.93899113666667	3.56465401264583	3.58876399483333	4.08363049870833	3.0809585421875	3.1299990973125	3.6333879430625	3.93142907191667	4.182456580125	4.54029665572917	4.59034233227083	4.42702571952083	4.1924546019375	4.66621431464583	4.32008952804167	3.98867550789583	4.66766982414583	4.0237082713125	4.21557925052083	4.019299912	4.5239581306875	3.03506727383333
HTR1D	-0.743923151791667	-0.824865039645833	0.0261736786041667	-1.15590668954167	-0.599895445270833	-0.74670015825	-0.946630257041667	-2.16600481297917	-1.25505862829167	-1.10307702695833	-0.518066609645833	-0.456541475729167	-0.585131905208333	-1.45500100397917	-0.234063529541667	-0.337068281	-0.748721435166667	-0.48870021775	-0.243626004541667	-0.3815405396875	-1.042443866625	-1.951213146375	-0.688718115625	-0.322379571833333	-1.50688425479167	0.065364847	-1.35530155185417	-0.6109435388125	-0.480567785854167	-1.49792971166667	-0.9710556186875	-0.4469278175625	-0.351975168979167	0.202614973	-1.091839054375	-1.166075300125	0.254214053458333	-0.748721435166667	-0.270879600208333	-0.1256795406875	-1.20453009114583	-1.30011543427083	-0.4066072735625	-1.3204697958125	-0.337791873791667	-1.13661869277083	-2.18281993795833	-0.272153992166667
LINC01355	2.69113580041667	2.96296638954167	2.49848918025	3.7903722575625	2.72086264016667	2.52076763522917	2.91978602666667	4.4118810015	3.88303963622917	3.5702662985625	3.43667534404167	4.0237082713125	3.88212436714583	3.08803373827083	4.17990498127083	3.97810585716667	3.42098070060417	4.5867483665625	3.03582669897917	4.55621545629167	3.5026784123125	4.74679132777083	2.92432177189583	3.29973480983333	3.22691829702083	3.074650174125	4.5007371600625	4.43971808095833	4.4563578909375	4.57649197677083	5.06195601427083	2.9978229628125	4.6085311196875	3.989158150125	4.312690582375	4.1045071533125	2.20823325689583	3.48311648547917	4.5632212121875	3.39902881110417	2.60787042897917	3.33716820022917	2.87087018208333	4.450471237625	2.45315137458333	2.85057983183333	4.08266991364583	4.405163249875
HNRNPR	6.18474936177083	6.03311707408333	4.91614245808333	6.29523676866667	5.37097778433333	6.19339769783333	6.508116029875	6.53215438245833	6.6752045895625	6.709968871	4.9995506849375	5.28909233935417	6.12821368414583	5.87256660175	5.83457002639583	4.63928318227083	5.7277083581875	5.24060298329167	5.375314931625	5.42168867670833	5.06934829910417	5.17608327179167	5.90527242254167	4.72538573775	5.63585970695833	5.04259757508333	5.37966668027083	4.81259077195833	4.440962636	4.84929454929167	4.91614245808333	4.355672769125	4.58630303377083	4.75073037035417	4.581833344625	4.54631676570833	5.18628121058333	5.89116377270833	4.7785304888125	4.56687424729167	5.98487889439583	6.16709075010417	5.2695552305	5.847383345875	5.08451846795833	5.671063222125	5.06253807970833	4.7407849554375
ZNF436	3.42635400827083	3.121967499375	2.46683966570833	3.07130202935417	3.05318641104167	3.05196128672917	3.4043027348125	3.50411018495833	3.70664424635417	3.84441953625	3.70991373770833	2.92203833247917	2.96017394708333	3.41418423914583	3.450873831875	3.78715250302083	3.2914948728125	3.06956904302083	3.50846885675	3.02623901420833	2.95647165429167	2.84842370047917	3.26627050989583	3.03111040885417	3.5847176310625	3.15182561802083	3.34117172972917	2.6920131491875	2.48183990254167	2.82301221435417	3.083119228625	2.41317332995833	2.66027737316667	3.1648912631875	3.54622252464583	3.32746666010417	3.07743608060417	3.10545695954167	2.4368446998125	3.20076062783333	3.443814741875	3.59543889191667	3.18110435714583	2.820496359125	3.44348126435417	3.33716820022917	3.40949636791667	3.38803255489583
ZNF436.AS1	-1.0385071360625	-1.793695424	-1.1105425344375	-1.14884984389583	-1.12976732708333	-2.27700569258333	-1.36217151477083	-0.470753669291667	-0.673080822375	-0.275152868145833	-0.680339510833333	-0.8849933106875	-0.729407436166667	-1.9533639531875	0.539324989916667	-1.81008063316667	-0.7337236800625	-1.30284094441667	-1.1105425344375	-2.737727356	-3.84156803652083	0.117318547791667	-1.56619918077083	-0.959260457583333	-0.6429289220625	-1.93129266827083	-1.55607621833333	-0.659249695125	-1.9904658595	-1.15928763985417	-0.39867411325	-0.9156640958125	0.006174659625	-1.37250643158333	-1.43595323189583	-0.6228513814375	-1.82054519995833	-1.29681192947917	-1.19842154820833	-2.3094771976875	-0.7543183525625	-0.138870364958333	-1.42681638935417	-0.219198937583333	-1.97522219764583	-1.90679274910417	-0.22576067075	-1.62884795275
TCEA3	1.5255127504375	1.57834592602083	1.60150659008333	2.02435848333333	0.936373561291667	1.64784299620833	1.640549950875	1.687790068875	2.07956647389583	2.816489646125	-0.192809291375	-0.214422297854167	1.73445732566667	0.9459029841875	1.7251314628125	-0.2165542346875	0.6998031153125	1.050781281	0.736380896229167	1.2513917193125	0.751239628	3.0253951808125	-0.209601191	0.246128747875	2.89123755929167	0.363248513875	-0.0879971373333333	2.2530730850625	0.948490319895833	1.3884615235625	0.425823454791667	0.258178951104167	2.40539964070833	-1.79501717389583	2.14782269402083	1.62661278775	-1.389625591875	2.08701579664583	2.25459743995833	1.14493706047917	0.832909380229167	0.871230642270833	0.251051028208333	2.58498649195833	0.614165065729167	-0.567709020291667	2.30598354154167	1.1078720169375
ASAP3	-0.995838598770833	-1.36975863470833	-0.574546038104167	-0.7142463705	-1.20762711264583	-1.18579080858333	-1.08712338116667	-1.24593744752083	-0.388898044041667	-0.178417669895833	-0.233311522604167	-1.32145854341667	-1.7370355525625	0.153265330104167	-1.3291400000625	-0.755111588416667	-0.883500161145833	-0.952320398083333	-0.182398237083333	-0.7409591614375	-0.8805719153125	-1.16290810702083	-0.9062351194375	-2.2101032528125	0.0136603884791667	-1.75064480985417	-1.18579080858333	-0.974473285708333	-2.9412372724375	-1.53349153135417	-1.60342245522917	-1.24355206497917	-1.22155164210417	-0.1848360639375	-0.3815405396875	-1.79258056164583	-2.82094080385417	-0.1611219709375	-0.400001698645833	-0.2583751839375	0.12911370475	-0.672371751875	-1.50470436860417	-1.07996747172917	-0.866487365416667	-2.7424863319375	0.828314295229167	-0.355097790354167
E2F2	3.01483783889583	3.0989222851875	3.75458837739583	2.73727626525	4.0314536464375	3.03147845491667	2.86756164847917	2.350103739	2.757819085875	2.6915834445625	4.98968834560417	3.80423916527083	2.58712987395833	4.609032684875	2.79830815285417	5.593002691375	3.25219490516667	3.09849648952083	3.99186647758333	3.407837447625	3.58556636827083	3.53670180972917	4.61453676616667	4.3232076355625	3.1756669173125	4.68510126777083	3.5076190776875	4.39908618308333	5.76875461308333	4.01887269222917	2.88982215114583	5.57553853285417	3.85876097277083	5.50610832491667	4.79935762325	5.346135507375	5.222154749875	2.5685275978125	4.37239725047917	3.98727021641667	3.79967959066667	3.0001126395625	4.914025423875	3.26495641022917	4.56423469010417	3.55242715164583	5.35585412227083	4.526936212875
LOC101928163	0.308733776145833	0.270602044729167	1.33499272627083	0.274624219854167	0.32811675075	0.273923739979167	-0.138182995229167	-0.665738390708333	-0.341898024458333	-0.31375610075	1.2714057595625	1.09774489689583	0.163402935145833	1.13223719785417	0.972284910604167	1.57380720314583	0.305734081020833	0.587826895833333	0.490180238375	0.508600436104167	1.03440688614583	0.7567246496875	0.9142486558125	1.52943446477083	0.8023009686875	1.4760178171875	1.298651307875	1.7846449060625	1.98312194754167	1.10272034104167	1.12458775464583	2.20050943422917	0.781484048729167	2.4479005391875	1.420345932625	1.17317199439583	1.52186152083333	-0.3131086878125	1.71624060972917	0.155226925416667	0.656612232729167	0.466745251520833	1.56855926479167	1.20880049785417	1.55484746008333	0.549727484854167	1.17856787408333	1.277204171375
ID3	0.911256273270833	0.9852039613125	1.58504389825	1.53785198433333	0.9780348745	1.2513917193125	1.1422392045	0.857443810291667	1.61847854475	1.4696922703125	0.0306703553958333	1.08644990435417	1.4855952356875	-0.232482046041667	1.78237405970833	-0.318981121958333	0.746594231833333	1.149615384875	-0.0775166151666667	0.686125624479167	0.191386631645833	2.0904100184375	-0.264701414041667	0.442183158229167	0.3493426885	1.01088310085417	1.11031207329167	1.55428711302083	1.24768460502083	1.24395364914583	0.633219738604167	0.866798575333333	2.40139879475	-0.4836464649375	1.10587459902083	1.02062108675	0.6079117925	1.38618538808333	2.29917688595833	0.716652297916667	0.447488682	1.18682729266667	0.278295445770833	1.48781935489583	-0.844177702416667	-0.561959489791667	1.42520800345833	0.669761446083333
MDS2	0.4274297424375	0.4170171506875	0.939533411	0.0840367241458333	0.37077085575	0.158584395895833	0.302664142541667	0.211081109645833	0.911775957979167	1.10841326664583	-0.301303678375	-0.39867411325	-0.0684006510208333	-0.516681323333333	-1.719145192	-0.966357049145833	-0.0976964815833333	0.2150764385	-0.522705730645833	-0.328788258333333	-0.4250520905	-0.738058453708333	0.102433232458333	-1.00314604964583	-0.0760848592708333	0.574446704791667	-0.590493509020833	0.0402840841875	-0.167476700041667	0.267215463583333	-0.948355893166667	0.2733218430625	-0.198542155833333	-0.367613328020833	-1.04739344902083	-0.0768535779583333	0.627638177729167	-0.237986438708333	-0.190141565479167	0.132206507145833	-0.3815405396875	-0.301303678375	0.04860579125	0.3201214470625	-0.443659900104167	0.2562812485625	-0.328133281625	0.169207955875
RPL11	8.72001593079167	8.58728235535417	7.96255093516667	8.58494050183333	7.72007825441667	8.52917326627083	8.96912292939583	8.14661907222917	9.37894235304167	9.78343336708333	6.742731639125	7.35982326004167	8.69566095172917	8.17412068422917	8.96912292939583	6.42491940545833	8.23594253522917	8.33895407760417	6.99844716760417	7.45786433410417	7.11278797120833	8.22275884314583	8.09409334645833	7.35384653675	8.23594253522917	7.4166283433125	8.238485183375	7.72546356185417	6.50174900677083	7.7218401141875	7.53766122233333	6.39828733252083	7.48744641702083	6.73293545977083	7.32543112904167	7.39594886735417	6.972635310875	8.9361500983125	8.04646835983333	7.24162242885417	8.19538507320833	8.20860790366667	7.43145485129167	8.84499059047917	7.411651705875	8.1616487575625	8.07195407922917	7.77682583733333
TCEB3	4.7516446575625	4.4946784074375	4.39424826522917	3.72761248847917	4.26306081464583	4.74364303702083	4.55140106185417	4.34280299227083	4.526936212875	4.26664976045833	4.34327745716667	3.928334292	4.06131769597917	4.48153346464583	4.09355170004167	3.65156301033333	4.04989186825	3.2927191584375	4.379140805125	3.6150978559375	3.77773259620833	3.19583167833333	4.61563213039583	4.187257335	4.05189798172917	4.35805222077083	3.362698605	3.35608856360417	3.65385545672917	4.14054666258333	3.42964914089583	3.54945271852083	3.30306642370833	3.36397255445833	4.31080913547917	4.27769362116667	4.05444824864583	4.4862402455	3.83021827795833	4.41247324539583	4.59595360197917	4.1160507045625	4.39676393758333	4.07220138841667	4.13869081220833	4.03947527564583	4.1338188060625	3.70840713495833
PITHD1	4.268487919	4.19156109958333	3.38144978535417	4.7708272091875	4.30506513675	4.70961270327083	4.39815649785417	4.47685387735417	5.18197019995833	5.04419628122917	4.00622643541667	4.17017765454167	4.01699299514583	4.37773996697917	4.58773514345833	3.6619973145625	4.51234605827083	4.55582935225	4.19442438552083	3.94017845347917	3.83197656635417	5.07280560727083	4.24938012364583	3.9983949543125	4.24440009910417	3.89854284604167	4.230235468875	4.516952818125	4.56212819164583	4.36365911677083	4.64811544245833	3.98581252972917	4.66621431464583	3.22294319335417	5.30930440352083	5.54005105241667	3.94590354466667	3.98336898329167	3.87202341891667	3.99988386202083	4.23634276727083	4.5239581306875	3.91170957366667	3.95883746214583	3.90304521766667	4.25451453927083	5.2616018844375	5.21665526435417
LYPLA2	3.0818008288125	3.72192038654167	4.66871197722917	3.15846601714583	3.78609988366667	3.4513249541875	2.97289488329167	2.16640550427083	2.99043959872917	2.80634736933333	4.23188141847917	3.63010001941667	3.53726919697917	4.15098147289583	3.1505120469375	4.26664976045833	3.95371758722917	3.3163381486875	3.10067266029167	2.87448133135417	4.11449057358333	3.63590870097917	3.11664249329167	4.36149800627083	3.270274391125	3.90407584641667	3.52492566447917	3.97710659154167	4.213995466125	3.66542224595833	3.321578299375	4.81099578229167	4.230235468875	3.0043832995625	3.36032951714583	3.98631287772917	4.40755603208333	3.80878527452083	4.47495840229167	3.85515881675	3.7296030710625	3.41340816933333	3.92728222010417	3.20911049135417	3.56635821214583	3.638186724125	4.22273580797917	3.821243768125
GALE	1.35669829591667	1.4712537273125	2.03010794627083	1.78910977089583	1.39705806310417	1.53402583014583	1.41976152602083	-0.513564586083333	1.4867937129375	1.69643963520833	2.44864098372917	1.6934333895	1.526612096125	2.588106239875	2.00727559675	2.84581065745833	2.70298130027083	2.18667426495833	1.76026547960417	1.07332106460417	2.28529918872917	2.31611342604167	1.78145807235417	2.64644276389583	1.94321634322917	2.4075035705	1.93713232552083	2.67030563222917	2.15233833325	2.12319343370833	2.02169411891667	2.60572767710417	3.07506573927083	2.45631034566667	2.40656319995833	3.04922680858333	2.56106302964583	1.98312194754167	2.81904552085417	2.55705785939583	2.32608973854167	2.38882231038542	2.02261831820833	1.57987118160417	2.25217162704167	2.54741855316667	3.011733195625	2.56332566895833
HMGCL	3.252985384625	3.223873232125	3.04341121835417	3.52538770027083	3.41900880508333	3.30170477502083	3.29874620902083	3.09073993922917	3.55850808991667	3.5850900500625	3.75979395927083	3.53164558604167	3.55337961629167	3.902635316	3.7903722575625	3.78097075320833	4.14187837577083	4.10045118122917	3.38838384345833	3.32631508577083	3.42010046585417	4.17643820072917	3.29973480983333	3.85037652929167	3.67890682722917	3.7214524445625	3.82911257877083	4.32205291858333	3.78054258222917	4.22969175904167	4.21120256927083	3.87672087879167	4.38405241139583	3.53767532972917	4.04780645189583	4.13023379320833	3.21004841325	3.7214524445625	3.52992660991667	4.02819997014583	3.71732780729167	4.10241940689583	3.43989585358333	3.68725218283333	3.85467890529167	3.84219289135417	4.3869445988125	4.02914001752083
FUCA1	3.54622252464583	3.07041963579167	3.19662530166667	3.81633749658333	3.48695641079167	3.29596075608333	3.66154910552083	3.669066752375	4.74364303702083	4.00082356577083	3.15407572389583	3.495445485	3.56682012829167	4.561722272625	4.1779020214375	3.12733410089583	4.62988385897917	3.42451575866667	4.31821498235417	3.30824819939583	3.07553341222917	3.688606304875	4.526936212875	3.72243288220833	3.61324109991667	3.56005116833333	4.04331160952083	3.68994953310417	3.0632713823125	4.601045165625	4.05489532272917	3.294975848125	3.4379433723125	3.37423905522917	4.17643820072917	4.93304443802083	3.15364565497917	4.21707933597917	3.70991373770833	4.01163333910417	4.60299762095833	4.264749722375	4.0503589759375	4.15098147289583	3.79525048991667	4.68164636860417	5.29037535208333	4.6971900633125
CNR2	2.33357390720833	2.17691730066667	1.4148138749375	1.775662966375	3.40503034491667	2.28492639622917	2.45139780175	1.09352531420833	1.8587303034375	0.472462470666667	-2.02856329639583	0.8604585700625	2.02770196516667	1.37153475525	1.345499762125	-0.812518423416667	0.954514376354167	-0.420059465375	-0.331566853791667	0.395006109895833	0.0232521282291667	1.14273021879167	-0.206836534916667	0.0372964879583333	-1.18992199920833	2.09871035995833	0.251560550854167	0.605263575729167	0.6348600815	0.5468091348125	-1.64580991327083	1.287622630375	0.6878804996875	-2.40894137758333	0.0796179177291667	1.79399614410417	0.397528879041667	1.50914095858333	1.4148138749375	0.895052556958333	-0.0434755849583333	1.00036921952083	1.65918746547917	-0.0849400649583333	-0.0434755849583333	0.243223458229167	2.50160839266667	1.31915568835417
PNRC2	6.83139124135417	6.30599996095833	5.25735727902083	7.12459331133333	5.88706784285417	6.49454339533333	6.90429159733333	7.14278777270833	7.48305514614583	7.290998504125	6.19412700516667	6.32694506583333	6.918490857	6.67190406664583	7.09277619733333	5.8178612721875	6.65080786866667	6.86072129754167	6.392874591875	6.44556295466667	6.17750258304167	6.69220111345833	6.55626666135417	5.689906327125	6.54520366964583	5.87696664845833	6.86411514947917	5.873988004125	5.82081922866667	6.4128926819375	6.50442494802083	5.1287613153125	5.74964316895833	5.91884536333333	6.31502988338542	5.8943031778125	6.0580857846875	6.89435558083333	5.712195329125	5.85452955072917	6.80494021389583	6.81566851402083	6.276898236125	6.878176049125	6.4000770669375	6.7763952185625	5.86243507429167	6.27383919297917
SRSF10	6.21787994889583	6.04668136577083	5.78433098395833	6.42571221397917	5.6337877325	6.0664061598125	6.41204381285417	6.76317116145833	6.82638971852083	6.8500478471875	5.32818580022917	5.63829132014583	6.06934579529167	6.1430195301875	6.2504434195	5.00132114958333	6.03807551925	5.83849630075	5.92914068332292	5.9045894774375	5.6787861878125	5.47658858725	6.1957725473125	5.21513333079167	5.57406559579167	5.55854299947917	5.75646716133333	5.2562492139375	5.12493883602083	5.71800803739583	5.50852914772917	5.13268801241667	5.203682464625	5.47470830672917	5.35711231425	5.029760894375	5.57092127370833	5.941272539375	5.46808972183333	5.28625532504167	6.15034354285417	6.21040206429167	5.618138861625	6.12657732279167	5.5794992775625	6.0790437416875	5.21615785377083	5.4826791163125
MYOM3	-0.545181714520833	-0.735281731458333	0.5503592695	-1.1013362675	-1.044941803125	-0.8842914488125	-0.0215402959791667	-1.53269899647917	-1.99923163147917	-1.10525878085417	-0.253458104645833	-1.24432211022917	-1.79501717389583	-1.23301352585417	-1.62382127989583	-0.8012338449375	-0.332359707291667	-3.36145828195833	-0.1157353408125	-0.0427859890208333	-0.727126840541667	-0.732963433166667	-1.01469405989583	-0.341898024458333	-2.05252823541667	-0.084270191875	-0.6536833219375	-2.0151020739375	-1.41844906922917	-1.70036181122917	-1.58812752575	-0.0296312694583333	-1.34727744172917	-0.0479820183541667	-1.12843777541667	-1.4285494424375	-0.206836534916667	-2.03080041725	-0.377447695270833	-0.317031660854167	-3.05660603410417	-0.633375002666667	-0.573307374104167	-3.3229007858125	-0.75352077325	-0.970386102041667	-1.69589946858333	-0.769363586416667
IFNLR1	3.57122301083333	3.50018297508333	4.2391515326875	2.8108534613125	3.36705745972917	3.2589061780625	3.2637244715625	2.47628973454167	2.77042319652083	2.8378447845	2.79021693325	3.1010795008125	2.8488669645	2.79915761275	3.0871958490625	2.80677560002083	2.72134740004167	2.20351813302083	2.55135761658333	3.02579325741667	2.95315913166667	2.42629601908333	3.047082031125	3.32746666010417	2.40859250325	3.647037228125	2.37689381066667	2.753596373375	2.5145555333125	2.60196382391667	2.21119362329167	3.49222242625	2.24222921739583	2.86487606472917	2.53309484770833	3.00309425041667	3.43004963360417	2.55555262854167	3.5345810299375	3.141316028875	2.90131062889583	2.91805324670833	3.2494234304375	2.25844791354167	2.86434167508333	2.46401144289583	2.192733703625	2.6928583460625
LOC284632	-2.2021621540625	-2.58666292645833	-3.0541829030625	-4.49484265952083	-3.0064795630625	-2.0880675318125	-2.025092953375	-3.06403441377083	-3.60040306025	-2.4923445960625	-2.68594858860417	-3.03642905410417	-3.99082565141667	-2.52732022410417	-2.3094771976875	-2.21425666470833	-3.70705625729167	-4.63336484347917	-1.4148763005625	-1.88229650825	-1.5735786516875	-3.3496705986875	-2.3789642073125	-2.04571350272917	-4.52127838975	-2.352584542875	-2.57176812652083	-1.98823533572917	-1.03799402272917	-2.4548083004375	-2.93092858108333	-0.364746326708333	-4.29758454545833	-1.53677591829167	-2.64634274870833	-3.23380089070833	-1.77205712214583	-4.39792418814583	-4.24562880047917	-3.0946878055625	-1.5025515470625	-1.5735786516875	-3.85053149820833	-2.29901337185417	-2.04348049485417	-2.00589759358333	-2.840627153375	-4.23935344985417
STPG1	-0.718934538791667	-0.2855181295	-0.6870718433125	-0.1393770731875	-0.438775058645833	0.833465787666667	0.0402840841875	0.2912498188125	0.251051028208333	0.102433232458333	-0.729407436166667	-0.1848360639375	0.0396588098958333	0.111755134458333	0.232722362854167	-1.274597316875	0.524152461125	-0.627094519875	-0.678121395729167	0.435934752	-0.536498624520833	-0.977896435145833	-0.262728995791667	-0.783058449125	-0.703172726083333	-0.1934190389375	-0.0612671931875	-0.837412563791667	-1.2260669513125	-0.901205470166667	-0.665738390708333	-0.805372684895833	-1.10754159091667	-1.0385071360625	-0.9111427629375	-0.3184115768125	-1.23301352585417	0.242397426708333	-0.7578861405	-0.470048815729167	0.271914427416667	0.200516772645833	-0.724439672291667	0.288680913458333	0.0873774142083333	-0.647985093979167	0.131534457125	-0.3951501941875
NIPAL3	4.78056511235417	5.0431088996875	4.7371441819375	4.70714557183333	4.51545841964583	5.37668357991667	5.19528711258333	4.84159164266667	5.52993932385417	5.24542146389583	3.75277445191667	3.84606716847917	4.4959513704375	4.34913956389583	4.97723204447917	4.0155996706875	4.20794803889583	3.91506958195833	3.792838187875	3.83197656635417	3.939865580125	3.82564233860417	4.260125590375	4.05990028877083	4.92969106658333	4.19678500241667	3.37292114620833	4.0412500571875	3.74738986402083	3.8465781998125	4.0891419886875	4.111198642875	4.058212423375	3.6488029305625	4.85111694841667	4.78109488952083	3.79396134527083	4.51955546147917	3.6505891341875	4.38984094114583	4.42606018354167	4.37677787816667	4.58278587260417	4.65777788822917	4.26221215477083	3.8073576468125	4.84223415985417	3.8138123944375
RCAN3AS	-1.93832995264583	-0.602599313395833	-0.736004599	-0.776737387520833	-1.82275915683333	-2.21166741033333	-1.43595323189583	-0.850885200375	-0.59513737175	-1.4724549798125	-3.4048148081875	-3.3203706106875	-1.276877364375	-0.7167504715	-2.3438449895625	-1.87060058783333	-1.25447785035417	-0.867720268416667	-2.16780723752083	-3.39446995439583	-3.4464150440625	-0.559999643520833	-1.546161936875	-2.7866929793125	-3.078873342	-3.8269104461875	-1.7842560544375	-1.4577047825	-2.7710701078125	-1.72943395395833	-2.12497155202083	-3.0854871116875	-1.35876948535417	-3.14058776235417	-1.72112199608333	-0.872529236125	-3.1779401905625	-1.05772025610417	-4.53047897	-3.4048148081875	-2.02726615008333	-2.22523972420833	-3.04977561958333	-1.23482751327083	-4.09080050422917	-3.14515684552083	-1.14792492229167	-2.040969356625
RCAN3	4.80117542466667	5.19405981114583	4.8279031341875	4.88696714489583	4.93701838977083	4.6639539166875	4.70395297804167	5.16653176185417	5.33121945435417	5.43501976608333	2.5990087365	3.37961585079167	4.93575688089583	4.02165677947917	3.93899113666667	3.14711783229167	3.180162307625	4.299585688125	3.66283616139583	4.01308573872917	3.82037767245833	5.1947422625625	3.57620625841667	3.41057636145833	4.51126173991667	3.68376074485417	3.41340816933333	4.07002676910417	4.22789720775	4.25740473008333	3.85563509722917	3.38625769120833	4.91559417052083	2.6372124279375	3.94163317870833	3.8530421070625	3.6005293243125	4.50921402575	4.97951458977083	3.6411146633125	3.23578425033333	3.48449493875	4.12351750564583	5.03573154375	3.71485519741667	3.1797159050625	4.15430456591667	3.79396134527083
LOC100506985	2.49748740510417	2.32321252610417	1.38681220077083	2.233765150125	2.46070201333333	2.0943616883125	2.70336448033333	3.23805562475	3.218838382625	3.68638981445833	-0.0284766298958333	0.84621928775	2.14657448377083	2.489486420625	1.69436134477083	0.990694595020833	1.40752506704167	1.29599389366667	1.74450216435417	1.775662966375	1.64309114972917	1.56804648283333	1.72324689839583	0.671340095583333	2.08032688520833	0.924467662395833	0.28223923725	1.00713313695833	0.992288186854167	2.00908329066667	0.211792973958333	0.896071256833333	1.51509025395833	-0.369475836979167	0.986778298354167	0.8691553465	1.56550474458333	1.78145807235417	0.514612932770833	0.987333040291667	1.38093315059375	2.01086941570833	1.99927777639583	2.7230664450625	1.662087346875	0.921921224395833	1.41706308347917	2.16945499708333
NCMAP	2.89805880172917	3.34314755647917	4.20746595252083	1.733072997875	2.71961049370833	3.04744516239583	2.7297204676875	1.70834808195833	1.71774296552083	2.2162952613125	2.91146007589583	2.71731218872917	2.37320813895833	2.17916539852083	2.16912774510417	2.4859631231875	2.29374762795833	1.92042347022917	3.0387575633125	3.0126059044375	3.09808278908333	1.69930102604167	2.69800487152083	3.10854996789583	2.08935959166667	3.43514907960417	1.98454633352083	2.75530875929167	2.396580040875	2.5430053940625	1.37362406822917	3.27389095039583	2.110683688	3.11924454985417	2.42582870997917	2.46936124177083	3.4185140170625	2.11020046639583	3.1948827684375	2.6898937919375	2.62418277822917	2.16312777472917	3.12733410089583	2.1084674796875	2.82738059614583	2.4244458688125	1.85627890366667	2.23795728433333
SRRM1	5.1206962914375	5.27432515172917	5.29097743641667	4.376328071125	5.1728858423125	5.1436598968125	4.95020173458333	5.2535980779375	4.84487331722917	4.53374509379167	4.4468318985	4.34690483127083	5.01913559925	4.27621080475	4.15857285110417	4.53435947479167	4.15391723702083	4.3169025535	5.06364242058333	4.86786529441667	4.503618874	4.5017337101875	4.7407849554375	4.61833615566667	4.45003515185417	4.8657175185625	3.97014850645833	3.99386594566667	4.73621344914583	4.3807446188125	3.99235727370833	4.2913468974375	3.67701002425	4.20794803889583	4.155693221125	4.14054666258333	5.03352544564583	4.75660631339583	4.74623222395833	4.53769567054167	4.75759939470833	3.96268356820833	4.935291202875	4.54289379247917	4.43136516108333	4.28425700222917	3.98631287772917	4.13023379320833
CLIC4	4.81445592627083	4.1919705695625	3.32878995102083	5.581503014125	5.0185732484375	4.4459154913125	5.52993932385417	5.7860807026875	5.7975283050625	5.71364614222917	4.440962636	5.60637868966667	5.1520137270625	5.35585412227083	5.07794959339583	4.26221215477083	4.60700986202083	6.44737562760417	4.6702963053125	5.5197596259375	4.31546624260417	5.574760427875	5.228710385875	4.08266991364583	5.1703673219375	4.52954229725	5.76582870927083	4.73621344914583	5.15086510183333	5.50852914772917	5.960147972125	4.71554185141667	4.46550703579167	4.945097388	5.12167394435417	5.00078810933333	4.60493237675	5.58641130204167	4.187257335	4.3782674715	5.32247024954167	5.28309249466667	4.530020042375	5.2807838468125	5.00704883391667	4.95153256677083	4.5230236481875	5.13268801241667
RUNX3	5.40320236125	6.27769490622917	6.00884164383333	4.1877527726875	5.13049349385417	6.21297457954167	5.2695552305	4.3145249265625	4.51234605827083	4.30783970435417	2.916438551625	3.90870360808333	4.7893534025	2.81362828852083	3.8530421070625	2.90855442158333	3.65505904185417	3.21039818020833	3.5677658395625	3.223873232125	4.019299912	3.2677524240625	3.58251911966667	4.26664976045833	4.15715132675	3.75458837739583	2.00727559675	2.83362164952083	4.15965445297917	3.72391626575	2.089924333625	3.930522461125	3.45523213560417	2.92689645645833	2.8688526525	3.3375291893125	4.28808213320833	4.26163770091667	4.70862761708333	4.69424270920833	3.39246386325	2.98564411260417	4.90360950360417	3.0536693903125	3.6488029305625	2.40102380852083	2.91759826070833	2.942434005875
SYF2	5.1177230799375	4.72538573775	4.355206275125	5.77364053277083	4.88696714489583	4.97497865316667	5.155495779875	5.889807378375	5.8004380468125	5.65821281052083	5.7340197774375	5.62247390660417	5.6283362878125	5.44813278447917	5.74964316895833	4.8793763881875	5.84250505766667	5.828915865375	5.87761288822917	5.29823993252083	5.63310538441667	5.59876926697917	5.460805145375	4.89946950995833	5.41548631629167	4.96718423229167	6.06934579529167	5.0955145165625	4.95299072827083	5.34185644139583	6.18864861595833	4.36700241583333	4.95681495022917	4.923353839125	4.99486522622917	4.74221614164583	5.26789704202083	5.39122076154167	4.4989035885625	4.96888850485417	5.87554717472917	6.24080273075	4.781737877375	5.77102578977083	5.48776733110417	6.24684915929167	5.53411717158333	5.99593638227083
RSRP1	6.88756198504167	6.9535673631875	7.61738479589583	7.33712419552083	7.14136715025	6.88201382277083	6.81826886120833	7.43780698247917	7.1179343795	6.6965620978125	7.17791687302083	7.536063319375	7.34226666495833	6.98912292116667	7.73432280929167	7.17367659235417	7.45338443716667	8.02118630914583	7.6974465383125	7.681898863625	7.01448371527083	7.91453160070833	6.90617560216667	7.41313135164583	7.6419546428125	6.52919890397917	7.63356146572917	7.49918861995833	7.7092641710625	7.618800299	7.969278431375	7.3014518558125	8.07439951725	7.45786433410417	7.9582446991875	8.0170452748125	6.59645559064583	7.135309113125	8.1109893451875	7.45021508383333	6.84876507991667	6.84876507991667	7.201566642875	7.56918084425	7.26087696639583	7.22411223177083	7.79336787410417	7.67166989241667
RHD	4.00766408072917	3.6993298976875	3.3163381486875	2.70849299966667	3.02579325741667	3.98834426172917	3.58296193245833	3.51295275335417	2.44602110352083	1.77262574941667	3.23176397252083	3.86907175160417	2.79779496391667	2.87032794329167	1.9892690131875	2.95910250941667	2.86351875977083	2.72047999983333	3.933854315125	3.48101313	3.32198644308333	3.03711850166667	3.89711027325	3.275092555625	2.081498906125	3.19383526547917	2.83156761885417	3.60581412139583	3.46685755891667	2.707206264875	3.67391753802083	3.9135999920625	3.4170333991875	3.67152909854167	3.48396087764583	3.54785247504167	3.51537749664583	3.03506727383333	3.3375291893125	3.34543359783333	3.00618957552083	3.88623230020833	2.76539086910417	2.7815504654375	3.76128566422917	2.96374631060417	2.91851010441667	3.5702662985625
TMEM50A	6.16709075010417	5.91557410454167	5.33060381427083	6.72986060229167	6.0920629880625	6.23055225345833	6.27869338970833	6.86297160602083	7.04331894825	5.787346999375	6.28208121075	6.54520366964583	6.38016099414583	6.2213585465	6.4521073875	5.82457814272917	6.4863680504375	6.56815308654167	6.30699638622917	6.23498800041667	6.1840795938125	6.86771283314583	6.36134419266667	5.71294298845833	6.087882543625	5.98194163116667	6.65363943095833	6.0573084673125	6.21297457954167	6.00785961391667	6.97597770727083	5.69064005202083	6.36372827	5.82812124379167	6.2204578005	6.29441287122917	6.383481877625	6.74810808364583	6.0926482405	5.81426378560417	6.52362562758333	6.86648763645833	5.960147972125	6.55359580241667	6.3014220628125	6.81505353925	6.83333107885417	6.55820015670833
RHCE	-1.610192529875	-2.543714477375	-3.9545096453125	-2.63517217289583	-3.42027494889583	-2.1448048068125	-1.576984463125	-4.01771186522917	-2.04881750308333	-3.31273475870833	-1.9968238400625	-1.59470099910417	-4.39204312972917	-3.25995722208333	-1.78976609664583	-2.03519297272917	-2.09171332345833	-1.48300119672917	-3.55986144095833	-1.80248811825	-1.98150014072917	-1.15197390977083	-1.58077178710417	-2.21716358522917	-1.479100184	-0.289218787291667	-0.468758141979167	-0.1753790104375	-0.620250150833333	-2.390071076375	-0.60733240725	-1.56804715295833	-1.837392710375	-1.09264993410417	-0.850885200375	-0.022540552625	-1.755775086625	-1.83852647670833	-1.39804842339583	-3.28141121733333	-2.07120007929167	-3.32543478245833	-3.86734800779167	-1.05598683458333	-1.81008063316667	0.717136086041667	-0.187265100833333	0.188769320125
TMEM57	3.93817631560417	3.98484573329167	3.02075731679167	3.52492566447917	3.82439811675	3.54829339766667	3.84134967508333	4.15965445297917	4.2913468974375	4.08024622	4.04331160952083	3.436082333125	3.41799909595833	3.12516270427083	3.56382143083333	3.4149411249375	3.35425768345833	3.10067266029167	3.59543889191667	2.653377036375	3.50988693914583	3.3318843606875	3.8943864165	3.02075731679167	3.37240896170833	3.729911078125	3.36632170764583	2.87326338475	3.13130461664583	3.48963081975	3.05017424554167	2.79644833252083	3.1010795008125	2.79379189814583	3.58296193245833	3.7670277448125	4.330955502375	3.43099989904167	2.6992675155625	3.00267640204167	3.71485519741667	3.68087888127083	3.45474403666667	3.04433638597917	3.64488196535417	3.76379082233333	3.9130750963125	3.73484554985417
LDLRAP1	4.90900347072917	5.72619701691667	5.97205982479167	4.5783262013125	4.81099578229167	5.24934138254167	4.67872038147917	4.2689847544375	4.54432722810417	4.57969264289583	2.508492249625	4.0759416176875	3.99565520322917	4.28425700222917	3.95037921704167	4.193895762	3.755343308875	4.19781321614583	3.25841705191667	3.00767642558333	4.01400937016667	4.69567550233333	3.61914009489583	4.44186890602083	4.95203376070833	3.6765446698125	3.688099920375	4.65730468547917	4.5703579456875	4.30459792472917	3.853925284875	4.62543164472917	4.598564298625	2.62284370025	4.5803948779375	4.82638530004167	3.4703722585625	4.47604350870833	4.8657175185625	4.4358819084375	3.5106184860625	3.36444796604167	4.6106931465625	4.09831466960417	3.37961585079167	3.4703722585625	3.87672087879167	3.8063530336875
MAN1C1	2.893420546375	3.3163381486875	3.99441384910417	3.1417450395	2.97519560185417	3.308760458875	3.15690131004167	3.16458908554167	3.21837886775	3.38883596902083	2.13893845227083	1.936592807375	2.85963291214583	3.03966183679167	2.12749903145833	1.745951843125	2.6372124279375	1.36980592725	2.60924611604167	2.0605128608125	2.54441024616667	2.1404555475625	2.48762962760417	2.44737719425	2.59172875202083	2.24222921739583	1.86445226379167	1.85441554320833	2.38157082939583	2.1295825159375	1.7905611585625	2.74689342691667	1.7998950761875	2.1295825159375	2.08439180595833	2.17285703252083	2.82999465489583	2.69113580041667	2.479468135125	2.74139588004167	2.94187289883333	2.572518207125	2.84653760177083	2.5712917535625	2.32127312714583	2.71264857941667	2.371035225875	1.79160852689583
SEPN1	4.2935423340625	4.45336127664583	5.13616628275	2.74315843945833	4.20502799345833	4.0322784848125	3.48101313	2.479875154625	2.479875154625	2.53790413120833	3.3163381486875	3.40949636791667	3.48784502679167	3.5224361719375	2.433955835875	3.2568653208125	2.96146902897917	2.3236449450625	3.71303148891667	3.30123297314583	3.87672087879167	2.51543877952083	3.45257549085417	3.90870360808333	3.22152809852083	4.35890413539583	2.61419845908333	3.61820597972917	3.84989576316667	3.82356345735417	2.20050943422917	4.70816122754167	3.57337174745833	3.4586610935	2.8249205541875	3.21004841325	4.2866675255625	2.866175493375	4.0351102436875	3.63291632620833	3.1326466121875	2.75530875929167	3.79447349304167	2.5368499026875	3.47982351852083	2.59008438741667	2.79779496391667	2.3570063050625
MTFR1L	3.63490205179167	3.5633100316875	3.319074998	3.93859893110417	4.33054636979167	3.6034424445	3.70475853225	3.38803255489583	3.81633749658333	3.4149411249375	3.54945271852083	3.53767532972917	3.60581412139583	4.07177879170833	3.91506958195833	3.7258383094375	3.67346928364583	3.9905552838125	3.22648768710417	3.41295082504167	2.98067468464583	3.84706356233333	3.66283616139583	3.52794065841667	4.11349857685417	3.7139679291875	3.8530421070625	4.15015576341667	3.223328056375	3.295434923875	3.86501163616667	3.6428818335625	3.82439811675	3.3834451840625	4.19011436279167	3.90725650747917	3.24385144295833	3.97154028895833	3.08669205114583	3.65598518179167	3.91895018289583	3.8655613140625	3.295434923875	3.68994953310417	3.75413626170833	4.07682786760417	4.5632212121875	4.06801084979167
LOC646471	2.62192842795833	3.04016188260417	3.6671895979375	2.49898609502083	3.34811908	3.05664552627083	2.79915761275	2.22370769429167	2.36454470597917	2.3306942443125	2.96177260191667	2.78199104739583	2.94647096083333	2.1436090023125	2.71961049370833	2.53876966177083	2.695662316	2.3798120443125	3.02498876110417	2.7134792450625	2.70849299966667	2.59938055577083	2.820496359125	3.02957894570833	2.4036429535	3.443814741875	2.19724638108333	2.64819382620833	2.0412909651875	2.63015044764583	2.35882107560417	2.9559499206875	3.179257818	3.000579357875	2.78663015470833	2.43576737947917	3.03630701722917	2.2667700948125	3.22194764954167	2.79723746652083	2.876608060375	2.5344982409375	2.46171838647917	2.51747367870833	2.5118478809375	2.627928394	2.33168890004167	2.46234157904167
AUNIP	-0.477943877125	0.144617519166667	0.552574395166667	-0.490094407541667	0.319418700833333	0.3480254699375	-0.0575052384166667	0.4208708011875	0.407931512979167	-0.090625374125	0.695346711	-0.262151730229167	0.00339149983333333	-0.3269299923125	-0.781698014916667	-0.108736856541667	-0.279515165291667	-0.8973406640625	0.215695529833333	0.236049317604167	0.511299268041667	0.176379395979167	0.417579122375	0.267939247854167	-1.05848069160417	0.4208708011875	-0.1321542855625	-0.512986310229167	-1.053625573875	0.207285048770833	-0.127521197604167	0.0507939791041667	0.370219973354167	0.918141127895833	-0.495027592666667	0.0589691576875	0.596113273875	0.351166287416667	0.211081109645833	0.157282048375	-0.862546618208333	0.313596560833333	0.269045327458333	0.111212086333333	0.502745595958333	0.389681445416667	1.05250949891667	0.5705774514375
PAQR7	2.96374631060417	2.682146138875	3.43371190647917	2.8268903445625	3.0835246063125	3.03415909935417	2.80802135522917	2.56286432760417	2.30736821797917	2.4827385463125	2.69432670397917	2.66527485239583	2.95700310847917	3.01703437954167	2.64331655954167	2.42674410816667	2.98228831920833	2.9205243468125	3.29874620902083	2.70449105272917	2.98270565097917	2.98431697295833	3.01576288441667	2.76762759033333	2.33168890004167	2.72927845689583	2.79867928004167	2.74225600604167	2.43841946195833	2.51647936975	3.07920800539583	2.9076184564375	3.14902143270833	2.7544288563125	2.40409564591667	2.38069724614583	3.23370912508333	2.68352432439583	2.8736344051875	2.455361564125	3.262231546125	2.83821193483333	1.98555130435417	2.5317012135	2.7862199684375	3.0071336906875	2.41041937204167	2.40616958779167
STMN1	3.23805562475	3.2910677965	3.01905195352083	3.54009775320833	3.06551928354167	3.335592749125	3.18971176545833	3.71255338745833	3.92450946595833	3.2762864418125	2.85478611835417	2.88296907289583	3.12733410089583	2.75936178429167	2.91978602666667	3.03711850166667	2.74748135916667	2.68453658908333	2.4947325150625	2.86160255439583	2.72347965902083	2.9398364436875	3.91557298272917	2.43269985966667	3.0637597875625	2.85917649466667	2.70661540966667	2.85057983183333	2.7684561670625	2.30995181922917	2.589641037	2.76988742079167	2.2401580079375	3.9905552838125	2.72564424560417	3.06109134502083	3.00904395225	3.2927191584375	2.45002886395833	2.72470943570833	2.76539086910417	2.9878656986875	3.77429136472917	3.80099133920833	2.95910250941667	3.0245280476875	4.302610339625	2.7804694288125
PAFAH2	4.2367000145	4.36263178229167	4.211617760375	3.81247057385417	4.55621545629167	4.59382383466667	4.24107511354167	3.86203053266667	4.241542175	3.92413239783333	3.42139804895833	3.6324100054375	3.9631641366875	3.4641827178125	4.10569284097917	3.08888599222917	3.69120104058333	3.6428818335625	3.43331275766667	3.21686638495833	3.7205320643125	3.26627050989583	3.60746768175	3.76564631675	3.70028111779167	4.03562458704167	3.13960062410417	3.1505120469375	3.04433638597917	3.23417692314583	3.34070080197917	3.48963081975	3.0536693903125	3.568337235375	3.75979395927083	3.92370508239583	3.61096338208333	3.89949481202083	3.53587148516667	3.62602153822917	3.74532081547917	3.5452692376875	3.86873198933333	3.43864397664583	3.604522609375	3.4101516763125	3.79364788720833	3.516321673625
PDIK1L	3.40299898933333	3.2762864418125	1.51509025395833	3.49056027254167	2.58293477972917	3.03711850166667	3.63157017170833	3.55068628866667	3.539696996375	4.28612354133333	1.56000238345833	2.11841107404167	3.48495996391667	2.54653603535417	3.36589881385417	2.0848797681875	2.47409250616667	3.27544120335417	2.42629601908333	2.61224342822917	2.16640550427083	3.12646728120833	3.0809585421875	1.84094295541667	2.7959965330625	2.59938055577083	3.2910677965	2.05031010029167	1.7088518080625	3.11875312560417	2.53404765216667	1.10416987725	2.03210837985417	2.1618316010625	2.75732435416667	2.2530730850625	2.115505343375	3.46685755891667	2.36720707277083	2.48183990254167	2.98143508558333	3.04795158958333	2.44516200310417	3.275092555625	2.7177836148125	2.6737268155625	2.29339055133333	2.52829491483333
ZNF593	-0.591283397083333	-0.459489482791667	-0.325060133291667	0.0207703264791667	-0.603202506	-0.273919950416667	-0.213768517854167	-1.93932761204167	-0.0142162825416667	0.776345156916667	-1.47533479108333	0.4321783353125	0.832909380229167	1.22535071404167	1.01250780270833	0.530689337020833	1.41128908470833	1.24008625908333	-0.4455038081875	-0.0855240449583333	-0.29216053075	1.96389154497917	0.0758006376875	0.891071405145833	1.18959964877083	1.526612096125	0.8905547949375	1.21532563260417	0.665096047833333	1.16481882591667	0.913528910104167	0.737324822854167	1.914229806125	0.498394501145833	1.48283378189583	1.24241542875	-0.668385705541667	0.579956827375	1.629561824125	-0.0466992452291667	0.1493740309375	-0.110044326145833	-0.177995427979167	1.19522300058333	0.397073779708333	1.00451193808333	1.44878372875	0.555884221958333
CNKSR1	-1.75752726125	-1.50083597058333	-0.873312623916667	-3.57044948729167	-1.28129707016667	-2.89502599345833	-1.71498872404167	-3.36405019320833	-3.75005975883333	-2.4673588123125	-2.00480495841667	-2.3457696625	-2.80365272025	-3.15187118466667	-4.2318742599375	-3.02181873241667	-3.5351062489375	-4.77891233789583	-0.532920326416667	-2.7614669256875	-1.289777113875	-0.558082678458333	-3.047833652	-3.03642905410417	-4.45353619552083	-1.33339845395833	-2.81688323204167	-3.65161691102083	-1.19581599495833	-1.44965287810417	-2.44502772377083	-2.1381377135	-1.86584909608333	-4.19839751583333	-2.21166741033333	-2.13679912077083	-1.3506070548125	-3.802625644625	-2.14656818879167	-2.62661250283333	-2.6895670455	-2.899287499125	-2.17636781947917	-2.34060584297917	-2.8929531179375	-4.73881784866667	-2.72808133133333	-4.39792418814583
LOC101928303	0.922957315666667	0.937876100208333	1.75457336645833	0.207285048770833	0.5503592695	0.6257884085	0.403013126916667	0.530689337020833	0.443282638208333	0.270602044729167	1.42301018029167	0.676401001833333	0.396609494833333	0.6079117925	-0.271520643020833	1.02176120325	0.296751269	0.256966262354167	1.19012989529167	1.06502765227083	0.747815592	0.0929470927083333	1.08199841391667	-0.1946997073125	-0.0550966072916667	1.2165158281875	0.249799440291667	0.655295412833333	-0.0202828224791667	0.62812628225	0.106651068125	1.11647903008333	-0.0099031611875	1.548622719375	-0.167476700041667	0.2954710135625	1.6242484188125	0.0319501698333333	0.859724624125	0.016762885625	0.6843414091875	0.948490319895833	1.08006508770833	0.163402935145833	0.915401702020833	0.7496719935625	0.0873774142083333	-0.1157353408125
CEP85	4.17938323991667	4.08460353704167	3.8655613140625	4.06748017002083	4.43666948183333	3.96412799108333	4.2661893180625	3.80778719802083	4.03947527564583	4.18031273085417	3.62683214364583	3.68594152304167	4.09210161822917	4.51744349908333	4.30647705841667	4.12447510070833	4.02525925429167	3.7867466190625	3.8921274483125	3.95935727747917	3.60537750629167	4.37871047229167	4.00811970479167	4.56423469010417	4.17703135064583	3.89173474025	3.99672999047917	4.33007539202083	3.7761252851875	4.085649218625	4.08709903527083	4.00456927641667	4.49157184927083	4.13672608489583	4.5138520756875	3.935289445625	3.51886956547917	4.3232076355625	4.24938012364583	4.0237082713125	4.28162676829167	3.85467890529167	3.84948463385417	3.9853372020625	3.85608636752083	4.37330837202083	4.36801000295833	3.77675663785417
SH3BGRL3	6.07335898922917	6.88756198504167	7.59078568247917	5.37198544677083	6.57461462839583	6.17209320025	5.3472968558125	4.3232076355625	4.601045165625	4.299585688125	5.46739091508333	5.70185805008333	5.869073381125	5.596411611	4.95793161827083	5.97519010925	5.0185732484375	5.20310204010417	5.4268651744375	5.1373415725625	5.8178612721875	6.18323997104167	5.1703673219375	6.22828710883333	5.77364053277083	6.58416054697917	5.365213067875	6.2521957575	6.7872594581875	6.14530055866667	5.20310204010417	7.43780698247917	6.05229483570833	5.57553853285417	5.3286155500625	6.10128400695833	6.43407652279167	5.7607889200625	7.3194495115625	6.35472312245833	5.32818580022917	5.089361483375	6.11072289029167	4.89161146225	5.50545686634375	5.18138484529167	5.78433098395833	5.6311458973125
UBXN11	4.33499595654167	4.44740440122917	5.59798108504167	4.05909315689583	4.526429071875	4.1013523889375	4.12982507452083	3.2698475476875	3.2910677965	3.57876088583333	4.31399691429167	4.22877888970833	4.7330100830625	4.80117542466667	3.9228045925	4.7831929046875	4.503618874	4.72194296222917	3.972391701	3.98631287772917	4.72718361214583	5.16039552127083	4.79811969152083	5.32818580022917	4.43786624520833	4.78056511235417	4.26273200316667	4.98611629666667	5.24060298329167	4.84643200864583	4.2406900779375	5.03849573858333	5.7855787746875	4.33358962627083	4.97009714783333	4.8693721865	5.14610530558333	4.81848805833333	6.10626399902083	4.34913956389583	4.7703468595	3.7839293701875	4.4539306394375	4.18093738327083	4.34143561822917	4.27035706445833	3.9605892090625	3.262231546125
CD52	6.832432263375	6.50911691220833	6.19103507960417	6.87128419610417	6.33940075133333	6.43326189316667	7.16622957327083	4.72538573775	6.816655820625	7.75474454383333	5.28566357095833	5.85949524020833	7.35982326004167	5.49714296836458	7.43145485129167	4.45585755779167	6.4878651478125	7.11569530739583	5.32350130620833	6.35020230204167	4.7120806213125	6.5672466519375	6.13662019972917	5.47532930666667	6.61142925764583	6.7245167355	6.54707530727083	6.27268771729167	3.9928556993125	6.4464896185	6.41028370222917	4.790534903625	6.9626732983125	3.83109137402083	6.2213585465	6.11837522179167	4.044164659	7.35673931802083	6.12968474954167	6.34769032877083	6.2085234479375	5.96732671085417	6.09970102416667	7.201566642875	5.86626193641667	5.68558488360417	6.36715669510417	5.9545209925
AIM1L	0.194235061	0.7656170098125	0.915813428208333	-0.227746970458333	0.559708213416667	-0.427782007354167	-0.0565606091458333	0.4263627824375	0.632104617791667	-0.167476700041667	0.603103716	1.413616541625	0.23912507725	0.240470855354167	1.00036921952083	0.881136575520833	1.03547786664583	0.449170471479167	-0.638389696916667	0.511817171645833	1.01738612454167	1.4708186635625	-0.534192218333333	0.6063719750625	0.522561290333333	0.926888873375	0.891684077208333	0.937315162416667	1.46677271979167	0.222970080791667	1.75565409672917	0.360934167791667	1.029681703	-0.229267149333333	0.0237831828333333	0.113579654041667	1.07257451254167	-0.338477296333333	0.418944259395833	0.857443810291667	-0.0701906286041667	0.4327462585625	1.13776758277083	0.6612699215	0.3123779715625	0.947439815666667	0.0956422436666667	-0.573307374104167
ZNF683	-0.0369382675208333	0.7874174291875	0.199299177	-0.490811142791667	0.231604722895833	-0.40724397125	2.26714306414583	-3.219231844875	-0.260952821708333	-1.297736153375	-3.33991308879167	-0.418726175645833	0.00480450775	-2.6670929990625	0.3499658229375	-4.43298440925	-1.61221813479167	0.630372655	-2.78497944277083	-0.96564973125	-3.93949428827083	-2.85169450570833	-0.157738566833333	-0.946029849125	0.404266440354167	0.292525346208333	-2.17748390985417	-2.2358566171875	-2.7804770368125	-0.846481599520833	-1.65622574158333	-2.668957015875	-2.77848638860417	-4.97815683116667	-2.845224741125	-3.8269104461875	-4.22522760658333	1.93177818389583	-0.0620417120416667	-0.8973406640625	-0.50670403175	-3.0383344581875	0.457021615520833	-0.956069988833333	-2.7866929793125	-2.07120007929167	-2.573797979625	-1.78283772377083
LIN28A	2.82999465489583	2.324477366875	3.77480849066667	1.6365774404375	2.62648305841667	2.27637530070833	2.42955394247917	1.88296295914583	1.85963914845833	2.08439180595833	2.90001112941667	2.71264857941667	1.90672193102083	2.08341038916667	1.667449069125	2.43269985966667	2.08439180595833	1.52831757014583	2.8360915360625	2.63238311379167	2.5857688553125	1.4867937129375	2.5392241225625	2.45266741897917	2.08795565277083	3.32421223904167	1.82164499577083	2.4468887481875	2.51543877952083	1.90012541129167	1.89269036316667	3.054569014	1.53919368435417	3.130530752125	2.080877068	2.41273842379167	3.22691829702083	1.70181201845833	2.59565073002083	2.59008438741667	2.30916511722917	2.1991238959375	2.90569170783333	2.36415083285417	2.74315843945833	2.054936772875	1.71333120647917	2.383947023375
DHDDS	3.9130750963125	3.607095192125	4.19678500241667	3.36397255445833	3.88665727708333	4.07733113866667	3.9258562946875	3.67152909854167	3.48611621591667	3.36348504427083	3.767902854875	3.74440280583333	3.83615603914583	4.01208260577083	3.93008309708333	4.237749016875	3.530871061	3.57748806425	3.9130750963125	3.72005391675	3.6505891341875	3.5452692376875	3.9579950528125	4.51791918210417	4.02559362085417	4.119200360375	3.42190587904167	3.9425614930625	4.0265542423125	3.746971997125	3.87916357929167	4.2485203161875	4.38867911016667	3.696118425375	4.4896437090625	4.00622643541667	3.81761772152083	3.9140874025625	4.10722154085417	3.88665727708333	3.85467890529167	3.3414776528125	4.10241940689583	3.75787702375	3.87109332608333	3.55116331395833	3.68594152304167	3.67840797204167
LOC101928324	1.35182175660417	0.646994840270833	0.700533127583333	1.10587459902083	1.08006508770833	0.807901064895833	1.02454467420833	1.73687735695833	1.35467193108333	0.6452256244375	1.79255537077083	1.27673265002083	1.35467193108333	1.1571213785625	1.70544168361458	1.60853440364583	0.9406197884375	1.61496408058333	1.99156457679167	1.00125841922917	0.8500027936875	1.39223241214583	1.13848852914583	1.58779521695833	1.14376155245833	1.03314609070833	1.30794214395833	1.37064469572917	1.72148527508333	1.67529475335417	1.84296350604167	1.86259185327083	1.02845246216667	1.6811429415625	1.67672395239583	1.2935957703125	0.6901479885	0.96928601175	0.854987319770833	1.65918746547917	1.3884615235625	1.28113926970833	1.43575636102083	1.73409341241667	1.04751168291667	0.797528016458333	1.1202177913125	2.1813381979375
HMGN2	6.81505353925	6.74581749535417	6.40223371439583	7.10911744858333	6.96932535466667	6.91454083327083	6.806086720125	6.89114635264583	7.536063319375	6.94887510473958	5.93273113039583	6.51089069227083	6.42571221397917	7.08602904283333	6.84671035575	6.57358892235417	6.94887510473958	6.485345490125	6.26727163575	5.98341425766667	6.3041573643125	6.59257001970833	6.58238444891667	6.5545582055	7.06257062070833	6.87585130325	6.36715669510417	6.46110161145833	6.19740705829167	6.31502988338542	6.19412700516667	6.49454339533333	6.7221867804375	6.29002633164583	6.54520366964583	6.5247422705	6.55359580241667	6.91454083327083	5.74256896652083	6.56511460675	6.78400983410417	6.88539725579167	6.7120838771875	6.7397944935625	6.1399822033125	7.01041394010417	7.42253577647917	6.709968871
RPS6KA1	7.67166989241667	8.02118630914583	8.57830221420833	7.8066445469375	8.28742604464583	8.05570028522917	7.5924226773125	6.918490857	7.14017978325	6.96178725289583	8.59354929558333	8.28742604464583	7.75474454383333	8.34842300222917	7.8394867839375	8.86030903302083	8.68898599552083	8.10095608279167	7.927072489625	7.49056602016667	8.6178045265	8.71662944697917	7.582528759625	8.88528162985417	8.31291126472917	8.45582691941667	8.121032727875	8.89006009679167	8.95936276625	8.34842300222917	8.253872345625	9.25395918620833	9.23998156675	8.6178045265	8.514748332875	8.85502159839583	8.76881990010417	8.07195407922917	8.44235261	8.59027900875	8.10095608279167	8.18501017391667	8.34561681377083	7.3178507939375	8.25639891283333	8.31835657175	8.8799625729375	8.514748332875
MIR1976	-2.91756680658333	-2.66543199022917	-1.9026632395	-2.95917738289583	-3.0449649735625	-1.38234638614583	-2.43244872420833	-2.62274408347917	-3.047833652	-4.39204312972917	-1.00230310247917	-1.23482751327083	-1.65622574158333	-3.50194757979167	-3.1648050703125	-2.79822066875	-0.738058453708333	0.3486835645625	-2.22123161247917	-2.26613040322917	-0.761206566708333	-0.690134797270833	-2.33585382214583	0.148684375208333	-1.312813312	-2.0320296299375	-0.146651166458333	-1.16663858489583	-1.68846018441667	-0.561959489791667	1.31046004479167	-0.461278789208333	-0.761912314520833	0.131534457125	0.0466484520416667	-0.959872630020833	-1.13661869277083	-2.08447893966667	-1.7370355525625	-1.05435615685417	-2.78260138254167	-1.69682294179167	-1.18240968325	-2.60170820139583	-2.23217827558333	-2.5325089194375	-1.20847106566667	-0.436729100916667
ARID1A	7.2254082745625	7.60890002108333	7.816814048125	5.47226421245833	7.3090765133125	7.28132433366667	7.01766695625	5.96732671085417	5.15661617535417	5.021818074	6.48718630239583	6.07992908372917	6.23214406089583	5.5656284524375	5.0746375298125	6.65363943095833	5.52818201822917	5.03187424925	6.83556245722917	6.0872567934375	6.87248104666667	5.23880410702083	6.41776455310417	7.19454603652083	6.25468859154167	6.6794183620625	4.7785304888125	6.0096483185	6.81566851402083	6.350936364875	4.96718423229167	7.4211258410625	6.0935391775	6.55170872602083	5.66625981435417	5.71433631304167	7.0134182593125	5.9890190594375	6.723300196125	6.963937209375	5.39705825610417	5.23047206854167	7.39259898764583	5.35293363525	6.46787477354167	5.12167394435417	5.29496134825	5.87105116047917
PIGV	3.31540442079167	3.29454588147917	3.33888677529167	3.74183132652083	3.39953532345833	3.241296452	3.23838769289583	3.08539524695833	3.41588963466667	3.40503034491667	4.29447175766667	3.5224361719375	3.38920183608333	3.48611621591667	3.6324100054375	3.95978980170833	3.47638917258333	3.5677658395625	3.81114082452083	3.59409690285417	3.65598518179167	3.21221465904167	3.2418116919375	3.78304471997917	3.41381236508333	3.59586892022917	3.7407833651875	3.82037767245833	3.61738748022917	2.88547226858333	4.01746472391667	4.17885094791667	3.70475853225	4.19293218720833	3.68725218283333	3.40101767904167	3.14046474129167	3.35173831404167	3.66046110491667	3.7326588968125	3.677978025875	3.92626149964583	3.47685087814583	3.53330832085417	3.5158002831875	3.614107152375	4.06801084979167	4.0155996706875
ZDHHC18	7.69886139752083	8.16945086127083	8.93096471727083	7.63356146572917	8.56432493808333	8.28424811164583	7.549782629125	7.1881575031875	6.82837983320833	6.2813687305	8.20375765072917	8.09877867795833	7.70257739110417	7.94263581314583	7.34946614833333	7.9582446991875	8.42101395752083	7.36539173329167	8.08102597739583	7.52285371341667	8.81588536464583	7.78596262895833	7.45338443716667	8.60090244495833	7.86718175802083	7.7393696485625	7.39141686858333	8.461957105125	8.4239697345	7.84634466277083	7.42561107177083	8.668262553375	8.780677211375	7.85591652989583	7.74487980997917	7.52419575108333	8.130774204375	7.89637162885417	8.2161252248125	8.45582691941667	8.03750809995833	7.66474187127083	8.297707320125	7.27575328147917	7.878056457125	7.922422818	7.55507247397917	7.63356146572917
SFN	-0.586628434354167	-0.0565606091458333	1.37256443439583	-0.757151226666667	0.326979235208333	0.1783441544375	-0.8132886529375	0.559708213416667	-0.2312958469375	-1.91380439502083	-0.480567785854167	0.242397426708333	-0.552818704604167	-1.400455658125	-0.61291244075	-0.881929287541667	0.222429417083333	-0.146651166458333	-0.136198874479167	-0.257659998	0.799287234458333	0.311204455416667	-0.0153597901458333	0.993277522791667	0.0256326583333333	-1.1526759315	-0.9770732335	0.438996543270833	-0.0068392286875	-0.0273483376041667	0.637087276125	1.60697155197917	0.8213854785	0.232722362854167	0.151387512645833	-1.229120272	0.310038230291667	0.660137348104167	0.270125044458333	0.587826895833333	-0.335177775958333	0.392748122666667	0.832909380229167	-0.455417693375	-1.28278689745833	-0.652957027104167	-0.262151730229167	1.09889230975
GPN2	1.61458524108333	1.6737587555	2.39925516310417	2.18573498114583	1.989756462	2.26248008285417	1.72230509202083	0.991226740229167	1.83361059220833	1.67672395239583	1.86770484027083	2.350103739	2.29339055133333	2.58760750210417	2.16945499708333	2.377982208375	2.33881289247917	1.79160852689583	2.2172201256875	1.63616281197917	2.32177767516667	2.28324550129167	1.58028423708333	2.51060037016667	1.79826066516667	1.733072997875	1.8314165555625	2.37608359375	2.39522590125	1.56745912516667	2.19123063389583	2.22981818933333	2.7502465675	1.65031863679167	2.02079945420833	2.26213498135417	2.29559696472917	2.15415710477083	2.67322424720833	1.63301519702083	2.47172527072917	2.100374010875	1.90672193102083	1.96095332133333	1.99511468320833	2.70661540966667	2.48762962760417	1.4712537273125
GPATCH3	2.3326817919375	2.59411183202083	3.2149647108125	2.95983725533333	2.74787773325	2.7862199684375	2.47628973454167	1.94419469708333	2.31163189997917	2.16676844479167	3.51886956547917	2.63895770677083	2.7684561670625	3.44609658064583	2.25459743995833	3.63969785520833	2.97483762508333	3.07041963579167	2.9873497223125	2.44392129914583	3.45474403666667	3.10465266929167	2.86655870177083	3.688099920375	3.57337174745833	2.99357446958333	2.82140087279167	3.1841314993125	3.21972196441667	2.9574327765625	2.897160569875	3.3834451840625	3.37562715941667	2.495610786625	3.52708237358333	3.53243165545833	3.25841705191667	2.93410873302083	2.66703417904167	2.80069248029167	3.09808278908333	2.68658240770833	2.42914436935417	2.42236527695833	2.546987994125	2.9707443954375	3.63157017170833	2.53218181752083
NUDC	3.83197656635417	3.77283800697917	4.45585755779167	3.9905552838125	3.758815362125	4.2689847544375	3.76934128427083	3.62683214364583	4.02474641	3.34449428997917	4.1759858836875	3.85752567004167	4.213995466125	3.8816031725625	4.24398254616667	3.3630733146875	4.03765043039583	3.81890082495833	3.86656802814583	3.64374218745833	3.57077024258333	3.96020515697917	3.85257845354167	4.28012604291667	3.95037921704167	3.55033095016667	4.04030823216667	4.005154120625	3.68725218283333	3.46598511760417	4.02871270358333	3.70794443291667	3.7407833651875	3.80043841189583	3.904942015375	3.74265501452083	3.82084678675	3.6505891341875	4.60644943770833	3.6855644011875	4.2661893180625	4.22538055547917	3.8395613720625	4.31399691429167	3.56111477022917	4.22877888970833	4.0694868995625	3.1326466121875
KDF1	-0.955411667229167	0.0666342924375	-0.227746970458333	-0.9314694183125	-0.175967324479167	-0.554370658729167	-0.292764532333333	-1.85823188522917	-0.0550966072916667	-0.052594065625	-2.969844958125	-2.57896772204167	-0.833702479791667	-1.68026362241667	-1.48014855354167	-0.620250150833333	-1.6328308435	-1.39259932858333	-1.49516618285417	-2.82991946354167	-2.2713919678125	-1.3175634658125	-1.25909474077083	-0.8842914488125	-1.5697210835625	-3.25235119802083	-2.090677125	-0.849505778645833	-3.00419052264583	-1.289777113875	-3.79914138710417	-1.7260680004375	-0.855927710520833	-1.84268214439583	-0.41138977075	-1.25755228783333	-3.89839626225	-0.286609003145833	-0.899757155645833	-2.5574620168125	-2.4906240836875	-0.993471235416667	-2.283978806875	-1.80367945127083	-3.54949225160417	-2.603237193125	-2.37249338414583	-2.65768636108333
TRNP1	-2.52112188964583	-3.39873353716667	-1.62173887466667	-0.515410561208333	-2.79822066875	-4.42768656797917	-2.16780723752083	-1.921345073125	-1.76657252225	-2.3020293408125	-1.62584054502083	-2.889173981125	-1.82785951689583	-1.89359578314583	-1.58903072585417	-2.05368847714583	-0.618877334104167	-1.99923163147917	-1.46265698625	-3.07113035810417	-4.16114514225	-0.507893593104167	-3.52000152577083	-2.13023645933333	-2.65974220547917	-4.28525906935417	-0.720391735645833	-2.68236935925	-0.3425400168125	-1.78976609664583	-0.804199777416667	-0.737461143083333	-0.8194410805625	-0.721940913083333	-1.17641155472917	-1.51806626285417	-2.10660874360417	-3.2569058050625	-0.9156640958125	-1.28452074195833	0.177016781770833	-2.54862688708333	-0.9111427629375	-2.77694507179167	-0.794989543708333	-0.500537194104167	-1.72017481277083	-4.1067748114375
FAM46B	-2.26613040322917	-3.99082565141667	-1.69262294135417	-4.26178627535417	-2.05252823541667	-2.61701655172917	-4.13947307714583	-3.99855396295833	-4.30444564064583	-2.92437233816667	-4.14775062810417	-3.70353343458333	-2.25317037222917	-4.64208796439583	-2.07957773095833	-4.77108645239583	-2.5574620168125	-4.41548334791667	-3.54304716860417	-4.222536349875	-4.28202571470833	-2.35550863689583	-4.18677095952083	-2.09903578722917	-4.264740019125	-3.219231844875	-4.74377365733333	-4.3512873183125	-3.1870484498125	-2.55380663629167	-4.6287125408125	-1.47533479108333	-1.92335658110417	-4.4595380874375	-3.15476865714583	-4.2318742599375	-1.82542596889583	-2.29650039979167	-2.17636781947917	-2.31430209045833	-4.67500063991667	-2.464436933875	-2.71642597783333	-4.44054517660417	-3.5462700765625	-4.12400091910417	-1.91380439502083	-4.560748840375
SLC9A1	3.62163628	4.2737335515625	5.5549729969375	3.12017520622917	4.76935666097917	4.111198642875	3.18371677310417	2.65463349429167	1.45707017145833	1.47978927504167	3.83538844164583	3.86150591033333	3.05711557572917	3.06637036647917	2.67322424720833	4.530411475	2.8436235654375	2.51992180202083	3.79447349304167	3.9556757438125	4.554440578	3.54009775320833	3.19907883925	4.54394448985417	3.61277783220833	4.4743853743125	2.87326338475	4.13820230816667	4.8279031341875	3.77172975583333	3.4379433723125	5.7724992635625	3.98956526910417	4.68407282666667	3.25496279422917	3.7303427606875	3.80423916527083	3.39672478120833	5.05367690947917	4.97897866122917	2.79251890383333	2.64940880185417	4.7703468595	2.5118478809375	3.948239245125	2.68953238395833	3.81674943829167	3.91597515552083
WDTC1	6.47291876416667	6.66173131220833	7.270449505875	5.35293363525	6.72986060229167	6.495476294	5.80551180510417	4.90568347029167	4.8078451288125	4.21120256927083	6.421356490625	6.2368131806875	5.92914068332292	5.12438263766667	5.334134727	6.82746993927083	5.52486150429167	5.61125478827083	5.90128460304167	5.85195907670833	6.832432263375	6.04601003620833	5.73593979166667	7.16213689935417	6.04110485320833	6.3415977326875	5.3075945784375	6.72121141695833	7.1232182915625	6.44080780064583	5.28625532504167	7.71698612902083	6.65080786866667	6.54900668735417	5.99906427610417	6.0606689764375	6.57358892235417	5.64522375354167	7.01885431639583	6.79056894354167	5.20489699733333	5.054796875125	7.00302597652083	5.1227928474375	6.24788635570833	4.98262722227083	6.23368910133333	5.66163126991667
TMEM222	2.41041937204167	2.80802135522917	3.63157017170833	2.55555262854167	2.85963291214583	3.26592407125	2.5392241225625	1.60386219033333	2.011362796625	2.17321388839583	2.5131676184375	2.5145555333125	3.093386875	2.88584495679167	2.47276468033333	2.57714655652083	3.21180115104167	3.1452794759375	2.1672134775625	2.35980319620833	3.0554527693125	3.33930902627083	1.80277922364583	3.35043695535417	2.7490299799375	2.61321320160417	2.77188046391667	3.479489505125	2.76450014245833	2.72086264016667	3.49222242625	3.24465782879167	3.5456792914375	1.89134674866667	2.43656642666667	2.479875154625	1.51458988520833	2.725153303875	3.19412913077083	3.03241462135417	2.68453658908333	2.79522306891667	2.55555262854167	2.67158423672917	2.07673601627083	2.96487172195833	2.20665498060417	2.79830815285417
ACTG1P20	4.16635170347917	3.10854996789583	3.52150870522917	2.4836726444375	3.3318843606875	2.98519077841667	2.893420546375	3.066062069375	2.86527869866667	2.67723369902083	3.32556738239583	2.836532317125	2.712204225375	2.89441195627083	2.4787434190625	2.86212524660417	2.60150253327083	2.22597300272917	3.80826122327083	2.5946570471875	4.21557925052083	1.994500839625	3.00904395225	3.46083237808333	2.97165778877083	2.73129789120833	1.98784033702083	2.3046711200625	2.80709567697917	2.18713170989583	2.72217404345833	3.24432922625	2.7200830490625	2.83362164952083	3.83066791925	2.517824759125	3.53289186135417	2.24222921739583	2.2725317424375	3.22106867308333	2.56800398116667	2.61699321077083	3.0607742305	2.23072006452083	3.039189950875	2.98400805316667	2.6010473615	2.90397966329167
SYTL1	4.65842699035417	5.44996436614583	6.62332448720833	4.56481729675	5.8178612721875	5.19076901341667	4.923353839125	3.8395613720625	4.43971808095833	4.09888033433333	5.081442569375	5.45279618845833	4.943502512125	5.4125723461875	5.211029223	6.0387482360625	5.71546836654167	4.97567224020833	4.70862761708333	5.07035911029167	5.40616251370833	5.9420796459375	4.7334490989375	5.87761288822917	5.0277945315625	5.44354340527083	5.31564951352083	5.85379637020833	6.22828710883333	5.0850489594375	5.40947339672917	6.56021899647917	6.21204005666667	5.70745815933333	5.4268651744375	5.6963911386875	5.27080036185417	5.05367690947917	6.46110161145833	5.963105672125	5.0251318014375	4.5381957820625	5.59240841660417	5.83242462795833	4.9623664095	5.68267244041667	6.24080273075	6.35931259510417
MAP3K6	1.9723617911875	1.90012541129167	3.04744516239583	2.1957226375625	2.61917393004167	1.80330303860417	1.82271382735417	0.603103716	1.7732215296875	1.298651307875	2.81999467827083	3.0809585421875	1.99156457679167	3.54009775320833	2.1014564855625	3.2850695296875	2.8565417920625	2.218182222625	2.4836726444375	1.721876973375	2.62048540329167	3.10854996789583	2.59216254579167	3.04302662135417	2.40065359633333	2.54082607316667	2.3046711200625	3.33596531797917	3.44037709777083	2.75239376520833	2.215444859375	3.93096536652083	3.38296247683333	2.99223910325	3.14807385629167	2.97289488329167	2.653377036375	2.20000973997917	3.516321673625	3.312637574875	3.2780057135	2.493921276375	3.1014849765625	2.74823229964583	2.700139482875	2.685585078125	2.29963526464583	1.94362386716667
GPR3	0.943568182520833	1.09550749820833	1.96006658133333	0.106651068125	1.55002188964583	0.424992697208333	0.644153898166667	1.23493738091667	0.902627801916667	0.0628350118125	2.1404555475625	0.480846332104167	-0.458826145708333	1.0033368308125	0.614840053291667	1.4182204370625	0.804191137520833	-0.255813035229167	1.47841390897917	0.932442511375	1.5415006136875	0.6169032025625	1.24971985177083	0.583369284166667	0.3715109253125	0.547838138479167	0.598718856291667	1.54576879964583	0.578011275875	1.05941993197917	-0.940791885145833	2.09871035995833	1.54708276858333	0.665096047833333	0.769485931333333	0.8358173856875	0.707595037645833	0.792389107729167	1.48139418377083	1.9543734898125	1.53694186164583	0.3082112955	0.433818006479167	1.10319269647917	1.8323622585	1.30148428375	2.05123052260417	0.273923739979167
WASF2	7.88326559891667	8.06276342002083	8.3510128664375	6.4863680504375	7.98703768170833	7.8865995380625	7.36539173329167	6.64612559091667	6.53013702047917	6.17750258304167	7.45918748816667	6.92933192566667	7.04818988158333	6.746832698625	6.50911691220833	7.63994528920833	6.52832631904167	6.05168001633333	7.505237497625	6.73863520866667	7.39439552589583	6.58339914302083	7.2773519109375	7.8631772721875	7.33304600422917	7.38518325235417	6.05582418427083	6.91743954279167	7.62163116816667	7.5408344003125	5.80979139989583	8.17686074891667	7.23235812547917	7.087160033875	7.28977419070833	7.27575328147917	7.66121699845833	6.78400983410417	7.30600061514583	7.84309684279167	6.6332610415	6.13391295708333	7.48448449614583	6.24595326633333	7.48006281145833	5.82004508447917	6.90216702541667	6.57243464290625
AHDC1	1.89927956079167	2.31254869779167	3.03147845491667	-0.9895172330625	1.77857175929167	2.21259798679167	1.210848458375	1.08690650104167	1.22261732597917	0.382701105166667	0.517449942541667	0.457021615520833	1.20170799677083	-0.122251583395833	0.161942971958333	0.123694504625	0.020179230625	-0.9062351194375	0.412539054979167	-0.321649509875	1.51976134479167	0.547838138479167	0.620391560729167	1.60590361635417	0.759569416270833	0.888177442604167	-0.5031361041875	0.2484017569375	1.32218813760417	1.24768460502083	-0.3269299923125	1.78099416879167	0.495365134145833	-1.4772696589375	-0.248669291708333	0.338164979541667	0.972284910604167	0.335731805604167	1.810521436375	1.87294300722917	-0.304687644291667	-0.286609003145833	2.1436090023125	-0.781004979625	0.149980274645833	-0.299502992833333	-0.071490680375	0.335150594875
FGR	8.48863307729167	8.75561671654167	9.42002007170833	8.7845167293125	8.95074860835417	8.7728214848125	8.50205410477083	7.99439176747917	7.96021454935417	7.78954422016667	9.7036938554375	9.17761755922917	8.6056662866875	9.90342763760417	8.52434661477083	10.4167949389583	9.45441093939583	8.7275555965625	9.00226872875	9.16276183614583	9.74791496572917	8.79818924341667	9.2032983348125	9.7735501626875	8.9361500983125	9.55308459229167	9.61742948983333	9.82297114775	9.99650421964583	9.35382915733333	9.19176866339583	10.0356215702917	9.60289854004167	10.110509522375	9.58460929672917	9.44587534527083	9.282232585625	8.73579959410417	9.52342823029167	9.62787352014583	9.6665192574375	9.1842499640625	9.6665192574375	8.75561671654167	9.39423244039583	9.36874608575	9.78343336708333	9.39423244039583
IFI6	3.44924525945833	2.88140232833333	3.03003101758333	4.18031273085417	3.49399803083333	4.32574332429167	3.11293907272917	3.35334455425	4.03605774872917	2.81769071585417	2.46070201333333	6.49916298091667	4.828986223	2.45315137458333	4.66197638727083	2.19327055410417	3.3666901910625	5.18744119239583	2.54885404895833	2.081498906125	3.84102074377083	3.08582503483333	3.062365788875	3.1094101343125	3.36834059172917	1.99360049275	3.11579884720833	4.3283949216875	3.73138958766667	2.4348315054375	3.331468988125	2.40021836595833	2.241686876625	2.85295649266667	1.88659427458333	2.93704182083333	4.2248578464375	3.76891015858333	2.685585078125	2.7200830490625	3.29688765745833	4.2329561538125	3.53330832085417	2.40021836595833	2.62235033477083	3.3231841324375	3.43565967222917	2.54741855316667
FAM76A	2.93236826429167	3.16976819875	2.82228550310417	2.96713301575	2.85478611835417	2.99357446958333	2.78455873297917	3.26452546602083	3.26722894879167	3.130530752125	2.30415183952083	2.6372124279375	2.80850101354167	3.08539524695833	3.22604155633333	2.6195314035	2.7435174073125	2.90890030733333	2.88941216697917	3.03241462135417	2.233765150125	2.78968042683333	2.9167216405625	2.42403319304167	2.6498900371875	3.22556934722917	2.5368499026875	2.34572929047917	2.14136938910417	2.8873565395	3.16038560233333	2.275873502625	2.18333219008333	2.42403319304167	2.74561683327083	2.7787605609375	2.67981099333333	2.89856349197917	2.40065359633333	2.442428824875	2.91759826070833	3.19412913077083	3.03630701722917	2.61052216445833	2.71061588295833	2.826194850125	2.44953959275	2.662450165375
STX12	4.75073037035417	4.48818084702083	4.31080913547917	4.828986223	4.83576406391667	4.8731448360625	4.77269493270833	5.27647654325	5.34185644139583	5.19769653677083	5.38490438889583	5.37916976329167	4.99375553741667	5.38621375004167	5.414259509	5.51335746741667	5.33470106020833	5.35468414729167	5.65395712558333	5.5486072465	4.99612801104167	4.81374824002083	5.54991439297917	4.987294335625	5.27647654325	5.32479137245833	5.48955780660417	5.18495179510417	5.06934829910417	5.44935918670833	5.66760019439583	4.97996989527083	4.738101824375	5.100411969125	5.6283362878125	5.3286155500625	5.8677753135625	5.11438763404167	4.753780427375	5.3213010648125	5.60514484602083	5.70241771445833	5.0569526670625	5.02844579595833	5.58344825375	5.68001531754167	5.20824313008333	5.58906419783333
PPP1R8	4.21458306691667	4.19343280966667	3.755343308875	4.5703579456875	4.17643820072917	4.4195622060625	4.416086366	4.5328887715625	4.92793593927083	4.91559417052083	4.1495269743125	3.9541369293125	4.41109296502083	4.50669162239583	4.44883274583333	4.1354030184375	4.440962636	4.30885123008333	4.23534553645833	3.99788782629167	3.9130750963125	3.71118496110417	4.24398254616667	4.00927192714583	4.3378745628125	4.05257302252083	4.42906863952083	3.79525048991667	3.429162609125	4.07487168670833	4.37285042595833	3.58787826458333	3.80281794333333	3.80476372552083	4.0822275951875	4.00082356577083	4.11646755085417	4.603562057875	3.67023559547917	4.0822275951875	4.60493237675	4.61340645170833	3.96112603154167	4.28204481427083	4.05074354895833	4.53435947479167	4.59177306025	4.429548233875
SCARNA1	2.69749475377083	2.5344982409375	2.4305080433125	4.22685587991667	2.95822631416667	2.28571967472917	1.92737077616667	1.90769098658333	4.34690483127083	3.094324824625	3.95328663875	4.63684246622917	4.14743244889583	2.90617970397917	3.56539520822917	4.49683431533333	2.99357446958333	5.55711412002083	2.42535153572917	4.8279031341875	3.59757508460417	5.1287613153125	1.6382087465	4.38405241139583	4.36321233791667	4.4596534130625	4.945097388	5.3666595886875	5.25692796458333	4.28612354133333	5.8809189905625	3.43470941789583	5.36967903029167	4.21251900429167	5.0054969978125	4.28612354133333	2.45049530841667	3.516321673625	3.629680677875	3.97368648352083	2.2048676176875	2.57340328004167	2.910240220125	5.2714064175625	3.0903222824375	1.98517813604167	3.50548791985417	4.0351102436875
THEMIS2	8.19538507320833	8.40026482920833	9.21115616733333	8.21393255325	8.642662699625	8.49553935745833	7.80117202125	7.75474454383333	7.7306189341875	7.62696348870833	8.8277801606875	8.3902383615	8.36269081229167	9.06757851683333	7.94090945270833	8.63591457229167	9.01387572395833	7.95118659827083	8.38721658777083	7.84110707641667	8.91340594041667	7.94920613460417	8.517535585125	8.9173561115	8.10095608279167	8.25639891283333	8.21393255325	8.73579959410417	8.69935591454167	8.27038218427083	8.4239697345	9.028253222125	8.71662944697917	8.69566095172917	8.42665962464583	8.59354929558333	8.91340594041667	8.15908921797917	8.21140438725	8.82035340716667	8.6529638655625	8.7275555965625	8.7775438036875	8.00762554739583	8.517535585125	8.8316179228125	8.76449426379167	8.703161770125
RPA2	5.71994613554167	5.58528025258333	5.12632385291667	5.33733473395833	5.754774272875	5.72350895491667	5.46272394016667	5.807688709875	5.68558488360417	5.85949524020833	5.80134717552083	5.52876778839583	5.34848217383333	5.50473749225	5.62641567616667	5.47658858725	5.58027722735417	5.21274634260417	6.10216906433333	5.83457002639583	5.71492858960417	5.005038960375	5.54616318466667	5.51687785429167	5.89988989658333	5.22322491797917	5.35351041945833	5.26907823116667	5.16316446114583	5.43680689272917	5.32931406089583	5.30930440352083	4.82354735383333	5.515007679125	5.23706886683333	6.07017058547917	5.83588094620833	5.5656284524375	4.81538420147917	5.59708136739583	5.57010103785417	5.92117896545833	5.69143865247917	5.47955124872917	5.9277865928125	5.16099542822917	5.56157639585417	5.71364614222917
SMPDL3B	0.1893232775625	0.3123779715625	0.738832498520833	0.828314295229167	1.44979177191667	0.513707441354167	-0.0620417120416667	-0.142271518770833	0.0479830849375	-0.905470565895833	0.926176196020833	0.679141180270833	0.6063719750625	0.504478386645833	0.5618491780625	0.265177826895833	0.470444568583333	0.267939247854167	1.39384310495833	0.884533231	1.47877904533333	0.0892692765416667	0.667485415583333	1.450915297125	-0.1860773453125	-0.570740452416667	1.12790825272917	1.07747500758333	-0.0011777696875	0.508600436104167	1.415855684625	0.541061463791667	1.52780017247917	1.24768460502083	0.226339179645833	1.868688784375	0.0751804524166667	0.798736381854167	0.785476679208333	1.56745912516667	0.695346711	0.8213854785	0.4989455606875	1.02117781916667	0.6907891795	0.993766555833333	0.2949710171875	0.263342173208333
XKR8	4.26221215477083	4.4280969423125	5.58274660877083	3.83615603914583	5.22268572566667	4.62753337225	3.86150591033333	3.44515554785417	3.44037709777083	2.81999467827083	4.80308480779167	4.30595876870833	4.46884674529167	3.89854284604167	3.73928398564583	4.61394537135417	4.46505093908333	4.04832575039583	4.71554185141667	3.78901217716667	5.38490438889583	4.10569284097917	3.9206997968125	5.211029223	4.11449057358333	4.50669162239583	3.88665727708333	4.3807446188125	5.29219543735417	4.37285042595833	4.40706378345833	5.34185644139583	5.09438626616667	3.7514439985	3.90180512089583	4.60747120375	5.00078810933333	4.058212423375	4.83054059329167	5.179238289875	3.792838187875	3.89089937620833	4.66931315239583	3.66469288004167	4.44239855133333	3.98778193802083	4.15153781747917	4.72144790522917
EYA3	5.5417973750625	5.55792570695833	5.73285049164583	5.20489699733333	5.4788994153125	5.49149436535417	5.40247678804167	5.23751878475	4.79228056872917	4.89986522760417	5.217278110625	5.34465760425	5.37966668027083	4.89986522760417	4.83393505764583	5.172163195	5.00864012304167	5.1221835588125	5.49149436535417	5.45279618845833	5.19125431564583	4.9902884575	5.49545979675	5.177142855875	4.987294335625	5.52426950704167	5.0713970669375	5.2616018844375	5.06475144341667	5.23437825454167	5.213330472625	5.33233066622917	4.83999070695833	5.2989140938125	4.92905351075	4.95153256677083	5.24833609916667	4.92673820129167	5.1924019804375	5.22692380822917	4.92211210639583	5.23880410702083	5.46330733395833	5.15661617535417	5.79144999141667	4.87254035252083	5.2005709066875	5.4457820556875
PTAFR	8.33310202158333	8.17412068422917	8.72001593079167	7.82617519447917	9.028253222125	8.9361500983125	7.91453160070833	7.45197171370833	7.71421550789583	7.43273569070833	8.23375244216667	8.02825343222917	8.307720342625	8.58728235535417	8.27812192133333	8.23375244216667	8.6288513470625	7.94920613460417	8.31291126472917	7.5255384735625	8.09156182433333	7.65381384014583	8.02521710379167	8.83484770072917	8.75161689645833	8.6529638655625	7.4721748140625	8.41442120939583	7.88326559891667	8.1155602800625	8.08726859041667	8.82375155672917	8.6178045265	8.03750809995833	8.35997758027083	8.7275555965625	7.83375665360417	8.198486243375	7.35524522491667	8.3808731303125	8.17176139329167	8.54963463585417	8.14194101379167	7.88505424445833	8.31025349404167	8.16945086127083	9.02292018077083	8.24109179766667
DNAJC8	4.879949110875	4.37580055464583	4.45530785066667	5.18913616170833	4.51281308670833	4.816349695375	4.89897431352083	5.21615785377083	5.66221133825	5.39122076154167	5.16865240014583	4.72538573775	5.065682736125	4.57187619735417	5.31855228275	4.21213258270833	5.05597101233333	5.073418293	4.793015017625	4.78550634904167	4.48021568275	4.80062979604167	5.11314100097917	4.49841079635417	4.883168226	4.97660088110417	5.23437825454167	4.29603054252083	4.28612354133333	4.9145448380625	5.21395862797917	4.15516743291667	4.264008796	4.5087364048125	5.03027155714583	5.3391445135	5.07280560727083	5.01728904329167	5.09226071616667	4.75704730733333	5.22748151072917	5.2500755936875	4.3751578520625	5.23047206854167	4.84159164266667	5.230038037125	5.57092127370833	4.7898589730625
ATPIF1	3.26084894125	3.15407572389583	3.32198644308333	3.50681627260417	3.308760458875	3.36348504427083	3.223873232125	3.762237227	3.82984236147917	3.13629935245833	3.67477327127083	3.58835790716667	3.889490108	2.91445380085417	3.2564855619375	3.18878223883333	3.4656216284375	3.85431185360417	3.57573429639583	2.886249146375	3.72391626575	3.321578299375	3.17427262264583	2.994984943125	3.30555426777083	3.2455841675	3.65598518179167	3.1648912631875	3.65428982564583	3.51483520095833	4.13720336879167	3.29454588147917	3.14384982516667	2.96457157975	2.822665744875	3.1222918435	3.73928398564583	3.3324559795	3.3119002184375	3.04487388433333	3.36490480539583	3.75229597116667	3.67023559547917	3.58055883904167	3.31819873322917	3.53726919697917	4.05189798172917	3.10465266929167
SESN2	2.50425090614583	2.98359499195833	4.06847111445833	2.85600074870833	3.48016852845833	3.2936579621875	2.419186067875	1.88460175570833	1.8116825989375	1.7208765945	4.4569618874375	3.63291632620833	2.9478286931875	2.9910423184375	2.87195301502083	5.14142832766667	3.32198644308333	2.955552301875	3.2725787694375	3.02412700341667	3.9766913824375	3.09264701225	2.41456281339583	3.669864924125	2.836532317125	4.33962050133333	2.82349120766667	3.99235727370833	5.1315447813125	3.39246386325	3.81011146152083	4.85740536091667	3.68679610283333	3.79967959066667	2.5946570471875	3.55653819170833	5.5562637575	3.03835335604167	3.61045386483333	3.55568578052083	2.8930135515	3.14093612377083	3.49056027254167	1.94721271345833	3.33596531797917	2.86301238675	3.33853549558333	2.91805324670833
MED18	4.1259422455625	4.0725920040625	4.61247009941667	4.27035706445833	3.84754996735417	3.69435408989583	3.762237227	3.56056794635417	4.0351102436875	3.544015705	4.51329659289583	4.3265636276875	4.0944758894375	4.2732354035	3.66351092302083	4.14013789170833	4.56537544314583	4.4590662723125	4.01400937016667	4.14902909935417	4.20699555733333	4.11696548679167	3.92025987829167	4.30398591910417	3.81890082495833	4.70714557183333	4.75817131827083	4.84395438991667	4.56537544314583	4.24483047277083	4.70460743316667	4.83773781170833	4.44494731395833	4.73035998977083	3.9617144345625	4.0622321526875	4.69963673960417	4.1102597906875	4.55234471533333	4.0694868995625	4.20848316475	4.4029768588125	4.03336421370833	4.1013523889375	4.10667580620833	4.1259422455625	4.6111422905625	4.33921359289583
PHACTR4	4.80434357683333	4.9472203023125	5.39231314622917	4.15349440120833	4.630402684875	4.50507251791667	4.4640701125	3.9579950528125	3.86313673629167	3.37695095879167	4.34647346560417	4.02525925429167	4.440641358625	3.62868199964583	3.65332132222917	4.18583491241667	3.579191298625	3.9436494518125	4.39948932958333	4.09398980216667	4.25248480810417	4.30459792472917	4.32205291858333	3.97514133583333	3.79447349304167	5.04078695427083	3.48740757495833	4.03711402697917	4.48021568275	4.03278957654167	3.99891423564583	4.54134343460417	3.9605892090625	4.53868873789583	3.67023559547917	3.755343308875	5.10262347397917	3.8655613140625	4.654476866625	4.2652859535	3.9198307559375	3.669066752375	4.61833615566667	3.53127909233333	4.247236355	3.7919284256875	3.6117776741875	3.61687682214583
SNHG3	3.44698499514583	3.697871874375	3.72761248847917	3.41140302795833	3.17880978245833	3.48695641079167	3.191510071875	3.3163381486875	3.51537749664583	3.684640566375	3.443035032	3.14384982516667	3.01827346508333	3.81011146152083	3.87869486033333	2.5709125821875	3.37166400322917	2.6006384763125	3.63675414822917	2.92165196372917	3.46083237808333	3.65715589522917	3.27909150825	3.479489505125	3.56877278510417	2.76450014245833	2.78249557433333	3.50593645347917	3.08669205114583	3.150890306	2.96296638954167	3.22830215577083	3.89139094514583	2.69884960322917	2.9896894265	3.04433638597917	3.28695197341667	3.619889738875	3.40380507989583	2.71961049370833	3.14807385629167	3.284140193875	3.05938741885417	3.53630326052083	3.25761061504167	3.5614915514375	4.01267210785417	3.55068628866667
RCC1	2.39522590125	2.17100746579167	2.419186067875	2.3396697709375	2.20050943422917	2.69242265677083	2.61868964785417	2.50386442616667	3.26495641022917	2.34758214877083	2.78703827516667	2.56015944458333	2.54161538933333	2.77145381202083	2.82999465489583	2.8538439474375	2.80902494958333	2.645632681875	1.94155263391667	2.41813954572917	2.081961656875	2.6100658430625	2.7014007171875	2.674469538625	2.93066379245833	2.86301238675	2.9577787784375	2.37199696352083	2.70249145716667	2.30868591354167	2.94689976502083	2.67981099333333	2.0999640869375	3.17189474264583	3.39819045797917	3.24763095695833	2.1907727588125	2.62599117675	2.7316340951875	3.158960329875	2.70613608260417	2.7230664450625	2.0104364855625	2.68178672979167	2.8688526525	2.99595681583333	3.19289924504167	2.57299036327083
SNORA73A	10.6695788825	11.022959539375	10.4167949389583	11.1119116945833	10.6379796710417	10.8030665677083	10.5256624689583	8.43264253420833	10.7693676102083	11.324819395	10.8829135889583	11.853828693125	12.253463896875	10.8424348314583	11.2621980470833	11.853828693125	10.6379796710417	12.4125345004167	9.72000056335417	11.96713546125	11.0674034110417	12.5901348854167	9.76046586854167	12.0932700520833	11.7586020439583	11.6769658633333	12.0932700520833	12.5901348854167	12.253463896875	12.0932700520833	12.7488978822917	11.4411203314583	12.9669559352083	11.592218278125	11.96713546125	12.0932700520833	9.411664158125	11.2065707252083	12.253463896875	11.592218278125	9.86019206245833	10.0923795647917	10.6695788825	11.96713546125	11.4411203314583	9.8885367955	11.592218278125	11.2065707252083
SNORA73B	10.2829249597917	11.0674034110417	10.4999061064583	10.8829135889583	10.1542133319583	10.2090617298125	9.975941151875	7.7638215638125	9.81193530729167	10.3927415535417	10.1709872734375	11.2621980470833	11.853828693125	10.3530727145833	10.7280557139583	11.4411203314583	9.84710286214583	12.0932700520833	9.21115616733333	11.324819395	10.6695788825	11.7586020439583	9.06138922452083	11.6769658633333	11.5124930983333	11.592218278125	11.1541087295833	12.4125345004167	11.7586020439583	11.6769658633333	11.853828693125	10.7280557139583	12.253463896875	10.9348269570833	11.6769658633333	11.0674034110417	8.9005392045	10.5767848995833	12.5901348854167	11.0674034110417	9.079484588	9.06138922452083	9.81193530729167	11.7586020439583	10.7280557139583	8.69935591454167	10.7693676102083	10.3214249860417
TRNAU1AP	3.1238350733125	3.02898448154167	2.51060037016667	3.4483753354375	3.27389095039583	2.86076929845833	3.15450169697917	3.2927191584375	3.544015705	3.55611637302083	4.17703135064583	3.62209158945833	3.262231546125	4.2357785929375	4.33549991833333	4.35632491314583	3.60188386664583	3.64961744385417	3.49975249595833	3.093386875	3.2780057135	3.91170957366667	3.7243647694375	3.88446243091667	3.81011146152083	3.30383525047917	3.77527976785417	4.15349440120833	3.55727515091667	3.82668838866667	3.82617198620833	3.99788782629167	3.75833435941667	3.821243768125	3.8943864165	4.23534553645833	3.80778719802083	3.8184612946875	3.4043027348125	3.406338762125	3.8184612946875	4.13820230816667	3.36632170764583	3.64743694479167	4.17751786275	3.90596997972917	4.78056511235417	4.55279309195833
SNHG12	2.44602110352083	2.55758437095833	1.6581453914375	3.115051899875	2.05859113270833	2.2162952613125	2.421924254625	2.81472770795833	3.01703437954167	2.55176804589583	2.40228201852083	3.38803255489583	2.5062624569375	2.76642610872917	5.18262440727083	3.17189474264583	2.15415710477083	3.51295275335417	2.40187147608333	2.88140232833333	2.00340381254167	5.05160512047917	2.31648851716667	2.52603939064583	2.71142598485417	2.279679157125	3.617812155875	4.2481531549375	3.1014849765625	3.85925018770833	2.95159924358333	2.5946570471875	5.33664965479167	2.29124426825	3.0541392506875	3.48740757495833	1.7680655218125	4.488644821125	4.59177306025	2.4397531955625	2.47276468033333	2.91759826070833	2.69519066352083	3.1322187353125	3.00857082366667	2.275873502625	4.6798332295	2.28529918872917
SNORD99	-1.19581599495833	-1.3735234334375	-1.37900725472917	-0.627094519875	-2.5257643143125	-0.748080545395833	-0.6109435388125	-1.18173196535417	0.2178473316875	-0.0263293693541667	-0.415992578208333	-1.07612242929167	0.0289064819583333	-1.72943395395833	1.21300112447917	0.7567246496875	-0.809553180333333	0.735947785145833	-2.13955843097917	-1.46533566025	-1.3955206539375	0.3682679745625	-1.33097028397917	0.2954710135625	0.442730546291667	0.875636408604167	-0.289879487333333	0.196858572270833	-0.6920722205	-1.71720705195833	0.235452236854167	-1.41844906922917	0.97170933	-0.749692114	0.862916806166667	0.130846838229167	-1.9547464069375	0.550926035895833	-0.175967324479167	-0.6053332289375	-0.902943937354167	-0.1855018979375	-1.5671714690625	0.532208359354167	-0.885733606166667	-1.98150014072917	0.583846791770833	-0.195781840020833
SNORA61	4.1249547511875	5.42285203225	5.10361039752083	6.13048823547917	5.27760457608333	4.7371441819375	4.91203076489583	4.883168226	6.7795968408125	5.87256660175	5.84532664020833	6.45561805385417	6.48242815964583	4.9878476523125	6.07182707104167	5.94783255747917	5.18913616170833	7.14017978325	4.45857421904167	6.78400983410417	5.54616318466667	6.69432524852083	4.1037355715	6.1430195301875	6.0433356240625	6.753119766375	6.52572229108333	7.29653914672917	7.3178507939375	6.41028370222917	7.00690903460417	5.50731739727083	7.37166063652083	6.285790807875	6.87585130325	5.83972881079167	4.526936212875	5.47713348947917	6.84222350210417	6.17379882339583	4.17316621395833	4.81205812164583	5.35468414729167	7.01766695625	4.94951130520833	3.84948463385417	5.77521339633333	5.78091767535417
SNORA44	2.18799048004167	3.629680677875	2.44556029108333	3.69351777314583	3.335592749125	2.96457157975	2.79559816735417	2.0330666735625	4.49802207158333	3.294129273625	4.2357785929375	4.59800696927083	4.55766857145833	2.7620587274375	4.4844604991875	4.4496790325625	2.93066379245833	5.65821281052083	2.76317576897917	4.67207538658333	3.562885532625	5.28013970139583	2.14835048272917	4.87889826266667	4.1053483895625	5.76373096708333	4.7970743565625	5.6160895154375	5.403765080625	4.940875324875	5.10686580664583	3.44698499514583	5.960935227	4.24107511354167	5.21274634260417	4.20794803889583	2.66962183995833	3.65463190729167	5.6787861878125	4.07355241358333	2.23579421335417	2.86212524660417	3.34767229997917	5.00918895766667	3.11579884720833	2.52035488885417	4.18439656416667	3.59134018825
SNORA16A	2.48808926554167	3.9823868801875	2.28571967472917	3.51146099491667	2.80993925679167	2.54653603535417	2.9189435821875	1.433180542875	4.42549070902083	3.84848262566667	3.95935727747917	4.6971900633125	5.11833262322917	2.840599909125	4.28847854483333	4.98968834560417	3.47982351852083	6.06227609116667	2.244595001875	5.58027722735417	2.37651793260417	5.39857351689583	1.64585532997917	5.1211368704375	4.82494505204167	5.65964242033333	5.31270237039583	5.70241771445833	5.625622611625	6.05582418427083	5.99986724525	3.54622252464583	6.4491655505625	4.8793763881875	4.94242806085417	4.4946784074375	1.668358349875	3.80150386702083	6.5356344970625	4.6111422905625	1.96834079233333	2.96993241327083	3.43904730345833	5.28013970139583	3.45474403666667	2.76729334170833	4.39486504608333	4.379669720125
RAB42	2.52267751152083	2.90890030733333	3.44422815945833	1.26068059916667	2.2567315565625	2.23528328441667	2.3392534486875	1.58504389825	1.23182206314583	1.43236786385417	2.8037912573125	2.15506416760417	1.73778888691667	2.08385139885417	1.10107557333333	2.23020996554167	1.75423102264583	1.57646586489583	2.51954381558333	2.49713588002083	2.471235680625	1.3492648649375	3.0527790020625	2.653825610375	1.36609462291667	3.0813205718125	1.810521436375	1.91284646945833	1.9919870886875	1.91047944897917	1.04530322172917	2.9652782294375	1.57924035820833	2.70298130027083	2.05440801454167	1.9709109775	3.15450169697917	1.73647507035417	2.48224209675	2.13724636160417	2.1842051428125	1.61847854475	2.77588965641667	1.6959635405	2.6034433356875	1.87099053835417	1.60436778479167	1.969535400875
TAF12	3.62824550291667	3.1841314993125	2.8930135515	3.81432918522917	3.48740757495833	3.62276016427083	3.406338762125	3.90870360808333	3.70721615770833	4.11827348758333	4.7371441819375	4.37871047229167	4.34188857547917	4.25785873279167	4.35943789133333	4.20454366422917	4.4932365996875	4.50122888860417	4.70289343064583	4.31080913547917	4.35163169383333	3.7849015850625	4.0787967645	4.2681225138125	4.07177879170833	4.33301051772917	4.88268836464583	4.2737335515625	4.23634276727083	4.111696376	5.0114928825625	3.98197090697917	3.87916357929167	4.4413642766875	4.111696376	3.9140874025625	4.19055406079167	3.88344105597917	3.57211304316667	4.32008952804167	4.3572613715625	4.80951814866667	3.98288259754167	4.58630303377083	4.54134343460417	4.73973894508333	4.40663765835417	5.2884895100625
RNU11	4.02274672610417	4.97009714783333	2.93321067022917	5.70438201975	4.69668392175	4.2866675255625	3.82037767245833	3.50593645347917	5.30880190279167	5.64659334066667	5.19826737529167	5.9841231854375	5.88174596352083	5.10361039752083	6.2813687305	6.2504434195	4.2652859535	7.154494862375	4.05909315689583	6.33307029658333	4.923353839125	7.26797298366667	4.45096842097917	6.36945952416667	5.59558498829167	6.82638971852083	6.49454339533333	7.20532550979167	6.50631599433333	6.55626666135417	6.50538339097917	5.03352544564583	7.71259592870833	5.74079508514583	6.286687745125	5.889807378375	3.8604988148125	5.69433824389583	6.67089266227083	5.7093550400625	4.18093738327083	4.5637116615	3.9528266849375	6.99268577889583	5.25871119895833	3.98834426172917	5.52876778839583	5.21156838204167
GMEB1	3.82984236147917	3.86907175160417	4.17100515745833	3.33930902627083	3.61324109991667	3.95088277795833	3.61228328689583	3.8516288735625	3.66469288004167	3.22520097985417	3.87472689727083	3.81674943829167	3.83358261995833	3.8465781998125	3.6411146633125	3.71349900779167	3.65675490158333	3.44217402277083	4.05774640470833	3.65867667491667	3.73434141289583	3.75277445191667	3.67890682722917	4.160606966	3.59001601635417	3.84488956229167	3.46724077097917	3.69475218079167	3.67346928364583	3.9091564908125	3.82911257877083	3.909764469375	3.6842058205625	3.45695397672917	3.33680290254167	3.84488956229167	4.03278957654167	3.36589881385417	3.88623230020833	3.79447349304167	3.69120104058333	3.88531886552083	4.01452402339583	3.39725782245833	3.80372071433333	3.86501163616667	3.76609095097917	3.599596163
YTHDF2	5.42227006964583	5.18974039466667	4.44883274583333	5.41548631629167	5.05860435210417	5.31671227895833	5.551297372625	5.46206057391667	6.01717582870833	5.55919972785417	5.21860660389583	5.0140705578125	5.25450510520833	5.5766228305	5.55228050527083	4.68886287285417	5.18628121058333	4.55186952039583	5.12167394435417	4.8590244444375	5.11099918827083	4.51656103864583	5.2654102990625	4.75556018939583	5.0307900154375	4.97832894777083	5.219686886	4.64811544245833	4.76592505404167	5.1580729481875	4.8657175185625	4.3505002265	4.4563578909375	4.51281308670833	4.81445592627083	4.79811969152083	5.273143653875	5.1471731428125	4.55031542329167	5.11541827960417	5.4268651744375	5.455902469875	5.209996329625	4.9510781763125	5.11946299245833	5.574760427875	5.356306658	5.00918895766667
EPB41	8.50806417302083	8.479948586625	8.34226026845833	8.49872081339583	8.38721658777083	8.68898599552083	8.54663636708333	8.3902383615	8.8647338054375	8.514748332875	6.7182128593125	7.52419575108333	8.02118630914583	7.1908460719375	8.02303285389583	6.58514771191667	8.06018437641667	7.922422818	7.27575328147917	7.92033655747917	7.17367659235417	8.0400235949375	7.66633598235417	7.43920422635417	8.11300117260417	8.2310426546875	7.24717149445833	7.11039200079167	7.01547724816667	7.7638215638125	7.6072311901875	6.70588233391667	7.59078568247917	6.44465740333333	8.76449426379167	8.974798919125	7.16865591333333	8.09877867795833	7.41496169716667	7.6853528046875	7.43920422635417	7.45466613958333	7.71259592870833	8.06018437641667	7.14419159991667	7.57747947085417	8.50205410477083	8.22548478779167
TMEM200B	-0.717472651604167	-1.25817916210417	-0.0434755849583333	-1.4577047825	-1.39059306254167	-2.00249715866667	-1.23648481408333	-0.6444158114375	-1.55891887654167	-1.14146528060417	-2.07706664929167	-0.804830327125	-2.15057426383333	-3.14058776235417	-3.23165595464583	-3.0180944648125	-0.968947162479167	-2.48860616739583	-1.49893130789583	-1.49893130789583	-3.078873342	-1.68226299864583	-2.51359240110417	-0.0519337009166667	-0.831244183708333	-1.804889527375	-1.52198372604167	-1.71720705195833	-1.14884984389583	-1.72017481277083	-1.22068177664583	-0.4976585549375	-0.8914359635	-2.1910141148125	-0.93582582675	-1.91627583495833	-2.96777494629167	-0.809553180333333	-1.76951644497917	-0.402633092875	-0.94451896825	-2.33340931127083	-0.490811142791667	-0.833702479791667	-2.56640710935417	-2.8546023859375	-1.32536820233333	-0.4450459383125
SRSF4	5.215653473125	4.96141618089583	5.07748583704167	5.43449155945833	5.18804787983333	5.5541122774375	5.29219543735417	5.30930440352083	5.37916976329167	4.87783500266667	6.0065071286875	5.63185827564583	5.59798108504167	5.97205982479167	5.684157649	5.21665526435417	5.9658684315625	5.06195601427083	5.70363080179167	5.15146328972917	5.6283362878125	5.10735099098958	5.78935510860417	5.67047614608333	5.49714296836458	5.3027707256875	5.72450413079167	5.615453052	5.19528711258333	4.9815143283125	5.74256896652083	5.30047240297917	5.21274634260417	5.16215574164583	5.4614035781875	5.16590937389583	5.515007679125	5.2714064175625	5.19826737529167	5.41132156170833	5.88706784285417	6.01110309841667	5.43972009983333	5.501537973125	5.56104905310417	6.20437564829167	5.60637868966667	5.1587440095
MECR	1.331219553375	1.83090545422917	1.58816597679167	1.10367727947917	1.00451193808333	1.16150590677083	1.14854328933333	0.996620742666667	0.8981605494375	0.909325883541667	-0.0068392286875	1.15322133735417	1.33694599660417	0.931873462666667	1.29410944679167	0.588994075354167	0.689555355604167	0.549113716520833	0.0769560471458333	0.467364511229167	0.9992325810625	1.77962851658333	0.696942872833333	0.901836036625	1.10676890304167	1.519380766	0.710689736979167	0.879890991625	0.7312952115	1.20827084583333	0.0672926436666667	0.9927449276875	1.1317272675625	0.624148947333333	1.1501543226875	0.973264146666667	0.161403322479167	1.55206650802083	1.3528634404375	0.9406197884375	0.62812628225	0.795856875645833	1.49297247904167	0.814446687625	0.865059331104167	0.156601168104167	1.24714651808333	0.193152639104167
MATN1.AS1	0.482667596875	0.8792148490625	1.32500275895833	-0.0976964815833333	0.289357662833333	-0.521282806104167	0.370219973354167	0.0213987126666667	0.744218497583333	0.212405415375	0.318805634520833	0.163402935145833	0.314292947895833	-0.703172726083333	0.5351656325	-0.7080152949375	0.7367637480625	0.907007115291667	-0.508725804458333	0.810252880479167	0.775184053208333	0.909325883541667	-0.999058139770833	0.788966486270833	0.491276323395833	-0.727126840541667	0.296084899333333	1.177334452625	0.947006608354167	0.7874174291875	-0.190709960604167	1.1317272675625	1.44878372875	-0.142868858770833	0.841261215979167	0.177016781770833	-0.167476700041667	0.724298771875	1.8359550693125	0.765027877666667	0.419616115729167	-0.189361494458333	-0.060632893875	0.562490522145833	1.35467193108333	-1.2890361869375	0.901836036625	-0.323644827854167
LAPTM5	9.36033060220833	9.44587534527083	9.49525124097917	8.59654152652083	9.62787352014583	9.46469443347917	9.36033060220833	9.17044998191667	9.13604275510417	8.58202585754167	9.13604275510417	9.17044998191667	9.46469443347917	8.95074860835417	8.74752053452083	8.60991609577083	8.8505219280625	8.74406164104167	9.39423244039583	8.95936276625	9.2032983348125	8.703161770125	9.17761755922917	9.2032983348125	9.282232585625	9.06138922452083	8.76449426379167	8.63591457229167	9.12853722929167	9.54159694879167	8.36891706310417	8.802650122125	8.96509897560417	8.668262553375	8.58728235535417	8.58494050183333	9.65577871214583	9.19176866339583	9.2164141625625	9.560907210625	9.01885247122917	8.56432493808333	9.6428297638125	8.72001593079167	9.26179873910417	8.8961760605	9.00754549895833	9.03383204504167
MIR4420	-1.10307702695833	-1.00230310247917	-1.04739344902083	-0.6340663493125	-0.400001698645833	-1.5470509239375	-1.7842560544375	-2.08447893966667	-1.92672095597917	-1.3455176110625	0.600335626104167	-1.0055963853125	-0.3815405396875	-0.332359707291667	-1.34094002639583	-0.0816481507083333	-1.86240217914583	-0.0406717711666667	-0.322379571833333	0.0459604942291667	-0.3659209164375	0.1218071593125	-0.682770286875	0.196215642833333	-0.1356314065	0.712094026895833	-0.61291244075	0.0194952805208333	0.1100260829375	0.392104019333333	0.992288186854167	0.0331126126875	0.441635015166667	0.478585160645833	0.273923739979167	0.742551425791667	0.270602044729167	-0.549875023020833	0.122393008145833	1.12552086964583	-0.6625166618125	-0.918956629229167	-1.9697082043125	-0.9695832350625	-0.250494605104167	-1.05519051239583	-0.7706998355	-0.9094641735
SDC3	0.533920740375	0.3763599448125	1.24768460502083	0.0822916783541667	0.498394501145833	0.356430163458333	-0.131384283083333	-0.128234656083333	-0.716101976854167	-0.3122656649375	0.2503533879375	-0.0929465479375	0.137720023770833	0.128460085604167	-0.347088100833333	0.598718856291667	-0.412769465041667	-1.03327846283333	0.784893809770833	-0.516042719041667	0.281099661708333	-0.4133406620625	0.608502209729167	0.3082112955	-0.04129306725	0.526892440479167	-0.696292363520833	-0.121517038291667	-0.396533047875	0.668082001895833	-0.902943937354167	0.276259704666667	-1.0947267254375	0.4906252944375	0.342521399958333	0.672944006729167	1.21916810683333	-0.280128948541667	0.0852491641666667	0.621235180125	0.135292969166667	-0.0479820183541667	0.770535069583333	0.0159756551041667	0.433818006479167	-0.112519510208333	-0.166760801041667	0.0860711101666667
PUM1	6.4878651478125	6.350936364875	5.99825748947917	6.23987501658333	5.99268431929167	6.57149967679167	6.49454339533333	6.47952966008333	6.6055597594375	6.419551561	6.17479617341667	5.90905049227083	6.32021885702083	6.35931259510417	6.24935136352083	6.28501187270833	5.82599339077083	5.776484765875	6.21428727345833	6.20437564829167	6.00270818760417	6.0770940766875	6.4095090573125	6.22393977935417	6.1422143169375	5.8295969090625	5.93670400416667	5.80846520525	5.85262965466667	6.01717582870833	5.64908532735417	5.90372189814583	5.684157649	6.07491193039583	5.98595361764583	6.22475464220833	5.9841231854375	6.3041573643125	6.17479617341667	6.10393534954167	6.06401261229167	5.86318879991667	6.35931259510417	5.94704545775	6.00568771808333	5.93449374945833	6.04668136577083	5.7340197774375
SNORD85	-1.33339845395833	-1.45696604379167	-2.59319997516667	-0.6870718433125	-1.35951591416667	-1.847878871625	-0.93649572825	-2.55177469402083	-0.0402419389791667	-0.792123108291667	-2.84741002097917	-0.303451649958333	-1.06498543929167	-0.9710556186875	-1.95690154079167	-0.497147447166667	-1.76220822822917	0.23912507725	-1.521102864375	-0.519157013916667	-0.88852129875	0.308733776145833	-1.10050602025	-0.506028488291667	-0.395905135229167	-0.150246937625	0.154593302041667	-0.367613328020833	-0.817856094916667	-0.0585909911875	0.8732587783125	-1.55607621833333	0.338164979541667	-0.516681323333333	-0.555974750854167	-0.234750600416667	-2.68080631804167	-0.237406935145833	-0.9648331145625	-1.16885616258333	-1.05059900591667	-1.414065843375	-1.08712338116667	0.0283011644583333	-0.8923005469375	-1.2509972603125	-1.464403382	-1.17964265160417
SNRNP40	4.16406544333333	3.99735865597917	3.3324559795	4.477775235	3.89583212127083	4.10722154085417	4.108181951375	3.8565795805625	4.57495559675	4.79761546797917	3.1980565065625	3.55770395454167	3.71440495425	4.3577059068125	4.64611331972917	3.9013339285	3.95978980170833	4.13580979572917	3.59176956775	3.13659246185417	3.530871061	4.20405867945833	3.7670277448125	3.86873198933333	4.403635061375	3.74908263689583	4.17990498127083	4.14618794029167	3.42190587904167	3.99528503041667	3.82668838866667	3.49492413925	4.21509823160417	3.52116381235417	4.59277131295833	4.40109654625	3.56726992364583	4.40192793	3.68770154779167	3.96112603154167	3.84178791570833	3.9377431108125	3.61948954	3.98956526910417	3.70113114710417	3.94163317870833	4.35990528427083	3.949487825125
ZCCHC17	3.85790304475	3.07253711197917	2.6639289759375	4.45147073002083	3.200211458875	3.63205627697917	3.74997103866667	3.82037767245833	4.49213373166667	4.429548233875	3.773284481	3.765229814875	4.1095462354375	3.77920270908333	4.38405241139583	3.90773159977083	3.59640134010417	4.74525615197917	3.242588665125	3.9541369293125	3.19336211725	4.55140106185417	3.71867059945833	3.3328838906875	4.019821756	3.81890082495833	4.5279192706875	4.09888033433333	3.8516288735625	4.02914001752083	4.96141618089583	2.96296638954167	3.6061999573125	3.7797217815	4.3150381813125	4.59903073204167	3.608893162	4.25096980875	3.50411018495833	3.508842757625	3.798201257875	4.17502326179167	3.20415821929167	4.24197542166667	3.7761252851875	3.93340440052083	4.73437375529167	4.57872601420833
FABP3	0.390313058291667	-0.588998763520833	-0.228631061645833	0.0188939517916667	0.503315839395833	-0.860546147583333	0.346155735354167	-0.106657013729167	0.450223122729167	0.882735958395833	0.414640163458333	0.084669409625	0.2835024005625	-0.420674821395833	-1.4772696589375	0.5705774514375	-0.298159479333333	-0.558082678458333	0.0963953491666667	-0.957579523083333	-0.688718115625	-1.3529472703125	0.1893232775625	-0.4976585549375	0.4906252944375	-0.732963433166667	-1.81107440758333	-1.6150168905	-0.69494958925	-0.670693387833333	-2.49401349927083	-0.3144677818125	0.0426711713125	-1.3946312455	-1.15590668954167	-1.93010115264583	0.0892692765416667	0.0892692765416667	-2.05252823541667	-0.646553151145833	-0.240414906729167	-1.3221265676875	0.131534457125	-0.964182495916667	-0.068911415625	-0.650083230125	-0.263985651270833	-0.905470565895833
SERINC2	0.132206507145833	-1.21335566058333	-0.0971050376666667	-1.0270984361875	-0.4455038081875	-0.681856996645833	-1.72943395395833	0.0916732927291667	-0.327595557229167	-1.62884795275	1.09352531420833	-0.02786963325	-0.674887880416667	-0.287911356666667	-1.26356421016667	1.0131809320625	-0.1704374418125	-0.911943926125	-0.545181714520833	-0.573307374104167	0.497809050395833	0.192035068020833	0.342521399958333	0.554170138083333	-0.789113097333333	-0.478726277020833	0.1387782358125	-0.506028488291667	1.55096845210417	-0.474377237520833	-0.98696242525	0.672944006729167	0.440335044375	1.41425209833333	-0.0251755260208333	-0.479938914145833	0.904598457645833	-1.46353823141667	1.09725379327083	0.2455937130625	-0.667623272729167	-0.7211716829375	1.04853328404167	-1.928589859625	0.167960780875	0.595055792666667	0.853917066729167	-0.893661226791667
LINC01226	2.55435356291667	2.236741059875	2.659873205625	1.78145807235417	2.329015813	2.23717362027083	2.47172527072917	2.3285602348125	1.86527329491667	2.35149800352083	3.06929881445833	2.4195827976875	1.883521160875	2.44341561291667	2.0999640869375	2.85963291214583	2.02584483264583	1.7882012443125	3.21925300747917	3.08760633172917	2.8599299611875	1.48619477114583	2.75239376520833	2.64473663604167	2.02344575997917	2.42955394247917	2.29963526464583	2.09301945625	1.57173987679167	1.89134674866667	1.9996928594375	2.9847547595	1.6242484188125	2.94689976502083	1.718845114875	2.10803177275	2.73505961954167	1.96006658133333	2.1654810665625	2.291789624625	2.35980319620833	2.42955394247917	2.2195352815625	2.33647034766667	2.63203427322917	2.32652481327083	1.523464254	2.48900132827083
TINAGL1	-1.4098334858125	-0.0971050376666667	0.3670064858125	-1.96559954216667	-0.814242777958333	-1.04574918502083	-1.2339387661875	-1.79501717389583	-0.990266594854167	-0.537365648458333	-0.308502062354167	0.241624572708333	-1.0385071360625	-0.2030231914375	-0.9290939663125	0.5292044485625	-0.672371751875	-1.0947267254375	0.373474191125	-0.0466992452291667	-0.140143241333333	-0.569606814583333	-0.528994419291667	-0.2075097891875	-1.05435615685417	0.307063556854167	-1.07453948908333	-0.157738566833333	-0.052594065625	-2.3739870865	-0.477100553479167	-0.187265100833333	-1.02318372022917	0.0885867529583333	-0.853845559666667	-0.546871518645833	0.511299268041667	-0.8805719153125	-0.816249746333333	-1.11510054570833	-1.48300119672917	0.280536494291667	-0.309154729625	-1.2477762800625	-0.55214875525	-0.748721435166667	-1.28037974010417	-0.0315680662291667
HCRTR1	0.311204455416667	0.143510649854167	0.896548927791667	-0.920204232333333	0.589669790020833	0.533370887041667	0.11923129225	0.1304363195	-0.555974750854167	0.213695968479167	1.22261732597917	-0.233311522604167	-0.477100553479167	-0.372401329958333	-0.475091521020833	1.683656582375	0.0366528322083333	-1.229120272	0.943568182520833	-0.138182995229167	0.0628350118125	0.746594231833333	0.216657032604167	1.26790170329167	1.22535071404167	-0.373225254729167	-1.21335566058333	-0.01901061925	0.579385384208333	0.038531798	-1.75868331302083	1.41128908470833	0.3480254699375	-0.8012338449375	0.778128822208333	0.7137360741875	1.35378517670833	0.063428039	-0.1855018979375	-0.236721979520833	0.28223923725	-1.04574918502083	0.4208708011875	-0.911943926125	-0.10805609	-1.19201742385417	0.294438429541667	-1.63197783166667
PEF1	4.29732065375	4.609032684875	5.1041491524375	4.64133749458333	4.76135441289583	4.595444590625	4.26221215477083	3.84102074377083	4.27621080475	3.57748806425	5.63763649733333	5.00132114958333	4.68463720729167	5.06529590647917	4.894288358	5.6303350498125	4.95203376070833	4.97329992214583	4.74814741358333	4.43831285283333	5.1654319753125	5.26738587885417	4.29220232277083	5.43626730197917	5.41132156170833	5.41367149075	5.10262347397917	5.403765080625	5.06675685	5.00078810933333	4.8470912055625	5.61274426164583	5.65027831589583	5.34185644139583	5.10929395889583	5.66832935733333	6.03807551925	5.05221177635417	5.32818580022917	4.74860769572917	4.93972290897917	4.8214683314375	4.7528770613125	4.45096842097917	4.7911259175625	4.78615205439583	6.01994021660417	4.39722305808333
ADGRB2	-0.933036331541667	-0.976137155979167	-0.569606814583333	-2.4657508179375	-2.283978806875	-2.4512037546875	-1.35137968029167	-1.29836126952083	-2.50680865445833	-1.76951644497917	-2.16780723752083	-2.03421618704167	-1.807140309875	-3.41154867633333	-2.79376856585417	-3.43629498272917	-2.62977154875	-4.14775062810417	-3.4093023780625	-1.9904658595	-2.4673588123125	-2.15804687216667	-3.28632137889583	-3.6424638686875	-3.14985690764583	-3.12226882408333	-1.43401347597917	-2.74473150872917	-3.32762659683333	-1.14146528060417	-3.10090876827083	-1.60253393525	-1.10307702695833	-2.35858823070833	-4.20828376877083	-4.26803036752083	-3.2169312198125	-2.6406765389375	-2.1381377135	-1.17240947083333	-1.72017481277083	-3.54304716860417	-2.62061389358333	-4.14775062810417	-3.40721028570833	-2.878951027125	-4.04187240114583	-3.4571605389375
SPOCD1	0.359023117916667	0.896548927791667	-0.359204305041667	0.638178555458333	0.841838672479167	1.08690650104167	0.0860711101666667	-0.8132886529375	-0.7578861405	1.1836811406875	-0.823445501604167	-0.0519337009166667	-0.0955379714583333	-0.741827773916667	-0.962759883583333	1.58294603135417	-0.0376935336666667	1.73926036810417	-0.6571308055	-0.822734262458333	-1.90445881758333	1.304573581	-0.479288256125	-0.160480600458333	0.497809050395833	0.4118517281875	1.04355420583333	1.75457336645833	2.58251358616667	0.60145679575	2.07532509614583	1.4540528728125	1.37880219266667	-1.72835071785417	2.02125591852083	1.95524520522917	-1.75471072247917	1.4313785808125	0.073786398125	0.575653113083333	-1.02459648877083	0.377406551520833	-1.1105425344375	0.0439501404791667	-2.23414946754167	-0.431425884291667	2.6737268155625	2.82877191752083
PTP4A2	8.0670805521875	7.94920613460417	6.87128419610417	8.43632231058333	7.63519668666667	7.980938075	8.25917953147917	8.19538507320833	8.7275555965625	8.62492485197917	7.02005134958333	7.34226666495833	8.03512095366667	7.7393696485625	8.07910722679167	6.88424749695833	7.66633598235417	7.85591652989583	7.22658583383333	7.67697543077083	6.99163541541667	7.791101142625	7.928972898125	6.93880496025	7.74487980997917	7.53449441804167	7.90251730345833	7.32225497895833	7.10519340816667	7.62517642420833	7.643529953125	6.45942147220833	7.35232479595833	6.9365696359375	7.58920818170833	7.63356146572917	7.01766695625	7.9721528394375	7.42561107177083	7.46225453195833	7.82214764777083	7.78433010885417	7.43780698247917	8.16443519747917	7.4211258410625	7.88326559891667	7.95118659827083	7.84309684279167
KHDRBS1	6.15192446779167	6.28208121075	5.9269824889375	5.74549115814583	5.944704602375	6.03945437277083	6.045248496125	6.27161793247917	6.40788676727083	6.02358667316667	5.52426950704167	5.4716670085	5.76155513802083	5.6533854320625	5.69232340285417	5.29162338929167	5.43754485220833	4.982070461125	5.847383345875	5.2719971718125	5.57406559579167	5.13213359191667	5.83849630075	5.32247024954167	5.5127385700625	5.31104567825	4.935291202875	5.00013071291667	5.3353456958125	5.57406559579167	4.88268836464583	5.17535787079167	5.123888086375	4.93875543164583	4.92390823139583	5.10582924389583	6.0664061598125	5.68210589327083	5.33664965479167	5.448696335	5.644347234375	5.56036603416667	5.95171521397917	5.34535119147917	5.34083428466667	5.38746296097917	5.36850409460417	5.274872483
TMEM39B	1.5504968504375	1.79454400335417	1.93177818389583	1.60113268485417	1.81556385522917	1.8359550693125	1.4677251513125	0.794003813875	1.44039520325	1.09671360654167	1.7998950761875	1.72556532916667	1.31215065054167	1.7102299855625	1.07647770645833	1.67766857152083	1.75922727870833	1.59249347183333	0.813837613145833	0.8358173856875	1.7088518080625	1.714282496125	1.32545506185417	1.573383330125	1.33012728333333	1.279358723375	1.68028851233333	1.95851088114583	1.80330303860417	1.59144866027083	1.19071141027083	1.94807579333333	1.20481539052083	1.00777086629167	1.26900965125	1.48875332566667	1.95238505127083	1.99595971377083	1.8816105103125	1.84918089970833	1.57592362983333	1.60014620522917	1.2236727195625	1.27191611460417	1.38146892060417	1.72230509202083	1.82119995894792	1.03612175808333
KPNA6	6.21297457954167	6.52645220364583	6.4000770669375	5.488933115	6.2813687305	6.47067551410417	6.10764287191667	5.987519428125	6.20928463425	5.9890190594375	6.20437564829167	5.7541656134375	5.7724992635625	5.960147972125	5.94293663975	6.6055597594375	5.671063222125	5.30880190279167	5.89771916514583	5.74884921645833	5.73347579335417	5.546698763875	6.1422143169375	6.2620146925	6.30220039702083	6.4464896185	5.26907823116667	5.59708136739583	5.75302929314583	6.06401261229167	5.10809461647917	6.21040206429167	5.7572563856875	5.59169379439583	6.194872354125	6.68626415964583	6.274548898875	5.8963868084375	5.86626193641667	6.18474936177083	5.7292085713125	5.69143865247917	6.34514833979167	5.35468414729167	6.02537258327083	5.54736102304167	6.24788635570833	5.71155411714583
TXLNA	5.13616628275	5.49084918864583	5.53525825689583	4.88215487058333	5.16430968566667	5.3467744954375	5.0955145165625	4.48153346464583	4.95247968741667	4.990874324625	4.6811106803125	4.4640701125	4.70548469541667	5.3241375280625	4.901960015125	4.84050379691667	4.8470912055625	4.302610339625	4.68164636860417	4.1264610744375	4.6248741265	4.67376049895833	4.83198108252083	5.43754485220833	5.13268801241667	4.53479487525	4.03995911295833	4.89986522760417	4.61621478858333	4.66677501447917	3.9528266849375	5.219686886	4.9193312545625	4.3932692083125	4.84487331722917	5.12931971954167	5.10809461647917	5.18804787983333	5.1206962914375	4.7893534025	4.89742942945833	4.64859434589583	4.97604713822917	4.1087032680625	4.5674344940625	4.7136121529375	4.85740536091667	4.223893688125
CCDC28B	1.84094295541667	1.841443575125	2.31818439652083	1.93437481316667	1.7780954251875	1.65918746547917	1.66369288372917	1.44201792504167	1.38553480327083	2.09540262602083	1.72324689839583	1.11647903008333	1.43575636102083	1.53402583014583	1.48504897185417	1.702260481	1.39802254079167	1.32380016508333	1.0468483979375	1.30562591691667	1.9093890280625	1.1556746576875	1.35669829591667	1.6133185985	1.82844965554167	0.998253530104167	1.15064893141667	1.7003492055625	1.154248095	1.21532563260417	1.44816175320833	2.03110029875	1.86527329491667	1.24170862620833	1.450915297125	1.46377127516667	1.4608263383125	1.60537873533333	1.82016230147917	1.95661635335417	0.824754751020833	1.46734113022917	1.72230509202083	1.054824814875	1.77962851658333	0.834609560208333	1.390638461375	1.2465330020625
IQCC	2.88436412297917	3.614107152375	3.77773259620833	2.53531823789583	3.078266847625	3.00767642558333	2.64473663604167	1.40752506704167	2.12549739225	2.0958621568125	3.16612117452083	2.57340328004167	2.20128041252083	2.371035225875	2.09826353527083	3.31993882395833	2.0330666735625	2.06722494595833	2.5118478809375	2.72470943570833	3.18371677310417	2.144181429125	2.84978351110417	3.2881985373125	2.57299036327083	3.3119002184375	1.48875332566667	2.64940880185417	2.78383523964583	2.578504758125	2.0497508375625	3.66241141427083	2.73289671625	3.2410068266875	2.02584483264583	2.56057366129167	3.61687682214583	2.39144515589583	3.12117548247917	3.006700545	2.01697849172917	2.212098292	3.273450909	1.80036734747917	3.08582503483333	2.1502665434375	2.02217106625	2.695662316
DCDC2B	2.29339055133333	2.13164333895833	2.7688905806875	1.17683678304167	2.32177767516667	1.84044963152083	1.61656841991667	0.874425636583333	1.101555989125	0.810637948041667	2.24679686558333	2.02869266454167	2.00154344391667	1.28454678695833	1.37984387308333	3.22830215577083	1.82016230147917	1.810521436375	2.0461071459375	1.63119282466667	2.44953959275	1.962469415375	1.93338088877083	2.86212524660417	1.72039712185417	2.58455867310417	1.54283979029167	2.110683688	2.74787773325	2.057719961	1.82989637464583	3.539696996375	1.93870136920833	2.6006384763125	1.90627031883333	1.26900965125	3.204653225125	1.53785198433333	1.60150659008333	2.04220858477083	1.39426589360417	1.30845905477083	2.51497504952083	1.19577237491667	2.15315753766667	1.42208863610417	1.9093890280625	2.13724636160417
TMEM234	2.08935959166667	1.74918838579167	2.85337841691667	2.236741059875	2.249109326	2.05817299391667	2.10328227121875	1.68646328752083	1.82314958872917	1.60014620522917	3.5796986029375	2.75150531666667	2.2562965988125	2.56057366129167	2.0904100184375	3.50633940583333	2.87087018208333	2.71489965475	2.95863065489583	2.56986411510417	3.36444796604167	2.65926833495833	2.33602273610417	3.3364990706875	2.74315843945833	2.84142458345833	2.6861258846875	3.09672402760417	3.62437632491667	2.88341316210417	3.08942969	3.54829339766667	3.19200019133333	2.77549119114583	2.58625619495833	2.974367942875	3.71773378822917	2.41813954572917	2.48670585129167	2.7688905806875	2.6691166500625	2.93538584264583	2.6001708346875	2.29339055133333	3.20788620177083	3.02325125058333	2.84939481797917	3.0211969490625
EIF3I	4.83999070695833	4.73035998977083	4.97832894777083	4.83954681122917	4.81797232170833	5.18262440727083	4.95681495022917	4.3751578520625	5.21513333079167	5.59798108504167	4.9250904323125	4.57139639202083	4.88958585845833	5.5417973750625	5.72450413079167	5.00659783508333	5.37317875732292	4.71610923260417	4.4959513704375	4.48569599516667	4.42767350895833	4.598564298625	5.0631587771875	5.284343955375	5.53411717158333	5.48580378716667	4.84395438991667	5.39590984152083	4.59695366966667	5.14088521320833	4.790534903625	4.768537521875	5.06364242058333	4.64811544245833	5.59356461714583	5.602442885375	5.50789693775	4.95203376070833	5.08392148189583	5.24253548270833	5.09993299889583	5.20560445083333	4.8342913064375	4.987294335625	4.99316039097917	5.39408359410417	5.80551180510417	4.99672590695833
MTMR9LP	-1.279606243125	-0.778645916208333	-0.889217689104167	-1.00230310247917	-1.16290810702083	-1.50164423927083	-2.02619300754167	-1.62173887466667	-0.791300243020833	-1.21894250541667	-0.763750781770833	-2.70864418689583	-0.862546618208333	-0.77289423975	-1.49602739808333	-0.623345232270833	-2.364358753375	-2.8929531179375	-1.67706281225	-3.87136337441667	-0.701077142083333	-2.45841662472917	-2.364358753375	-2.69128337960417	-1.07453948908333	-1.55891887654167	-2.2358566171875	-0.432787143833333	-0.8914359635	-1.31346674145833	-1.5606125000625	-0.7111260110625	-0.577331689604167	-3.0064795630625	-2.26868981835417	-0.901205470166667	0.473034776395833	-1.4232543193125	-1.59659602908333	-2.0664531050625	-0.8305054325625	-1.37819250439583	-2.39877449327083	-0.3936988125	-1.5907941789375	-0.689496320729167	-0.169746930916667	-2.495677069125
LCK	6.45850519295833	7.04196213479167	6.51827965802083	7.19878898833333	5.7860807026875	6.91963474408333	7.04101847795833	5.3015619529375	6.55170872602083	7.262283861625	3.67062860102083	5.00078810933333	6.30599996095833	5.47226421245833	6.7120838771875	4.15098147289583	6.29441287122917	6.14530055866667	4.43230892935417	5.14088521320833	5.44168097927083	5.98037925983333	4.62098408745833	5.60129980785417	6.2085234479375	5.01635745725	4.46463688797917	6.21040206429167	4.96089959195833	5.35468414729167	4.33007539202083	4.8100303731875	6.2223745878125	4.31399691429167	5.54736102304167	5.741315725875	4.4459154913125	6.89645872722917	6.2754149249375	5.81512666810417	4.74860769572917	5.3075945784375	5.98829912466667	6.3486822314375	4.76399071383333	4.93304443802083	5.82081922866667	5.16477293010417
HDAC1	5.78433098395833	5.65097318760417	5.530658286875	5.96509790891667	5.70599584266667	6.095101384625	5.94293663975	5.50545686634375	6.19666201302083	6.239131266375	5.37198544677083	5.40616251370833	5.7572563856875	5.9790029465625	6.14708766529167	5.72450413079167	5.9168692290625	5.40878851766667	5.45279618845833	5.42944139720833	5.18495179510417	5.44813278447917	5.68703852391667	5.60514484602083	5.85312834377083	5.77806093722917	5.5453951681875	5.78863004754167	5.080874830375	5.41132156170833	5.49149436535417	5.39705825610417	5.65821281052083	5.19187880958333	5.80919077525	5.717356333625	5.17535787079167	6.033892644125	5.36850409460417	5.7860807026875	5.84663517116667	5.86708008366667	5.84250505766667	6.02140497222917	5.59483150104167	5.9812296548125	6.41776455310417	5.94361538447917
MARCKSL1	2.78299045572917	3.48054768104167	4.53868873789583	3.22830215577083	4.19678500241667	3.28641023239583	2.9478286931875	3.31728744475	2.84978351110417	2.3151196831875	2.4227501373125	3.24225603958333	2.9135857410625	2.83742189791667	4.21213258270833	2.04376109860417	3.334546620125	3.22520097985417	3.3958854023125	3.08669205114583	3.62824550291667	4.39676393758333	1.9446322580625	3.874329825875	3.06417654258333	2.2749808468125	3.40248309222917	3.74031585810417	2.59565073002083	3.06497479275	2.577652005125	2.69113580041667	5.19405981114583	1.973724069125	3.1222918435	1.44039520325	2.91527201039583	4.21509823160417	4.59277131295833	3.18971176545833	3.21972196441667	2.81399223204167	3.83021827795833	3.48267626233333	2.84535591814583	3.02579325741667	3.9135999920625	2.92650129352083
FAM229A	-4.27123785739583	-4.18412400597917	-0.681856996645833	-3.98006697891667	-2.25128837633333	-2.86831669233333	-4.15396331597917	-3.54304716860417	-2.17511879489583	-4.3948500695	-0.999058139770833	-2.845224741125	-2.4001599054375	-3.9545096453125	-2.89716472520833	-1.35876948535417	-3.01545533508333	-1.9088031638125	-3.0967344929375	-2.77848638860417	-3.54304716860417	-3.40204373110417	-2.47703596470833	-3.39111760064583	-4.19839751583333	-2.840627153375	-4.65042544264583	-4.11986968158333	-2.44163493510417	-2.97185584489583	-2.41223718402083	-1.33998970354167	-2.07706664929167	-3.45357940408333	-3.42027494889583	-1.56619918077083	-2.45304486452083	-4.60352602354167	-2.40196998702083	-2.6189062740625	-3.1829761384375	-2.7631157270625	-1.97314864372917	-4.7034496105625	-3.10090876827083	-4.52767516002083	-1.40386601202083	-2.71440995414583
TSSK3	1.52943446477083	1.90151551341667	2.03797837308333	0.521477073895833	2.14229877641667	1.84197059677083	1.691765455125	1.6468679374375	0.8374835139375	0.879890991625	1.745951843125	0.8681177203125	1.1676628659375	0.989809926395833	0.361490576125	1.47317843364583	0.890039207	0.168579773270833	1.66424160558333	0.773462588145833	2.10100820385417	0.1870689074375	1.47224094254167	1.59821939491667	0.8857036693125	1.38681220077083	-0.239149657645833	0.455915345583333	1.35839779533333	0.890039207	1.00654783983333	2.17825896425	0.0909710874166667	1.1154192975625	0.133951570541667	0.585596221666667	2.07532509614583	0.574446704791667	0.735947785145833	1.15322133735417	0.473034776395833	1.50524338085417	1.864003372375	0.3148006625	1.341549370875	0.85692999975	-0.0494786432291667	1.4353181771875
BSDC1	5.766438017625	6.06568798097917	6.47480292710417	5.6787861878125	6.35397836204167	5.99422008722917	5.89175009145833	5.3202392854375	5.52486150429167	5.8409875731875	6.153525373625	5.56845476277083	5.75174111035417	5.81426378560417	5.7934804215	5.99181322255208	5.7758387310625	5.455902469875	5.5857324735625	5.40947339672917	5.811451646875	5.5897788881875	5.47413091985417	6.087882543625	5.69897158072917	5.95855957183333	5.57406559579167	6.0664061598125	5.69433824389583	5.59483150104167	5.82599339077083	6.13391295708333	5.9841231854375	5.72975967514583	5.93969374864583	6.27268771729167	6.06568798097917	5.65395712558333	5.66107563166667	5.77736477029167	5.54991439297917	5.79901237552083	5.7607889200625	5.4475006185	5.74256896652083	5.710718144375	6.5945620290625	6.15730107425
ZBTB8B	-1.36016903627083	-0.794417341125	-0.59214968525	-2.40196998702083	-0.718124706958333	-1.75375862502083	-2.40196998702083	-0.622059080458333	-2.5468391218125	-1.73606581677083	-0.0641624437291667	-1.48194827802083	-1.2233450591875	-2.21716358522917	-1.5816876291875	-1.16806946916667	-1.00087891095833	-1.0768215700625	-1.03327846283333	-0.8194410805625	-1.97199300452083	-1.78168038497917	-2.56640710935417	-0.614953700145833	-0.7211716829375	-0.2312958469375	-1.47331244145833	-1.61962721179167	-1.45614532729167	-1.79622134202083	-1.21335566058333	-0.55214875525	-2.19397630872917	-0.519157013916667	-1.9904658595	-1.8693305830625	-0.0868008739583333	-2.62061389358333	-0.629967602166667	-1.45135941239583	0.165412858770833	-1.98823533572917	-0.977896435145833	-1.21335566058333	-0.741827773916667	-0.730810122270833	-2.890886966875	-1.66181817160417
ZBTB8A	4.92157814964583	5.29935319558333	6.03230050495833	3.443814741875	4.69323113808333	4.60644943770833	4.60747120375	3.9198307559375	3.67023559547917	3.61645186672917	4.42387007435417	4.36700241583333	4.2186078983125	3.97186933816667	3.69736115135417	4.06657445170833	3.82668838866667	3.4759659160625	4.6006318405625	4.62642799791667	4.5933194700625	3.834400443125	4.71762029189583	4.61940933822917	3.9377431108125	5.18913616170833	3.7839293701875	4.24483047277083	4.04368307695833	3.97101440947917	3.56539520822917	4.90694942041667	4.0503589759375	4.87729725966667	3.8816031725625	4.193895762	4.964438845375	3.82668838866667	4.98262722227083	4.48818084702083	4.31865910645833	3.89621731735417	4.7893534025	3.68505354454167	4.37725102477083	3.92879188558333	3.70336856825	3.93484886820833
ZBTB8OS	3.472675420125	3.38144978535417	2.72564424560417	4.0944758894375	3.19662530166667	3.29874620902083	3.13393537204167	3.8990006611875	3.7518509700625	3.95328663875	3.77283800697917	4.18583491241667	4.33454792716667	3.6145561691875	4.3163685954375	3.7757848036875	4.00276978922917	4.8362742851875	3.70664424635417	4.67923682345833	3.65996980364583	4.83393505764583	3.40949636791667	3.72533166770833	3.8903833705625	3.86965551025	4.77801027995833	4.7844409209375	4.15290930614583	4.63554650258333	4.9837089021875	3.4943936184375	4.711096832875	3.38385696689583	3.98336898329167	3.92164522408333	3.34767229997917	3.86873198933333	4.53148931754167	3.78901217716667	3.65112316675	3.80423916527083	3.6797674515	4.526429071875	4.07090448183333	3.98484573329167	4.157675829375	4.42450282247917
RBBP4	6.36303957764583	6.56021899647917	6.12306872475	6.01177600914583	6.12968474954167	6.2813687305	6.2620146925	6.34414980729167	6.400679143	6.421356490625	5.10582924389583	5.31052532566667	5.67175336664583	5.77521339633333	5.4268651744375	5.504056772375	5.40435568770833	5.2654102990625	5.59558498829167	5.64361740479167	5.45279618845833	5.34799983045833	6.09889066170833	5.18557927497917	5.70808465258333	5.85949524020833	5.15610235147917	5.1502508199375	5.157570016	5.49832225639583	4.8486135465	5.6343950241875	5.23437825454167	5.49223945072917	5.31797569910417	5.52747769408333	5.6160895154375	5.83242462795833	5.69143865247917	5.6160895154375	5.64236675297917	5.39122076154167	5.8809189905625	5.574760427875	5.51687785429167	5.25692796458333	5.5492687138125	5.49714296836458
KIAA1522	0.7579644549375	0.662910635333333	1.55897535329167	-0.8034953955	0.5767442494375	0.7620078960625	1.10841326664583	0.805308750104167	0.486414264645833	0.801741811	0.147311043833333	0.602003043270833	0.9852039613125	0.426876737958333	0.115686637791667	0.897618027625	0.408582706208333	0.169207955875	0.847288508020833	0.261448856666667	0.269611229520833	-0.325060133291667	1.16481882591667	0.6686942678125	0.0433294366875	0.0294474862291667	0.1818367084375	0.624148947333333	-0.082980137375	0.649358300645833	-2.21425666470833	1.08752690922917	0.280536494291667	1.26020417575	-0.583629150916667	0.671340095583333	0.444819274708333	-0.303451649958333	0.59143303	1.13223719785417	0.7236894013125	0.585596221666667	1.35240155508333	-0.19138648675	0.912351650020833	-0.7679827339375	0.473034776395833	-0.883500161145833
YARS	4.5760426190625	4.19293218720833	4.24890653410417	4.29773523472917	4.27865575983333	4.62940930614583	4.23868151739583	4.0165277694375	4.45806131460417	3.88212436714583	3.87718699402083	4.0278213988125	4.20354753775	4.67082670922917	4.49157184927083	4.43666948183333	4.16966431922917	3.62070432447917	3.92117507745833	3.367481766125	3.63675414822917	3.809186016125	4.119200360375	4.56622956085417	4.64247400047917	3.84801767447917	3.9220941516875	4.416086366	3.6252786495	3.8990006611875	3.25390823833333	4.02105155847917	4.05676188252083	3.81247057385417	4.60246466116667	4.7999403106875	3.88061768702083	4.48056839102083	4.2732354035	4.5933194700625	4.48314120264583	4.46833542958333	4.70075243097917	4.06084260595833	4.09625280783333	4.43030078572917	4.8615952374375	3.242588665125
S100PBP	5.222154749875	4.89161146225	4.70460743316667	5.1455150465625	5.11833262322917	5.0927866971875	5.26907823116667	5.47413091985417	5.62009803697917	5.1373415725625	4.83332983591667	4.85354722022917	4.549837816	5.082676312125	4.91559417052083	5.0054969978125	4.96718423229167	4.595444590625	5.07596306704167	5.06253807970833	4.947768810375	4.18539511270833	5.15610235147917	4.75817131827083	4.67923682345833	4.75499973420833	4.7628183220625	4.6419838069375	4.6682364724375	4.75206703608333	4.4932365996875	4.8853525833125	4.1465780019375	4.8470912055625	4.93701838977083	5.05221177635417	5.088773911625	4.74181126164583	4.52165770545833	4.896860734625	4.89472838845833	5.22322491797917	5.29219543735417	4.81587350689583	4.9706842653125	5.18692192502083	5.18864876045833	5.46330733395833
FNDC5	0.141014543041667	0.6797213180625	0.681367615020833	-0.272153992166667	0.83874763575	0.167393287291667	0.0261736786041667	0.247203691895833	-0.504412138854167	-1.32382738079167	0.584963850416667	0.463805015020833	0.0904213479791667	-0.615723817916667	-1.30798121995833	-0.6362962185625	-0.904456836270833	-1.1204106215625	0.5705774514375	0.246128747875	-0.1073422283125	-1.05598683458333	0.708239796416667	0.579956827375	-0.638389696916667	-0.6543666251875	-0.9401802391875	-0.223948961333333	-0.645072515708333	0.3416007025	-0.297543464333333	0.799969315895833	0.331399585208333	-0.3525357290625	-0.727834426395833	-0.353888286708333	0.648790840770833	-0.608828472333333	0.169725380145833	0.137181795166667	0.631483982	-0.090625374125	0.166083786104167	-1.00948701052083	0.552574395166667	-0.5506883791875	0.6090328024375	0.1493740309375
RNF19B	6.35472312245833	6.86999144922917	6.42045310045833	6.08162570708333	7.08602904283333	6.54985652522917	6.0261294593125	5.84806441308333	5.43754485220833	5.1947422625625	6.0935391775	6.31046118560417	6.430768863125	5.52165770239583	6.38738029854167	6.86648763645833	6.19103507960417	6.7752914043125	6.68530945122917	6.6055597594375	6.74913216125	6.59152762558333	5.7795650511875	7.1700906929375	6.69832224497917	6.6625314296875	6.0926482405	6.81968763270833	6.84098338479167	6.7040049434375	6.963937209375	6.54900668735417	7.04101847795833	6.21787994889583	6.93880496025	6.5072242250625	6.3947421983125	6.39920116816667	6.9284968130625	7.15694872622917	5.62082351920833	5.35917551475	7.00690903460417	6.3494325189375	6.57940502964583	5.26860983472917	6.01413459508333	6.54985652522917
AK2	5.9712654381875	5.81073693441667	5.47658858725	6.0935391775	5.7795650511875	5.9045894774375	5.81663464941667	5.982672494	6.53950861677083	6.3575650615	4.8657175185625	5.06475144341667	5.60129980785417	6.01486770370833	5.98829912466667	5.29984383302083	5.737182642875	5.5203707894375	5.24324300827083	5.27538486833333	4.9573564183125	5.54480369775	5.602442885375	5.46442723902083	5.99337381139583	5.35917551475	5.57092127370833	5.43449155945833	4.68510126777083	5.70241771445833	5.31960679416667	5.18913616170833	5.18913616170833	5.24324300827083	5.9974747201875	6.08871193039583	5.2017535298125	6.0096483185	5.3624434005	5.55181206479167	5.78863004754167	5.60129980785417	5.47658858725	5.62009803697917	5.25928758408333	5.7439373158125	6.11837522179167	5.44813278447917
AZIN2	-0.620250150833333	0.269045327458333	0.0672926436666667	0.0232521282291667	-0.440157340270833	0.0601863486041667	0.00192600433333333	0.0493616461875	-0.736004599	0.17172482475	-2.47703596470833	-1.951213146375	0.260261599895833	-0.102888311645833	-0.7263872448125	-3.02356217641667	-0.815552991458333	-0.522705730645833	-1.55607621833333	-1.70582119810417	-0.786992791104167	0.4327462585625	-0.470048815729167	0.2037193328125	-0.0321494733958333	-1.43751385364583	-1.356140120375	-0.304101223041667	-0.0734151394375	-0.7679827339375	-1.10307702695833	-0.689496320729167	0.655295412833333	-1.90978657483333	-0.832125650791667	0.511817171645833	-1.58390963760417	-0.422168130375	0.466745251520833	-0.636948362125	-0.829771947979167	-0.618877334104167	0.240470855354167	0.084669409625	-0.90366850975	-0.882728487354167	-0.0363671489583333	-0.82637275525
TRIM62	2.81399223204167	3.31008857697917	3.629680677875	1.87349644939583	3.16793003533333	2.9076184564375	2.72134740004167	1.9089397803125	1.5787208210625	1.6798480470625	1.859116813125	2.00727559675	2.52505419014583	1.64784299620833	1.297707145875	2.144181429125	1.76215409658333	1.45914366870833	1.62661278775	1.24497216977083	3.111070869875	1.44979177191667	2.2324407390625	3.09073993922917	1.94098507864583	2.09636378497917	0.921244381916667	1.80036734747917	2.50975635029167	2.2024108003125	1.40803623827083	3.07645133716667	2.66777209233333	1.06502765227083	1.464885914625	1.4414970455	3.00767642558333	1.718845114875	2.37161063810417	2.7089621714375	1.33272075758333	1.25478606039583	2.87195301502083	0.969804355833333	2.59640656452083	1.55897535329167	1.12661562089583	1.96095332133333
ZNF362	2.98917534808333	3.22520097985417	3.91023136020833	2.343497701875	3.08268995495833	2.6639289759375	2.420482831625	2.75194750722917	2.6928583460625	2.36536595297917	2.90940613758333	2.33647034766667	2.84486743704167	2.66115378358333	2.73027138733333	2.68252911885417	2.338067498	2.244595001875	3.03191588670833	2.89546575164583	3.10368843770833	2.87326338475	2.58625619495833	3.17150634075	2.81688189458333	2.66197777547917	2.479875154625	2.88296907289583	3.40211949377083	2.96296638954167	2.89546575164583	3.59640134010417	3.36444796604167	2.44392129914583	2.09679873452083	2.36280864760417	2.22597300272917	2.96336305616667	3.21925300747917	3.68994953310417	2.3467101113125	2.22370769429167	3.12017520622917	2.93791710516667	2.63289118047917	2.4631414185	2.523062049	3.0457462375625
A3GALT2	-0.747334251375	-1.46155543491667	0.404266440354167	-1.240088891125	-0.0538078563958333	-0.895115299729167	-1.44210193229167	-2.82340350514583	-1.29489551977083	-1.9257237683125	1.14493706047917	0.167960780875	-1.29836126952083	-0.154685043041667	-0.834575852270833	0.459369607416667	-1.33709186345833	-0.869219920583333	0.590195241479167	0.740975047166667	0.725681881583333	-0.8914359635	-0.10805609	0.737908345854167	0.104115434166667	0.917017836729167	-2.156529872875	-0.0575052384166667	1.51263925958333	-0.468201500854167	1.03270644427083	1.32281173879167	1.0381096693125	1.21532563260417	0.224155004458333	-0.300756806666667	1.23891858866667	-1.31346674145833	-0.259019664416667	0.40366743075	0.379746237520833	-0.159715985479167	-0.252428809	-1.60094174902083	0.346837936104167	-0.372401329958333	-1.03712147252083	-0.3338025224375
PHC2	7.09969145083333	7.18300475775	7.98323955370833	6.70896479502083	7.582528759625	7.18675944764583	6.6794183620625	6.01717582870833	5.95753277310417	5.847383345875	8.297707320125	8.17686074891667	6.89783198327083	8.307720342625	6.33730769160417	8.09156182433333	7.27453632125	7.37435349066667	7.75819990758333	6.3756148164375	8.92608420425	7.0578632435625	7.00919278164583	8.34226026845833	7.52419575108333	7.96469983608333	7.55507247397917	8.19254109379167	8.8961760605	7.969278431375	7.57428517066667	8.62155571416667	8.7275555965625	7.7952665995	7.460783421	7.33540631685417	8.42952861814583	6.837688026875	8.35997758027083	8.02521710379167	7.7322166076875	7.52003317089583	7.88155409304167	6.01110309841667	7.63994528920833	8.096167883375	6.7786100185625	7.549782629125
MIR3605	0.404266440354167	-0.8004463045625	-0.729407436166667	0.911775957979167	0.703672953916667	-0.575972496458333	0.230326554479167	-0.250494605104167	-0.883500161145833	-1.05932624389583	2.7804694288125	2.55803406552083	0.269045327458333	1.89622342395833	1.80467959827083	1.9723617911875	0.575653113083333	2.5979041280625	1.82512918658333	0.9998938425	1.5857263551875	1.66313882979167	0.381607259458333	3.09808278908333	1.67623611264583	0.4755395695	2.93280910241667	2.81267580147917	1.83090545422917	2.72391016122917	3.682838251875	2.13893845227083	2.79068355366667	2.25497536366667	2.8873565395	2.3326817919375	1.80706757975	1.32830313879167	1.15765050614583	2.277352458875	1.62063697772917	2.86114842285417	1.13223719785417	0.0704613942916667	2.13797482410417	1.8587303034375	0.862916806166667	1.68155502685417
ZSCAN20	1.25255279139583	1.1994255019375	-0.0461458798541667	1.31110251345833	0.528537457	1.10587459902083	1.53919368435417	1.3035284560625	1.6242484188125	1.36462390741667	1.58729804172917	0.6855274341875	0.643550291645833	1.45972439179167	1.59952529820833	0.554673144375	0.907007115291667	0.191386631645833	0.6907891795	0.516301027229167	0.211081109645833	0.00192600433333333	1.11187939183333	0.5602586099375	1.51783580289583	0.635970640104167	1.24170862620833	0.217325347229167	0.151387512645833	1.33808995841667	0.236688741125	0.2817514960625	0.229630463333333	-0.0575052384166667	1.64784299620833	1.29081130170833	0.5980475944375	1.006007843875	0.850711311916667	0.655295412833333	0.9632397525	0.729529653979167	1.39530456908333	0.595055792666667	0.851135375229167	1.062682402125	0.443282638208333	1.156142267
GJA4	-1.8458525599375	-1.1340979635625	-1.414065843375	-2.7022259045	-2.025092953375	-3.22579885825	-3.5351062489375	-2.3112860931875	-4.24849293858333	-2.41382647985417	-1.2872121658125	-1.69589946858333	-4.252516808125	-2.480744875625	-3.1870484498125	-1.7842560544375	-2.1187591529375	-2.20652322658333	-3.6424638686875	-2.02353675439583	-3.70353343458333	-3.46741663047917	-3.7466756203125	-1.67306181620833	-1.23070134358333	-0.9314694183125	-1.25687091820833	-0.328133281625	-1.99282162841667	-2.20652322658333	-0.646553151145833	-0.856637846291667	-1.75194753577083	-2.27815358047917	-1.68351702479167	-1.3612076628125	-2.9613217334375	-2.15804687216667	-2.50504215252083	-1.69153854152083	-4.05052105577083	-4.42768656797917	-0.611498851291667	-2.21552752254167	-3.5669315989375	-1.34454666241667	-3.93949428827083	-1.61962721179167
SMIM12	4.65347438852083	4.67423088475	4.8433671009375	4.55813929629167	4.8433671009375	4.7501955751875	4.7402681720625	4.3641071186875	4.6006318405625	4.47685387735417	5.08451846795833	4.62164904704167	4.49683431533333	4.9995506849375	4.70548469541667	5.222154749875	4.887515514	4.4094642566875	4.63736507379167	4.25451453927083	4.70075243097917	4.53769567054167	4.597431572125	5.04599654279167	4.76988137216667	4.900498809625	5.00971619552083	5.026591368375	4.69028808720833	4.75817131827083	4.68977537075	5.20489699733333	5.00813809054167	4.711096832875	4.935291202875	5.070858604375	5.03573154375	4.39948932958333	4.65118665964583	4.71304793310417	4.86881957695833	4.88808498475	4.63641698960417	4.51281308670833	4.97782827491667	4.8362742851875	5.46938796608333	4.987294335625
LOC653160	0.471613818041667	0.551418698125	1.12884020358333	-0.0068392286875	0.106048231520833	1.008915659625	1.23449062464583	1.06442140814583	0.1870689074375	0.0267093919166667	0.483149399770833	-0.3512519088125	0.0528313490416667	-0.997455786583333	-0.510451347708333	-0.7044228605	-0.732193292875	-1.05772025610417	-0.547442695104167	-1.1340979635625	-0.325577374895833	-1.30472378808333	-0.339349796958333	-0.698236637916667	-0.177995427979167	-0.3245234920625	-1.33243787945833	-0.7337236800625	-0.376746666125	-0.517389068791667	-0.651563788458333	-0.522705730645833	-0.213768517854167	-0.930706850625	-2.0664531050625	-1.53269899647917	-0.1655035034375	-0.956069988833333	-0.4215358211875	-0.700264559416667	0.1783441544375	-0.6362962185625	0.37077085575	-0.96564973125	-0.5719706761875	0.5073912104375	-0.449982923895833	-0.144806770479167
ZMYM6NB	2.59844253185417	2.31914618704167	2.08439180595833	3.05318641104167	2.6417342329375	2.73207177891667	2.866175493375	3.11457294035417	3.4887105311875	3.69692244520833	3.3630733146875	2.95946281035417	3.054569014	2.9978229628125	3.58556636827083	3.26179885279167	2.94742021770833	3.35991788810417	3.07041963579167	2.76762759033333	2.76762759033333	2.42092935660417	2.58072625591667	2.48183990254167	2.943687901375	2.18988447735417	3.49975249595833	2.73129789120833	2.62516900277083	2.51012735597917	3.05711557572917	2.11206981227083	2.9733158338125	2.6029403591875	2.57818339604167	2.4631414185	2.91445380085417	3.01786233902083	2.6350963955625	2.59092361647917	2.826194850125	3.11038157447917	2.78418080572917	3.066062069375	3.23417692314583	3.29874620902083	3.14426981541667	2.99963357041667
ZMYM6	5.16215574164583	4.90853467383333	4.20093347427083	5.18085962289583	4.83393505764583	4.61790237883333	5.30880190279167	5.61197956610417	5.3286155500625	5.22390611654167	5.10809461647917	4.66520491164583	4.90628073102083	4.83540673504167	4.78221718460417	4.80062979604167	4.945097388	4.72972272758333	4.94464994327083	5.08786639020833	4.75556018939583	4.64401202783333	5.27713297797917	4.3364221383125	4.4932365996875	4.78109488952083	4.686123534125	4.38735110008333	4.62988385897917	4.87576310945833	4.38779959491667	4.47961821527083	4.39040311560417	4.45530785066667	4.429841910125	4.278135646375	5.0125116950625	4.92850976439583	4.26119861841667	4.55975463829167	5.16316446114583	5.19769653677083	4.64401202783333	5.04932337779167	4.89375746758333	4.92793593927083	4.33602895835417	4.51081440402083
ZMYM1	3.89711027325	3.78901217716667	2.76317576897917	4.51791918210417	3.398659359375	3.38920183608333	4.20354753775	4.39540742460417	4.4094642566875	4.619950704625	3.47724006077083	3.6694290704375	4.33151289291667	3.46642060791667	3.79922471445833	3.82816404772917	3.81011146152083	4.49157184927083	3.81633749658333	4.609032684875	3.48396087764583	4.26953494808333	4.00927192714583	3.0871958490625	3.49318899089583	3.80581618979167	3.80969346414583	3.50094865639583	3.96112603154167	4.209875628375	4.0640929898125	3.48157537333333	3.52992660991667	3.74440280583333	3.4656216284375	3.4513249541875	3.52992660991667	4.14330691264583	3.50094865639583	3.44924525945833	3.72391626575	3.89173474025	3.51763484391667	4.40755603208333	3.74789286704167	3.55033095016667	2.62092644914583	3.4101516763125
SFPQ	6.900186481375	6.86411514947917	6.26976407739583	6.98912292116667	6.45026115141667	6.7752914043125	7.1390210686875	7.36131509302083	7.5478954035625	7.26087696639583	6.35397836204167	6.13923468466667	6.59152762558333	7.17367659235417	6.56101239389583	5.80134717552083	6.42657796114583	5.65544286752083	6.3486822314375	6.00198534241667	6.285790807875	5.712195329125	6.97597770727083	5.89175009145833	6.31598145414583	5.941272539375	6.237520513875	5.9277865928125	5.64592576285417	5.8654415488125	5.7975283050625	5.7855787746875	5.6781730505625	5.90690621091667	5.68930219772917	5.76944327508333	6.4370240653125	6.75661479929167	6.61142925764583	5.8943031778125	6.92215499695833	6.913344457625	6.29523676866667	6.51827965802083	6.20147943189583	6.63225176002083	6.40304162535417	6.02358667316667
ZMYM4	5.68558488360417	5.4819755815625	4.58824875027083	6.49916298091667	5.27376154260417	5.219187905	5.6473099285	6.07335898922917	6.22393977935417	6.29347604825	5.31906679272917	5.48027656422917	6.0725465546875	5.593002691375	5.85262965466667	5.32818580022917	5.48027656422917	6.21297457954167	5.36785300608333	5.99661609483333	5.22268572566667	6.57358892235417	5.7433095508125	5.16039552127083	5.55060961508333	5.22390611654167	6.08958218008333	5.7901082894375	5.67047614608333	6.31230181158333	6.1422143169375	4.9629031370625	5.9768112059375	5.32350130620833	5.81663464941667	5.36403282808333	5.1502508199375	5.87887119339583	6.1679755850625	5.43221852675	5.43279701325	5.32539815922917	5.10641920895833	6.08162570708333	5.42227006964583	5.27883184883333	5.35415045689583	5.52993932385417
KIAA0319L	6.00072235597917	5.99906427610417	6.5247422705	5.31206866702083	6.26653429039583	5.92176681483333	5.74829231372917	5.284343955375	5.1402817259375	4.9245607323125	6.20147943189583	5.98487889439583	5.56222763495833	5.92914068332292	5.29219543735417	6.3348993343125	5.28566357095833	5.36910495708333	6.074236480875	5.39590984152083	6.3892590491875	5.21513333079167	5.9404031278125	6.51347275235417	6.02222171002083	6.203307833125	5.73779447452083	5.80629113185417	6.1430195301875	5.91628490425	4.94951130520833	6.40870658120833	5.56689120129167	6.00355549366667	6.42045310045833	5.99825748947917	5.54055768452083	5.5027063496875	5.89175009145833	6.71096872997917	5.86318879991667	5.1654319753125	6.11137192270833	5.30649478141667	6.0387482360625	5.31906679272917	5.77322777927083	5.84250505766667
NCDN	2.32006575108333	2.48320512945833	3.08439470270833	1.62621923391667	1.8771756516875	2.06299089595833	2.23755013160417	1.94975118483333	1.61812053297917	1.47877904533333	1.32500275895833	1.34704158939583	1.964339911875	2.3204671713125	1.690715724125	1.52301783395833	1.89866924345833	1.52186152083333	2.00782639225	1.35585914672917	2.054936772875	1.90396650477083	1.5504968504375	2.02261831820833	1.88417365777083	0.884039856125	1.39755407110417	1.73778888691667	2.5392241225625	2.36578500702083	0.917017836729167	2.95863065489583	2.23795728433333	1.11810233827083	1.24008625908333	1.39333213752083	1.66313882979167	1.964339911875	2.60924611604167	2.1957226375625	1.42208863610417	1.46869566958333	2.12122286579167	1.42158542895833	1.845777241875	1.77470090079167	1.44979177191667	1.7645879751875
TFAP2E	0.589669790020833	0.666894045458333	0.875636408604167	0.389681445416667	0.373474191125	0.845544616458333	0.6612699215	0.429132243770833	0.494013330395833	0.428019006979167	-0.181848168833333	0.225703912979167	0.120024759666667	0.441635015166667	0.612997489270833	0.4243174451875	0.604139110895833	0.211081109645833	0.183455187708333	-0.606132998645833	-0.0976964815833333	-0.621235503145833	-0.253458104645833	0.7160247428125	-0.175967324479167	0.0227063860416667	0.6392639154375	-0.6256260974375	-0.101501023979167	-0.475659564979167	-1.3417934943125	0.3148006625	0.945393932916667	-1.12976732708333	0.44685492325	0.595559347625	0.0278026282916667	0.595055792666667	0.438996543270833	-0.0801141684791667	0.610715492354167	0.5980475944375	0.419616115729167	-0.01901061925	0.254214053458333	0.5822343986875	0.66347893325	-1.02626791160417
PSMB2	4.7101252084375	4.87783500266667	5.10686580664583	4.66621431464583	4.33602895835417	4.64247400047917	4.50669162239583	4.43745338558333	4.65730468547917	4.1338188060625	4.06602754464583	4.37285042595833	4.4459154913125	4.85111694841667	4.23104366495833	4.118764510375	4.3845373575	4.02914001752083	4.4699533259375	4.46833542958333	4.24982255504167	4.06084260595833	4.5211328365	3.889490108	4.13720336879167	4.609032684875	4.38867911016667	4.33054636979167	4.0305905555	4.26994233554167	3.74532081547917	4.7431457769375	4.14241778022917	4.42206751979167	3.67477327127083	4.11349857685417	4.76693259425	4.63125099835417	4.71804694297917	4.37016120554167	4.76034533783333	4.5813906901875	4.83242242158333	4.3191020325625	4.3751578520625	4.43136516108333	4.63684246622917	3.729064324
C1orf216	1.92528894241667	1.690715724125	0.781484048729167	2.6001708346875	1.27770307304167	2.24592497108333	2.64432485102083	1.84251710902083	2.45406320589583	2.67584124439583	2.20718433641667	2.30415183952083	2.26345631320833	2.72620180316667	2.98228831920833	1.89821723077083	2.757819085875	2.76762759033333	1.74365221567708	1.6757433808125	1.68646328752083	2.31396508939583	2.23072006452083	2.43217332977083	2.7773072104375	1.10937793510417	2.55595242547917	2.87913560097917	1.7525631960625	2.559769605125	1.73085370770833	1.540917058125	2.20718433641667	2.3560558768125	2.88296907289583	2.79487433877083	1.03440688614583	2.6350963955625	2.24222921739583	1.77156533477083	2.6075084989375	1.89225399335417	1.56259715195833	1.74971564235417	1.8131302108125	1.9996928594375	1.93393908945833	1.76068610545833
CLSPN	3.93899113666667	3.93008309708333	4.71455504510417	2.89254442097917	3.50593645347917	3.80012959927083	3.240681233875	3.3337058319375	2.88296907289583	2.8583579996875	3.7296030710625	3.22691829702083	3.26678084927083	2.97120897508333	2.80757099002083	3.28917152602083	3.15846601714583	2.62372971239583	3.63490205179167	3.8683919693125	3.62437632491667	3.3786992346875	3.76609095097917	3.52895149447917	3.0632713823125	4.37725102477083	2.9910423184375	3.508842757625	3.3495851771875	3.1231010396875	3.17150634075	4.09009647491667	3.03147845491667	4.4170085425625	3.0809585421875	3.48495996391667	4.23072183564583	3.1357211364375	3.7322324820625	3.48821895979167	3.30507511010417	3.45827717695833	4.09888033433333	3.26415419585417	3.67152909854167	3.38838384345833	3.81890082495833	3.36589881385417
AGO4	8.2161252248125	8.08356545604167	7.78276897785417	8.14422107064583	8.49872081339583	8.297707320125	8.15366115264583	8.52917326627083	8.10809816166667	7.77493347197917	8.94082493804167	8.63251671810417	7.85443663216667	8.81588536464583	8.22548478779167	9.16276183614583	8.668262553375	7.83732015652083	8.90474082179167	8.51133410827083	8.72001593079167	7.85591652989583	8.954857533125	8.52166698108333	8.54963463585417	8.7235799264375	8.30273224047917	8.53965439041667	8.461957105125	8.29477640183333	8.356977010125	8.33895407760417	8.00997498441667	8.642662699625	8.48863307729167	8.461957105125	8.62492485197917	8.13938589479167	7.83375665360417	8.58494050183333	8.91340594041667	8.99184642989583	8.7893079048125	8.32148643877083	8.93096471727083	9.01387572395833	8.52166698108333	9.00754549895833
AGO1	6.35020230204167	6.104657348875	6.36945952416667	5.72051477233333	6.30829822229167	6.47291876416667	6.3575650615	5.71605832891667	5.7509774614375	5.57603273822917	6.04257305529167	5.63711016183333	5.73479657445833	6.25298434504167	5.6277360915625	6.12166156558333	5.91408599035417	5.25692796458333	6.29347604825	5.67047614608333	6.17566572241667	5.48129219354167	6.38016099414583	6.56101239389583	6.29264942122917	6.1679755850625	5.20489699733333	5.65161110722917	5.82158706	5.77895362722917	5.25225231170833	6.3858583339375	6.238395555375	6.4386243905	6.11601281429167	5.83849630075	6.15514564535417	5.93893065252083	5.71364614222917	6.2841529353125	6.26284272633333	5.88913344175	6.28830234310417	5.441125387875	6.09816120010417	5.923400220375	5.77444573145833	5.48649642747917
AGO3	4.96888850485417	4.52064938129167	4.37285042595833	4.70548469541667	4.972369553125	4.88808498475	4.96195223166667	5.1502508199375	4.66088612364583	5.115973944125	4.6111422905625	4.5803948779375	4.71610923260417	4.6398370136875	4.64811544245833	4.79664330870833	4.67470909533333	4.44329422377083	5.18197019995833	4.92619940372917	4.80842627085417	4.68886287285417	4.98669283014583	4.78267782191667	4.6702963053125	4.7149548671875	4.4014437675625	4.36903676270833	4.503097447	4.53769567054167	4.5914060163125	4.43666948183333	4.60299762095833	4.59903073204167	4.654476866625	4.1465780019375	4.61563213039583	4.77749398489583	4.18677260158333	4.75556018939583	4.59177306025	4.8060196605625	4.95400900141667	4.70816122754167	4.768537521875	4.623460796125	4.72046870602083	5.06613693202083
TEKT2	-3.71196958741667	-3.61650169116667	-2.23217827558333	-1.484774111125	-3.1779401905625	-0.700264559416667	-1.9126908125625	-4.19839751583333	-1.5386493685625	-2.74473150872917	-1.54253591120833	-3.58270348729167	-1.06887600054167	-3.45064162772917	-3.32543478245833	-4.56976382625	-2.427301593125	-2.2101032528125	-1.82054519995833	-4.38297896570833	-1.18579080858333	-2.53997475835417	-1.8082102865	-2.3020293408125	-4.75237812677083	-3.43629498272917	-2.8272464839375	-2.2185837938125	-0.377995564083333	-3.008470567625	0.473630316270833	-3.60334933885417	-2.91756680658333	-1.18240968325	-2.4051661168125	-1.08166708858333	0.503809575291667	-3.3203706106875	-2.02237839058333	-2.58119326402083	-4.0779648985	-1.0657980963125	-2.99117026977083	-3.39111760064583	-3.8269104461875	-2.87208440210417	-1.75682890608333	-3.61032805452083
ADPRHL2	3.46642060791667	3.48396087764583	3.928334292	4.16252061408333	3.86907175160417	3.98778193802083	3.32357633710417	2.79379189814583	3.360688602625	3.73703267635417	3.96574810439583	4.1000077320625	4.48818084702083	3.73305149547917	3.76335942129167	4.0503589759375	4.4866309865625	4.30096129485417	3.385871522875	3.30913537910417	4.21803601004167	5.09934878095833	2.83277333910417	4.65347438852083	4.22017962314583	3.503588177625	4.24440009910417	4.8540443536875	4.48569599516667	4.12800329377083	4.46463688797917	3.77172975583333	5.32479137245833	3.92543600095833	4.51126173991667	4.30647705841667	2.97671384808333	4.188304814375	4.30398591910417	3.77283800697917	3.45782531941667	3.9732511734375	3.31048460047917	4.22921886460417	3.71303148891667	3.80581618979167	4.241542175	4.18296470508333
COL8A2	1.71939544702083	1.14854328933333	2.20309631439583	1.65161540610417	1.41706308347917	1.91793508954167	1.49483057029167	1.420345932625	1.46734113022917	1.25255279139583	1.8131302108125	1.55582653666667	1.2659289173125	2.35943156933333	1.50717082191667	2.7435174073125	2.009589642	1.63402183497917	1.90830841839583	0.994217750458333	0.959714913083333	1.745951843125	1.140434656	2.55665320825	2.07434100091667	0.6193033853125	1.78636042652083	2.0665901309375	2.59686753908333	2.2530730850625	1.49013100727083	2.574888535625	2.2425806291875	2.2310655519375	1.7486741929375	1.68155502685417	1.10841326664583	1.533504534	1.89821723077083	1.55700756429167	1.7088518080625	1.93870136920833	2.4613369134375	1.75423102264583	2.07347049341667	2.42914436935417	1.13339055841667	2.21119362329167
TRAPPC3	3.9928556993125	3.84102074377083	3.798746467375	4.37677787816667	4.26352628647917	4.2367000145	3.88623230020833	4.02069582822917	4.43030078572917	4.5138520756875	4.54773572754167	4.42606018354167	4.526936212875	4.76034533783333	4.588680100125	4.60004331729167	4.78267782191667	4.5949525645625	4.51234605827083	4.03336421370833	4.504674187625	4.43186148385417	4.3577059068125	4.56537544314583	4.24284004622917	4.510179065375	4.89472838845833	4.8055733805625	4.38984094114583	4.4743853743125	4.75609081347917	4.4549052995625	4.7091374189375	4.29773523472917	4.57969264289583	4.74742162377083	4.2737335515625	4.40854476110417	4.42662172104167	4.287111165	4.54134343460417	4.781737877375	4.13769631495833	4.738101824375	4.6338873125625	4.71706072366667	5.128125074125	4.71762029189583
MAP7D1	5.30930440352083	6.01580234854167	6.7872594581875	4.49506682104167	5.81073693441667	5.77521339633333	5.100411969125	3.95167622883333	4.20454366422917	3.95935727747917	5.37143448810417	4.89897431352083	4.66246865604167	4.8793763881875	4.26119861841667	5.06869635172917	5.20871096139583	4.42702571952083	4.93480858216667	4.60644943770833	5.83849630075	4.34062847564583	4.89779335047917	5.9697943944375	5.18320786295833	5.47108168995833	4.1102597906875	5.34799983045833	5.83183815435417	5.47532930666667	4.54193303966667	6.13451304920833	5.437976153375	5.44031250985417	4.70460743316667	5.18804787983333	5.46559658770833	4.47642748110417	5.88634257910417	5.97519010925	4.59947675733333	4.73437375529167	6.01177600914583	4.02474641	5.40198922552083	5.14661447670833	4.69424270920833	5.08208376129167
THRAP3	7.34946614833333	7.06257062070833	7.27453632125	6.935061955875	7.12165269258333	7.36269564139583	7.50235850139583	7.3090765133125	7.71259592870833	7.116727821625	7.31511575358333	6.91743954279167	7.29393216285417	7.33304600422917	7.21743545197917	6.64315937291667	7.16865591333333	6.39372484910417	7.343623374625	6.65080786866667	7.12854132660417	6.21496943775	7.19598424747917	6.88756198504167	7.04574871052083	6.93880496025	6.807390353125	6.33940075133333	6.58941727108333	6.7287317508125	6.59756573885417	6.1259280739375	6.42401596802083	6.31868537645833	6.83867784422917	7.01448371527083	7.290998504125	7.16724507733333	6.5072242250625	6.8456162339375	7.54249208145833	7.43780698247917	7.1632690680625	6.82948664120833	6.95234413439583	7.4468731850625	7.270449505875	6.5247422705
SH3D21	0.990195824729167	1.28395718364583	1.80225819810417	0.975758904145833	1.65961429791667	1.34704158939583	0.816094076645833	0.5201774461875	0.455915345583333	-0.341099803520833	1.12239475075	1.26020417575	0.680235361333333	0.938997259354167	1.20385273652083	0.2666472509375	1.92882483970833	1.19522300058333	1.55002188964583	1.10045703966667	0.8792148490625	1.03084451402083	1.29908179089583	2.18940722410417	1.57546561339583	0.726370237458333	-0.154146272708333	1.51311564902083	1.32771793575	0.216657032604167	1.22197922908333	1.82702495710417	2.1672134775625	1.3771815779375	1.75966830589583	0.433818006479167	1.28298862829167	1.4613874291875	1.34879574010417	1.15064893141667	1.21300112447917	0.993766555833333	0.7403655364375	1.3029245329375	0.596113273875	0.979677969166667	0.9222714133125	0.868614431291667
EVA1B	-0.162450639208333	0.0379853904791667	1.34397239889583	0.730160767791667	0.805308750104167	0.149980274645833	0.129775350895833	1.38732045554167	0.2037193328125	0.68901514725	0.319418700833333	1.00713313695833	1.55428711302083	1.72556532916667	1.84439961920833	1.44658136160417	1.63454391508333	2.291789624625	0.7573516331875	0.8374835139375	1.01088310085417	2.1339159945625	0.60145679575	1.9634070295625	1.12552086964583	0.306424551	1.82564548720833	1.45797059085417	1.60436778479167	1.80277922364583	2.223278482125	0.377406551520833	2.81805819139583	0.8608987459375	1.73926036810417	1.711555139625	0.345540106416667	1.30514888379167	2.63098537777083	0.729529653979167	0.512465512791667	-0.0701906286041667	0.5292044485625	0.689555355604167	-0.804830327125	1.03713219079167	1.2761606959375	0.532208359354167
STK40	6.6545710014375	7.03886069810417	7.928972898125	5.74206233025	7.270449505875	7.06029433464583	5.85533464822917	5.49956118779167	5.27538486833333	4.70548469541667	6.22657196310417	6.44465740333333	6.52572229108333	5.57144813925	6.029499971625	6.42732051239583	6.346843991625	6.01486770370833	6.34769032877083	6.0606689764375	6.950231117875	6.36881460204167	5.911866948875	7.32998492897917	6.6182159858125	6.54044045808333	5.67047614608333	6.86169363029167	6.86648763645833	6.4757674189375	6.203307833125	7.43145485129167	7.2254082745625	6.37837293029167	6.3772377590625	6.43614343704167	6.40788676727083	6.29591444470833	7.1894152473125	7.2720878020625	5.8403214549375	5.55792570695833	6.98912292116667	5.8172370995625	6.3678714275	5.61478555664583	6.237520513875	5.8416686701875
LSM10	3.0245280476875	3.3119002184375	3.65385545672917	3.22877602635417	3.77209100985417	3.49975249595833	2.78785233358333	2.69705641297917	3.08803373827083	1.6679101249375	4.4094642566875	4.04170978054167	3.52195952041667	4.01452402339583	4.1264610744375	4.16148999733333	3.8903833705625	3.37739052922917	3.45827717695833	3.5810872751875	3.98336898329167	4.16307928210417	3.1222918435	4.8433671009375	4.56537544314583	4.31224868995833	4.4024522836875	4.33405189552083	4.09105873327083	3.50458126545833	4.186273651125	4.299585688125	4.44281236954167	4.0885574174375	4.87624923825	4.6936290659375	2.872390608625	4.03947527564583	4.54773572754167	4.42302860595833	4.10090006560417	3.53767532972917	3.8596543130625	4.3572613715625	3.78901217716667	3.89711027325	4.79876620483333	3.08803373827083
OSCP1	-0.7679827339375	-0.796515198875	-0.720391735645833	-0.297543464333333	-0.438114377291667	-1.67306181620833	-0.693570340104167	-0.743923151791667	-1.34350457745833	-1.0139200093125	-1.52017237791667	-1.2684700815	-1.09622537872917	-0.555974750854167	-1.26094922491667	-3.02016755364583	-0.2455530751875	0.202614973	-0.372401329958333	-1.25447785035417	0.575653113083333	-1.47619271864583	-0.497147447166667	-0.438775058645833	-1.65085182741667	-1.04654375247917	-0.777319585770833	-1.56547555252083	-1.042443866625	-0.449433846291667	-1.5417557011875	-0.623960792333333	-0.545181714520833	-1.65085182741667	-1.00873657572917	-1.60740551016667	0.7215364633125	-1.52495943841667	-2.02726615008333	-0.917026537083333	-0.696292363520833	-0.0202828224791667	-0.270305654729167	-0.93649572825	-0.418726175645833	-1.2644178545	-0.215102974270833	-1.0270984361875
MRPS15	2.74944781479167	2.7625927860625	2.6992675155625	2.76539086910417	2.95315913166667	2.9384417339375	2.86434167508333	3.161722787625	3.18292194154167	3.39055133264583	3.21039818020833	3.270274391125	3.000579357875	2.99880871514583	3.58009215702083	2.99595681583333	3.0813205718125	2.5758334753125	3.34629586439583	2.943687901375	2.94495096	3.1879769166875	3.4149411249375	2.47084890497917	3.01985158072917	3.200211458875	3.43099989904167	3.1238350733125	2.56106302964583	2.942434005875	3.22152809852083	2.90617970397917	2.84535591814583	3.06551928354167	2.95647165429167	3.54658706829167	2.87913560097917	3.14711783229167	3.5193373719375	3.24018197085417	3.15134964808333	3.35302326389583	3.21039818020833	3.30383525047917	3.76891015858333	3.701557151125	3.95668113839583	3.04839737689583
CSF3R	10.2090617298125	10.5256624689583	11.5124930983333	8.97930259164583	10.3927415535417	10.6379796710417	9.67839876154167	8.198486243375	8.20375765072917	8.0400235949375	10.0923795647917	10.0140091879375	9.96093243322917	9.21115616733333	9.12149415704167	10.2090617298125	9.7735501626875	9.27451474208333	9.54159694879167	9.92030894064583	10.47474008125	9.27451474208333	9.84710286214583	10.4999061064583	9.26179873910417	10.5767848995833	9.054876586125	10.4450781447917	10.2604136737292	9.7945473928125	9.42002007170833	10.9348269570833	10.0356215702917	10.6695788825	9.26751847114583	9.03968173333333	10.6379796710417	9.37894235304167	10.4999061064583	10.2090617298125	9.474093806375	9.84710286214583	10.2604136737292	9.09149254772917	9.92030894064583	10.0537133422083	9.59402619320833	9.72000056335417
LINC01137	0.2037193328125	0.760227240208333	0.596113273875	0.973264146666667	0.665096047833333	0.774586110583333	0.0349196460833333	0.533920740375	0.709447433770833	0.9763736196875	1.4298068885625	1.2950853780625	0.122393008145833	1.88902253254167	1.36519908358333	0.538035801041667	1.15273886083333	0.674849784104167	1.37880219266667	0.440950801416667	0.573845238541667	0.335731805604167	0.574446704791667	0.458232733083333	0.9459029841875	0.3559306158125	2.0616537835	1.860726269	1.6102894861875	0.612997489270833	1.56259715195833	1.17261924547917	1.49438247608333	1.557561315125	1.08113446289583	1.37021853958333	0.52212562725	1.36819393814583	0.367688250354167	1.20672463772917	-0.254043897333333	0.158584395895833	1.12790825272917	0.817202177770833	0.897618027625	1.5525129168125	1.73647507035417	1.97329942441667
ZC3H12A	3.6291679105625	3.93484886820833	4.57294202285417	3.64250717039583	4.28289488464583	3.9277967078125	3.44698499514583	3.47217851072917	2.9076184564375	2.76642610872917	4.67376049895833	4.36903676270833	3.78715250302083	3.6671895979375	4.42101503575	4.677137889875	4.00044109927083	4.62098408745833	3.7839293701875	3.92450946595833	4.67470909533333	4.768537521875	3.13488331760417	4.945097388	4.07733113866667	4.241542175	3.73138958766667	4.66931315239583	4.9135471363125	4.4635316573125	4.87624923825	4.908051999375	5.3241375280625	4.55621545629167	4.90101123483333	4.5279192706875	4.445489827625	3.642114545875	5.1520137270625	4.06131769597917	3.59498352945833	3.71732780729167	4.223893688125	4.12258446747917	3.69265996316667	3.76176161445833	3.9755746958125	3.991510038625
MEAF6	4.94027909697917	4.92741053735417	5.02253522514583	4.95681495022917	4.7593316605625	4.97996989527083	5.01020155283333	4.844345073625	5.359739658125	4.98916232260417	4.400618357625	4.3577059068125	4.64401202783333	4.5017337101875	4.8540443536875	4.3932692083125	4.60299762095833	4.305555403875	4.4563578909375	4.23142635195833	4.33405189552083	4.10182545152083	4.76184680795833	4.1160507045625	4.45585755779167	4.561722272625	4.43745338558333	4.16106532564583	4.07682786760417	4.37239725047917	4.06363824616667	4.33247775454167	4.0694868995625	4.37773996697917	4.3641071186875	4.38779959491667	4.72778710983333	4.67376049895833	4.65057504616667	4.30885123008333	4.50122888860417	4.4358819084375	4.692239680625	4.58773514345833	4.59595360197917	4.41326195239583	4.34429877525	4.13062754558333
SNIP1	4.3641071186875	4.46212064570833	4.58725141364583	4.6333414225	4.05909315689583	4.601983706625	4.7371441819375	4.69028808720833	5.05754151977083	4.30096129485417	4.87537018075	4.15244061083333	4.3505002265	4.69567550233333	4.44795785629167	4.627873548625	4.72046870602083	3.90819650158333	4.9245607323125	4.14567984920833	4.45857421904167	3.98386944314583	4.57343007360417	4.35632491314583	4.54773572754167	4.36569505133333	4.59277131295833	4.20953288916667	4.19888550789583	4.25451453927083	4.3665664235625	4.4946784074375	3.8976117409375	4.09162557920833	4.30154703114583	4.25834601891667	4.936406399125	4.36263178229167	4.30885123008333	4.56029830416667	4.774331367875	4.76135441289583	4.4699533259375	4.4358819084375	4.3224823529375	4.68977537075	4.48196385920833	4.2519656004375
DNALI1	-0.437511914729167	-0.61291244075	-1.43944514875	-1.3247096420625	-2.141222537375	-1.4098334858125	-0.416728412770833	-0.0142162825416667	-0.328788258333333	0.0420731418333333	-1.3735234334375	-0.670693387833333	-0.344008775458333	-0.456541475729167	-0.323644827854167	-0.224510480083333	-0.957579523083333	-2.18182012225	-1.2728904873125	-0.943727545166667	-1.63197783166667	-0.136198874479167	-0.0532653904375	-0.809553180333333	-0.829032587604167	-1.56804715295833	-0.3525357290625	-1.0354898878125	-1.83414346127083	-1.62478595939583	-2.0113223624375	-1.03712147252083	-1.57258413322917	-0.994395665666667	-1.10919087570833	-3.68837623675	-0.82637275525	-0.668385705541667	-1.7260680004375	-1.05772025610417	0.417579122375	-0.59214968525	-0.82567673675	0.6169032025625	0.155860733875	-1.21078135041667	-0.994395665666667	-1.72943395395833
GNL2	3.92728222010417	3.69312932695833	2.9076184564375	3.96897463720833	3.320370280375	3.61096338208333	3.96412799108333	4.21458306691667	4.08084157291667	4.70961270327083	3.36444796604167	3.44739253595833	4.02704464114583	3.81633749658333	4.15153781747917	3.42407510775	3.936970206125	3.9631641366875	3.81149100572917	3.767902854875	2.97893114945833	3.935682358125	4.07682786760417	3.12466940979167	3.53587148516667	3.85209917879167	4.10667580620833	3.2725787694375	3.1497379328125	3.71732780729167	3.95167622883333	2.54530820516667	2.98599080370833	3.62736568354167	3.66641650666667	3.51806071902083	3.39672478120833	3.8465781998125	3.82871292635417	3.1599552818125	4.086554	4.0689201185	3.50056322739583	4.39579606758333	3.78199852689583	4.2263030381875	4.05726649745833	3.52354860895833
C1orf109	1.94098507864583	1.67808556858333	1.39167461470833	2.15560020722917	1.6679101249375	2.35980319620833	2.24825743708333	2.36492426264583	2.58166262541667	2.82877191752083	1.04480896358333	1.53740073635417	1.82119995894792	2.20090361783333	2.15749448770833	1.61911620866667	1.77962851658333	1.19722426597917	1.53145697833333	1.00713313695833	1.06003352085417	1.351330179625	1.7198326674375	1.23607841222917	1.9865123415	1.280024077875	1.133930890625	0.688412648770833	0.846841469979167	1.7846449060625	0.547838138479167	0.929136403145833	1.40803623827083	0.216657032604167	1.22480607052083	2.6674206068125	1.18800766964583	1.73041181285417	1.345499762125	1.63454391508333	1.45646049914583	2.25043207627083	1.51976134479167	2.03367449660417	1.5463991505625	1.63906889054167	1.94934199425	1.9446322580625
CDCA8	-0.606132998645833	-0.7543183525625	-1.385033364625	-0.588013821770833	-0.765040782979167	-0.179135538479167	-0.661042820041667	-0.817031616375	-0.21228557625	-1.20199031097917	-0.330572010854167	0.199299177	-1.14683832460417	-0.435538940166667	0.505743535770833	0.201262838520833	-0.955411667229167	-0.868366181	-0.236721979520833	-0.7044228605	-0.5247253265	0.246474184770833	-0.925587079208333	0.316643060291667	0.233267897729167	-0.481316373166667	-0.0231304170833333	-0.000580411604166667	-0.204482244104167	0.0989967256666667	0.05696761875	-0.6444158114375	-0.276639807645833	-0.195781840020833	-0.899757155645833	0.269611229520833	-0.234063529541667	0.568774812520833	-1.33339845395833	-0.150246937625	-1.45960518154167	-0.293430501145833	0.617520295541667	-1.69682294179167	-0.614953700145833	0.506396686604167	0.684908145833333	-0.527644628291667
EPHA10	2.03413438952083	1.5415006136875	2.9873497223125	0.647623549104167	1.52505848697917	1.47032128039583	1.60853440364583	0.8604585700625	1.36656216572917	0.908880000458333	2.23072006452083	1.4041434926875	1.00036921952083	1.69287907939583	0.854426666125	2.12549739225	1.05197550439583	0.863427705875	1.92582174164583	1.84296350604167	1.7171970393125	0.173650768291667	2.36415083285417	2.141820968	1.42779978404167	2.72217404345833	1.06559464222917	1.17103412939583	0.800478735583333	1.4313785808125	1.02671384066667	2.08935959166667	0.773462588145833	2.59263079529167	1.09250984339583	1.6716967825	2.48503802535417	0.9684892825625	1.620129244625	1.86770484027083	1.97193421883333	1.39273169029167	1.76506665102083	0.815505605125	1.05533935897917	1.264877886875	1.3460529668125	1.64476649447917
MANEAL	2.14511692647917	2.31163189997917	2.63061713679167	1.762684532	1.81360009697917	1.79399614410417	1.71519871110417	0.460554359583333	1.44926726841667	0.932442511375	2.30053538485417	1.56000238345833	1.69389994260417	1.41128908470833	1.75457336645833	1.70727424302083	1.37768382008333	0.947957425520833	1.49857848360417	1.39105303789583	2.03935065114583	0.997642974104167	2.04077396729167	1.7886705018125	1.36261825052083	1.22197922908333	0.966352696208333	1.82119995894792	1.34299476189583	1.56905148179167	1.52831757014583	2.17187327435417	1.56104166233333	2.0705908150625	0.818452081270833	1.33325946627083	2.08746549804167	1.74206329910417	1.92472030266667	1.63257419377083	1.57646586489583	1.24600950016667	1.60113268485417	1.25478606039583	2.489486420625	1.33694599660417	1.64585532997917	1.54814283041667
YRDC	2.2324407390625	2.56145000202083	2.19817307639583	2.8824759056875	2.56752135845833	2.65293599022917	2.43439360779167	2.44953959275	2.56241003575	2.60621688204167	3.03147845491667	2.100762004375	2.6117761664375	3.2903102421875	3.02164138558333	2.94330933120833	3.2827379804375	2.37199696352083	3.04393603535417	1.89866924345833	2.69242265677083	2.90669138122917	2.1037622880625	2.89546575164583	2.72709634472917	2.66869331445833	2.671155284	3.10545695954167	2.94060466929167	2.21300995085417	2.80850101354167	2.96336305616667	2.93743618264583	2.5392241225625	2.9802653289375	2.66197777547917	2.80954420654167	2.50666281991667	2.11944849704167	2.53218181752083	2.8210238645625	2.6333064455625	2.41554670708333	2.34475993577083	2.27296300058333	3.15805219966667	3.15769692410417	3.078266847625
C1orf122	0.8363798051875	0.440950801416667	1.27673265002083	2.16584905660417	0.8442241815625	1.19885821729167	1.1301302550625	0.6063719750625	1.40752506704167	1.46869566958333	2.61052216445833	2.0904100184375	1.41253435520833	2.3151196831875	1.64829734883333	2.43439360779167	2.66777209233333	2.433955835875	1.5787208210625	1.74918838579167	2.18333219008333	1.97497629910417	2.01646815060417	2.2048676176875	1.97693265183333	1.99018659145833	2.3871278530625	2.84795241191667	2.588106239875	1.88701196360417	2.77042319652083	2.54388893272917	2.56189443329167	2.41595058954167	1.97910687264583	1.92823935416667	1.7576292731875	1.59661927829167	2.17550628616667	1.8696120624375	2.23626109397917	2.44341561291667	1.4914317204375	2.00727559675	2.26171709164583	2.2102888074375	3.13659246185417	3.02033101902083
MTF1	5.81663464941667	5.60693587766667	6.13451304920833	5.04419628122917	6.07560486935417	5.86376853754167	5.74884921645833	5.74206233025	5.4614035781875	4.888581660625	7.01041394010417	6.350936364875	5.3472968558125	6.36881460204167	5.600758001	7.114259571625	5.95670868914583	5.08786639020833	6.6097018653125	6.461999262625	6.516390414625	5.20310204010417	6.73207379570833	6.48138051095833	6.1580884540625	7.01547724816667	6.0070700994375	6.17998619225	6.42491940545833	6.203307833125	5.62176593702083	6.60460778702083	5.5549729969375	6.88909403070833	6.34604925058333	6.836583355125	6.55272420904167	5.16477293010417	5.99661609483333	6.79512433352083	6.29071778439583	6.21879816604167	7.2215138801875	6.05504707264583	6.89228932602083	6.00506676525	7.05676048554167	6.79611918704167
INPP5B	5.02566758385417	5.04599654279167	5.38032264883333	5.44517739997917	5.43082590752083	5.39231314622917	5.29097743641667	4.93701838977083	5.0927866971875	5.32598501989583	4.603562057875	4.68977537075	4.72428406716667	5.02319879714583	4.47386686777083	4.376328071125	4.83149660672917	4.14567984920833	4.623460796125	4.22877888970833	4.4773237160625	4.55234471533333	4.52484930729167	4.54081760191667	4.70075243097917	4.96344918464583	4.379669720125	4.39424826522917	4.50775221895833	4.2742966858125	4.25451453927083	4.90521308895833	4.73536556072917	4.37285042595833	4.4024522836875	4.9199978770625	4.51329659289583	4.8342913064375	4.355672769125	4.42387007435417	4.53636307595833	4.83892235760417	4.65057504616667	4.914025423875	4.60004331729167	4.73930937360417	5.30426144922917	5.27825744758333
SF3A3	5.2104864846875	4.89742942945833	4.95203376070833	5.1378532395625	5.274872483	5.50852914772917	5.6270310294375	5.43015358204167	5.73779447452083	5.52747769408333	4.0539007334375	4.34516482864583	4.790534903625	4.9902884575	5.22748151072917	4.21307899054167	4.71991762325	4.35805222077083	4.76540866660417	4.6226090528125	4.77943207095833	4.14902909935417	4.73973894508333	4.32968024785417	4.940875324875	4.70332719135417	4.499915767375	4.38913496972917	3.81726298214583	4.44630904141667	4.13869081220833	3.88854234447917	3.9140874025625	4.21213258270833	4.8060196605625	4.8480150391875	4.4601657674375	5.01971286122917	4.664627009375	4.76889660760417	5.00312696654167	5.04205163114583	4.95466747716667	5.086742572875	4.44740440122917	5.19769653677083	4.966677319625	5.2505396479375
FHL3	2.53491438045833	3.20266253060417	4.76034533783333	2.396580040875	4.4234937106875	4.0036506120625	3.42057157539583	1.95120699239583	1.92528894241667	1.56905148179167	3.76023960891667	3.34543359783333	2.9883187668125	3.111070869875	2.816489646125	2.69519066352083	3.90690416945833	1.76068610545833	3.31350873858333	3.26495641022917	4.6111422905625	2.56543848027083	2.30817253689583	3.89854284604167	2.46860275070833	3.95466088789583	2.893420546375	3.79396134527083	3.71170229702083	2.6372124279375	2.35846858035417	4.05676188252083	3.76335942129167	3.27959288322917	2.5525904868125	2.80069248029167	2.87137927089583	2.56986411510417	3.54485994954167	3.49642677866667	3.51100234675	3.20415821929167	3.89252073816667	3.40155130297917	3.36941026547917	3.41546197345833	3.88212436714583	4.22273580797917
UTP11L	2.85257672339583	2.52429127979167	2.24222921739583	2.80331035477083	1.88296295914583	2.71912985997917	2.93321067022917	3.27757559714583	3.08760633172917	3.0001126395625	2.86076929845833	2.8173513383125	3.0081686368125	3.02579325741667	2.96296638954167	2.10803177275	2.89677966254167	2.91560689702083	3.06189717325	3.0460864946875	2.53036116883333	2.588106239875	3.00399159654167	2.0197423644375	2.74225600604167	2.79338674329167	3.0457462375625	2.32943329783333	2.52390025058333	2.54161538933333	2.82402168227083	1.50582531858333	2.0497508375625	2.46683966570833	2.41317332995833	2.6117761664375	2.7804694288125	2.54934818733333	2.5062624569375	2.22240645847917	3.10276097735417	3.0632713823125	2.62372971239583	3.1594817143125	2.79434129091667	3.15728266154167	2.700139482875	3.06849285814583
RRAGC	5.01298986120833	4.61895671283333	3.78148074622917	4.51449083072917	5.02019370452083	4.81912261029167	4.64698433916667	5.13916607258333	5.24599556408333	4.69567550233333	5.39408359410417	5.18864876045833	5.05431179133333	5.03513666635417	5.0152723355	5.3397885799375	5.080874830375	4.664627009375	5.42227006964583	5.180276320375	4.93021092864583	4.2535310555	5.04770026791667	5.22692380822917	5.2540633240625	4.86103102745833	5.086742572875	4.844345073625	5.1009268018125	5.305889070625	5.286801333375	4.92390823139583	4.630784921875	5.13213359191667	5.50983995052083	4.99486522622917	5.2077201326875	4.2917242429375	4.17365545391667	5.48027656422917	5.05160512047917	5.31797569910417	5.36910495708333	5.18628121058333	5.44468585216667	5.2438733413125	5.157570016	5.81577311925
RHBDL2	1.30845905477083	1.59249347183333	2.03110029875	-0.0268846152083333	0.905578190375	0.776345156916667	0.903581555895833	-0.0775166151666667	0.117318547791667	0.322549808625	1.86021248170833	1.22197922908333	0.632661072291667	0.878746262416667	0.648227189520833	0.253567420208333	0.888177442604167	0.0963953491666667	1.14801968289583	1.22968805410417	1.26900965125	0.384500022291667	1.2465330020625	1.38146892060417	0.7312952115	1.58981328139583	0.867692935291667	1.118555672625	0.407376911645833	0.3486835645625	0.966352696208333	1.653476948375	0.578669259354167	1.67275938575	0.30460806525	1.1432437501875	1.7669186688125	-0.376746666125	1.11765205827083	0.878746262416667	1.07850420014583	1.02497816254167	1.01192523954167	0.3082112955	1.40867367495833	0.930901823875	0.0207703264791667	0.686638047333333
AKIRIN1	5.73899259745833	5.25735727902083	5.06137085691667	5.7439373158125	5.6473099285	5.889807378375	5.56351782402083	6.36715669510417	6.60053652472917	5.50852914772917	6.81382574845833	5.960147972125	5.95233634275	6.36372827	6.19412700516667	6.01994021660417	6.22657196310417	5.58464557658333	6.36945952416667	5.68930219772917	6.29523676866667	5.135696875875	6.29907096047917	5.90212649908333	6.12386834397917	5.38294226358333	6.11837522179167	5.52165770239583	5.70052227420833	5.7716834100625	6.19339769783333	5.5417973750625	5.39857351689583	5.66324768654167	6.10128400695833	5.64107571947917	6.37282282795833	5.32202343720833	5.10978420122917	5.79822372820833	6.400679143	6.47952966008333	6.15583004702083	5.8377666869375	6.24684915929167	6.47952966008333	6.12306872475	5.86185120333333
NDUFS5	3.64961744385417	3.5345810299375	2.67981099333333	4.31737331347917	3.16215907402083	3.59331586439583	3.65918304247917	3.65505904185417	3.76564631675	5.2540633240625	3.48963081975	4.11449057358333	4.3836606329375	4.35990528427083	4.686123534125	3.930522461125	4.10911134020833	5.35231419304167	3.63629485004167	4.29603054252083	3.41247181033333	4.78267782191667	3.62736568354167	3.79447349304167	4.55341173764583	4.416086366	5.26421434133333	4.68216173977083	4.0689201185	4.783857087875	5.258051912625	3.4887105311875	4.35681491541667	3.88712917397917	4.1087032680625	4.74525615197917	3.4170333991875	4.68063284695833	4.72778710983333	3.8381879543125	3.91170957366667	4.1053483895625	3.37739052922917	4.85300962183333	4.4743853743125	4.4029768588125	5.123888086375	4.8342913064375
MACF1	9.6428297638125	9.40277873947917	8.95074860835417	9.326512500375	9.10808681575	9.55308459229167	10.1319959216875	9.44587534527083	9.15079856425	9.7036938554375	8.7893079048125	8.6056662866875	8.91340594041667	8.90821398525	9.26751847114583	9.37894235304167	9.19176866339583	8.45582691941667	8.19538507320833	9.26751847114583	8.00033111404167	8.15179219372917	9.4839454225	8.642662699625	8.73579959410417	9.50309535225	8.38721658777083	8.7845167293125	8.802650122125	8.4714384954375	8.5432651549375	8.8647338054375	8.1616487575625	9.57224416658333	8.668262553375	9.3364581278125	8.85502159839583	9.29138323704167	8.45252849854167	8.75561671654167	9.40277873947917	8.95936276625	9.079484588	8.67616989122917	9.09149254772917	9.72000056335417	9.26751847114583	9.59402619320833
KIAA0754	4.11646755085417	4.2391515326875	4.5754953783125	3.08625275975	4.24890653410417	3.94989415683333	4.24342621385417	4.22969175904167	3.25761061504167	3.655552984375	4.38563401983333	3.74584966064583	3.16129169779167	3.874329825875	3.0457462375625	5.00443090575	3.594523247	2.73377549920833	4.31224868995833	3.8976117409375	3.93859893110417	2.81267580147917	4.537180916625	3.7139679291875	3.2418116919375	4.68063284695833	2.78968042683333	3.59803866389583	4.26994233554167	3.51886956547917	2.18530249752083	5.2505396479375	3.31819873322917	5.03573154375	3.32591170191667	4.111198642875	4.7785304888125	3.19717622633333	3.5452692376875	3.94495515625	3.6802866075	3.3698620746875	4.28110118433333	3.11370010295833	4.44281236954167	3.72863451035417	3.96798945777083	4.38605455864583
BMP8A	2.68919217004167	3.31439478977083	3.72005391675	1.89821723077083	2.82301221435417	2.78383523964583	2.74748135916667	2.2644087318125	1.37984387308333	1.863139615625	2.77310362483333	2.30501219808333	2.298809662	1.94060502604167	2.15654157247917	2.26576422602083	2.02966469247917	1.92006436922917	2.5946570471875	2.70200105664583	2.33647034766667	1.8587303034375	2.54050367035417	2.3481126023125	2.28952171710417	3.4730807724375	1.5935012365625	2.08639811970833	2.3618602165625	1.8314165555625	1.08006508770833	3.011733195625	2.24679686558333	2.30868591354167	1.9532989408125	2.416326462	2.87874802839583	1.4995389420625	2.47276468033333	2.49077958416667	2.17961485064583	1.9189199715625	2.84612437847917	1.2406471459375	2.251292759875	1.6826235666875	1.966411715	2.130686006625
PPIEL	2.9707443954375	3.17427262264583	3.7139679291875	1.969535400875	2.66703417904167	2.56106302964583	2.3538964793125	2.5075322315	1.75966830589583	2.28952171710417	2.83277333910417	2.75884123008333	1.99063828722917	2.30995181922917	1.63001433391667	2.28611323629167	2.32321252610417	1.68155502685417	2.88006922658333	2.59844253185417	2.774013382625	1.43429673035417	2.7804694288125	2.37470993210417	2.15506416760417	3.362698605	1.85024797747917	1.997481765875	2.07347049341667	2.24954926685417	1.989756462	3.01128470825	1.92091283652083	2.63289118047917	2.12841463720833	1.85722483320833	2.9478286931875	1.9306907448125	2.10328227121875	2.44392129914583	2.609653378	2.472199650375	3.07968698454167	1.82410433472917	2.48762962760417	2.46643238685417	1.49535554345833	2.1055289974375
PABPC4	4.966677319625	4.87624923825	5.12559322864583	4.62308953602083	4.76034533783333	4.8984132665625	4.890033657125	4.95400900141667	5.27647654325	4.52531918641667	3.8921274483125	4.1812643924375	4.38516499220833	4.56580156147917	4.12752284791667	3.21405938975	4.27035706445833	3.03789525172917	4.19055406079167	3.56465401264583	3.97847610285417	3.83615603914583	4.69668392175	4.08024622	4.32620900120833	3.53369151091667	3.59640134010417	3.6428818335625	3.64488196535417	4.264749722375	3.4656216284375	3.95837961854167	4.10287574595833	3.1326466121875	3.52116381235417	3.41665477333333	3.97985930870833	4.47386686777083	4.03010194122917	4.66197638727083	4.62695103022917	4.29773523472917	4.36043619258333	4.30459792472917	4.0503589759375	4.38984094114583	3.9934770311875	2.86434167508333
LOC101929516	-0.507347922083333	-0.647985093979167	-2.22261766672917	0.120024759666667	-1.03039285675	-0.606132998645833	-0.219198937583333	0.164023865375	0.830457406666667	0.545127040625	-1.37981782810417	-0.434927416625	-1.17641155472917	-0.404508791895833	0.235452236854167	-1.11598031635417	-0.485711870041667	0.0232521282291667	-1.6468515058125	-2.0932244815625	-1.32145854341667	0.0809729730416667	-0.249180224645833	-0.394427945625	0.125820917125	-1.837392710375	0.447488682	-0.094965719125	-2.01613473391667	0.501519335729167	-2.66341572025	-0.926347268791667	0.3153838344375	-0.952320398083333	0.6063719750625	-0.114446517041667	-2.364358753375	-0.105455461	-0.812518423416667	0.3201214470625	-0.272153992166667	-0.0208521591875	-1.03327846283333	-1.29681192947917	-1.53434394710417	-0.601890032291667	-0.512348195729167	-2.21552752254167
SNORA55	-0.4999539521875	0.246474184770833	0.0892692765416667	1.07382763720833	1.03270644427083	0.0207703264791667	-0.597246543854167	-1.20593466383333	1.50306059825	0.509697633791667	1.15666863622917	2.24825743708333	2.09121759979167	0.806478945541667	1.7828502106875	2.59640656452083	1.21593070447917	3.21004841325	0.393318215208333	2.00154344391667	1.11131785129167	2.94187289883333	-1.62584054502083	2.49431641585417	1.72620365889583	3.2762864418125	3.161722787625	3.52948168225	3.320370280375	2.93144342185417	3.7824922061875	1.23241324129167	3.25177811808333	1.7102299855625	2.40539964070833	2.120348352375	0.279966388625	0.556411536770833	2.32652481327083	1.75457336645833	-0.164810023854167	0.771118567916667	0.14536797475	2.75194750722917	1.0272296710625	-1.2339387661875	2.662450165375	1.3265348744375
HPCAL4	2.10420528352083	2.3151196831875	1.65412883797917	1.5769091531875	1.43236786385417	2.66655038875	1.83551573977083	1.9892690131875	2.43090780466667	2.45184087185417	-1.42955414816667	-1.13823708585417	1.8008460969375	-0.353312240479167	0.872758854520833	-0.163512572875	0.260763280104167	-0.513564586083333	-0.701686078270833	-0.0263293693541667	0.612997489270833	0.740975047166667	-0.3072749901875	-0.3846403945625	1.00451193808333	0.8225085769375	-1.106062027875	0.0433294366875	-0.462600673729167	0.574446704791667	-0.92695205775	-0.259019664416667	0.334562038083333	-1.72498751220833	0.7907528613125	0.5369552614375	-0.0816481507083333	1.18682729266667	-0.949041377541667	1.029681703	-0.6652779925625	0.781097430854167	1.7102299855625	-0.391910587270833	0.183455187708333	-0.796515198875	1.3492648649375	1.50306059825
PPIE	3.73837087945833	3.932436429	3.835799475875	3.98072521195833	3.78199852689583	3.87472689727083	3.90690416945833	3.56005116833333	4.07177879170833	4.21509823160417	2.569454480125	2.99828486866667	3.51806071902083	3.79137950858333	3.8565795805625	3.30170477502083	3.6098724566875	3.73973673158333	2.93410873302083	3.25801445879167	3.0871958490625	3.59999679485417	3.31681191889583	3.4656216284375	3.9486167468125	3.47504321029167	3.36220448910417	3.62602153822917	2.97941049366667	3.4988594076875	3.28917152602083	3.3585726734375	3.3546867865	2.99963357041667	4.11258768322917	3.7761252851875	2.93144342185417	4.02474641	3.49143912947917	3.45903324925	3.38144978535417	3.2688262794375	3.24805133552083	3.4887105311875	3.1599552818125	3.36172551127083	3.792838187875	3.47982351852083
BMP8B	1.5935012365625	2.12791799622917	2.0451597380625	0.6686942678125	1.31272111229167	1.62249166141667	1.75922727870833	1.35669829591667	1.60113268485417	0.771118567916667	0.853917066729167	0.6090328024375	0.967907397833333	1.06782766469792	-0.48870021775	0.8941118375	0.909912651520833	0.0704613942916667	0.2787774626875	1.57276848535417	1.61656841991667	1.08199841391667	1.34197278541667	0.454078463208333	1.40200532289583	1.82119995894792	0.712651898583333	0.957117801854167	1.0131809320625	1.20273053172917	-0.00174088585416667	1.74243702954167	0.688412648770833	1.12884020358333	1.15169199547917	0.3362854828125	1.44407187772917	0.6612699215	1.84676068904167	1.69873689175	0.933513527208333	0.947957425520833	1.58294603135417	0.137720023770833	1.22480607052083	0.894609837270833	1.05422879533333	0.950871462916667
TRIT1	3.18625350247917	2.92091788741667	2.00451503633333	3.32591170191667	2.052585349	2.7383726923125	3.0001126395625	3.64250717039583	3.5224361719375	3.57620625841667	1.87004859029167	2.48503802535417	3.06417654258333	2.84486743704167	3.22877602635417	1.89660755133333	3.11664249329167	3.56111477022917	2.484233908125	3.11329893758333	2.18713170989583	2.44737719425	3.16038560233333	2.27442114147917	3.08625275975	2.67158423672917	3.121967499375	2.76729334170833	2.24298120164583	3.21039818020833	3.31819873322917	1.661501744375	2.291789624625	1.5857263551875	3.09519244489583	2.30868591354167	1.7846449060625	3.3946207418125	3.0536693903125	2.6337446289375	3.09519244489583	3.53243165545833	2.725153303875	3.49789499683333	2.45049530841667	3.38625769120833	2.49001710735417	2.9707443954375
MYCL	3.65715589522917	3.02957894570833	3.56056794635417	3.68376074485417	3.10028675914583	3.6505891341875	3.29187526229167	3.06849285814583	3.57475068391667	3.33323604483333	2.421924254625	2.8748312179375	3.18711700129167	4.06657445170833	3.0387575633125	3.08625275975	3.96112603154167	3.21258988275	2.79559816735417	2.3204671713125	2.98645467754167	3.78011178610417	3.8276097473125	4.18296470508333	3.8990006611875	2.30151216070833	3.10420870185417	3.39990557877083	2.09082956708333	4.20848316475	3.22691829702083	2.83206018016667	4.36321233791667	2.62372971239583	4.05589963633333	3.08625275975	1.68321810135417	4.30697579460417	2.87701260089583	3.78304471997917	3.35653564908333	3.56382143083333	2.8418617834375	3.0838889595625	3.1426413125	3.20788620177083	1.8696120624375	1.88984521972917
MFSD2A	1.25967354354167	0.882735958395833	1.04355420583333	1.56855926479167	0.965256638291667	1.5930337008125	0.637599436041667	0.673626464520833	0.439647629895833	1.25967354354167	1.34505074866667	0.637599436041667	1.15064893141667	1.7635928935	1.02551264416667	1.76068610545833	1.7298654285625	1.5977359505625	1.59952529820833	0.203161708270833	0.526127138833333	1.66088051864583	1.3849868713125	2.21163600179167	1.88659427458333	0.468539835229167	2.1519121473125	1.68698608060417	1.474168647625	1.4353181771875	1.4708186635625	0.991799130041667	2.1846519131875	1.65464988479167	1.99018659145833	1.752099798375	0.148684375208333	1.94677018608333	1.46869566958333	1.4337403118125	1.1469094304375	1.17453337716667	0.9448141006875	0.791245024791667	0.6607578128125	1.49072834797917	0.701264946479167	-0.11755372925
CAP1	9.12149415704167	9.01387572395833	8.7845167293125	8.7235799264375	9.54159694879167	9.42002007170833	9.0975450491875	8.974798919125	9.01387572395833	8.89006009679167	9.411664158125	9.38546216504167	9.03383204504167	9.40277873947917	9.35382915733333	9.94079836504167	9.29138323704167	9.01885247122917	9.474093806375	9.2032983348125	9.22619719170833	9.01387572395833	9.23396633816667	9.40277873947917	9.72000056335417	10.0140091879375	9.46469443347917	9.2032983348125	9.29138323704167	9.76046586854167	9.40277873947917	9.08632921002083	8.60991609577083	9.26751847114583	9.8743520160625	10.23505264525	9.55308459229167	8.96509897560417	9.10808681575	9.73274857877083	9.1842499640625	9.42002007170833	9.58460929672917	9.07317886860417	9.7036938554375	9.36033060220833	10.1542133319583	10.0923795647917
PPT1	7.0786208006875	6.40560023414583	7.16622957327083	7.34946614833333	7.411651705875	7.98963953814583	7.45649737320833	7.2040694710625	7.88505424445833	7.55351371010417	6.91091006625	8.201113969125	8.09877867795833	7.7358935980625	8.297707320125	6.86411514947917	7.80835605729167	8.09877867795833	7.695483487	8.03750809995833	7.310303456	7.54413510595833	7.93863353004167	7.48132120925	7.58406329889583	8.1565947206875	7.9163048540625	7.86718175802083	7.12038922908333	8.20860790366667	8.47609946379167	7.13654251520833	6.97050803439583	8.32148643877083	8.19254109379167	8.1367116731875	6.7040049434375	7.85443663216667	7.411651705875	8.0041647201875	7.31640091716667	7.924757197375	7.5035762296875	8.4714384954375	7.77316514904167	6.42657796114583	8.17412068422917	7.74821203316667
RLF	6.17479617341667	5.77521339633333	5.08731232002083	6.67815315572917	5.9890190594375	5.5994423263125	6.18090507939583	6.87585130325	6.3655589255	6.816655820625	5.8458691506875	6.18160498267708	6.22475464220833	6.21496943775	6.47291876416667	5.63310538441667	6.38738029854167	6.55705677370833	6.57243464290625	6.69113659702083	6.0725465546875	6.23214406089583	6.04030032275	5.40320236125	6.00785961391667	5.99268431929167	6.37282282795833	5.8071855689375	5.77895362722917	6.04435381414583	6.8767833444375	5.1402817259375	5.82081922866667	6.21040206429167	6.12088802764583	5.600758001	6.42491940545833	6.26284272633333	5.476041834125	5.66625981435417	6.15665545720833	6.485345490125	5.69064005202083	6.69832224497917	5.9312846233125	6.75898550114583	5.5690172186875	6.879145533375
ZMPSTE24	5.04664619041667	4.57495559675	3.948969192	5.31001564439583	5.02129886545833	4.68886287285417	4.82092095252083	5.35108381252083	5.0898970223125	5.31671227895833	5.50789693775	5.56222763495833	5.27953332583333	5.2897044505625	5.3207593201875	5.3467744954375	5.09388577175	5.66324768654167	5.81942247789583	5.33803498179167	5.62641567616667	5.32539815922917	5.3207593201875	4.8984132665625	5.1378532395625	5.27647654325	5.76507721464583	5.01971286122917	5.209996329625	5.33060381427083	5.7758387310625	4.4989035885625	4.7628183220625	5.5903919710625	5.15661617535417	4.99559898783333	4.94400354595833	5.209996329625	4.7091374189375	4.7770610738125	5.5903919710625	5.530658286875	5.11373246620833	5.48324173770833	5.3900079894375	5.66163126991667	5.22390611654167	5.31906679272917
COL9A2	1.72778841116667	1.68558152427083	3.14384982516667	1.55803936375	2.75609318077083	1.97645779591667	2.03602099870833	1.08199841391667	1.69544382820833	1.18900992747917	3.48495996391667	4.11392925933333	2.27170408410417	2.09082956708333	1.1815621064375	1.35892836589583	1.7336168504375	4.03853686072917	3.4984052745625	1.450915297125	5.14777657954167	1.47317843364583	2.92474172114583	4.22921886460417	2.5685275978125	1.36980592725	2.6737268155625	2.15935916114583	3.755343308875	3.039189950875	3.8063530336875	1.30514888379167	3.56382143083333	2.36578500702083	2.39835495222917	1.1778846159375	3.91557298272917	2.22370769429167	2.64685389689583	2.324477366875	1.55947807214583	2.578504758125	3.26127991425	0.296084899333333	1.7819231028125	2.71427999589583	1.93288314510417	1.35424031875
SMAP2	8.74406164104167	8.4392222885	9.23998156675	7.79690873733333	9.12149415704167	8.9005392045	8.13371027345833	8.16945086127083	7.64990596466667	7.57747947085417	9.37894235304167	9.39423244039583	8.59027900875	8.67616989122917	7.80835605729167	8.954857533125	7.9353793785	8.21393255325	9.36033060220833	7.878056457125	9.8885367955	7.9582446991875	8.08726859041667	9.36874608575	9.07317886860417	8.8505219280625	8.40347016177083	8.53634176322917	9.45441093939583	8.57830221420833	8.65972162202083	8.7275555965625	8.99664385066667	8.8277801606875	8.55705471322917	8.479948586625	9.58460929672917	7.99854292922917	8.79818924341667	8.99184642989583	8.64960520427083	8.06018437641667	8.41721639133333	7.38518325235417	8.668262553375	8.38370886197917	7.549782629125	7.614103389875
ZFP69B	0.739920830416667	0.156601168104167	0.7312952115	0.329332678583333	0.972284910604167	0.2037193328125	0.6571537309375	1.40107056458333	1.17453337716667	1.35182175660417	2.252581593125	1.19012989529167	0.484753766208333	1.08582325145833	0.0232521282291667	1.93028803441667	0.523119872083333	0.208012803458333	1.92283564022917	1.465340341875	1.77156533477083	0.457021615520833	1.22878413410417	0.4535196360625	1.04530322172917	1.00557801325	-0.402633092875	0.345034367104167	0.9833300560625	0.884533231	0.640829831875	-0.0142162825416667	0.376856764895833	1.22593856402083	0.398689749583333	-0.0727938387083333	1.4708186635625	0.684908145833333	0.616453758541667	0.356430163458333	0.882162903354167	1.018111121875	0.872758854520833	1.03440688614583	1.33986242029167	0.628708365770833	-0.223345893041667	2.009589642
ZFP69	1.78576951797917	1.12081398677083	0.695941377875	1.87443230925	0.959714913083333	1.7251314628125	2.00073119602083	2.486355590625	2.08587578927083	2.52936703370833	1.10937793510417	1.77426352939583	1.51976134479167	1.72620365889583	1.7560798883125	1.186355072375	1.3636837165	1.39426589360417	1.60590361635417	1.053118519	1.24924516983333	1.7315268260625	1.9089397803125	0.632104617791667	1.26900965125	0.869709068395833	2.01597521045833	0.671801704604167	1.30084460295833	1.52722417272917	1.58294603135417	-0.15906857275	0.519212787916667	1.45843148139583	1.08917237825	1.050781281	1.38896297572917	1.74971564235417	0.804721842875	0.497264420104167	1.7953250033125	1.969535400875	0.831607751916667	1.40320804083333	1.4602623461875	1.9940222166875	1.36819393814583	1.57592362983333
EXO5	2.212098292	1.84620461602083	2.2220061109375	2.41041937204167	1.8975661033125	2.3375527008125	2.2454939764375	2.4036429535	2.59597970841667	2.19618434258333	2.80418686691667	2.68453658908333	2.151341454	2.45631034566667	2.62599117675	1.63709761260417	2.212098292	2.0427861403125	2.59938055577083	1.97454330527083	2.585492638125	1.63257419377083	2.02584483264583	2.2425806291875	2.15233833325	1.76958764647917	2.51136066797917	1.60113268485417	1.94321634322917	2.41273842379167	2.33168890004167	1.82844965554167	2.5685275978125	1.989756462	1.77426352939583	2.0461071459375	2.3285602348125	1.85483373033333	2.15457674577083	1.98416260004167	2.3236449450625	2.5525904868125	2.11895677920833	1.76855235239583	2.00832290060417	2.56675757179167	2.2401580079375	1.4451083476875
ZNF684	0.724298771875	0.587252234916667	-0.792123108291667	1.67932870277083	0.424992697208333	1.38244664347917	0.925728210333333	1.8696120624375	1.72666364752083	1.94535888010417	1.22480607052083	2.4108819789375	1.640549950875	1.15985964316667	1.76958764647917	1.08476010164583	1.20481539052083	2.07673601627083	2.00643441345833	1.510145233125	1.55391390922917	0.67030277775	1.21162612547917	-0.022540552625	1.60697155197917	0.354766097395833	2.02966469247917	0.899511909854167	1.31046004479167	1.51669897841667	1.95944046204167	-0.519940114104167	0.850711311916667	1.48619477114583	1.02301975127083	0.14669883225	1.94625376841667	1.154248095	0.0459604942291667	-0.305264533166667	1.86021248170833	1.73041181285417	0.7312952115	1.78099416879167	1.51976134479167	1.7003492055625	0.462431193541667	1.4513920299375
RIMS3	1.21430777270833	1.47736549925	1.062682402125	1.51509025395833	1.10045703966667	1.22821564652083	1.4298068885625	0.891071405145833	1.1250902676875	0.770535069583333	0.843684754479167	0.4989455606875	0.7160247428125	1.40474803785417	1.556317648625	0.118538361708333	0.520763645916667	0.8869957589375	0.8358173856875	-0.110044326145833	0.69405221625	0.9592034478125	0.247203691895833	-0.15168802825	1.31468044841667	0.810637948041667	0.467940495625	0.811168239895833	0.375185538145833	1.02497816254167	0.020179230625	0.656612232729167	0.704909007729167	0.4107549301875	1.14747827483333	1.56104166233333	0.337039653208333	1.21020757460417	0.867692935291667	-0.148056471958333	-0.2207737718125	0.414016896541667	0.230326554479167	0.596784742583333	0.143510649854167	-0.3951501941875	0.813837613145833	0.474347086145833
NFYC.AS1	2.7688905806875	2.52645901239583	2.92563029516667	2.5500484991875	2.279679157125	2.48670585129167	2.82912988633333	3.12607841025	3.15230226433333	2.67074443985417	3.02498876110417	3.06754337802083	2.69844041858333	2.73505961954167	2.84233837325	2.609653378	2.625566870625	3.2922951698125	3.33888677529167	3.02164138558333	2.82537181785417	2.50160839266667	2.98359499195833	2.86076929845833	2.96177260191667	2.81038352235417	2.95946281035417	2.371035225875	2.4703343194375	2.82196081454167	3.33853549558333	3.0460864946875	2.48762962760417	2.76450014245833	3.094324824625	2.49431641585417	3.04968465804167	2.70576648041667	3.03673267472917	2.80802135522917	3.010405557375	3.32591170191667	3.006700545	2.7134792450625	2.94922818097917	2.471235680625	2.19436920185417	3.06189717325
NFYC	4.96141618089583	4.99210682114583	5.44227295420833	4.50825430775	5.22035331716667	5.13268801241667	4.73130703872917	4.7375652985	4.368458027625	3.97101440947917	5.1471731428125	5.06810616302083	4.95681495022917	4.86834402152083	4.4539306394375	5.05754151977083	4.8239471389375	4.631778304375	5.41479240564583	5.1234134326875	5.26368523795833	4.60152729258333	4.80062979604167	5.3353456958125	4.96765698597917	5.03513666635417	4.5703579456875	4.94293866414583	5.1221835588125	4.8279031341875	4.95621494370833	5.65097318760417	5.04138142329167	5.21615785377083	4.80117542466667	4.56481729675	5.2488158293125	4.66766982414583	4.91309346254167	5.17535787079167	5.05100121627083	4.93361033577083	5.2872900763125	4.415207262	5.04599654279167	4.8410381204375	4.6883092926875	4.54929928539583
[truncated: 17,009 more rows]
