# Supplementary material for: Identification and validation of aging-related genes in neuropathic pain using bioinformatics
Source: Front Genet. 2024 Jul 24;15:1430275. doi: 10.3389/fgene.2024.1430275 (PMC11303200; doi:10.3389/fgene.2024.1430275)
Supplement: Supplementary file 2 [file DataSheet1.ZIP › RAWDATA (1)/rawdata/normalize_GSE95849.txt]

id	GSM2527028_Control	GSM2527029_Control	GSM2527030_Control	GSM2527031_Control	GSM2527032_Control	GSM2527033_Control	GSM2527034_Treat	GSM2527035_Treat	GSM2527036_Treat	GSM2527037_Treat	GSM2527038_Treat	GSM2527039_Treat
A1BG	5.22955587714776	5.55205993069959	4.9852340743412	5.80498986963914	5.54440173368865	6.25314842423454	4.72495132353885	5.02589986277711	4.99533910328541	5.50280961194791	5.387356604158	5.29135057340525
A1CF	5.16990284212048	5.65186048836532	6.69524309987157	7.34890181698375	6.22809949451343	6.42019596816127	4.33905185093218	4.48413628043739	4.53652831523988	3.88092706166864	4.27628759420584	4.21210799642006
A2M	6.84212890619225	6.69731693978394	7.2515989614021	6.87916261782931	6.63859527782437	6.94317894106165	7.0164241936233	7.1415075198394	6.83140979205664	7.18478066361518	6.56569139401628	6.47580191458012
A2ML1	3.37364461325272	1.86599246839951	3.43055889114389	3.99588715147843	3.95077981395473	2.66952558379363	2.86753401426893	2.69190064764086	3.22123054819542	3.52944103796015	3.10879843796524	3.14077475694908
A4GALT	10.4133056191941	10.2648032713372	11.2666504002302	9.85807512531036	10.6810790452419	10.5688344645963	7.46209771612187	7.72742521424609	7.4497432168481	7.49262320543734	8.13063137378274	8.36126154513306
A4GNT	5.22955587714776	5.98350922180634	6.52962766814421	5.32376827151343	5.39019547298555	5.09359910670478	4.33905185093218	4.6285115707443	5.09119587886966	4.68173591956165	5.28280438521255	4.81385022868697
AAAS	8.20411769082529	8.37708206272411	7.68730540819148	8.23160261207943	8.18287508435074	8.52703557742164	8.73172260400603	8.82931131503248	8.7771437401076	9.04482924290653	8.40929015857663	8.99673754248601
AACS	8.79454857036811	8.79623209383836	8.33497228614213	8.98957082493155	8.55162212066374	8.60161726173244	8.40302085079193	8.27545828801293	8.31492792667304	8.23406379725904	8.43127949832201	7.989896081291
AACSP1	4.35611374637986	3.36004974412604	3.09332544343604	3.88691380866937	2.28224799579974	2.72415119938438	3.75338541319996	3.7930479262902	3.96750774839142	4.14706073183099	3.2424661537099	4.79011422704809
AADAC	4.59371355018893	5.14928792200521	6.32327257853852	6.17229424073174	5.52138725279259	5.90433097305586	3.95007769266266	4.40842407970293	3.92153527309853	3.52944103796015	3.94621041386866	4.05730060451533
AADACL2	3.86509516870979	3.9847987277168	4.09222716029974	3.94621041386866	2.11480966548583	3.97929969114493	4.25230611667751	3.68906556734399	4.43100151429532	4.47891855573657	3.87556807517334	3.45132208664746
AADACL3	9.14167209419057	10.318434531106	9.73473026511546	9.75627824440835	9.71755780631178	9.97357826040395	7.87746565991049	8.13500264774956	7.71468337805151	8.96165921996231	8.39695713208137	10.5213832980359
AADACL4	4.59371355018893	4.73823697722628	3.60076311790093	4.09985926258226	4.09985926258226	3.83295267718659	3.26310684062358	4.3000644016956	4.31672783669908	3.69145854157825	2.90568696253652	3.78027208799668
AADAT	6.75439597089132	6.44315138583968	6.40188684098859	6.71066013286051	6.71598573685118	6.4039342904351	5.66919450114859	5.80660841863229	5.09119587886966	5.38857004691532	6.40638131254304	6.70939613859829
AAED1	10.7794502121591	10.5849429968604	11.300304127866	10.5307322501839	10.4465428319485	10.128413212395	8.46660212431902	8.86690452635351	8.32935566998942	8.44793530198051	8.29370425461661	8.09384162238254
AAGAB	6.87098091087112	7.56965959408598	6.40188684098859	6.7465847038133	7.06733299088935	7.19031266587779	6.62028961769473	6.57472279132791	6.77839542716171	6.98702053520088	6.5456965261997	6.85049476118308
AAK1	11.771763281569	11.3849083505754	11.5497844202293	11.7923404211245	11.6444122953404	11.358246929039	11.9979137064142	11.8153406827791	11.7689377625999	11.3439090334905	11.6839272276378	11.5758459089265
AAMDC	7.82834838808372	7.24021152267461	9.42558659265018	9.07741916122581	8.62068940337847	8.52973812605703	7.6304596834599	7.72508379693358	7.73035522629125	7.70804514703165	7.83866660079776	7.56971645144402
AAMP	11.6284326040087	11.1585236936009	12.3463459845578	12.0384701490539	11.2643760834446	11.9111041702758	11.7839788307159	12.0367314301777	11.6904483458616	11.5866838112979	12.069037855896	11.3864203058054
AANAT	5.09359910670478	5.52849219942705	6.59052203274152	5.23149724724386	6.13773171293886	5.93811637113061	4.83406878737942	5.31767728066283	4.94572234953702	4.71887586362371	5.85232488001237	6.84570320364394
AAR2	9.40603255552606	9.4637634087116	9.28212955322386	9.56443721657676	9.36709655227889	9.91884748734829	9.17977878811837	9.08937123200362	8.76464788582596	8.94970963615885	8.95476605407897	8.99359136114038
AARD	5.25039861652359	5.65186048836532	5.53412736625027	5.8767488306526	5.54440173368865	5.28724052119479	5.13569513636909	4.48413628043739	5.05083406424926	5.07520768410308	4.71064805465453	5.27950046228878
AARS	6.20566579275966	6.88087206223914	5.618387653145	6.13330957093829	6.37083711947261	6.57293397242173	8.48024591271997	8.49820892458543	8.2897166772972	8.79071388275516	7.79990791325634	8.61724581310957
AARS2	8.08136765784232	8.16623379673365	7.76481860753942	8.2484727218396	8.40199315392935	7.97044589931574	8.9437525196035	9.03957755304929	8.7552040258331	8.57469150486979	8.3781437961021	7.98569917999988
AASDH	7.94016107539337	7.58670667564883	8.48509032501859	8.17918097689809	7.85961419980392	8.31156389230188	8.06370540464234	7.80400497656443	7.68876310048956	7.73805358034726	7.7713635538375	7.83989687967594
AASDHPPT	14.3143036150291	14.7355676732262	14.6791660824004	14.749906114912	14.5232846996707	14.5175335825694	13.0086102179608	13.0621429693896	13.1271645969626	13.6272153067855	13.5241191937479	13.9497506754429
AASS	7.23635649000746	7.55130460830109	8.93571610798639	8.03641116979113	7.19447986482727	6.63418110922906	6.23565513698222	6.51660844274755	6.31455209699124	5.67431002619784	7.72508379693358	7.06895287265312
AATF	9.89137649481719	10.0441804718463	9.82747767514249	9.91017899519115	10.022038780703	10.1928643639692	9.87924261572302	9.86631283610479	9.97604310788187	10.1394416226854	9.51038739631459	10.1607492347976
AATK	8.89560327174595	8.70868180912091	8.17246840204287	7.8626426084152	8.63888562998581	8.10795210928253	9.30754270726547	9.04340811632671	11.4049266620668	10.1547498823514	10.4527280352221	11.5032097795058
AATK-AS1	7.43041095024864	7.25306649599727	8.20061008574147	7.88070267290384	7.39918688431861	7.03953920417874	6.98081430784753	7.11155473021937	6.93288071166976	6.75840026042363	7.05621339299991	6.72757515869685
ABAT	7.0245733064689	6.76983358407993	5.97179929367621	6.7251777687547	6.32789735797974	6.47722391350617	8.07685749747119	8.0098780467312	8.42423185956706	7.97002402368431	8.00692357887123	8.35764588983054
ABCA1	10.7929340678817	10.611386191514	9.83330330477904	10.6306896397256	10.4425768810868	10.8537471608909	9.42137758823808	9.36831537739448	9.93409180473774	10.3506563318699	9.70353770982567	10.3592304997661
ABCA10	5.61471295983497	5.22494711438494	5.15182623156436	6.09807665483192	5.31814139294095	5.83358695527687	6.39348588743174	5.95030507114146	6.26470098674236	6.22359269340941	5.61820303988126	5.63269272974623
ABCA11P	3.45331614281231	4.69023325830397	5.0483741721415	3.37584518174676	3.88691380866937	3.78829960579392	6.05375954926788	5.58415401824053	6.17229424073174	5.87018516160483	5.81705584695115	5.75387365945748
ABCA12	4.2718937830999	3.46607412430375	4.84717548899858	2.69190064764086	3.95077981395473	2.72415119938438	2.55502390547638	3.44445551506152	3.96750774839142	3.52944103796015	3.6366272518096	2.92758681479524
ABCA13	4.2718937830999	2.45318389405522	2.41820893902214	3.77236586291631	3.77236586291631	3.46309217357851	6.09913394055563	4.31672783669908	5.05083406424926	4.14706073183099	3.69145854157825	4.14859269753144
ABCA17P	9.76848172138477	9.37584634275759	10.3175314264832	10.0598663554226	9.89369707920745	9.6092298126478	8.76813988604411	9.1294742784348	8.55717434072373	8.47914678612457	9.398754056094	9.0550287823536
ABCA2	10.0912256483009	10.5213832980359	10.8946359438399	10.5649817172975	10.6503155094046	10.3665288148147	9.7718305698715	9.8478887710841	9.51521235269606	9.88621898351746	9.78919166535164	10.0966884044234
ABCA3	7.39179409202285	7.15884894008655	7.92593551558981	7.63323574507999	7.31224314762301	7.29514751767472	7.32509940567481	7.15456835403521	7.06623927624288	7.04487300447043	7.09198272689318	7.12364537335418
ABCA4	7.39712359824169	7.70127665800851	8.47238957768948	8.26387034308531	8.2840992054065	8.18632861083781	6.40328005148991	7.45374571158654	6.46526904708841	6.7195139438508	7.17035617187222	7.15426221608003
ABCA5	6.144829026323	5.88739583150909	4.84717548899858	5.11109975276577	5.54440173368865	5.52138725279259	6.38302953567698	5.65380305757609	6.19016575639642	5.48636428948648	5.6051299674787	5.71939613492073
ABCA6	5.09359910670478	5.41456965473322	3.77236586291631	4.39668794143881	4.96476259892828	5.09359910670478	5.89082267563176	5.70784245668302	5.85071754757351	5.98618000941382	5.75373928844807	4.91984827384785
ABCA7	7.58265369832345	7.79619840047952	8.58970238117589	8.09549611028244	8.63888562998581	8.35213370235752	9.29549073246542	9.1047926633749	9.31267563668414	8.9910929225667	9.07202543315884	9.51334973656686
ABCA8	6.21661344466812	6.41109095635968	7.8249341596973	7.69020714224474	7.42317288609659	6.61528359836548	5.70875342115219	5.52138725279259	5.8992751406296	5.77037773880494	6.04150012816684	6.09310675718585
ABCA9	4.2180447510806	3.60076311790093	4.71117132594104	4.39668794143881	4.19875021388689	4.4811541554527	3.78108845023764	3.94621041386866	2.88265344423332	3.76453326329232	4.41532674196296	4.01198870841105
ABCB1	8.94206402221814	9.2051670212382	9.19062355853372	8.76422355065158	9.03421741947848	8.63203967765633	8.33191527043035	8.02193340597363	8.02385215063128	7.64345950403118	7.97382207491087	8.19047071214857
ABCB10	7.96683755252851	7.74660214536637	8.11918229849467	8.00703980994515	7.87360861123046	8.12685942107521	8.14015891915041	7.62565834488027	7.95640463910875	8.08832181178515	8.04621662683657	8.02250870112944
ABCB11	4.53414788614998	5.00386647813873	5.71255520355881	5.53272965743794	4.79073238370385	4.91373310101273	4.46181279156967	4.53076743712692	4.87089207603891	4.16680210714904	5.12688037473616	4.48505112699108
ABCB4	5.52849219942705	5.88739583150909	4.19508526709982	4.87589680865489	5.53160264984212	5.75340684151582	5.16727968508003	5.52849219942705	5.75952834968074	6.20241523881878	5.91280088410116	5.55084117790079
ABCB5	6.09865827961141	5.94460190205288	7.01155781814049	6.51810228592326	6.26831368580512	6.16616947756995	5.66781114394222	5.73141608355011	5.75952834968074	5.69691996802707	5.36878939521483	5.32926335378451
ABCB6	5.61471295983497	5.84737354541202	5.71255520355881	5.53272965743794	5.67682424865188	6.42019596816127	6.55667794069157	6.42420304385691	6.63484107244994	7.25299258162639	6.30265141437185	6.8212965556815
ABCB7	10.3102290922559	9.87592099993333	10.2690695774923	10.3583306163824	9.97364353260854	10.1508369586439	10.2159528960182	10.4379444834318	10.1043308593887	10.0734528249836	10.3005745316646	9.80000859937945
ABCB8	6.59228235165296	6.82992310496954	5.84268094148456	6.26185813226887	6.9879124781618	6.75869464522657	7.05352791270071	7.1894763489484	6.97259321098183	7.18402947542745	6.76983358407993	7.09260318866355
ABCB9	6.13512671717944	6.32898143488298	5.88642904158299	5.65920763393283	6.12584302309144	5.84737354541202	6.86585006682788	6.54595958183905	6.02578659152326	6.39002378405792	6.16264264007464	6.20477910154271
ABCC1	8.85234204002426	9.220377575613	8.83879906634117	9.18896723575611	9.25931454930394	9.30071687285035	10.2845253794969	10.0386767888704	10.3922864480338	10.4732149522249	9.91353375872986	9.90401186483542
ABCC10	9.59212652742311	9.29423735786545	9.82747767514249	9.41449305920421	9.62316548972515	8.79552316328729	9.78043554624351	9.90368344824166	9.34065077579569	9.53784516288	10.0354765282842	9.62222848626912
ABCC11	5.22955587714776	5.31814139294095	5.11109975276577	5.01374582620494	4.71445781587326	5.00231494683941	5.78043492414934	5.60575556427462	5.95309890047458	6.25750309251571	5.387356604158	5.09359910670478
ABCC12	5.36552722213992	5.19506336329782	6.25687853216751	6.20477910154271	5.92518001032171	5.90433097305586	5.96759342065491	4.99041319940958	5.14595347458368	4.94356975830152	4.81641792430588	5.32172535374599
ABCC13	5.22955587714776	5.33524165709916	5.77349783732593	6.92708752776935	5.85565820894725	4.91373310101273	5.60051630788082	5.32468386564056	5.61472740678486	5.42469697459685	5.5343298863636	4.79778367259526
ABCC2	6.29125708438023	6.19984813813212	4.84717548899858	6.03561501466042	6.13773171293886	7.3367294705505	5.81260570559275	5.55084117790079	6.30826184909869	6.36265009054421	6.19336441404537	6.28456220886873
ABCC3	9.51173649270218	9.16717939565943	10.2898189700789	9.44957203876394	9.33376747555737	9.51208095785437	9.74489279328093	9.40581739538008	9.47272947876677	9.15916487339503	10.1020605018934	9.14535865500226
ABCC4	6.72968701700574	6.49894216735972	6.50842885257373	6.49441787204126	6.60776174697235	7.26994951532736	8.35500326019236	7.71919627873852	7.06733299088935	7.42514608778444	6.91731165302291	7.4497432168481
ABCC5	8.9701712096746	8.34467360392288	8.64626651572902	8.80815801303652	8.20751354141567	8.64816984645482	9.15916487339503	9.29895818402616	9.3235125334613	9.076490595822	8.54050708443305	8.95609798014453
ABCC6	4.81385022868697	4.8631623325871	4.34698948422736	4.34342198919735	5.21863569986154	4.9360769331589	5.96285101326845	6.28971125621122	6.28078047872306	6.43434005472461	6.50435135961849	5.70267817580783
ABCC6|ABCC6P2	6.97270955082892	7.44070174249795	6.40188684098859	6.37811863419153	7.16940023354802	7.34668089588054	6.88282863685864	6.94273529145839	6.86178455080077	7.19725200850302	7.30223983850856	7.03775002460716
ABCC8	5.79186662782247	6.48174952294773	4.5650360176019	5.13776996464111	5.99452256304134	5.98892758670424	6.06701563693162	5.36077960997106	6.01581480916063	6.13885858339042	5.87844904001379	5.04651539421404
ABCC9	5.75894125628446	5.45346846885842	5.30206918596589	5.58335559753641	5.33315065457131	5.58558934294636	5.74375151019138	5.59671258643738	5.5030681857681	5.93064950570367	4.88814155663029	4.80045066539852
ABCD1	15.7916295614784	16.119719309722	15.7644900878099	15.7722111690067	15.8966453748723	15.7844674064306	15.9710226480077	15.740059391143	15.8605374248634	16.4324208481717	16.4840969178096	16.8953908407476
ABCD2	6.38363033987093	6.19984813813212	4.26956314769763	6.54088357105974	6.22809949451343	6.22703568031724	7.55488894554114	6.85603686280972	7.39963422073179	7.15549270780164	6.3114590559629	6.68399878175333
ABCD3	7.96332046305426	7.91328082565344	7.04881038288809	7.82282397601703	7.73776272681179	7.9638359354397	8.21387841414754	7.85006015953245	8.09575624539997	8.39338430508425	7.79685139784766	8.13082280326598
ABCD4	11.6485058370164	12.8972120344671	12.3160723843358	12.4367187409168	12.4013159707486	12.1673084640262	9.78991555394122	9.30447035299196	9.68331304738453	11.5304979528786	10.8010388830941	13.0106565375747
ABCE1	9.62343535822346	9.83018295223907	8.78394427648299	9.3940477457479	9.91039050591485	9.72722764933777	10.316055562187	9.85080267206926	10.1088465308652	9.91337986864422	9.74315060410401	9.60950909160425
ABCF1	11.7225015401778	11.5950871800354	11.8104453630074	11.8346422093045	11.6200536486005	11.3883274749771	10.9080962245924	10.8832594741958	10.526561830593	10.3464567458149	11.2430342096675	10.6955044836595
ABCF2	6.21661344466812	6.93077807281201	4.91726073077897	5.44516079383151	6.63529745543426	6.52335001109282	7.68649057895601	7.51470441837988	7.77797455708119	8.29688698806905	7.54982588571366	8.02036955375974
ABCF3	10.5822301751964	10.9348404841042	10.5765414670437	10.8965592729753	10.9051573350747	11.1026987143521	10.0772729743475	10.2975717651774	10.136267677053	10.2032637026772	9.60327493453482	9.92324015156668
ABCG1	8.71652997584916	8.85064616288225	6.95969861287398	8.0608488852863	8.32296525631574	9.06885498009633	8.52187815401594	8.25446354155678	9.23983896119737	8.80185937257079	7.43767660659489	9.27249078624931
ABCG2	6.91978003231017	7.13219442684945	8.0143835942417	6.98900316881795	7.31224314762301	6.74732684201376	6.60584096513893	7.39192137679929	7.15240768411499	7.22334157067702	6.64401379632838	6.17662968558651
ABCG4	8.85772057575531	9.22663235247838	9.75342562697393	9.56897954141352	9.12890836504485	9.46855364383578	7.46209771612187	7.67625845362181	7.77069813346227	8.10767027226043	8.40929015857663	10.0646759477077
ABCG5	4.2718937830999	5.00386647813873	5.17143376403629	5.26247524390239	4.67269148533449	5.36267623727586	3.81512735267964	4.37228355202249	4.31672783669908	3.52944103796015	4.37833510259977	4.33529416121618
ABCG8	3.45331614281231	3.89046591379737	3.94621041386866	4.1999869030877	4.19875021388689	4.34644219116911	3.34087032629442	3.61404568453634	3.26861019376633	1.47962316826393	4.37833510259977	3.82317654869278
ABHD1	5.09359910670478	4.73823697722628	5.53412736625027	4.87589680865489	5.44516079383151	3.97929969114493	4.44247942095403	4.42974757838032	4.43100151429532	4.39668794143881	5.20533854596838	4.43101327704435
ABHD10	9.45501319065505	8.85882946962151	9.06750411162448	9.26858488365589	9.44072160192647	9.44558788340434	9.51521235269606	9.53401521779775	9.24493598426664	9.15421589994899	9.46075377869833	9.19325449187755
ABHD11	9.28195469159005	8.73707374841262	8.90371541957481	8.83567342159085	8.37460901011759	8.96995387768946	8.06602444644851	8.74587790381934	8.52778157577872	8.38366666411137	8.77450673293618	8.62608243637204
ABHD12	7.09179836513787	7.66011867106019	6.1186928300303	6.87916261782931	7.3611612684738	8.08772812453545	7.5492925616025	7.3457361008703	7.54396777427609	7.92423933492562	7.34439884253195	7.83083101445364
ABHD12B	3.90551059520858	3.02921640051155	4.34698948422736	3.46756673496557	4.28164108273872	3.46309217357851	3.10575233296936	3.90224130086847	3.68382189459632	4.22675322971511	4.75810838957723	4.76544789645554
ABHD13	8.46652068889604	8.37305513218837	8.0377731865646	8.22008812241456	8.11643576116829	8.27838800655481	7.65413713148827	7.70585349683664	8.10679221188941	7.80400497656443	7.19497882313224	7.22530886427292
ABHD14A	8.3234893679889	8.13859760660593	8.36918665801911	8.2889579809741	8.6322211210346	7.99097240254006	8.50861007388642	8.69993819424713	8.14015891915041	8.46344641866951	8.47238957768948	8.52685020066547
ABHD14B	7.88608501750995	8.68763116755964	8.16493367670484	7.93388202696503	8.47223179582798	8.90564561610271	8.67437387767953	8.53745178883579	8.59805527599598	8.96750773119223	8.34990401089543	8.68416396720671
ABHD15	8.10707817787932	8.70755236338789	8.71836687497304	8.33982952753842	8.06370540464234	8.69467719825446	9.19297182848995	8.99899804415395	8.7771437401076	8.88971645157901	9.10741295173354	9.01643160415285
ABHD16A	11.8639781437952	11.7955498556308	11.622806486742	11.6316706833331	11.9558085548926	11.5592157453226	12.2977188915956	12.3445182364814	12.3456395110083	11.9584555620471	12.0252713994066	11.7587320115985
ABHD16B	6.31509954841316	6.035878890783	6.25687853216751	6.54088357105974	6.22809949451343	6.07114830949017	6.08133781234052	5.71757776332182	6.2526790518835	6.21869267323348	5.96897358943834	5.33524165709916
ABHD2	7.36751524681286	7.73406240378696	7.94670269897399	7.73448038099905	8.17278128129848	7.67153956970892	7.77143592215136	7.8249341596973	8.61571058172021	8.61195038231551	8.40102600808925	9.04690419132644
ABHD3	7.46157597580368	8.23953219872421	7.35776470247198	7.3317840079658	7.68692818434498	7.92665647566557	9.24908605350482	9.71142380096158	10.5898566337614	10.0328052191385	9.11239436317559	10.3625937277121
ABHD4	8.73853248911066	9.17653176002396	9.33118223657554	8.83567342159085	8.72784374937977	8.97852316511333	10.2365678434039	9.66387625209636	9.92561121633157	9.89859320450437	9.56781258065696	10.1964017505568
ABHD5	7.95527027775912	8.29489059102848	7.86038667120824	7.68220907763627	8.24711685344434	8.26891487440921	8.30026223293054	8.18845870165005	9.55979007249472	9.16157483322814	8.63179640977014	9.90696793692078
ABHD6	4.53414788614998	4.13948822481625	4.26956314769763	4.65835259676235	6.74188040455176	3.88544074386563	6.03561501466042	6.41891831596854	6.07550963701657	6.51573080700712	6.95154436062973	6.70395283906875
ABHD8	9.06777087436546	8.63485218253312	8.78798483769518	8.43870896980479	8.67229385333979	8.70055744876479	8.26189809764496	8.51984899392271	8.24049014418169	8.47284999212543	8.7091477755277	8.10884202079123
ABI1	11.5309833067095	11.3445071989422	11.0425667971681	11.3289538296657	11.3657491819867	11.4663684813483	11.6904483458616	11.4348204923434	12.0376874971948	11.7852013496648	11.1373005118898	11.2488119021272
ABI2	8.6478793813403	8.68359321361655	8.30895596781087	8.51424373841605	8.32538339648554	8.59258890335906	9.02297868626516	8.84744975406125	8.67862264761422	8.36340477519216	8.43127949832201	8.13082280326598
ABI3	10.8308520054413	10.4114088252415	10.947653367065	10.5220913581082	10.4575446680188	10.1209266544198	11.4521258896795	12.1682069713525	11.6444122953404	11.2126746743892	12.0724146454387	11.3903035671419
ABI3BP	5.86135464008754	5.71632759892201	5.57932820904573	6.01393997609176	5.75719476909671	5.81911156736098	6.60090093822277	6.45663349615764	6.83140979205664	6.20566579275966	6.13184402413655	6.20956505612039
ABL1	10.5610907522621	10.5538354768957	10.5309897220754	9.92140128061026	9.92903729941161	9.91747907878747	9.63351674067161	9.65402448846905	9.22629763503859	9.15788395939418	9.38272793710695	8.99673754248601
ABL2	8.06161168357412	7.43515054954676	8.21387841414754	7.47154380576007	7.5344647427806	7.54525129893473	7.53500256496939	7.7256232586302	7.64959381915552	7.30503771751884	7.48176239493682	7.34491052754537
ABLIM1	11.4508469469349	11.0889837453468	11.5186956144414	11.2395086708372	11.2077067813392	11.1369973410472	11.7596983352843	11.565384050695	11.368079458776	10.8561612378774	10.8603689713885	9.98846050148173
ABLIM2	6.80836752930165	6.531030547582	7.75356550974664	6.66363599951583	6.89505986365499	6.69998813934135	6.52330902096694	6.88997619771808	6.44914240009413	6.18102966262778	6.38555672193649	6.57886912859766
ABLIM3	7.87111754253994	6.09935100650552	7.53904477648767	4.95473510280347	7.49712515592066	7.49780644132744	7.64368674263454	6.80133052364194	7.5955688018868	7.65156476339409	8.21764309428228	7.63854538759664
ABO	4.2718937830999	3.78988955719848	5.11109975276577	3.99588715147843	4.82491177919382	3.93769492206776	5.22579752263031	5.19506336329782	4.26346963097333	4.12500234073078	3.94621041386866	4.74000509557373
ABP1	4.40176527182624	4.0729606876919	4.5650360176019	4.48144998359187	4.09985926258226	4.21186604519042	3.91610237273396	4.08828095785675	5.87348918529012	4.60735560990907	4.81641792430588	5.08457681229639
ABR	7.3141072057211	8.45165519857135	7.06984139083222	7.84444001618668	8.24227148388943	8.88382265793222	8.48024591271997	8.67025767618926	8.64846031156934	9.57195586082224	8.38835522598992	9.74737955492539
ABRA	3.90551059520858	4.0729606876919	5.15182623156436	4.5348082111449	4.4212304513312	4.41286093898286	3.87380099514911	3.57815939076675	4.08444048750444	3.98763716723944	4.28468868685562	3.67921593716947
ABRACL	10.3835740751827	10.4913801255913	9.22020047166585	10.1008034826651	9.7382949454651	10.4053505892328	12.269717602855	11.8167201665901	12.1664703940031	12.2487859636104	11.354340846449	11.2932625689415
ABT1	6.47630263277299	6.67424328710281	4.9852340743412	5.40000254226845	6.28830095322548	6.03438138133712	6.07208890647156	5.63589806204742	6.18346698704353	5.96932463552712	6.11285643592225	5.70820173154771
ABTB1	8.6428607499924	9.87347406773095	9.86227865287166	9.83208863775534	10.1693641777068	10.532153145087	10.3583306163824	10.6503155094046	12.1410165787516	11.7368153406357	10.6306896397256	12.5287164318631
ABTB2	7.32845556635417	7.30503771751884	6.78440701788262	6.90127076128208	6.93762096788784	6.69565272341526	6.16909664235408	7.28441188182962	6.17229424073174	6.16514113174795	7.51866086843733	7.05678820582605
ACAA1	11.3132002426837	10.9036674813124	11.2298068644841	11.132132482619	10.9197632641822	11.2084147624839	11.5866838112979	11.6982066281532	11.7026767554441	11.7649710145763	12.0126968870243	11.8601159796196
ACAA2	10.1390410527101	9.94899972061101	9.80161265001841	10.0753109700712	10.5070177590813	10.2309330765046	10.534571344319	10.5426023165924	10.1538633507432	10.5120068415313	10.931957978559	10.5822301751964
ACACA	8.55187152203439	8.52973812605703	8.32605984054641	8.53421245502958	8.25149479654193	8.25680835966143	7.88025453272169	8.04698066187716	7.86104683113091	7.80033983834382	7.93469766180448	7.26712342505723
ACACB	7.90093170880128	7.64143850232983	7.20765010773716	7.61231479683196	7.65874039446464	7.48049962602475	7.56461269018173	7.55870432174786	7.59054153827331	7.26652671075486	7.86965240424194	6.85252316024762
ACAD10	9.51849224234584	8.84798711386253	9.09964450749655	9.16944201345326	9.4641297388435	9.33479126733581	9.77584018600533	10.2528451687999	9.93049595946884	9.586153336925	9.89671930417403	9.46769983443803
ACAD11|NPHP3-ACAD11	6.7865820280216	7.8907258124382	5.88642904158299	7.08208004484483	7.65874039446464	7.9233505108634	7.49233432697804	7.1581974916337	7.5092633915622	8.04543052455851	7.03701162965272	8.02303500435365
ACAD8	8.51536943733289	8.38705189703102	8.19024938796696	8.37232135784626	8.84112473020128	8.38493275174397	9.46896152044164	9.12047094918029	9.07092132605628	9.10817808971202	9.4186538691108	9.25891239181992
ACAD9	5.69432434204785	5.53761703152266	4.01372872140016	5.26247524390239	5.61609897085459	7.23938569817698	6.70749761471812	7.29596427527335	6.63925760804777	7.21144063761255	6.40263707231438	6.90714815729416
ACADL	5.41788898530005	5.2798528976755	6.0104315140733	5.53272965743794	5.52138725279259	5.50557500393966	5.60051630788082	5.75865612534058	5.8992751406296	6.16352721134379	4.71064805465453	4.76544789645554
ACADM	9.23470876368154	8.74864369950161	8.55800464435743	8.68432669215323	8.4266721933379	8.57413961587429	11.5860848204074	11.3283636594016	10.8730827542173	11.0428489476531	11.2115850726712	10.6168198599701
ACADS	9.73311271125318	9.46531929328059	9.57219096019957	9.12977564233559	9.60111053951498	9.29675446454196	9.20309938597071	9.69889293012906	9.26878767388312	9.35389524968721	9.91607923356932	9.1279753330757
ACADSB	7.26860506684111	7.23492255914615	6.44356782374342	6.90127076128208	7.21123114662424	6.76122997809219	7.79839559905392	7.76646095972959	7.83451261170366	7.76193113707063	7.65518591232253	7.54913637706303
ACADVL	12.4496069467801	12.4286481986665	12.2169840944924	12.5102359189289	12.7816605441491	12.7964810015455	12.7016957251686	12.3320243921496	12.296511015389	12.6707148204854	13.1451691662111	12.8615860976705
ACAN	8.00963795708893	7.49926258699613	8.61083299848954	8.61305223232192	8.51264272006337	8.39641978320834	7.0054357454097	7.7237408579827	6.96657601070792	7.27970855617399	7.97560028188755	7.39179409202285
ACAP1	12.6999467434394	12.3934814759433	12.8260406929302	12.6861451992399	12.7409238314907	12.3724663173494	12.7197791212165	13.1476385399444	12.4636015089867	12.5814654608023	12.8046092475066	12.8046092475066
ACAP2	10.5925273097529	10.4682280586611	9.9820087670663	10.5591324994258	10.5233116366325	10.7263270602622	11.4844754799263	10.9986567610271	11.7047122373529	11.2855736219144	11.1781968108964	11.2445174094203
ACAP3	8.65857970231451	9.04284161281522	8.92428608894694	9.0309818366024	8.76243362791161	9.22099693149712	7.94427585082355	8.76133014054774	7.81413706776608	8.62117660117697	8.07231646611559	8.45532454821237
ACAT1	8.99022720987429	8.74066122098688	7.99040961127415	8.63384006064872	9.03693110847744	8.80286517170526	9.89859320450437	9.89137649481719	9.46241623939492	9.54454206200314	9.74411266128152	9.47973594036686
ACAT2	8.92279173418623	9.0867655772784	8.94493942382366	8.80001175438381	8.79735002745626	8.90039213356481	8.84664713996323	8.93361696813734	8.98781147880413	9.03130340496994	8.79264019957978	8.7888634557369
ACBD3	11.1989710565483	11.0234738372487	10.819779877029	11.1552879400762	10.8625833724627	11.1290742057096	10.5847592728367	10.7289765737753	10.6505473056267	10.6401095458803	10.412882104753	10.1549851935205
ACBD4	8.75581073156578	8.56557803986287	8.29623586336044	8.23160261207943	8.35184790347882	8.05240757548323	8.6292586082614	8.91843289192595	8.56915798745929	8.34342233203597	8.54094098371981	8.15655788550588
ACBD5	10.5977828212789	10.1945757771713	9.76902709554954	10.026855231977	10.1479647782848	9.96649909777518	9.91977763832491	9.71380934933913	9.79034344830623	9.49239045175052	9.6659891617835	9.33925627406394
ACBD6	9.36881922548361	9.21066132277035	9.16467640304509	9.426969100924	9.20061450196314	9.5160948294971	8.7341565065737	8.65454230022682	8.45761555409608	8.44572554284654	8.68157234003157	8.54977550797295
ACBD7	6.8313455153161	6.96021594225529	6.1905599970708	6.87916261782931	6.38420042444238	5.98892758670424	4.63957638704322	4.34342198919735	4.96379540799038	4.73277824045603	4.53652831523988	4.33529416121618
ACCS	11.3046809623351	10.6664193733677	10.6696430047082	9.426969100924	10.5594298572563	9.46117210592845	8.80220296464617	9.95937436642695	9.40128796157098	9.20907481712117	10.8000789269938	8.75321399635249
ACCSL	4.2718937830999	5.42889527337272	4.5650360176019	5.01374582620494	4.8631623325871	4.59751067323069	4.72495132353885	4.56224243917721	5.17951482843734	4.81998188369859	5.57959459058118	5.48334926891678
ACD	10.3691802881206	9.87833968095726	10.0261118187463	10.0343810389668	9.93316265528458	9.80440934980494	10.7273158228042	10.7081905375445	10.4659306391314	10.2268431297031	10.9244199809984	10.3227951445279
ACE	7.9056411773279	7.58298704082534	7.60144607292511	8.31639539347436	7.80405986834328	7.96049680334756	7.15772339217282	7.26740097363083	7.12898342877176	7.02594815380898	6.75971641914832	7.22654728649435
ACE2	5.45221014686173	5.71632759892201	4.77884113025006	4.34342198919735	4.96476259892828	5.74052723096236	6.08133781234052	5.36077960997106	4.71445781587326	5.81401962485817	4.1999869030877	5.81452156105846
ACER1	4.59371355018893	4.87803361913202	4.5650360176019	4.87589680865489	4.8631623325871	5.0483741721415	4.51153269766134	5.45006826805923	4.48115408512018	4.79073238370385	4.84409737599997	4.7159051030412
ACER2	4.7009258791841	6.09150847025442	4.77884113025006	4.42490331679006	4.71445781587326	4.94392206673431	6.91953210198207	5.31767728066283	5.49446943439351	5.8992751406296	4.67790299480711	5.23309750582067
ACER3	11.9929294182305	11.438272566662	11.7270284169028	11.6993520979535	11.3577522240027	11.205866928447	11.9415264515115	11.7732570163103	11.4348204923434	11.532070651599	12.4076581580344	11.5359436484648
ACHE	7.38125986839517	7.62504341393192	6.86541774659964	7.79990791325634	7.68692818434498	7.55401413231473	7.26906416726262	7.16524543683122	7.48638814528977	7.6006684526233	6.82728666716324	7.19099525079412
ACIN1	11.9481892044012	12.7626717212406	11.976048996128	12.1328495842859	12.4267182961374	12.2935129330319	12.0863747371139	12.0583172157522	11.957445100287	11.9873684713876	11.9771985642189	12.394832619026
ACLY	10.6284297145143	10.3944335600791	10.0135123363722	10.3423347858001	10.1356187755365	10.2216542141448	11.8725418866542	11.9118470419423	11.7540358720457	11.6829530314758	11.5309833067095	11.1628169516356
ACMSD	6.6467379197373	7.01015940352205	6.25687853216751	6.7465847038133	6.87647673833426	7.03953920417874	6.533766922494	5.97674950102644	6.65315839502156	6.78166763623181	6.82216927546024	7.33836547779081
ACN9	6.13278387470787	6.13137544852045	4.63660418434221	5.17951482843734	6.38420042444238	6.25675909989072	8.08901969894349	7.55676509272488	8.39194197840126	8.1898244695616	7.91801551901294	7.79750627337379
ACO1	5.985288455749	6.38031643129214	5.53412736625027	5.75879869081252	5.71693711562741	6.0860883126269	7.0054357454097	6.59980436737641	7.06973548411744	7.41926454992488	6.33596361355524	7.19003618318836
ACO2	10.3404469931328	10.3513836993867	10.1247271617389	10.6260043654	10.452255354046	10.4677645596416	11.2346144530579	11.3453523522171	10.6963239877897	11.0659320537521	11.3707636736357	11.0436494234513
ACOT11	7.14266621975411	7.06438532776374	7.44938031386282	7.05889156005684	6.75732908598556	6.99852057567026	6.78225778240586	6.8841871046362	6.27913643490965	6.16133180694136	6.89505986365499	6.761891276404
ACOT12	4.53414788614998	5.00386647813873	4.01372872140016	4.39668794143881	4.63308622721818	3.97929969114493	4.67161994147135	4.84717548899858	3.3539982710119	4.64172020649953	3.8193714978892	4.18902264258854
ACOT13	6.45195463628226	6.15469658471697	5.88642904158299	6.22511726585986	5.99452256304134	6.03438138133712	8.17505882662692	7.6792727637682	8.04131860082772	8.07407552004436	8.02909216118947	8.23153770877919
ACOT2	8.90753617932685	8.62657968386746	9.53775030062342	9.65402448846905	9.25761591597978	9.07078309687317	8.17366199168334	8.45566345066613	7.71757411530669	7.99447137914912	7.55306499498324	8.05224915939288
ACOT2|ACOT1	9.01949022958898	8.79735002745626	8.83567342159085	8.77225079910405	8.98355199338233	8.90241659237704	7.70134281964555	7.71390644703385	7.63836301069758	7.64628106336972	7.58072542912656	7.90413905349155
ACOT4|LOC644189	6.92954992943201	5.81705584695115	6.50034252942397	6.14629568783892	6.67640804489525	6.67437374076367	6.79611420655181	7.13818948048869	6.4336150659718	6.49441787204126	6.55271388697485	6.54214022536873
ACOT6	4.53414788614998	4.18670589205202	4.4212304513312	3.88691380866937	3.77236586291631	3.2424661537099	3.91610237273396	3.7930479262902	4.40842407970293	4.19199480123163	4.65308061067829	3.87782683119231
ACOT7	9.62020377511968	9.15195219319564	10.0281667275885	9.13543662318074	9.05890893615726	8.87978045827014	9.67117832043292	9.65195631089093	9.00812885026017	9.37999691671999	9.52136938849287	9.16505465355285
ACOT8	8.47074481748557	8.99013451350738	8.09179670941239	8.5800174540745	8.40199315392935	8.98055111131983	9.13393726896884	9.11215307209633	8.93955142805892	9.54431700340084	9.06635211700326	9.36419260405735
ACOT9	10.6046841607723	10.3892782538589	10.118853315202	10.4757883776553	10.5371285022064	10.5536114667297	10.4999087901707	10.6269630788831	10.4497696770838	10.4894944568194	11.0859732840734	10.9587656059332
ACOX1	7.61585435481374	7.29485180869745	7.19700594753646	7.20637506702323	7.43703496138555	7.40879369364755	9.05109415502048	8.87675441911305	10.0934239091715	9.46688186418625	9.69409559346571	10.1883250259095
ACOX2	5.94035249699099	5.85999791590254	6.25687853216751	5.67138456102976	5.84191288888602	6.10573367033449	5.8992751406296	6.05793251208303	5.75952834968074	6.15527807291722	6.25895455102197	5.90935188557999
ACOX3	7.3708947582069	7.18340680552421	7.0054357454097	6.91938779368692	6.85861835490018	7.08367424781673	7.55408349302495	7.87474755171979	7.78466599201229	7.8690066382727	8.22764612931872	7.72278410995579
ACOXL	5.36552722213992	5.58415401824053	4.5650360176019	4.61486293880066	5.47093136858569	5.02482393225595	5.64994367886663	4.78502338805414	5.87348918529012	5.73067936538149	5.05059840977201	5.20533854596838
ACP1	10.2970704232341	10.3465803517864	10.0422877030604	10.4005867051708	10.3332181839734	10.4558427714057	10.4818850241331	10.036010986285	10.1419735434256	10.4589082324219	10.0091826640594	10.0433904814936
ACP2	9.50960142283891	9.94804079674565	10.0111390147799	9.79973045087214	9.91575964230469	9.78543439383733	9.09212279728623	11.2958637005387	9.07513193989571	9.60950909160425	9.43971900403875	10.3023979438922
ACP5	8.06569426276903	8.03249339917456	7.35776470247198	7.97851606336759	8.13537938164134	8.16451123017543	7.40748324772593	6.76176704602757	6.81050076476457	7.55440008503546	7.20012461488355	7.00032742595272
ACP6|LOC101060704	8.07361533831379	7.60669999263431	7.68730540819148	7.00290650615761	7.06171073669749	7.62755225983042	7.94654608893521	8.28624300818499	8.08478966050261	7.87383116521308	8.0574608535209	8.10443661260027
ACPL2	8.66119684728541	8.56253878197985	7.50232756453295	8.17918097689809	7.63920149943606	7.82244856529938	8.38163818352908	7.77424451923794	8.28120537411604	7.89239678904251	7.61683195407485	7.28430425584622
ACPP	8.58839556545391	8.14854797524576	7.42736084595977	8.20435754812779	7.71390644703385	8.56218378407156	7.69716788587323	7.89311746176802	8.46025843449808	8.30035808978661	8.89589689840524	8.56118693713994
ACPT	9.68503927465425	9.87215664960927	10.2981055236931	10.097989258637	9.97364353260854	9.38004585145745	9.57779565885413	9.53449130383651	9.65302543911864	10.2412396957754	10.496994188149	9.57151110194014
ACR	10.1804956675049	10.0714739361231	10.0089266918783	9.80434262422798	10.0023141602567	9.95492710142743	9.4053311688829	9.49337484989369	9.03374108125652	9.30071687285035	9.97322105272238	9.81315402456049
ACRBP	12.0270664562185	11.4848528642852	12.4816946520122	10.8909605457376	10.8832594741958	12.2456718418495	13.4415699633885	12.2358289574316	12.6219082153727	12.1974058112543	12.7756972703941	12.0309742008255
ACRC	7.64394031971853	7.79257000777957	7.50232756453295	7.64739372524726	7.28057296987877	7.7256232586302	8.52567851705156	8.1715162614405	8.31758514719782	8.04304991862184	7.85346007955605	8.12084475880344
ACRV1	5.55244698751105	4.789496049299	6.25687853216751	5.97845488676224	7.4800053413059	5.40406667231328	5.71374493717112	5.46968836628995	5.52138725279259	5.26466874187093	5.65844757802358	5.75952834968074
ACSBG1	8.53312383406458	8.3322005240542	9.80440934980494	8.67639154616877	8.83509744876912	8.31964200405683	8.62068940337847	8.4753872997928	8.71243678041483	8.2276694086732	8.97646400951381	8.45532454821237
ACSBG2	4.44206353692093	4.28330992293085	6.98219782497293	4.73029155616757	2.28224799579974	4.21186604519042	3.61644970254474	4.14556162140804	3.61404568453634	3.98763716723944	4.11502374428771	3.78027208799668
ACSF2	11.9310854073762	11.2302117212	11.5581979895099	11.3382460701276	11.2212656026321	10.7985942332767	10.7797936693076	11.2384912106009	10.3212422558071	9.56952228592124	11.6186593245603	10.7226467446283
ACSF3	7.35476403129843	6.94659428093195	7.09190293630271	6.04150012816684	6.85861835490018	6.39348588743174	7.67038102013507	7.92624663876195	7.61517380084257	7.68480071277646	6.82728666716324	7.63397800979075
ACSL1	10.4504874265882	11.5342145834435	10.1954415954171	10.6701759471225	11.3935246654757	11.0758115244156	11.7441497680339	11.1874700918607	13.7725865884512	14.124826679549	12.5256987226602	14.3143036150291
ACSL3	6.69856421840698	6.64013501984754	4.84717548899858	6.41020702278154	6.51660844274755	7.02764541149549	7.83618647956067	7.23472848665274	8.15121783882818	8.10487268252456	7.27970855617399	7.85556058836302
ACSL4	9.04747549068017	9.2908730140434	7.94670269897399	9.33874742707385	9.42085047965565	9.66960681847787	10.4975721630537	9.78919166535164	10.8533761039262	11.1350601970954	10.2738830594845	10.9736883625286
ACSL5	8.79305821322968	8.90027024950557	7.88608501750995	8.55082385171915	8.39851824320887	8.31156389230188	10.3555114088456	10.1764174309468	10.3833408862276	10.1926226514341	9.70913336352091	10.1747092937909
ACSL6	5.66611588095507	5.65735987064768	5.23259996977286	5.12021032678522	6.57210370645331	5.55205993069959	6.62214648557182	5.71660931952201	6.569718372662	6.06233545226545	5.64732570377386	5.85991095756256
ACSM1	5.89278837594206	5.6892463110342	7.14850204848288	6.09807665483192	6.74188040455176	6.51369308240031	4.57830485577361	4.84717548899858	4.7845709297549	4.99643077525452	5.95212839901008	5.38402156709006
ACSM2A	3.60076311790093	4.21210799642006	3.21764424338444	4.43867882350101	4.28164108273872	4.06318784858016	4.89633624290249	4.91984827384785	3.68382189459632	4.09985926258226	4.1527315457461	4.43101327704435
ACSM2B|ACSM2A	4.30277963064149	4.28330992293085	4.9852340743412	4.57392371492518	4.54635663176664	4.59751067323069	3.67745339714989	3.52944103796015	4.26346963097333	3.88092706166864	3.87556807517334	3.54413369519996
ACSM3	7.08450556143209	7.27945540344459	6.71598573685118	7.18805689578071	7.10786535194698	7.26994951532736	7.38079920492371	7.09603511140773	7.45548277819489	7.38842201748519	6.8534593349658	6.37058400759968
ACSM4	7.23093178730444	7.05298823668497	7.7879804322543	7.72613990001889	7.61139423676513	7.64739372524726	6.07804625052686	6.01887645693677	6.46526904708841	6.28078047872306	7.03701162965272	6.90008521757075
ACSM5	6.01137628271071	5.83490724524096	7.44938031386282	7.33928622143719	6.62156417807549	6.72642221297968	4.88335805904146	4.94159607630115	5.05083406424926	5.37577077360719	5.32128703821274	5.74235604262536
ACSS1	8.17310169627592	8.45549399943925	8.21940497685744	8.63087311900514	8.84112473020128	8.75543843284717	9.16348481897456	9.4280910289176	8.93291590801787	9.40320217196443	9.28750151779231	9.60027652922573
ACSS2	12.1986014394173	12.821508070263	12.28889180998	12.2995338691034	12.3075253497659	12.4478996769409	10.3796340431847	10.3728247033425	10.467056941488	10.5813156830419	11.0473752493218	11.4143797920859
ACSS3	4.44206353692093	4.46894458318558	4.71117132594104	5.01374582620494	4.59078964444174	4.88556818201678	4.70650833018317	4.05863413094293	4.88676717928919	4.91984827384785	4.33905185093218	4.08444048750444
ACTA1	6.33596361355524	6.38031643129214	6.59052203274152	6.47907804469973	6.16977208888739	6.1987273365726	5.69388066801279	5.54272250927017	5.31906424836392	5.47955470695645	5.69882756797968	5.37213109196269
ACTA2	9.35495812198905	8.93083854775471	9.07386245809271	9.24085207250193	9.01386414028049	8.70891479232431	9.46398733083605	10.4068137455808	10.2264979180873	10.0320016948847	8.73054422144759	9.23220764966982
ACTBL2	3.78988955719848	3.95944694714389	4.32995434965519	4.35611374637986	4.24342380308971	4.09985926258226	3.62196679155573	3.06503160560606	3.3539982710119	3.88092706166864	3.912263603159	2.81083745392148
ACTB|LOC644936|POTEF	17.9025465838954	17.2245254372536	17.5244375322917	17.4444261989488	17.395606341808	17.9025465838954	17.7189842092336	17.8279907944088	17.9025465838954	17.9025465838954	18.1417687397977	17.9890801119434
ACTC1	6.90570177230768	6.61979421514551	7.84856092921861	7.51702497184135	7.28834715670939	6.80523745603943	6.40188684098859	6.56610404571322	6.32081132768588	6.71372054080214	6.06272480408174	6.21494450399827
ACTG2	5.41788898530005	5.70106887275644	5.618387653145	4.84442895884119	5.42102783975588	5.84737354541202	5.63532881071677	5.75865612534058	5.43311624938702	5.17951482843734	4.75810838957723	5.41724959001404
ACTL10	10.3550179283127	10.1335490944225	11.2284694849051	10.339808517657	10.3677714778625	10.5118899400426	8.42925458759338	9.67329840107284	8.2038612776521	8.26189809764496	9.42454001750951	8.72116707715136
ACTL6A	7.0245733064689	6.96021594225529	5.71255520355881	5.99385075687535	6.88339852368534	6.82747217346185	9.48221124235815	8.81806336341581	9.43101873774738	9.51806040452603	8.67719519471732	8.85882946962151
ACTL6B	9.02500574110021	9.98936491086517	9.45313691951377	9.6477529959442	9.32331617812612	9.2768348967263	7.81147815771497	7.48810080548679	7.78705119654269	7.88951006108507	7.58777167528818	8.6366330951374
ACTL7A	3.60076311790093	4.28330992293085	4.71117132594104	4.57392371492518	3.55311309498613	4.21186604519042	4.15062527946253	4.14556162140804	3.96750774839142	4.22675322971511	4.47891855573657	4.38213352685858
ACTL7B	5.27215992771028	5.11069686547267	4.91726073077897	4.61486293880066	4.93054052995659	4.71445781587326	5.23297351912095	5.278689956296	5.71731709511445	5.58096941143822	4.8693448996915	4.89045325410116
ACTL8	7.84024110744101	8.69095590224948	8.57287898174776	8.23160261207943	7.90356068274589	7.86128933490127	7.75849972938138	7.7695837111829	7.88259538763287	7.91754445690057	7.83246467389207	7.48925282037911
ACTL9	5.52111521691737	5.41456965473322	5.11109975276577	5.62779486714367	4.8631623325871	5.14705732831662	5.09291295462646	4.58449364929009	5.23149724724386	5.17951482843734	5.87844904001379	5.24912346502313
ACTN1	11.2097374102819	10.972753371889	11.4741389266649	11.1587809656615	11.0147468891959	10.9181276787726	12.3871055012856	12.0384701490539	13.0978284792889	12.6199717379308	12.4598394154361	12.5376948423852
ACTN2	5.22955587714776	4.81515608598693	4.26956314769763	4.95473510280347	4.99158614025162	3.530973185649	5.01475018288449	4.78502338805414	4.28605181790254	4.30651785656049	5.35243583375243	3.70339447395939
ACTN3	7.80592943421976	7.47861762180101	7.92593551558981	7.79291782584023	8.11178692657093	7.86502245434889	6.42393777469187	6.50435135961849	6.6286122323012	6.33481491309509	7.21935975329612	6.83745900924668
ACTN4	12.6746712786138	12.6877210449532	12.8200448646481	12.7165698638391	12.821508070263	12.5152962971054	13.2768063128148	13.2951936385921	13.2272063379179	13.1722424080738	13.7449826607762	13.5221871445386
ACTR10	9.66703887780853	9.58315389315451	9.15011122001867	9.327171051112	9.52136938849287	9.55757780345667	10.1243645873354	9.78143201156949	10.2784369152478	9.87756625490797	9.80494193084294	9.67357788104194
ACTR1B	11.2538008347846	10.9366588991421	11.274871717211	11.010674848264	11.0733475437092	10.9084314681776	10.9402426537665	11.2118072249479	10.8930664311658	10.8247349285288	11.0215921539242	10.7375700175738
ACTR2	11.7152612363726	11.2612319845801	11.4104134708552	11.3068202125352	11.4611767007578	11.1816890161761	12.8145084576484	12.9603356668523	12.7850230056992	12.7672498548421	13.0978284792889	12.5774424259307
ACTR3	12.405007879331	11.9506616265737	12.1838310219747	12.3525808703553	12.3238436219214	12.2264723578135	14.2619929510628	13.9665175906189	14.1519831764504	14.1646003784491	14.3101299630086	14.052502390384
ACTR3B	7.30400246156253	6.92568313063471	7.2515989614021	6.80444827288739	6.83228265414216	6.54245017243626	7.83357119556157	8.09979372693415	8.08251967427887	7.79275495724226	8.19176056392949	7.38921518079349
ACTR3C	9.2831292570401	9.17653176002396	9.57219096019957	10.0103741000649	9.74256178433439	9.1809052760602	8.50017092328707	8.14114037925257	8.19708417985495	8.25132027641996	9.03344097846383	8.75719451309048
ACTR5	8.81711317387822	9.62667805938537	9.05517225219452	9.51865560838146	9.65577896476742	9.69909037233671	8.82515206025976	8.44793530198051	8.38455537891759	8.54884966197482	7.99936537839673	8.61724581310957
ACTR6	8.40391968815928	8.2252498614869	7.04881038288809	7.81052638368483	7.90356068274589	7.94787846169293	8.71297589686959	8.49820892458543	8.86631652189583	8.59805527599598	7.76514186346685	8.10236122917361
ACTR8	5.16391858749243	5.15985684903781	4.71117132594104	4.68711075516081	4.8631623325871	4.27843854460067	5.98677688562495	5.61663722039523	5.93208009702469	5.98939002851022	5.96146616733443	5.63269272974623
ACTRT1	3.26861019376633	3.21842457737247	3.43055889114389	3.2907392896418	3.40850671793989	4.21186604519042	3.03896093310051	2.41820893902214	3.12416526658696	3.44445551506152	3.78190481247859	3.2424661537099
ACTRT2	5.36552722213992	4.40816022727012	4.26956314769763	4.65835259676235	4.63308622721818	5.13258669137749	5.77178370360862	5.8947197110343	4.99533910328541	5.29135057340525	5.86387415222436	5.32172535374599
ACTRT3	5.04537741485395	5.55205993069959	5.88642904158299	5.26247524390239	4.93054052995659	5.3242367457498	4.00417048350418	4.96476259892828	4.1527315457461	4.19199480123163	4.81641792430588	5.60613177581185
ACVR1	7.6954936902906	8.17910435839158	7.46688460411097	7.63323574507999	7.68692818434498	7.97044589931574	9.65945434569136	9.02130340464662	9.649765145697	9.74201610879558	8.70140330386536	8.95368210774896
ACVR1B	7.30833498096236	7.97830226743473	7.1751088456301	7.34890181698375	7.6928953292877	8.03014894031553	7.40748324772593	7.31846068978885	7.44512100124935	7.94811339051445	7.119759664921	7.60326823392862
ACVR1C	6.5076320643646	6.32308213367916	5.65971860123374	5.65136200890609	5.42889527337272	5.22321567026659	5.99579277663766	5.23494459679304	6.74905581848536	5.62048459446516	4.84409737599997	5.52138725279259
ACVR2A	8.24557607602173	7.64219722462124	7.53904477648767	7.8626426084152	7.71757411530669	7.74975303254639	8.4869723507537	8.4318923171602	8.1961473135995	8.46979065303852	8.18810680841279	7.75171633057905
ACVR2B	9.8068150702706	9.10970040948732	9.61598614851557	9.32929136750967	9.39077790069207	9.16157483322814	8.60487385098913	8.66469567144977	8.51299583722931	8.15098595834362	8.84239837810208	8.58910264843028
ACVRL1	4.7009258791841	5.3262627753621	5.11109975276577	4.61486293880066	4.7624341898047	5.3469239882301	5.85079668074127	5.9117903056992	5.44476698588629	5.81023537391575	6.31435982471042	5.80149897006131
ACY1|ABHD14A-ACY1	9.02059193931712	8.89550928421245	9.22020047166585	9.72797225682654	9.27048850756385	9.1567388806106	8.54260000772896	8.6716928656887	8.17910435839158	8.41482029312681	8.72604404653772	8.5043957406451
ACY3	6.92657198065219	7.02764541149549	6.85877307176504	6.05761125202997	6.79969986127176	5.76159381836236	5.09291295462646	5.83844558508155	5.63589806204742	5.23982628503668	5.97845488676224	5.64691050875693
ACYP1	8.69171421189513	8.27392795299331	8.09179670941239	8.22309023373577	7.83194316797004	7.89250548178667	9.5429268210197	9.27905292079449	9.2511589849006	9.00996739034234	8.80515830497755	8.37965307870991
ACYP2	10.9227737194805	10.6423032434868	11.1000159520309	10.8523349619227	10.3468053135596	11.0527725565674	8.27860782574553	8.34501430900106	7.9676954048162	8.4185674245688	8.36970200913967	8.49112334412457
ADA	8.56915798745929	9.02270572725987	8.20964779326719	8.27858631134653	8.65936635689834	8.82370701902291	8.63485218253312	7.99962420963921	8.42195070139576	8.52803087096754	7.83477456343878	8.57503509880983
ADAD1	4.1843278598851	3.21842457737247	3.60076311790093	2.42847768174181	2.66952558379363	3.78829960579392	3.54715556379674	3.3410177540977	3.68382189459632	4.05730093253598	2.84494522825282	3.70339447395939
ADAD2	7.48861262355864	7.38968516411377	8.72564157568979	8.67639154616877	8.07291235780411	8.61731063473403	6.10299084963374	5.98677688562495	6.22359269340941	6.35352835649673	6.61528359836548	6.52171523840383
ADAL	6.63904159021921	6.55591390531976	6.52962766814421	6.81885617543696	6.22809949451343	6.48206244676844	6.84618342511449	6.83507852707038	6.94953296437813	6.86115423944849	6.47052898828905	6.41306779111679
ADAM10	8.70372864926986	8.90665821944918	8.05870768245275	8.63964953192739	8.35926793460912	8.57413961587429	9.27864531027442	9.17127522460114	9.7461661406412	10.0596697764185	8.90340332229863	9.73842590632767
ADAM11	4.7439615883599	4.72096684592679	5.23259996977286	4.75519299485567	4.24342380308971	4.57345701433143	5.41555482518222	5.26199614789937	5.37742652085311	5.27495923477405	4.88086587520416	4.79011422704809
ADAM12	3.68906556734399	4.593900445791	3.866948271537	3.70339447395939	3.30961526748368	4.31050551423579	4.54352428060686	4.57830485577361	4.58965919533627	4.550311075998	3.97929969114493	3.90551059520858
ADAM15	11.0958671489307	10.3993950668263	11.1257012843788	11.1084101615504	10.7973158014458	11.061212940902	10.4206082349173	10.9881506003799	10.4431129315321	10.4717916417241	10.9946602060287	10.1591765254256
ADAM17	9.25339346606921	9.43574184433239	9.39360815293133	9.31135234465183	10.0939363635926	10.6476384396139	9.52563383238035	9.48138830259054	9.33886373873961	9.78423683591273	9.54071563232749	9.86792921282551
ADAM18	5.20974080900053	5.13327080503444	6.34670853610115	6.81885617543696	5.9034096417995	5.91670912644126	4.84717548899858	4.96034321122367	4.46325669454389	4.39668794143881	4.1999869030877	4.67681913807286
ADAM19	10.8590666339782	10.4985821254289	10.8569923079374	10.9532736516625	10.7154268111611	10.6291252909933	11.6667934705849	11.3555634664142	11.0104129568894	11.322511943895	11.9634265461239	11.8400328828419
ADAM2	4.40176527182624	4.28330992293085	4.77884113025006	5.04948890801766	5.0483741721415	5.13258669137749	3.95007769266266	3.04608896831555	3.83892816518744	3.0036747846792	4.91927710691554	3.82317654869278
ADAM20	4.41312819970182	4.61572821858419	4.84717548899858	4.5348082111449	4.76186924333649	4.7845709297549	5.14378451218496	5.43954327795187	5.63589806204742	5.01017138478123	5.69882756797968	4.48505112699108
ADAM21	3.86509516870979	4.09985926258226	4.26956314769763	4.65835259676235	4.46700128339672	4.18552275553212	4.00417048350418	4.68313939985007	3.83892816518744	3.61223208859535	3.2424661537099	3.70339447395939
ADAM21|ADAM21P1	4.59371355018893	4.58172464463708	4.5650360176019	5.32376827151343	5.16171222940221	4.96034321122367	4.88335805904146	4.61070657004466	4.38278985751535	4.80735111319796	4.27628759420584	4.67681913807286
ADAM22	6.34670853610115	6.19984813813212	7.44938031386282	7.48810080548679	6.82308519831585	6.76122997809219	5.75952834968074	5.78255416529057	6.03011284212403	5.74923742350681	6.00485527482894	6.3552730504785
ADAM23	8.11827143755814	7.63822789159584	9.27660534288584	8.25710702310094	8.01326622801607	8.24593674653064	6.87146543498412	7.62777352545868	6.81050076476457	6.9694152647987	7.88658718271034	7.26712342505723
ADAM28	7.78466599201229	8.10806883892266	7.26860506684111	7.94881844238201	7.61530786320909	8.39066619667738	7.71252788014356	7.90203702083718	7.9545534638335	8.61481803041903	8.32456453309516	8.31331969356503
ADAM29	6.15566090865121	6.28960381357023	6.78440701788262	6.27770264031422	5.71693711562741	5.75894125628446	5.62644250972257	5.48527461751898	5.8992751406296	5.85023238830317	5.41899013434906	5.99579277663766
ADAM30	2.18381645561266	3.69768675467151	3.31253812041359	4.39668794143881	2.41820893902214	3.30961526748368	3.26310684062358	4.53076743712692	3.3539982710119	2.73191546340863	3.87556807517334	5.11029397817958
ADAM32	2.92797374955131	3.69768675467151	3.77236586291631	4.65835259676235	3.70845722691076	3.42318875092977	3.88691380866937	3.84048428751153	3.04608896831555	2.86288976574035	4.02088172782215	1.94774289430041
ADAM33	7.07168713930273	7.33146472776678	7.43360803099313	7.10293814746735	7.57437586733705	7.25023144628635	6.77074680094671	7.00125560551784	6.94071399657557	7.09024709504883	6.51113782388202	6.4364620173407
ADAM3A	4.1843278598851	4.84065534542884	4.84717548899858	3.2907392896418	5.39019547298555	4.75555115033955	4.18394546715064	4.24322114370345	4.31672783669908	3.98763716723944	4.65308061067829	4.67681913807286
ADAM5	4.67161994147135	4.55079389740505	4.71117132594104	5.42728336360546	3.65067189581132	4.14135926525367	3.34087032629442	3.76848141364733	4.26346963097333	3.69145854157825	4.02088172782215	4.30097685361322
ADAM7	3.96750774839142	4.13948822481625	5.23259996977286	4.65835259676235	4.63308622721818	4.25230611667751	4.51153269766134	4.75228577296322	4.81901914685711	4.59114857630868	3.2424661537099	4.33529416121618
ADAM8	10.3530259429267	11.2308725024223	10.8906283402188	11.0090231911219	11.1596016249362	11.4585550851451	11.6573512492131	11.5592157453226	12.6481608340468	12.5350615139721	11.9710190720957	13.1639817759317
ADAM9	8.96145071801435	8.82173004746041	8.69467719825446	8.82134542406419	8.65322570412822	8.87812675638984	7.8551810078121	7.67223383839082	7.83824950428367	8.1257278582363	7.68990957388944	7.62067332924595
ADAMDEC1	4.53414788614998	4.89633624290249	3.94621041386866	4.1999869030877	4.8631623325871	4.66178411232128	5.1772814783552	4.40842407970293	5.40818653580654	5.62779486714367	4.71064805465453	4.65253846187148
ADAMTS1	5.72354620903314	6.30122463750954	3.21764424338444	3.88691380866937	4.79073238370385	3.88544074386563	5.36077960997106	6.17995899198903	5.43311624938702	5.9132547709485	7.27593291607975	6.03616614535466
ADAMTS10	5.53711502697062	5.55205993069959	5.80561828537862	5.28759230610045	5.36174212237341	5.24848559005823	4.91175205543027	4.91984827384785	5.02308023510756	4.6285115707443	5.12688037473616	5.00446576159838
ADAMTS12	4.1843278598851	4.66795310889721	3.43055889114389	4.61486293880066	7.45091838634521	5.07409367705519	4.54352428060686	3.61404568453634	4.71445781587326	4.48939867115907	4.91927710691554	4.08444048750444
ADAMTS13	7.77348605347812	7.41547069462957	7.86038667120824	7.59781053917915	7.42317288609659	7.49780644132744	6.34342640840741	7.02970867819431	6.47907804469973	6.38236462376147	7.08726770517127	6.64664897441008
ADAMTS14	8.97627095931866	8.76371884418106	9.40933031687274	9.5467150829895	9.29549073246542	9.35221341144688	7.84774608039022	7.68715404286676	7.5996860534316	7.74373305834773	8.74066122098688	8.28680394591525
ADAMTS15	5.45221014686173	5.73243971008513	5.67450022375926	5.01374582620494	5.54440173368865	5.11749862851019	4.88335805904146	4.43742948962664	4.96379540799038	5.04948890801766	4.78882297477443	4.95859796965788
ADAMTS16	4.96023936909615	4.66795310889721	6.29369259524732	5.11109975276577	5.2466821213881	4.94392206673431	6.21257103706868	5.24912346502313	4.94159607630115	4.92632768239334	4.6187156065637	5.04651539421404
ADAMTS17	4.6339744593635	5.26466874187093	4.18317889515759	4.12808475858104	4.67269148533449	5.41769732744576	4.94722149505534	4.96034321122367	5.33722795404971	4.19199480123163	3.97435213126344	3.30512142587543
ADAMTS18	6.85679642712147	6.32898143488298	7.4824647699431	7.05234382947148	6.46818638584138	6.47113005648906	5.73997914521242	5.87900839823381	5.73529379801706	5.86852852186239	5.9243819854829	5.84790069669418
ADAMTS19	5.38402156709006	5.26466874187093	6.0104315140733	5.48334926891678	5.6588276059782	5.3242367457498	5.47093136858569	5.20642321119126	5.67138456102976	5.95309890047458	5.22519742728934	5.24542258350399
ADAMTS2	11.092693159009	12.7094315694544	12.7964810015455	14.0975445364735	12.9172866682408	10.5514881400093	11.904052394649	12.2175880032756	11.6297657171669	10.26188432135	12.7519021293846	9.97665497124922
ADAMTS20	4.99304030924486	5.3302567434042	4.84717548899858	4.91726073077897	5.88286819666685	5.09359910670478	5.69388066801279	5.71292883132739	5.92610320601816	5.96932463552712	4.98689538363308	4.9374827202269
ADAMTS3	3.37364461325272	3.46607412430375	3.43055889114389	2.816182390066	2.66952558379363	2.93434162636466	2.42847768174181	2.80574349321653	4.05730060451533	3.88092706166864	3.59389595490801	3.45132208664746
ADAMTS4	5.69432434204785	5.81061276013581	6.40188684098859	6.05761125202997	5.96101282789996	5.38564567604344	5.14595347458368	5.22846407133167	5.38691397202017	5.19172345886461	7.24762021515787	5.98677688562495
ADAMTS5	4.30277963064149	4.32853749918036	4.9852340743412	4.39668794143881	5.51465620568092	4.54390944932483	5.76159381836236	5.23683996832989	5.94035249699099	5.74445075775559	5.58907675478165	6.01303922943627
ADAMTS6	5.81452156105846	5.84737354541202	5.07409367705519	5.42728336360546	5.36815927476025	5.45527824982234	5.69388066801279	5.21829861386082	5.27995663577052	5.23997679119653	4.98689538363308	5.02531578334197
ADAMTS7	4.48115422578523	4.38278985751535	4.18317889515759	3.82507052797477	4.28164108273872	3.46309217357851	4.63957638704322	3.52944103796015	4.53652831523988	4.8631623325871	4.1527315457461	4.05730060451533
ADAMTS7|LOC390660	3.60076311790093	3.53292553275502	4.09222716029974	3.99588715147843	4.28164108273872	4.06318784858016	4.37294465623777	3.37584518174676	4.11748255813834	4.42221089172888	3.87556807517334	3.36004974412604
ADAMTS8	3.67745339714989	2.86603009725995	5.23259996977286	4.39668794143881	4.28164108273872	4.18552275553212	4.37294465623777	4.71866249916346	3.88167273057548	3.69145854157825	4.33905185093218	4.43101327704435
ADAMTS9	8.02094389650759	7.76170020370614	7.72742521424609	8.17918097689809	7.82503288672905	7.47343611280379	7.00081728770387	6.56224929326235	6.93722566749307	6.87938736968408	7.57124619352158	6.9410668509099
ADAMTSL1	9.90696793692078	10.4477622937004	10.0230413762392	9.58573961662914	9.93727396863642	10.0934239091715	8.96069676718315	9.05295965908913	9.06295543543206	9.58336908679073	9.95340726051894	10.1800185613681
ADAMTSL2	5.0694987765382	4.94159607630115	4.4212304513312	4.48144998359187	4.28164108273872	4.18552275553212	5.99239502777424	4.3000644016956	4.7845709297549	4.65835265200812	3.59389595490801	4.11502374428771
ADAMTSL3	7.16772656695098	7.38968516411377	7.35776470247198	8.10060104355255	7.47303540182649	7.27970855617399	6.84052045239751	5.956193846957	6.43009427789499	6.97950401628176	6.00485527482894	6.57886912859766
ADAMTSL4	10.7530015764641	11.2718208408439	10.9762797089416	10.765745006165	11.1141796254897	11.1709052201781	10.4570929432962	10.7870068062089	10.2122790122563	11.5159159108333	11.0234738372487	12.0403624201233
ADAMTSL5	7.81052638368483	7.94048612191202	8.33497228614213	8.29809685241087	7.98933349456048	7.61379179524107	7.44512100124935	7.23093178730444	7.25314041036815	7.13225638342301	7.57772993881322	7.48925282037911
ADAP1	9.09257091306197	9.59335167275509	9.69945740965339	9.63784714276723	9.51365455046367	9.86102270062049	9.24728923945661	10.0369469252009	9.56082070282377	10.0651588663989	9.55160622990057	10.4206082349173
ADAP2	8.82964293675323	8.7247150172684	9.21558552585196	9.07537322988865	8.87188446325009	9.09485041494314	9.29735159992094	9.76888431329255	9.28086967845786	9.87567286088361	10.0396130232335	9.49158415477375
ADAR	12.6145529157049	12.6329965409019	12.1945446163878	12.9695843430673	13.092255168846	12.9243716587783	13.3277810289932	13.3595702021924	13.5781334049906	13.3196669516769	13.0352279697449	13.570354574487
ADARB1	8.90401373225724	8.99882205384346	8.06973501700249	8.42032349505126	8.98643307933754	8.78816350346969	9.53449130383651	9.55979007249472	9.38736723502362	9.50828358566868	9.63738208632542	9.01065714693072
ADARB2	6.04189068596296	7.99876639069236	7.77736299179882	6.87916261782931	6.9801075314524	7.23057031793128	6.34632258789577	7.50393148924017	6.42361125281771	6.70395283906875	5.90070539084804	6.86420235712299
ADARB2-AS1	4.59371355018893	4.13948822481625	3.866948271537	4.73029155616757	4.09985926258226	4.52162790510352	4.67161994147135	4.31672783669908	4.91175205543027	5.21863569986154	3.78190481247859	3.48781077228041
ADAT1	6.89170743810172	8.08988822050644	6.8122034092479	7.65630502515495	7.51123232299604	7.79619840047952	7.58395925160614	7.78708723127613	7.60448728883628	7.86240539544643	7.85438596771355	8.03448928282147
ADAT2	7.71623326607936	7.73849517751739	7.53904477648767	7.65320397591101	7.52936772066085	7.62370041780396	7.3611327754767	7.27661881320687	7.4642389011992	6.98497747368603	7.02842153808761	6.89404101564004
ADAT3	7.45610745774808	7.2967723667402	7.39326984429073	6.57443308123625	7.22848758691346	6.76122997809219	8.07685749747119	8.01270139265589	7.58764128190526	7.75025569666784	8.19667648350746	7.71966797728765
ADC	4.99304030924486	5.37693748881027	4.84717548899858	6.17229424073174	5.27256463345369	5.47638375047643	5.60951747375635	5.3429472046865	5.66078172993907	5.94855692012152	4.53652831523988	5.05854932511235
ADCK1	6.34670853610115	7.02764541149549	5.34162463972863	6.24553208457513	6.06355703716622	7.02764541149549	7.55073476769064	7.63882965379515	7.97096024086012	7.83584342149578	7.4463930158908	7.71059932891792
ADCK2	9.41211935443323	9.23969382879199	9.51685757987643	9.327171051112	9.04833166198759	9.54170913064897	9.09964450749655	9.29356459501164	9.08937123200362	9.40954960925624	9.03344097846383	8.85845818171309
ADCK3	10.8290433803003	10.4515023699671	10.4260014223476	10.9040660419801	10.8318296294824	10.9551615634279	9.79365864346567	10.1207098876229	9.98083071688332	9.64024391199447	10.156750025191	10.4643788969264
ADCK4	7.14266621975411	7.45525151136241	6.46511446815963	6.20477910154271	6.85861835490018	6.79856789500815	7.63430790407423	7.95817372395574	7.89429714483884	7.85648995993512	7.94038306532722	7.94459380620554
ADCK5	8.34168070917339	8.56707632127848	8.35468458340502	7.73448038099905	8.35581567026398	8.01292647156736	8.15851491293692	8.51758771833025	8.00250426013983	8.39720655976113	8.29370425461661	8.4318923171602
ADCY1	4.99304030924486	4.0729606876919	4.84717548899858	4.57392371492518	4.24342380308971	4.4811541554527	4.22444488344719	4.17781807689381	2.95310819983054	4.05730093253598	3.94621041386866	4.46181279156967
ADCY10	4.81385022868697	5.1719115245049	5.38890980054142	5.17951482843734	4.68310911270858	4.9360769331589	4.1999869030877	4.99041319940958	4.43100151429532	4.60735560990907	4.67790299480711	5.41724959001404
ADCY2	5.86135464008754	5.31814139294095	7.12633519009688	7.44854467098295	6.3171005795807	6.71066013286051	4.00417048350418	4.19508526709982	3.51724668581186	3.88092706166864	4.41532674196296	5.13952977606726
ADCY3	7.74205778018053	8.28751237582448	8.04816429924854	8.14969195046583	8.24227148388943	8.63899511518971	8.10023842989762	8.14114037925257	7.55253702408709	8.06973501700249	7.70837791290369	7.92684106458266
ADCY4	8.64079917458065	9.19670008854388	9.79409534806213	9.18224314306216	9.57779565885413	9.19049125558548	8.32935566998942	8.47238957768948	8.76839963748066	8.50680392893019	8.56557803986287	8.96432122595258
ADCY5	7.64751005739147	8.23953219872421	8.66945323546583	7.64739372524726	8.42933178859738	7.37037548308952	7.1503523351085	4.86248544660002	5.91191433839414	5.77671546941634	6.13818051936621	5.8634217278451
ADCY6	6.7865820280216	6.45730536353348	7.20765010773716	6.17229424073174	6.62156417807549	6.02238413041324	6.04496632098623	5.28846895263658	5.8992751406296	6.06159911460708	6.26557830145117	6.54214022536873
ADCY7	9.42743801932213	10.2309330765046	8.70070967252914	9.5467150829895	9.65860660102453	9.67524681037223	11.9102231799914	10.978706326534	11.6116455072678	11.6690976683504	11.2631346004081	11.7923404211245
ADCY8	5.79186662782247	5.3429472046865	6.1905599970708	5.48334926891678	5.6588276059782	5.18308541580103	5.53503025312972	5.87900839823381	5.45786931016672	5.32557534480744	5.53154155597861	5.33524165709916
ADCY9	6.70763228260712	6.67424328710281	5.53412736625027	5.71433135738557	5.86135464008754	6.4480374636415	7.61911103789714	7.12948924019796	7.69108931319838	8.16231606271157	7.67131436875535	7.61924493251631
ADCYAP1	4.39157450453881	4.46894458318558	4.5650360176019	5.11109975276577	4.34700404064585	4.3000644016956	4.74678619323704	4.85738560044564	4.99533910328541	5.07520768410308	4.53652831523988	4.40816022727012
ADCYAP1R1	5.09359910670478	5.33349050630654	4.84717548899858	5.36077960997106	5.20266650191188	4.91373310101273	4.86054007971539	4.80701012594312	5.21976967735715	5.32172535374599	5.22519742728934	5.50022164356775
ADD1	12.8580724528883	12.3132645342723	12.7939113793195	12.9663527668237	12.6662822452242	12.5856907894136	13.4973847366581	13.5781334049906	13.1894786555053	13.1154197660483	13.6968595775065	13.1132540810961
ADD2	7.42017128137425	7.10835822453356	6.64313465602092	7.58463099443397	6.78146876977809	6.97902323534324	5.30923351019253	5.8947197110343	6.12085080904363	5.92610320601816	5.65844757802358	6.3552730504785
ADD3	12.2715539633539	11.8753736919753	11.9495150804775	12.4076581580344	12.1668894290147	12.0141089264538	13.4815249938178	12.9440655405274	13.1671713432756	12.7964810015455	12.7566240744957	12.4537980125121
ADGB	3.74418487938829	3.84675022699723	4.63660418434221	5.53272965743794	4.4212304513312	4.9360769331589	3.09465236336812	4.96476259892828	3.76064480859195	3.73085363606341	4.56847315757203	4.29481410213169
ADH1A	6.74308166368252	6.88465713723432	7.97898179381788	7.88904829871428	7.5673308368885	7.7256232586302	6.47853708447316	5.76340760409085	6.34157203471367	5.54032444972133	7.27970855617399	7.07204377848618
ADH1B	4.08097612059876	4.35332110474035	4.4212304513312	4.29263009003645	4.24342380308971	4.66178411232128	4.1999869030877	5.55084117790079	4.48115408512018	4.28468868685562	3.3692417430421	4.38213352685858
ADH1C	7.95872761783861	7.78668918893967	7.20765010773716	9.10695451804344	8.08187704174546	8.05823283264268	7.33625953044441	6.21661344466812	6.531030547582	7.29806391202728	6.12237246685319	6.05938202164725
ADH4	5.16990284212048	5.41456965473322	6.36222719270081	6.84360705873558	6.36001063849291	6.60374180329381	4.46181279156967	4.70474954861621	4.99533910328541	4.56224243917721	4.7319146102729	5.11029397817958
ADH6	4.7009258791841	4.99533910328541	5.48666784950365	5.28759230610045	4.93054052995659	4.92581464150784	4.18394546715064	4.33905185093218	4.50028272764483	4.42221089172888	4.81641792430588	4.9374827202269
ADH7	5.63165861074101	5.5710770288467	5.84268094148456	5.78255416529057	5.33315065457131	5.2094987019689	5.56771069492118	5.31767728066283	5.52138725279259	5.87540821183379	4.91927710691554	5.57268153906159
ADHFE1	8.42398903561052	8.98190969349047	7.60144607292511	8.36757046102822	8.90308526990116	8.5800174540745	8.78664441575574	8.66921650416881	8.66469567144977	8.867880543791	8.25279079891993	8.42741473653139
ADI1	10.631850498958	10.2991677599994	10.2700155401892	10.438842559232	10.1043308593887	10.6669526061986	10.1699658246751	10.4870095675242	10.3177100336629	10.1502064940184	9.97796895808549	9.808609685119
ADIG	5.87844904001379	5.76030372155082	6.1905599970708	5.11109975276577	5.63415514850321	5.63165861074101	5.02955593986305	5.04614080904613	5.44476698588629	5.63551979665126	5.41899013434906	4.85370228149313
ADIPOQ	6.31509954841316	5.71632759892201	6.25687853216751	8.29231005729242	7.16940023354802	7.07811707390915	5.00309321533888	4.24322114370345	4.98234301973696	5.43889759555283	5.79873156860135	4.11502374428771
ADIPOR1	12.4131347433304	12.6277847366851	12.4537980125121	12.4567208427008	12.6849838798974	12.6199717379308	13.0276039975905	12.7831697180958	13.2754002440301	12.8518687714917	12.6637795708639	12.3547370433891
ADIPOR2	9.31574586548776	9.78934647959147	9.04284161281522	8.75816348056962	9.7675791756703	9.07444304769695	10.1627378436006	9.82452637849012	10.294646656032	10.3627638909619	10.2726642797816	10.2856869356436
ADK	10.7263270602622	10.5977828212789	10.4717916417241	10.4048667452082	10.4927347670284	10.6348176017994	9.77458689337353	9.87592099993333	10.4095811548067	9.74453559396146	9.99177488921134	9.57738705966563
ADM	9.2051670212382	9.84052188126181	10.0737969043896	9.36530294814995	9.70606444436653	9.50808387196373	8.17918097689809	8.16921293068607	10.2359417095656	10.9653091883597	10.1263386238031	11.7086359265154
ADM2	10.0515926572971	10.6629507762535	10.2758218523449	9.83865155249831	9.99777439303832	10.2355495053153	9.30218711478954	9.26867108305754	9.2047696079698	9.90555469465962	10.5184950763516	10.2898189700789
ADM5	11.3363183782105	11.9436845981836	11.4855619470582	11.0539736762936	11.3382460701276	11.0646733550714	9.59637513799689	10.1177668844649	9.50373017920955	10.3419663352881	10.7294114173226	11.0445555559748
ADNP	10.1065885472284	10.2363339138159	9.50486628749063	10.1008034826651	10.0416544864609	10.154305298431	10.8082413468032	10.539214618603	10.9021568505114	10.7673148918663	10.1598805813797	10.3136144554201
ADNP2	12.3238436219214	12.1560892793701	12.0063036127011	12.2736207201863	12.0252713994066	11.9968363262637	10.1750657259226	10.0515926572971	10.1574694974836	9.59192157277045	9.49013428398803	9.42558659265018
ADO	4.78169200036812	5.79860044799715	5.618387653145	6.13330957093829	5.27256463345369	5.98892758670424	7.31622038971726	6.70380438923625	7.38079920492371	7.80400497656443	7.18519827845005	7.58305611132727
ADORA1	6.41867446982923	6.38031643129214	6.40188684098859	6.57443308123625	6.13773171293886	6.81101126079441	6.01683886648943	5.24912346502313	5.85071754757351	6.27722811871968	5.47093136858569	5.42889527337272
ADORA2A	6.69856421840698	8.25640816104423	8.11206908905283	7.25946171951158	8.54157284046285	7.88572014285849	6.93710587746405	7.43576540489518	7.67960229993259	7.93364212104014	7.06550783973589	7.65819165319581
ADORA2A-AS1	6.4853350807359	5.78761692193467	6.93462304819185	6.13330957093829	6.28830095322548	6.1987273365726	6.31860805708504	6.35507376055191	6.67115779438275	6.46511446815963	5.90070539084804	6.37960074618954
ADORA2B	5.95338137610968	5.26466874187093	5.80561828537862	4.98562572309679	4.93054052995659	5.36267623727586	6.97247687113474	6.58639340172019	6.41891831596854	7.3774163326074	6.85114198764899	6.84570320364394
ADORA3	5.81301648554076	5.95820400968578	5.67450022375926	5.71433135738557	5.84191288888602	5.75340684151582	6.23032105214605	6.43769196136143	6.12242803865203	6.16660085834471	7.5257585604537	6.48000080363272
ADPGK	11.7689377625999	11.8903354710348	11.3757971278977	11.5758459089265	12.0126968870243	11.8302383032093	11.4685680158903	11.6217744044384	11.565384050695	11.3800107969213	11.7090847151027	11.5765299142666
ADPRH	7.43041095024864	7.28097519372306	5.80561828537862	6.57443308123625	6.70091714285884	7.14739865042707	8.48558266931927	8.66147977983914	8.13380628849675	8.613467103677	8.74864369950161	8.21162803930153
ADPRHL1	7.20420984546854	7.46700559417659	7.63270799435461	7.91309765437761	7.46468661999392	7.24406810271973	6.34632258789577	6.09865827961141	6.74539803161627	6.53023392429703	6.05375954926788	7.21329689902525
ADPRHL2	10.6507791018487	10.2662209787123	10.2738830594845	10.5431358730176	10.388630452644	10.6228726256444	9.73498260011818	10.3524273160894	9.7369634471428	9.912312619851	10.1517549586099	10.4661107274572
ADPRM	9.25177121452849	9.46726854243501	8.66945323546583	8.87950403382165	8.92091026212912	9.37571161497807	8.7199223718357	8.54172147644257	8.8144238087181	8.65012199358074	7.71529682593156	8.38255271899022
ADRA1A	6.41458852078594	6.53442529260641	6.42640919131429	6.71066013286051	7.35004247904498	6.71497960276046	5.56771069492118	5.96743673237243	5.30837696581065	5.88018803617142	5.49625063643737	5.43770982470362
ADRA1B	9.43090535563215	10.2612994256	9.81018708529989	10.3344060853879	9.66903950796818	9.80911221911412	8.07685749747119	8.03109281370849	8.11673822204246	8.4083991801213	8.57361572990607	9.20836877788513
ADRA1D	4.40176527182624	3.75338541319996	3.94621041386866	4.65835259676235	4.19875021388689	3.46309217357851	4.63957638704322	4.75228577296322	4.85967895043272	4.30651785656049	4.75810838957723	3.61223208859535
ADRA2A	6.66789556263171	6.90797736237326	7.30223983850856	7.17928886094052	6.62156417807549	6.04754295155422	6.77074680094671	7.05385482298971	7.15719032586805	7.35004247904498	7.05621339299991	7.11555182400344
ADRA2B	5.92518001032171	5.79860044799715	6.59052203274152	6.22511726585986	6.13773171293886	5.28724052119479	5.20783293417088	5.10441754776442	4.96379540799038	4.89045325410116	6.05375954926788	6.1044751925616
ADRA2C	11.7596983352843	11.5032097795058	11.9843763609611	11.3720362593078	11.5860848204074	11.4611767007578	9.95078018112078	10.0727579567335	9.91285240182651	10.0228493159268	10.8856747740836	10.5399960805483
ADRB1	6.32346270838718	6.61176268671926	5.88642904158299	6.04150012816684	5.30358708792379	6.09504324367697	5.94035249699099	6.30362503628129	6.54523865276296	6.11611943394665	6.76983358407993	6.17319235485635
ADRB2	7.65819165319581	7.8343454181262	7.7879804322543	6.97846289034656	7.68692818434498	6.92332846616601	10.0688699414015	9.31588205702022	9.0550287823536	9.15657327593264	10.0237415902655	9.27066351355059
ADRB3	5.92518001032171	5.85999791590254	6.04882810229152	6.17229424073174	6.10253937105356	6.13818051936621	5.21434059045348	6.1122795979415	5.23149724724386	5.26466874187093	5.68709589033581	5.63269272974623
ADRBK1	9.40603255552606	10.5171801405846	9.83935975721877	10.2388523469664	10.4682280586611	10.6691379563723	10.5206900830612	10.4792748299296	10.7603284022989	11.1607864113312	10.4674107505648	11.297660126044
ADRBK2	9.90859245800537	9.6139436930356	9.00119220656687	9.39204486168252	9.43709176860058	10.128413212395	10.2878173601607	10.6104785312583	10.1522054057621	9.97544872988941	10.9670291590384	10.2194369772462
ADRM1	12.5214396607855	12.2907579435755	12.6336457890342	12.4002448746759	12.34769312233	12.4573574444683	11.1501307545042	11.5090260753533	11.0606505245763	11.1498411289204	11.4608972006968	11.3046809623351
ADSL	11.4199659924531	11.1490450482285	11.061212940902	11.2688787020956	11.2984513359843	11.2187207433035	11.9020428083616	11.9230147368586	11.4259225623765	11.3935246654757	11.3579995765208	10.8569923079374
ADSS	11.274245849909	11.0583163959024	10.8555515793585	11.3256202522636	11.1066827536939	10.9626320551013	11.5484228826482	11.3813459596956	11.2382078092267	10.7768540910215	10.8684314022938	10.462598556801
ADSSL1	7.70961052726612	7.43394037431298	8.20964779326719	7.92633271071432	7.94705724745631	7.81321669239359	6.90008521757075	7.5955688018868	6.94871779568716	6.95535473624803	8.97765869148225	7.61924493251631
ADTRP	7.03148133763863	5.37693748881027	5.53412736625027	5.60613177581185	6.01526869413305	6.1316097363285	7.63575415408698	7.47177830076531	8.21222151424625	7.57441196761893	5.76159381836236	5.95247207929548
AEBP1	6.36061929717602	6.66681325514995	6.15571085702207	6.7465847038133	6.6558341533716	6.93506395119447	6.533766922494	6.81101126079441	6.59006472073339	7.06590042126161	6.7011315389882	6.96147885204545
AEBP2	9.84522324619645	9.47263658209189	10.6042409937985	9.96857295982945	9.92434288178647	9.70141299751122	9.53966054771221	9.49931409265359	9.42685489356896	8.71535986600416	9.28058186805156	9.04042830932639
AEN	11.0343925721298	10.4570929432962	10.7340253679668	10.8402715398867	10.7237394845315	10.4274088795327	9.79409534806213	9.84001604155047	9.34136769982866	8.84912833597814	9.535657889501	9.00865325405481
AES	11.8903354710348	12.2677886433328	12.4109277900346	12.4653003531616	12.5652118374647	12.7549073369131	12.4521148797576	12.5901222797501	12.2181919120587	12.9663527668237	11.4741389266649	12.4461027927067
AFAP1	5.79186662782247	6.53926417001005	5.618387653145	6.34588324908269	5.99452256304134	7.1041022221771	7.70982619500546	7.11791433141624	7.86310456763978	7.83932534062942	6.44315138583968	7.65340928366984
AFAP1L1	3.60076311790093	4.02286925373845	3.77236586291631	4.29263009003645	3.4798773546238	4.06318784858016	3.75338541319996	3.10879809692456	3.68382189459632	4.05730093253598	4.1527315457461	4.40816022727012
AFAP1L2	6.75439597089132	6.57031879495785	7.68730540819148	7.46350044441586	7.17967253045585	7.50750564830343	8.01250673837793	6.80668982300945	7.55035013422028	7.49644543956741	6.9949122361222	7.34932765026618
AFF1	10.5933720587682	10.2027725405533	9.66231501589341	10.3684529358026	10.5898566337614	10.1749290361303	11.6095428121349	11.4792717456006	11.8047932990557	11.5015031186097	11.3929104923728	11.3742853874199
AFF2	5.65237639194752	5.55205993069959	6.0104315140733	5.53272965743794	6.06355703716622	5.98892758670424	7.15280035420043	6.06672080050235	5.23149724724386	5.7985984916483	5.51530254970849	5.62008933618216
AFF3	8.42547201324676	8.25275655297601	8.13334426888865	8.2588380083235	8.38052896673293	8.24978325336511	7.46775291537089	7.88935303315686	7.53438073176819	7.81284373661384	8.35227812654886	7.49379465995007
AFF4	10.9321985354273	11.06751177823	10.4368565682245	10.6952851390557	10.7500130868526	10.9922676780311	9.92397472930391	10.0485580959322	10.3944335600791	9.94457662036831	9.23544377254667	9.31900777543305
AFG3L1P	8.36020165804619	8.38851985213301	7.99040961127415	8.18163403568157	8.35926793460912	8.08858884120598	8.81691915354292	8.78999695179677	8.79441540112893	8.50960889795637	8.89085953616611	8.6683953306123
AFG3L2	9.2214213774492	9.04284161281522	8.55800464435743	9.12621489132094	9.23150422574754	9.52563383238035	9.0983718884493	9.12417646382533	8.83379363199924	8.87007664539825	9.25900560589932	8.94970963615885
AFM	7.60916610413868	7.27146907737759	8.13334426888865	8.0608488852863	7.80405986834328	7.86128933490127	6.17241383326918	6.22227152615433	6.60822709682816	6.76978869261086	6.84052045239751	6.86420235712299
AFMID	6.20566579275966	5.31814139294095	5.17143376403629	5.32376827151343	4.79073238370385	4.06318784858016	5.3429472046865	4.56224243917721	5.05083406424926	5.3429472046865	5.12688037473616	5.75387365945748
AFP	4.93958734546466	2.45318389405522	5.618387653145	5.04948890801766	4.82491177919382	4.88556818201678	4.57830485577361	4.84717548899858	4.62817192181302	4.54390944932483	4.91927710691554	4.76544789645554
AFTPH	11.7962105772702	11.2233830860058	11.5027411966441	11.3742853874199	11.4855619470582	11.1691649056226	11.2825005653255	11.5884513467624	11.3980701843946	11.358246929039	11.811047292984	11.1285537158225
AGA	8.13820126874666	7.66753569840882	7.44938031386282	7.29063278575911	7.15884894008655	7.68715404286676	8.13695677569186	8.67452461515755	8.5600642712334	8.4291740451429	8.89397363290941	8.27856479694753
AGAP1	8.15716260155044	8.04839961007736	7.43924489390307	8.31964200405683	7.85961419980392	7.6996897235846	6.85049476118308	6.53941078029612	6.41403531010202	7.03430503119851	6.05375954926788	6.66619609552615
AGAP2	4.44206353692093	4.53263682168128	4.5650360176019	3.70339447395939	3.95077981395473	3.93769492206776	4.71445781587326	5.42359939143636	5.14595347458368	5.31814139294095	5.16391858749243	5.32172535374599
AGAP3	9.37802925139495	9.39298568516335	9.60459040201919	9.2906786961999	9.06568196350222	9.5548866175483	8.96155496898833	9.25339346606921	9.01949022958898	9.2904843783564	9.27948105847239	8.92684990667452
AGAP7|LOC101060581|AGAP10|AGAP8|LOC399753|AGAP4|AGAP6|AGAP9	6.01137628271071	7.50831506213576	4.09222716029974	6.60595628984373	7.13891224981704	7.37388884596152	7.77767835978281	7.89594541491653	8.27193049499553	8.13254817095664	7.67552510109425	8.78201330872705
AGBL1	8.10707817787932	7.92763852829643	8.96351730336112	8.70985039324135	8.56505384174066	8.23548657079731	7.66532809249304	8.10139697166743	7.81597735318234	7.50564718890633	8.27409765581514	8.04131860082772
AGBL2	6.30265141437185	6.04373894880007	4.5650360176019	5.85494890442933	5.10236388645771	5.65064661323349	7.00992835045375	6.78920828413769	6.59006472073339	6.51414199589089	6.33596361355524	5.71939613492073
AGBL3	5.57643644449539	4.92022669092701	5.48666784950365	6.27770264031422	5.97889534728571	5.24848559005823	4.81116353357948	5.31767728066283	4.28605181790254	5.28396698709498	4.67790299480711	4.85370228149313
AGBL4	3.45331614281231	3.02921640051155	3.43055889114389	2.05911116176785	3.65067189581132	3.16289804779217	3.26310684062358	3.87782697297766	2.66952558379363	3.10911839428537	2.5409720660299	1.78968219465357
AGBL5	7.8249341596973	8.34059191583382	8.74823644850598	7.63920149943606	8.1217359716119	8.29890738734135	7.30907933336887	7.1787337547627	7.43249045926685	7.61931255980349	7.4524582430642	7.39437635456933
AGER	11.5240899113707	11.7536469582664	11.4692949441582	11.770130087179	11.7832443028297	11.6538701665957	11.4705779981875	11.5489576985444	11.9561869342043	11.6141915266482	11.7796308967034	13.0515852722518
AGFG1	10.462598556801	10.6298411668374	9.74917603280932	10.255998172316	10.555566652548	10.6178614972379	10.0281667275885	9.73473026511546	9.92397472930391	10.2321535809053	9.69409559346571	9.80440934980494
AGFG2	6.97902323534324	6.91384972276397	9.06750411162448	7.58463099443397	7.81147815771497	7.42024260580444	7.10131295438257	7.06472076713238	6.96206785038681	7.14266621975411	6.68157196520073	7.09437900716558
AGGF1	8.5553093353809	8.14087784369977	7.69752052547193	8.06735857819457	7.91106592625914	7.99936537839673	8.89463096584688	8.91148912669341	8.91133992445202	8.83794895502349	8.89397363290941	8.71236195986579
AGK	5.61471295983497	5.42889527337272	5.11109975276577	4.95473510280347	4.63308622721818	5.60376038194169	6.12860494265633	6.01887645693677	5.95309890047458	5.82863232317343	5.98184377470965	5.83931098565905
AGL	8.94817193564738	9.03469416592473	8.74195529513229	8.47404189862093	8.9906600662205	8.60353378437664	9.80965866106704	9.65070036205843	9.61948245901681	9.19297182848995	9.31784907848551	8.7443898140398
AGMAT	7.58684445294755	7.35256776500483	8.21940497685744	7.76481860753942	7.3166050467954	7.3028128056242	7.79697134734997	7.84024110744101	7.70034277132895	7.51558047307391	7.33852197445788	7.12600394247846
AGMO	5.41788898530005	5.6892463110342	6.36222719270081	5.80498986963914	5.96101282789996	5.57234538292476	6.37960074618954	6.43769196136143	6.72884356340886	6.74273443210426	5.35243583375243	5.95247207929548
AGPAT1	8.39593569995106	8.87188446325009	9.42085047965565	8.7788348874406	9.23647686596865	9.50073147051861	10.3948108062407	10.2586975822562	10.4368565682245	10.5177882651923	10.1302807367334	10.186074156106
AGPAT2	7.84024110744101	8.7835276676781	8.29623586336044	8.43217686032953	8.66469567144977	9.08730169680395	8.31649069819396	8.91978613255281	8.53488701889249	9.70188027919791	8.74066122098688	9.46769983443803
AGPAT3	8.00005459788717	8.02921663151805	7.21726661902204	7.68422791343387	7.85573140814546	7.93704061093968	8.89917663145683	8.99273349001327	8.82192386284044	9.12165484599316	8.70786058923894	8.50339347131312
AGPAT4	8.76133014054774	8.26387034308531	8.64923236675748	8.07342449692419	8.69002495225824	8.07080734513537	8.51562793275341	8.6716928656887	7.68323797511482	7.97729241916216	8.38234018886006	7.90356068274589
AGPAT5	6.94639626813464	6.62229785941254	5.57932820904573	6.26185813226887	6.75732908598556	6.62229785941254	8.14740391874289	8.66229045360708	8.12548515051843	8.21319538626942	8.3043727944727	7.76145944433395
AGPAT6	8.8307643496034	9.84117160753757	9.22370834306982	9.34567343702147	9.76607744200442	9.80069247393577	8.65469847649477	9.0810722902545	8.61766900863508	9.12201892253627	8.47472014249336	9.04690419132644
AGPAT9	8.02426986399026	7.86972581939957	8.0143835942417	8.45532454821237	8.1449156921462	8.62162270882705	10.0688699414015	9.62924161710925	10.6758657419886	9.87924261572302	9.78200395662037	9.78753504661792
AGPHD1	7.45168530791233	6.52687986382529	6.61841794060314	6.83158877795041	6.50233017234084	6.24647240462196	6.28042652551367	5.84982636220057	6.12085080904363	5.77037773880494	5.57959459058118	4.9374827202269
AGPS	9.48421748789684	9.47385930836309	8.95865661027122	9.23091111539417	9.45006293405894	9.24178910778731	9.13846363307323	9.15596207241284	9.3487197581629	9.20569926891883	8.83879906634117	9.46151560893222
AGR2	4.35611374637986	3.02921640051155	4.71117132594104	5.0868797271191	4.19875021388689	4.21186604519042	2.55502390547638	3.57815939076675	3.3539982710119	3.37584518174676	3.46756673496557	3.36004974412604
AGR3	7.63318101616094	7.72685444270355	8.93571610798639	8.23548657079731	7.92593551558981	8.03956120326513	8.16956248252282	8.19963988137026	8.21563201342989	8.4363157830932	7.35030424064422	7.4306415911256
AGRN	8.01292647156736	7.46700559417659	7.2515989614021	7.43360803099313	7.88036279680004	7.44238930056403	7.14214156466631	7.45709817899643	6.70227109052314	6.79414643201747	7.15929990071074	7.20363414912842
AGRP	8.02426986399026	8.30592622873178	8.19024938796696	8.73502127089218	8.59456027795535	7.90569064203178	7.79280873644082	7.19954918802918	7.40606544740731	7.63871114959456	7.99486202801463	7.39179409202285
AGT	7.07168713930273	6.5764641087243	7.95817372395574	7.06455304744806	6.78737541233186	6.56327911299551	5.57284916171468	6.01887645693677	5.76445567993838	5.31166602261243	6.62889836659435	5.85991095756256
AGTPBP1	11.0338739673638	11.004506652073	11.0936183737678	11.1101267210386	11.5477368775137	11.1506368855879	11.4040387419858	11.2310708737604	11.4680130980022	11.4632835430242	11.2905038348173	11.3925864672758
AGTR1	4.84717548899858	4.13948822481625	4.18317889515759	3.82507052797477	3.49544087603549	3.60076311790093	4.34965520716547	4.50144457238675	4.38278985751535	4.59114857630868	3.20269010202274	3.50465982323735
AGTR2	4.30277963064149	4.18670589205202	5.57932820904573	4.1999869030877	3.998909750949	4.14135926525367	4.37294465623777	4.89234259919548	4.51299358921082	5.14162693852957	1.35006892215839	4.14859269753144
AGTRAP	10.7770666741949	11.193187454691	10.7340253679668	10.7740783405962	10.9614650943281	11.7095335036901	11.1283943753209	11.2636996354755	11.3382460701276	12.134228368131	11.4848528642852	12.1843940883648
AGXT	4.78169200036812	4.28330992293085	4.09222716029974	4.87589680865489	6.19907674447597	4.68869806505532	4.1999869030877	4.40842407970293	4.43100151429532	4.51299358921082	4.71064805465453	4.43101327704435
AGXT2	4.44206353692093	4.53263682168128	4.09222716029974	4.81072185509189	5.30358708792379	4.52162790510352	4.38480118409335	3.61404568453634	3.68382189459632	4.19199480123163	3.4357050143776	3.95077981395473
AGXT2L1	3.86509516870979	3.53292553275502	3.60076311790093	3.5676607452881	4.46700128339672	3.0036747846792	3.26310684062358	3.10879809692456	1.0390417510465	1.8403625645939	3.3692417430421	4.08444048750444
AGXT2L2	9.84159380536732	9.45794008839988	9.07903883680909	9.37458237738534	9.53503281685498	9.07932721653536	9.01180772525303	9.00773481722557	9.13978771830632	8.8472034119638	9.67711130557199	9.17048021716263
AHCTF1	9.71573111051688	9.72855602690054	9.57922973904048	9.9378199440531	9.6097883705607	9.99578108390186	8.68459901567088	8.79513683349333	9.61829314707613	8.74729651404541	8.18810680841279	8.80001175438381
AHCY	9.26991304045424	8.84442043232335	9.12810082909957	8.77225079910405	8.51528831978463	9.00203275542686	8.52803087096754	8.88763864966479	8.51141575094183	8.92037875999323	9.2051670212382	8.76667492230977
AHCYL1	10.2107190446907	9.88512979159313	10.1716839227825	9.89859320450437	10.1093047878596	9.79671464347774	11.6648643669538	11.793934846033	11.4828369858247	11.5619982509024	11.984998183024	11.4348204923434
AHCYL2	5.92518001032171	5.6134634056207	5.71255520355881	6.17229424073174	5.2466821213881	6.15244185995876	7.16556970865603	6.52381774194885	7.29101539223704	7.73805358034726	6.75732908598556	7.05343547706516
AHDC1	8.47810169492002	8.91330346631357	8.0257044856595	8.13594773111683	8.50652245544892	8.59456027795535	8.31302819637068	8.24876825208192	8.0369261801401	8.20657002491193	8.358071372819	8.30339322397609
AHI1	7.83555027776182	7.66753569840882	7.52165600626634	6.89121210154677	7.07610227682409	7.04719201830717	6.8174810994291	6.3949515327327	7.03349676009564	6.71785264944283	6.67882411047094	6.52171523840383
AHNAK	13.5938054745568	13.4415699633885	13.655915776839	13.7157220934019	13.7985320693121	13.3574432162678	13.8526447422782	13.9773483302093	13.1996566773609	13.1912545475519	13.4560605922671	12.9404226325687
AHNAK2	5.22955587714776	4.81515608598693	6.32327257853852	5.20464284225137	4.79073238370385	6.0860883126269	4.37294465623777	4.73326365300451	4.48115408512018	4.39668794143881	4.7319146102729	5.37213109196269
AHR	10.532153145087	10.693339888298	10.1161567243236	10.2452130491305	10.2811670844097	10.4236513255238	10.1923809388989	10.2845253794969	9.64433394526265	9.81948836737371	9.05190857485815	9.06649892730438
AHRR	6.26694484286418	6.2644012472771	7.83643737133493	7.4119839340431	7.01918830948985	7.68443022874951	5.02955593986305	5.26199614789937	5.14595347458368	4.94356975830152	6.11285643592225	4.95859796965788
AHSA1	9.68503927465425	9.57978633630036	9.79409534806213	9.65860660102453	9.48728677165171	9.40785779260004	10.8924918960836	10.7525196647001	10.8265853208625	10.7063185719845	10.3544488122019	10.4392543226294
AHSA2	7.86080432736057	7.46264519302889	7.08450556143209	7.82641839479307	7.79157915790788	7.98628253304723	8.8809977829431	8.43996094864472	8.782433249024	8.62278944455514	8.23920633545705	9.00296719297375
AHSG	4.2718937830999	4.58172464463708	4.09222716029974	4.29263009003645	3.88691380866937	4.86673115805836	4.51153269766134	5.32897148407532	4.74945636037335	4.81998188369859	4.91927710691554	4.9374827202269
AHSP	10.2738830594845	10.2009209171023	10.0038141127751	10.3651063380961	10.4960379959859	10.0642335568768	10.7423321220583	9.77048812026206	10.2654028439361	10.3687551962062	10.9192020320593	10.4246863871092
AICDA	6.11773303368888	5.37693748881027	6.46511446815963	5.80498986963914	5.86135464008754	5.47638375047643	6.13278387470787	6.44943698026421	6.27431474171982	6.29302697098919	5.73660184597079	5.37213109196269
AIDA	11.0704778269945	10.2409628317494	10.9364236250767	11.0238671777513	10.5146812795629	10.4974011921518	11.946900924115	11.6713323052469	11.4437961021789	11.4496385565815	12.0736930754673	11.3715537580741
AIF1	13.5452736121242	13.0734787014749	13.1912545475519	13.019548979207	13.4560605922671	13.4538348157154	13.2987599452826	13.9207669062875	13.7157220934019	13.4150512301974	13.7693946460499	13.2571351715787
AIF1L	4.2180447510806	3.21842457737247	4.09222716029974	3.20376709795553	4.93054052995659	4.06318784858016	5.16727968508003	4.14556162140804	3.78564006711816	3.52944103796015	4.11502374428771	4.14859269753144
AIFM1	8.91843289192595	8.70786058923894	8.42730605648259	8.9176986703673	8.85234204002426	8.91978613255281	9.94998582141183	9.75627824440835	9.51998482204374	9.50459616968957	9.78690269722586	9.45549835579751
AIFM2	7.24203652038706	6.9003999276544	6.59052203274152	7.03430503119851	6.57210370645331	6.32336764346285	7.27589814421395	7.48176239493682	7.08801605102946	6.83308529855239	7.29297946097276	7.01230571671554
AIFM3	7.36306164911805	7.49354984151945	5.64681666659838	6.55693603977487	7.06171073669749	7.96310885908404	7.12948924019796	7.62777352545868	7.07256028085037	7.69283732067659	7.21598980059404	7.4057584418419
AIG1	7.88608501750995	7.53019127051307	7.14850204848288	7.3317840079658	7.05139302431857	7.39468127388376	8.08162234979389	7.44512100124935	7.75758469927662	7.72253704548928	7.08450556143209	6.97950401628176
AIM1	12.0169185931211	12.2441359979307	11.3300355978892	12.0634595990286	11.9481892044012	11.9715582737798	12.7399604118707	12.4239744333402	12.2467216852468	11.8708950628935	12.3238436219214	11.9134612243728
AIM1L	6.8313455153161	4.84065534542884	6.32327257853852	5.75879869081252	6.28830095322548	5.22909986312812	7.09198272689318	6.61692658671488	6.53762495965156	6.01393997609176	6.03143501441473	6.29032836641239
AIM2	8.14980332724143	7.86602679223193	8.06973501700249	8.31379209716486	7.83998902027966	7.9842235926677	8.9760779091235	9.25251039834276	9.28540812449052	10.3215132713185	9.75261906404194	10.0671880918131
AIMP1	10.478325441794	10.5718248216505	10.3593946615384	10.5350222711307	10.2040567849156	10.6591099866012	9.60874551177914	9.61092597306422	9.80700798111136	9.94516926596453	8.94427118799523	9.23784907558832
AIMP2	10.3049937921519	9.87215664960927	9.53428530180049	10.0557174759832	9.5720734105109	10.0326059020842	10.6154350787999	10.5526128719802	9.98375007659348	9.92723294996991	10.843996049347	9.99578108390186
AIP	11.2488119021272	11.1092530263938	11.4285089896565	11.5334755753125	11.247534587263	11.3808051999871	10.9146947318285	11.3027015355166	10.8639076819568	11.1398890050427	10.979330089405	10.9932385819889
AIPL1	5.2466821213881	5.50255103812771	5.30206918596589	4.81072185509189	4.95628972979207	5.39045686184984	5.20925659493726	5.45603254668629	5.07301149050028	5.02832086412253	5.48666784950365	5.42889527337272
AIRE	10.1540960256798	10.6691379563723	10.7532009037944	10.5825609121666	10.5918576393497	10.4829949019755	9.05422985582006	10.0802836939409	9.18107413294446	9.79423996085158	10.2753664699102	10.8590666339782
AJAP1	8.15716260155044	8.43610489300886	8.7640417059554	8.53991861257806	8.50652245544892	8.14315568916386	5.10236388645771	5.71757776332182	5.63589806204742	5.19570212277316	6.45031601678384	5.80149897006131
AJUBA	8.4523481984205	8.65857970231451	10.978706326534	9.70989546343847	9.09257091306197	9.27584234016048	6.94216292774845	6.59980436737641	6.84222520151348	6.11258155530581	8.26745726729838	7.42190849483435
AK	8.98405337675482	9.66142988500127	9.6888928257982	9.50799607125934	9.52311167173723	9.38185021328535	9.54252138285711	9.58019867625207	9.86406576274452	9.98177614188821	9.53137335907556	11.388893934945
AK1	9.66182181691107	9.89048692353415	9.95573542668349	10.3530259429267	10.1349886421037	9.6080224431984	9.57291102197264	9.18178480443499	8.53836779599859	8.66678593575424	8.55137271929308	8.56962897278525
AK2	8.66210182989112	8.52510759295049	7.98764074982697	7.84040105399866	8.12938376797274	8.40083809332208	9.17889315383903	9.12614539688103	9.16944201345326	9.14883111827059	9.07961559626162	9.07727441693889
AK3	11.42980686363	10.8922633816248	12.0883528848146	11.8302383032093	11.569410111274	11.06751177823	11.0039395862925	10.7425817355511	10.5423346275773	10.3175314264832	10.8419761287652	10.2494828020844
AK4	6.53762495965156	6.68632948010885	7.37472489605264	7.20637506702323	7.52309172012038	7.19715034650868	5.90497708196594	5.89935872341624	5.73141608355011	6.778746812013	6.52100845803705	5.48334926891678
AK5	5.19293910851015	5.14928792200521	4.63660418434221	6.20477910154271	4.67269148533449	4.59751067323069	5.00309321533888	5.1719115245049	5.85071754757351	5.77671546941634	5.387356604158	4.9374827202269
AK7	2.69190064764086	1.86599246839951	4.5650360176019	3.5676607452881	3.998909750949	4.71445781587326	3.61644970254474	3.10879809692456	3.45331614281231	3.88092706166864	3.87556807517334	2.69190064764086
AK8	6.08037472280046	5.47582717837814	4.84717548899858	5.78255416529057	5.99452256304134	5.7141852598461	6.2483948377319	5.16268775267864	5.985288455749	6.41297877309318	5.98184377470965	4.89045325410116
AKAP1	8.32064160085431	8.27995442864968	7.18601499949952	7.8626426084152	8.11643576116829	7.76145944433395	9.12417646382533	8.94765346284521	8.94487400290294	8.92562015652874	8.59672353498972	8.493076933481
AKAP10	7.08450556143209	7.61487733136898	6.83228265414216	6.77330243092431	7.61938018709068	7.40093254790319	8.87199801311504	8.95771887682402	9.17545444745844	9.03249492029961	8.01695958836731	8.91148912669341
AKAP11	9.35889910384806	9.01471709519925	8.0257044856595	9.11346955812459	8.93361696813734	9.20347922827069	10.9417998568968	10.4226709820404	10.7390910993766	10.5941439563392	9.97847071554829	9.94013795481871
AKAP12	4.64725551835985	4.71193410209173	5.28526227599146	4.43867882350101	4.96911981173343	5.03070017962027	7.99936537839673	7.32624400557819	6.38169447210415	6.35137220122192	7.07331788969214	6.8163750928713
AKAP13	10.2269996141753	11.1127354706378	11.1781968108964	10.8817006021391	11.0881316296136	10.4321042827972	11.748339967713	11.7400286761724	11.6284326040087	11.9349766405911	11.7567109989314	11.7148867309512
AKAP14	4.7439615883599	5.41456965473322	5.11109975276577	4.65835259676235	4.50247720500166	3.97929969114493	4.81901914685711	4.94159607630115	4.59352665458686	5.10428532686785	4.53652831523988	4.7159051030412
AKAP17A	11.9567430809496	12.0270664562185	11.6184039947244	11.9415264515115	11.7432756862432	12.1454245096883	11.9315450207244	11.7125997523876	12.049848633607	11.8753736919753	11.5022726137823	11.6232114067435
AKAP2|PALM2-AKAP2	9.88594334578135	9.05619512326112	9.49550098645745	9.78217513190331	8.7083392894321	9.65258053649361	10.0049799901504	10.1744895514515	9.327171051112	9.90335503164791	9.84705845433928	9.14859350282418
AKAP3	4.35611374637986	4.40816022727012	3.43055889114389	3.88691380866937	3.08181919960058	4.41286093898286	5.27995663577052	4.86996640220228	5.24848559005823	5.28396698709498	4.81641792430588	4.27628759420584
AKAP4	2.62362789561635	3.78988955719848	2.85480239372916	5.73331153978129	3.998909750949	5.42284639238433	3.17292162478005	4.63957638704322	3.57815939076675	2.66952558379363	3.4357050143776	3.14077475694908
AKAP5	5.09359910670478	5.48795076510828	5.56449732280718	4.98562572309679	5.13471021808996	5.63165861074101	4.91175205543027	5.2412477642664	5.48063385496739	5.02023460377544	5.28280438521255	5.48334926891678
AKAP6	8.09000437824207	7.52533255679264	8.38455537891759	9.95888652567374	7.81730186886662	7.45853758710487	7.11136306823008	7.60448728883628	7.30223983850856	6.92605118866177	7.07542690647278	6.97259321098183
AKAP7	9.96084545471093	9.85483954493311	9.47022915870116	9.60749977864344	9.22258481915284	9.76344857745105	10.1724540049132	9.83506066609301	9.96024622254298	9.34585871256428	9.93253191875702	9.40785779260004
AKAP8	11.8522722680036	11.8041852508951	12.0899993372369	11.8834163222013	12.1463099060516	11.7220480935998	10.4057644473081	10.7966068751522	10.417818877544	10.1136160770885	10.4889184670333	10.0352537893354
AKAP8L	9.57612350164947	10.443681278258	9.86227865287166	10.2675198359668	10.3348281334595	10.5589976456579	9.90696793692078	10.0897795636537	9.99907751322818	10.599484271032	9.74005068005194	10.6006890109794
AKAP9	10.8584030109982	10.3655035832837	10.4642880463907	10.6151126637149	10.7263270602622	10.5256176206189	10.8419761287652	10.7482998615558	10.4960379959859	10.2480796617901	10.4799443942366	9.96789138752413
AKD1	5.0785186225091	5.07520768410308	6.29369259524732	4.95473510280347	5.12422700031869	4.63308622721818	6.06222687787782	6.01393997609176	6.0094647797292	6.09310675718585	6.04150012816684	5.75952834968074
AKIP1	8.29031562996285	8.04387965154545	7.97898179381788	8.1922087057598	7.84662467220073	8.13959426136121	8.386678472132	8.54930895113944	8.38874047691676	8.40929015857663	8.4275234165802	7.66079943459544
AKIRIN1	8.37053441648531	9.12787825609538	8.30895596781087	8.26387034308531	8.6113454872959	8.74570387451878	9.07903883680909	9.10649412461541	9.48531527234441	9.37596705992737	8.80372345357357	9.09603009531925
AKIRIN2	12.0289184246779	12.0189559231024	11.5138152549319	11.821238291646	12.1276829101818	11.984998183024	12.263309026435	12.1995824544818	12.604536317933	12.4624148386109	12.2560167091834	12.518271898723
AKNAD1	4.89905264444121	4.16938506693535	5.29700536450043	6.4976181877691	5.33315065457131	5.34037299846311	3.17292162478005	3.76848141364733	3.68382189459632	3.58306147045475	3.87556807517334	4.10535542459663
AKR1A1	8.4653676716092	9.2411566334705	8.38455537891759	8.59505476722257	8.86498603698706	9.65100508867441	9.77962835108104	9.67098742003512	9.50518599530588	10.6901953378509	9.69837723759274	10.2190067354484
AKR1B1	12.1641670735907	11.6813944837927	11.8712802550167	11.8021921610371	11.7405071536922	11.5828240553858	12.1175530083386	12.2811468077763	11.8811240561348	11.5328135874026	12.1321364641087	11.3184704026077
AKR1B10	3.10575233296936	4.28330992293085	1.86599246839951	2.91753921589069	2.88870366334222	3.70339447395939	3.48387621744728	3.90224130086847	1.73652501106584	2.66952558379363	3.75137919856088	4.7009258791841
AKR1B15	8.92407476304748	9.14706132724433	9.12810082909957	9.70285678892602	9.48378559504924	9.44152849629631	8.32538339648554	8.41962233991299	8.71679782304976	8.60325311396485	9.31984455057224	8.94626640021889
AKR1C1|AKR1C3|LOC101060798|AKR1C4	7.62871787306521	8.48944302678049	8.61083299848954	7.97851606336759	7.98933349456048	7.75356550974664	7.70854585221026	7.90600028424103	7.08217790418959	7.91089169369387	7.84444001618668	7.54913637706303
AKR1C1|LOC101060798	7.9210522341363	7.36390648574045	8.19024938796696	7.94028000874242	8.0388239976735	7.75356550974664	7.73075314878236	8.03487822726636	7.43863539354027	7.15426221608003	7.40598285659965	6.86420235712299
AKR1C2	3.26861019376633	3.30961946042957	3.99045550160822	3.77236586291631	3.33517005014554	3.40049292743985	3.61644970254474	2.86603009725995	3.75338541319996	3.86845896716524	3.31605833928859	3.18764963061332
AKR1C3	8.07551595438186	8.3682677447116	9.03043444960617	8.12712293295162	7.50501303030129	7.53019127051307	7.66079943459544	8.1930210883368	7.00563982757371	8.03211600848448	8.24385378258983	7.61924493251631
AKR1C3|AKR1C1	6.7865820280216	7.63822789159584	7.30223983850856	6.96214696685226	6.95783304942301	6.76983358407993	6.8174810994291	7.13335644893254	6.31786614564853	7.69297390698342	7.06550783973589	7.2476668073276
AKR1C4	3.26861019376633	3.28408429295768	3.21764424338444	3.37584518174676	3.40850671793989	3.16289804779217	4.51153269766134	4.24322114370345	4.74945636037335	4.65835265200812	3.3692417430421	3.2424661537099
AKR1CL1	4.84717548899858	4.81998188369859	5.65971860123374	5.85494890442933	5.12422700031869	5.3242367457498	5.30923351019253	5.13213606081109	4.59352665458686	4.71178182195476	4.57830485577361	5.05130471728334
AKR1D1	5.41788898530005	4.789496049299	5.38890980054142	4.5348082111449	4.67269148533449	5.00231494683941	6.35936374664584	5.6611854312096	4.74945636037335	4.7576454785874	3.90076233816012	4.48505112699108
AKR1E2	7.30833498096236	6.93838529052746	7.67008189510252	7.71549907714093	7.43703496138555	7.24406810271973	6.33146449622447	7.21262495883561	6.70227109052314	6.59909299041976	7.10835822453356	6.91666107121076
AKR7A2	10.8042462823405	10.4898045793794	10.7060077570123	10.7683249576878	10.8876325632814	10.7755543701581	11.4611767007578	11.4040387419858	11.004506652073	11.1421081530556	11.4468610048418	10.6611220052374
AKR7A3	7.73082975663501	7.95978460505857	7.22993916349009	7.74811906551004	7.38071072588177	8.16800072478717	7.59526256407358	7.8249341596973	7.59357657798875	8.04858689495235	7.86689384533278	8.03608544634982
AKR7L	8.08487329664884	6.69471228731308	6.25687853216751	6.47907804469973	6.87647673833426	6.78474739577601	5.16727968508003	5.48973788901985	5.6892463110342	5.4167464567311	5.80755853936789	5.95974954521158
AKT1	10.4210417877569	10.6140412117411	10.2648032713372	10.5272565023379	10.6147902486299	10.9447199873644	10.4829949019755	10.606816689796	10.9617488566912	10.8255537686786	10.452255354046	11.0465858610125
AKT1S1	8.90308526990116	8.77213732602946	9.28805262528187	8.61000494781583	8.86271388036438	8.61083299848954	7.9603724555993	8.5311340182126	8.17910435839158	8.13137046806908	8.62101528653545	8.40078412556041
AKT2	8.55222513518484	8.33441546601863	8.77044670247789	8.46816707414651	8.84478309526023	8.37532328992819	7.61074826723031	8.01442918490285	7.59243282488597	7.60362973423744	8.00207618874052	7.75849972938138
AKT3	4.55127588029671	6.13991136938373	5.03597003123479	4.52302629606015	5.01035566670577	4.73888731279198	6.0028538722809	5.71757776332182	6.33408705850717	6.6097432236957	5.43477222333374	6.61546345623219
AKTIP	8.82551460160136	8.68432669215323	8.41876665368225	8.60487385098913	9.09553258349344	8.93394964826379	10.1386985944332	9.70319724937585	10.0723121789039	9.79423996085158	10.0191630846974	9.49806181785355
ALAD	10.9723613822608	11.4685680158903	11.2062915622191	10.9674917338525	11.3076186168176	11.2027128612485	9.86792921282551	10.24617780749	9.71280904019878	9.99336642518667	10.2107190446907	10.3612893345537
ALAS1	9.72636534858733	9.97110860196244	9.53428530180049	9.27584234016048	9.8705294040044	10.045433409368	9.64983384168757	9.49607684549535	9.58420785277729	9.87267265264632	9.9701692609878	9.8910315979456
ALAS2	7.74638289821445	9.22663235247838	9.03043444960617	11.7790971894806	9.90422216969399	6.57979320595084	10.5623750519116	9.06378487577101	9.67911889587538	8.21677533660214	11.2400865057745	6.71459875330075
ALB	5.04537741485395	4.87803361913202	5.34162463972863	5.89387094792696	5.10236388645771	5.36267623727586	4.33905185093218	5.26642888337371	4.38278985751535	4.5348082111449	5.09119587886966	4.85370228149313
ALCAM	7.93526651252291	7.1806803408658	6.65665500607051	7.17439830632769	6.41867446982923	7.73961289645869	7.64543613110573	7.98217151810348	8.2585732413022	7.93139520621919	8.06654006082674	7.92777392960278
ALDH16A1	10.3592304997661	10.4677645596416	10.3814243526501	10.3660452082801	10.2109370874806	10.4206082349173	10.7738263959292	10.9626320551013	10.419384197555	10.512612927305	10.8245409293864	10.6198684402128
ALDH18A1	6.58371451927941	6.32898143488298	5.23259996977286	6.27770264031422	6.77688446517871	5.93811637113061	8.13516990092833	7.75300510510476	7.80659121512695	7.76401274746336	7.6595791869656	7.90141150265738
ALDH1A1	7.91754445690057	8.3781437961021	7.22993916349009	7.63323574507999	7.15884894008655	8.53991861257806	9.82131023900907	10.0688699414015	9.46002287536244	10.444354526115	10.5837809633194	10.7056969420402
ALDH1A2	8.50154656083981	8.25989671258809	8.27529585482652	8.44536457776521	8.34623664819283	8.20144296783125	7.00697156300654	7.82962029387577	6.89370437325239	6.80898818733086	7.19497882313224	7.38921518079349
ALDH1A3	4.93958734546466	4.53263682168128	3.60076311790093	3.77236586291631	3.88691380866937	2.72415119938438	3.81512735267964	3.87782697297766	3.68382189459632	3.08044153320669	4.33905185093218	4.14859269753144
ALDH1B1	5.32128703821274	4.84065534542884	5.23259996977286	5.40000254226845	5.30358708792379	4.34644219116911	6.88984465314561	6.55380141069982	6.77582007102951	6.34670853610115	6.36162187518304	6.84570320364394
ALDH1L1	4.01622654305535	3.21842457737247	3.60076311790093	3.37584518174676	3.2424661537099	3.60076311790093	3.48387621744728	3.47174440908257	3.57815939076675	2.41820893902214	3.30393116433284	4.33529416121618
ALDH1L2	3.35706207846469	4.21210799642006	4.14859269753144	3.5676607452881	3.95077981395473	4.14135926525367	4.21691364798307	4.31672783669908	4.19346683006099	4.27628759420584	4.49461396430241	4.7845709297549
ALDH2	13.9311023920314	13.8345468377281	13.1154197660483	13.4181290157618	13.4656579444901	14.0583355400156	13.7523164801756	13.6119335502053	12.7738975540514	13.7889917088935	14.2252341074213	13.3009774616494
ALDH3A1	3.60076311790093	3.46607412430375	4.71117132594104	4.05730060451533	5.0483741721415	3.78829960579392	3.59157653429141	2.63010046159015	3.61404568453634	3.69145854157825	6.19984813813212	3.78027208799668
ALDH3A2	8.19905317315816	7.64762638953568	7.22993916349009	7.358513389627	7.63523547489176	7.38876356978679	9.20274666917247	8.92765235378783	8.88772788065527	8.77994992626953	9.22967416373279	8.46025843449808
ALDH3B1	10.5407407017211	10.2951240812948	9.83935975721877	9.94689898900715	10.0176154295183	10.6048754280696	10.4323665727416	10.5314149067147	10.2824220088866	10.7101377838411	11.1691649056226	10.6286307698091
ALDH3B2	8.38488551396003	7.76629347175569	8.87978045827014	7.71549907714093	7.70875995686902	7.47810646992992	7.41475749469964	7.46220555559325	7.60193649236153	7.322200746165	7.19058914856722	7.07630202619917
ALDH4A1	7.41663429170455	7.30143428678655	7.75710059172595	7.43360803099313	7.61938018709068	7.85961419980392	7.11371948658099	7.37430210496871	7.11922732345371	7.16462379110027	7.83477456343878	7.38693542566612
ALDH5A1	7.05093685042188	7.36390648574045	6.59052203274152	6.89121210154677	6.90742620186551	7.23057031793128	8.40083809332208	8.19963988137026	8.61458777613482	8.03211600848448	7.41814067485947	7.47228142598498
ALDH6A1	7.54396777427609	6.99644751642968	7.32178524719853	7.63323574507999	7.42317288609659	7.28928888906084	8.48024591271997	8.55390315877786	8.29158018641423	8.18632861083781	8.77450673293618	8.18053327558809
ALDH7A1	8.09391381231755	7.77313196140759	10.3776861400324	9.19239981369941	8.86271388036438	8.93808349969906	6.71540684445357	6.85654284066954	9.89345417681577	6.73816123037253	7.2372953754152	6.7301395201471
ALDH8A1	6.86323074847287	6.38031643129214	6.0104315140733	6.7465847038133	6.03525526463539	6.1316097363285	6.74233275388933	6.71598573685118	6.41403531010202	5.73067936538149	5.57959459058118	5.69778190538432
ALDH9A1	11.7807382485716	11.2727384432811	11.193187454691	11.2256606416119	10.8946359438399	11.141543111352	11.3808051999871	11.4135590962463	11.4767335296047	11.0859732840734	11.5048742331199	11.0564982021844
ALDOA	14.8722936920165	14.6602862642701	14.8623139473825	14.8023762429953	14.9339387739843	14.9656561985752	14.6042137455768	14.688230689138	14.6222951923737	14.5335377493139	14.9339387739843	14.4742587758379
ALDOB	4.11830488500288	4.21210799642006	3.68095292450769	4.48144998359187	4.19875021388689	3.78829960579392	3.91610237273396	3.71571735746429	4.26346963097333	3.94272431304749	4.53652831523988	4.33529416121618
ALDOC	8.67082503268148	8.37127674222914	8.26082769593332	8.53753754392639	8.22008812241456	8.18632861083781	8.86815207809803	8.95836860034762	9.00296719297375	8.99653821871923	8.64458015297499	8.67262019487807
ALG1	6.70763228260712	6.74748778679539	7.02764541149549	7.10293814746735	6.81031015455254	6.73395478710632	7.30709341037383	7.4094695737007	7.19792794330224	7.50920487509345	6.77420076825873	7.23792497493579
ALG10	4.53414788614998	4.13948822481625	4.26956314769763	2.816182390066	4.59078964444174	3.75505023981684	6.19669292547039	6.29992396725942	6.21494450399827	5.96285101326845	5.99108993443981	5.63269272974623
ALG10B	8.18227954155629	8.42465129106811	7.84856092921861	8.12712293295162	8.29650030436841	8.4291740451429	8.85496638749608	8.44976574745545	8.91019161175082	8.51048140543942	7.94749437199378	8.01013278465953
ALG10|ALG10B	8.97470193354775	9.21620110194738	9.48058692469412	9.04294425760147	9.19681200969471	9.06543800081409	8.32666919152208	8.74729651404541	8.38274407966366	8.14462013252645	8.93130201084478	9.24178910778731
ALG11	8.20902162352899	8.75511815972095	7.67008189510252	8.43870896980479	8.3322005240542	8.91476996280951	7.86380607879839	7.408126329703	7.97891932507298	8.06119198312714	7.19497882313224	7.55440008503546
ALG12	7.57608457410833	8.15293717942677	7.68730540819148	8.07342449692419	7.83998902027966	7.93445141388104	7.74811905149877	7.40461250914854	7.65239431420548	8.23189323465654	7.34439884253195	8.06815227034217
ALG13	8.34168070917339	8.38366666411137	7.72041263078269	8.18632861083781	8.05738582609257	8.12892651835261	9.32641419805556	9.22881752589186	9.26434913615566	8.76491198709487	8.95657838150347	9.03249492029961
ALG14	4.99304030924486	5.3429472046865	5.34162463972863	5.01374582620494	5.10236388645771	5.09359910670478	6.6941220885939	6.42420304385691	6.48893374971757	6.89938714374107	6.45730536353348	6.61873803754895
ALG1L	8.05697066441446	8.44521262265316	8.51889147009336	8.90287952359331	8.69171421189513	8.65968886892486	8.42302138921761	8.4178297663936	8.54363980807507	8.51729996646777	8.0421386106351	8.92162028486375
ALG1L2	3.67745339714989	4.46894458318558	2.97549076387982	2.91753921589069	4.05863413094293	2.93434162636466	3.88691380866937	3.76848141364733	4.53652831523988	4.28468868685562	4.75810838957723	3.54413369519996
ALG1L9P	5.57643644449539	5.74089293883828	5.88642904158299	5.48334926891678	5.21863569986154	5.61761782275752	5.05059840977201	5.83036015966019	6.17229424073174	5.58096941143822	5.69882756797968	6.79468660927968
ALG2	7.72983808019525	7.89959154128293	6.75040192473965	7.60326823392862	7.6988810735356	7.90569064203178	7.96725960704093	7.48698233408205	7.81896650192488	8.00772456445464	7.6792727637682	7.73805358034726
ALG3	9.03536088289184	8.42032349505126	8.57287898174776	8.42032349505126	8.43217686032953	8.49052145709322	9.00830065921262	9.32863350417183	8.72157721933547	8.75658831603167	9.38207303090536	8.85296488521479
ALG5	10.2612994256	10.1382824000364	9.42085047965565	9.87215664960927	10.3152319454191	10.1322748818148	10.2554622480446	10.1150086816238	9.66903950796818	9.87631737726365	9.73258735004277	9.489779666866
ALG6	7.08007104376909	7.13588126302598	5.97179929367621	6.08003444746777	6.77688446517871	6.87417236712889	8.60129777654796	8.01860672032942	8.37017335509869	8.37209414191741	8.06940117686786	8.19047071214857
ALG8	8.88879547601294	8.88310719908563	8.85882946962151	8.79780496433079	9.11868322021425	8.92918713724089	9.7192265432199	10.3855023391608	9.3835194591027	9.52452732664688	9.46280398463562	9.18211290116285
ALG9	9.05109415502048	8.95056865246776	8.87490444659851	9.14437802091986	9.52688470538031	8.84664713996323	8.24830405717033	8.18810680841279	8.05209074330252	7.85407735456827	7.85858255708828	7.53438073176819
ALK	5.65237639194752	6.0176012601084	7.14850204848288	6.60595628984373	6.39974827866307	5.63165861074101	5.58415401824053	5.86696732424949	6.08852277224066	5.95309890047458	5.41899013434906	5.04651539421404
ALKBH1	6.22735093562978	6.71881193209565	5.71255520355881	5.96482235102143	5.99452256304134	6.43800918911948	6.95605282283119	6.59980436737641	7.03079259438751	7.03775002460716	6.8649854263714	7.03530358196493
ALKBH2	8.24830405717033	8.25275655297601	8.67956266470006	8.01695958836731	7.90964265396004	8.18632861083781	8.26440474083919	8.31726069842193	8.19708417985495	7.69929049703598	8.85496638749608	7.88556057326839
ALKBH3	9.99701073593909	9.17827253534377	9.40933031687274	9.26334399886012	9.11642245632775	9.19325449187755	9.82349461175803	9.91000121365913	9.14654061303015	9.14204509118454	9.88173171872722	8.98021600889731
ALKBH4	9.66506588011382	9.33173602423938	9.7130851887049	9.79162564795573	9.7147800437528	9.43253736037524	8.57743313084887	8.29836986387744	8.36310780081203	8.63012854042758	9.05315118447867	8.72793429813247
ALKBH5	10.2643709550992	10.7709243922169	10.3486385724522	10.5749709680814	10.5628530754405	10.9599434350111	10.2863972584513	10.2142251852848	10.4612621792611	10.8490428358616	9.7604814945849	10.4534850112432
ALKBH6	7.70961052726612	8.69771830584562	8.11206908905283	8.13225174985621	8.41897249824917	8.37904452136867	7.97904426256277	8.28181367400008	8.08067100867117	8.59865677157201	7.99784534396701	8.56262025930215
ALKBH7	11.5289084268617	11.1421081530556	12.1081103887925	11.1672834357871	11.3293448547424	11.4049266620668	10.6481331787958	10.893803165507	10.3350423011248	10.7852167931231	11.1472868647249	10.741714930541
ALKBH8	7.0245733064689	5.71632759892201	5.56449732280718	6.61809784365734	6.30170726579846	6.38420042444238	7.03368100831556	7.19471342922769	7.29485180869745	6.82268963589791	7.03313415824381	6.60724383997351
ALLC	5.74333902168877	6.0176012601084	6.0104315140733	5.80498986963914	6.25927084803907	5.92433801018441	5.50255103812771	5.3698365392127	5.36456052973544	5.62779486714367	5.65844757802358	5.53422862630693
ALMS1	8.73707374841262	8.60109305283941	7.37472489605264	8.48270648364065	8.16986713676009	8.3074463072088	8.40302085079193	8.27385197838359	8.01266108391832	7.70659872445634	8.1327912306476	7.71450180904533
ALMS1P	5.43770982470362	5.2477285427709	6.46511446815963	5.69162129301355	4.37920581138492	5.3242367457498	4.63957638704322	4.78502338805414	4.96379540799038	5.05130471728334	5.16391858749243	4.53943834060413
ALOX12	10.539214618603	10.6184066489417	11.0447733537662	10.5941439563392	10.3142739107425	10.6082034969052	11.0361340668687	10.5669988461368	11.4084602451826	11.0701997152127	11.2358831869851	10.7807124805
ALOX12B	5.61471295983497	5.2798528976755	5.84268094148456	6.45164226537228	4.93054052995659	5.57234538292476	5.16727968508003	5.07219849174578	5.33722795404971	4.84911993121349	5.387356604158	5.17240231209627
ALOX15	6.06381524603872	6.09150847025442	6.62802629872717	6.68056466873577	6.33218810969051	6.65388669992198	5.58096941143822	5.1719115245049	5.57906093955471	5.34587509204483	7.93654090583176	6.74349775937556
ALOX15B	5.57643644449539	5.05059840977201	4.77884113025006	5.42728336360546	4.79073238370385	5.3429472046865	5.71966545794945	5.48527461751898	5.40818653580654	6.00565799060804	6.29405185638976	5.84790069669418
ALOX15P1	6.52588952616298	7.08450556143209	6.93462304819185	6.85603686280972	6.83228265414216	6.95401792916853	6.98081430784753	6.89238192068456	6.7865820280216	7.07299740000049	7.21935975329612	6.68812327106845
ALOX5	10.373421836222	10.7797936693076	10.1575319880107	10.4339803737041	10.5870617502272	11.0557297532302	11.5159159108333	11.6157351834475	12.1567601152415	12.419340403653	12.3884320898349	12.9380692868716
ALOX5AP	11.301883107958	11.5159159108333	11.5271312126577	11.297660126044	11.5410921564908	10.9389208076345	12.8596778146609	12.8855221299016	13.7075389393072	13.1856166105404	13.2754002440301	13.9460764431036
ALOXE3	7.29134857066655	6.69471228731308	7.32178524719853	6.34588324908269	6.53048449546787	6.94849012256081	6.79341428637996	6.81101126079441	6.1622528059834	6.84639515629664	6.45031601678384	6.29032836641239
ALPI	13.3634542297783	14.0688336140543	13.2768063128148	13.3595702021924	13.5241191937479	13.5506087114376	13.344028204015	13.2622746953554	13.34643713669	14.0459766317897	13.7942830843949	14.3729437732528
ALPK1	7.1787337547627	7.53763229668246	6.98219782497293	6.84360705873558	7.34501878207817	7.74663885069378	8.04349912801479	8.05765859261555	10.5471626723011	10.1360313005245	9.35059230306196	10.9307421380341
ALPK2	5.45221014686173	4.40816022727012	5.17143376403629	2.69190064764086	2.41820893902214	3.530973185649	4.75228577296322	4.45128574975298	4.40842407970293	4.65835265200812	3.90076233816012	5.34643589626758
ALPK3	11.571049439575	11.9609440847327	11.7813085822878	11.0179837467508	11.5884513467624	11.1303770692981	8.66069105155172	9.17339771431777	9.34712206920482	9.73594184548795	10.026855231977	10.4381244216413
ALPL	6.96021594225529	8.20674295263511	8.21435714708433	7.71816438871501	8.42090928690122	7.53838098469992	7.13840582406294	7.40080942519891	10.7597067545557	11.4278947188231	9.07202543315884	11.4674581801141
ALPP	7.17201851799434	6.19274308685021	7.65707730782838	7.49748329002406	7.21123114662424	7.12383807889521	5.67954017722452	6.0104315140733	6.10194137198637	6.05150084778255	6.76983358407993	6.90563351420122
ALPPL2	8.90547935609035	8.78023676119354	10.2438075092354	9.2211939370567	9.15125237788301	9.23757287064547	7.21985143367944	8.08283315079507	7.34844569549577	7.43644849258802	8.74244682122331	8.20668287769108
ALS2	8.57354591759474	7.99876639069236	8.34849315471202	8.46559666929414	8.09348531836271	7.74975303254639	8.03870018799351	8.56856559879201	8.13584926183972	8.02775340661386	8.50996461230997	8.14278606439063
ALS2CL	7.53639825600666	7.42536321885492	7.87682698869058	7.80592943421976	7.4882869767127	7.81631606970485	7.26264387944927	7.23157275553867	7.33764520776947	7.40688459393028	6.85114198764899	7.2364924337395
ALS2CR11	4.2718937830999	4.77442679225769	5.0483741721415	5.20464284225137	5.08794108328545	4.71445781587326	4.30490833947378	3.84048428751153	4.35332110474035	3.76453326329232	3.91053003433598	3.70339447395939
ALS2CR12	6.24315145506765	6.22835617038014	5.28526227599146	5.97845488676224	8.51528831978463	5.60376038194169	6.03561501466042	6.092472300353	6.17229424073174	5.80660841863229	6.19336441404537	5.97911948152306
ALS2CR8	6.52588952616298	6.3213245871321	5.67450022375926	5.97845488676224	5.49561761332359	5.99695152181905	7.55488894554114	7.19400386046342	7.32698355558082	7.0799656938082	6.51550863225054	6.56421986699187
ALX1	4.53414788614998	4.02286925373845	4.18317889515759	3.46756673496557	4.63308622721818	5.2094987019689	3.95007769266266	3.84048428751153	3.78564006711816	3.0036747846792	4.47891855573657	4.30097685361322
ALX3	5.25039861652359	5.31814139294095	6.73744340556931	5.48334926891678	5.54440173368865	5.7141852598461	4.79652070376003	4.71866249916346	5.05083406424926	4.84911993121349	5.43477222333374	5.29135057340525
ALX4	6.98141407878214	6.74748778679539	7.11113699844312	7.59541173474229	6.45346446033591	6.8810595468669	5.45221014686173	5.60575556427462	5.81705584695115	5.94855692012152	5.7708923893283	6.19669292547039
ALYREF	13.7413347094941	13.1091957981918	13.700353277985	13.4305952528023	13.1810794113573	13.1229001878824	12.6892150154283	13.1310289814745	12.7711752434873	12.6362507223745	12.7165698638391	11.9201777564121
AMACR	4.59371355018893	4.73823697722628	3.43055889114389	3.94621041386866	3.40850671793989	4.0162264297096	5.96967465957322	5.41747376438686	6.04882810229152	6.32747793149471	5.6726284368964	6.45730536353348
AMACR|C1QTNF3-AMACR	6.2543728070481	6.25687853216751	5.74488288863334	6.26185813226887	6.30485633130632	6.12335501836102	6.97309412509309	6.80133052364194	7.22822843869478	6.84404420497191	6.91978003231017	7.09494191882051
AMBN	4.35611374637986	3.21842457737247	3.60076311790093	4.14859269753144	3.2424661537099	3.42318875092977	3.48387621744728	3.61404568453634	2.66952558379363	2.66952558379363	3.10879843796524	2.66952558379363
AMBP	3.60076311790093	3.21842457737247	2.97549076387982	3.46756673496557	3.998909750949	3.88544074386563	4.75228577296322	4.14556162140804	4.62817192181302	4.14706073183099	3.04433336312343	5.29135057340525
AMBRA1	8.02094389650759	7.83845805254071	8.29623586336044	8.10060104355255	7.96879398711355	8.01292647156736	7.26130913531167	7.24801503530843	7.09928483747083	7.21395713625951	7.30534365891625	7.47795680567272
AMD1	10.2124601376178	10.5956680388139	9.42943839458058	10.3928569630505	10.5044140447285	10.9626320551013	11.1524507954014	10.2295692685891	11.3490281346459	11.1255094260938	9.9869445770771	10.7408899844511
AMDHD1	5.57643644449539	5.55205993069959	5.88642904158299	5.01374582620494	5.63415514850321	5.7141852598461	5.82223443407819	5.14811634843911	5.58801451539254	5.99579277663766	5.02995130766839	5.98677688562495
AMDHD2	7.25595244252773	7.55130460830109	7.16888972544871	7.01810970719086	7.42317288609659	7.52766643649619	7.40307026956062	8.00087826115934	7.76154126439428	7.89065703529152	7.40233962364972	7.91095700987639
AMELX	9.53137335907556	10.136267677053	9.77048812026206	9.50799607125934	7.17291948967718	10.1037123963348	6.82843777942935	8.36546666696564	6.83228265414216	7.88669297372736	9.58573961662914	8.22025692260325
AMELY	3.74418487938829	3.60076311790093	4.01372872140016	2.816182390066	3.88691380866937	4.91373310101273	3.70760598472078	3.23782298131539	3.04608896831555	3.61223208859535	4.1999869030877	3.61223208859535
AMER1	7.1039853634346	7.07438193432768	7.02764541149549	6.85603686280972	6.75368314214259	7.01230571671554	7.33625953044441	7.62389168064371	7.39963422073179	7.32698355558082	7.35837280459072	6.84141001496613
AMER2	8.04458786957515	7.57239257817759	8.31543439230006	8.09000437824207	8.39304573883709	7.80880919894745	7.8083386459769	7.99798366548672	7.67366040383297	7.22099172867884	8.16068981326432	7.78422550159171
AMER3	4.41581717100354	4.0729606876919	4.36985804444362	4.33680798690076	4.40763019592055	4.67826207443101	4.46669683937777	4.91416765440348	4.19346683006099	4.40816022727012	4.36641831517613	4.74000509557373
AMFR	9.55113764904307	11.0821682495164	10.6559120664201	11.0465858610125	10.7521746517946	9.76249499374521	10.2279912302762	10.8544465152921	9.32004729730283	11.915693008297	10.0412105752071	9.23508715041388
AMH	10.1564053221911	10.5965729130305	10.2824220088866	10.2116156728004	10.2385419825277	10.2859028608725	8.43447763420155	8.30620992215588	8.39768750827676	8.51536943733289	8.9969368662528	9.65014908656029
AMHR2	3.26861019376633	4.76510170647447	2.41820893902214	2.42847768174181	3.55311309498613	2.41820893902214	3.48387621744728	3.61404568453634	3.78564006711816	3.18375937798551	3.78190481247859	3.45132208664746
AMICA1	7.85538976858058	8.78443151378613	6.32327257853852	8.09549611028244	8.43217686032953	9.49321039555858	10.6752586649135	10.508900874795	11.9230147368586	11.8662479270285	10.7770666741949	12.0289184246779
AMIGO1	4.6339744593635	4.96416827703267	5.11109975276577	4.29263009003645	4.37920581138492	4.66178411232128	5.72354620903314	5.32897148407532	5.39584028443317	5.38857004691532	5.35243583375243	5.69778190538432
AMIGO2	7.90630992645029	7.61041447731081	7.74071582339647	7.76713897238974	7.74434539416694	7.73762856706079	8.14702272772329	7.62777352545868	8.27860782574553	8.04062197886141	7.14739865042707	7.5257585604537
AMIGO3	7.64394031971853	7.88572014285849	8.46317525274806	8.3073247653083	8.29650030436841	8.57084005232671	7.12642419566696	8.24373947324066	6.44702446410697	6.9128876293397	7.63493258836698	7.28063054507125
AMMECR1	9.02416247504731	8.27838800655481	8.38455537891759	8.8592819628267	8.5997037458782	8.62379574827649	9.11635087033546	9.0379038442791	8.87675441911305	8.31746912621851	8.52666482390931	8.31658600291355
AMMECR1L	8.39820196910637	8.20674295263511	7.63270799435461	8.2484727218396	7.90356068274589	8.07231646611559	8.33849125738407	8.19069203633018	8.42010938549685	8.118959616049	8.40338477810543	8.37186692598856
AMN	7.40614803821497	7.50245903005844	6.85877307176504	6.7465847038133	6.83228265414216	7.27561944725145	6.33562212799966	6.70913863086045	6.96657601070792	6.79414643201747	7.05621339299991	6.52628470266505
AMN1	7.70424951540415	7.86380607879839	6.69524309987157	6.97846289034656	7.12568508010787	7.09169379397303	8.37965307870991	8.43014454958477	8.84112473020128	8.23832765034181	7.8907258124382	7.77236099518255
AMOT	5.94035249699099	5.76030372155082	4.63660418434221	5.01374582620494	5.36174212237341	5.22909986312812	7.00081728770387	6.17995899198903	7.15065873422214	6.83434261093777	6.5456965261997	6.54214022536873
AMOTL1	6.16909664235408	5.95338139605824	6.96435780007921	6.98551563411535	6.52471486822986	6.67437374076367	5.13569513636909	6.1122795979415	5.31431577720618	5.47955470695645	5.54302686634193	6.41020702278154
AMOTL2	4.87174014059082	4.69023325830397	4.84717548899858	5.0868797271191	5.16171222940221	5.24848559005823	4.40477576377767	4.48413628043739	4.88676717928919	4.59114857630868	5.45146834793955	4.95859796965788
AMPD1	5.32128703821274	5.44476698588629	5.80561828537862	5.48334926891678	5.59453456386335	4.34644219116911	5.36077960997106	4.14556162140804	4.88676717928919	5.3429472046865	4.41532674196296	4.21210799642006
AMPD2	12.3834232790056	12.7094315694544	12.7648971818	12.4546968284179	12.8596778146609	12.5814654608023	12.0380788231243	12.6362507223745	13.422905800352	12.3871055012856	12.5447900290008	13.1091957981918
AMPD3	4.96476259892828	5.90886403286399	4.09222716029974	5.42728336360546	5.30358708792379	5.90433097305586	6.6680214757435	6.1149383758255	6.86477443027847	6.56807898327207	6.77839542716171	6.50023128772894
AMPH	3.26861019376633	4.28330992293085	3.866948271537	4.29263009003645	4.19875021388689	4.09985926258226	4.70650833018317	4.14556162140804	4.19346683006099	4.87089207603891	4.59371355018893	4.14859269753144
AMT	8.95352434974301	9.28259032543571	8.71836687497304	8.63964953192739	9.22648938941843	8.91595445526867	8.88669804282403	9.16236125663484	8.99359136114038	8.72626545491041	8.39862048232554	8.49793012149043
AMTN	7.01918830948985	6.32898143488298	7.79871902905203	7.27823031873582	7.11781751308122	6.8534593349658	5.36811478046828	6.6395467291517	5.29103652791616	5.38276809385444	6.15244185995876	6.15386518936027
AMY1A|AMY1C|AMY1B|AMY2A|AMY2B	8.17710690436811	8.48715403830157	8.29031562996285	8.51072361598274	8.53781222144551	8.88254305114726	8.51900714521818	8.30114749434359	8.80067963868398	8.57905572018465	8.03249339917456	8.65086028806725
AMY2A|AMY1A|AMY1C|AMY1B|AMY2B	10.1405364665929	9.78629087188525	10.2935042048625	10.092952696417	10.3364938490391	10.1035327804806	9.94689898900715	10.1090713423468	10.2315742768514	9.52650182912121	9.80192491963208	9.71380934933913
AMY2B	6.1935998517338	6.93335648807424	4.34698948422736	6.13330957093829	6.9879124781618	8.05240757548323	7.9545534638335	7.21465873699086	8.59122512249805	8.92939850924827	6.71406584285091	8.49552989494169
AMZ1	3.26861019376633	3.46607412430375	3.60076311790093	3.99588715147843	3.40850671793989	3.36242526886677	4.37294465623777	3.90224130086847	3.88167273057548	3.8193714978892	4.29665830887697	4.14859269753144
AMZ2	10.4757883776553	10.5769002953714	10.2784369152478	10.9313379539237	10.8930664311658	10.6505473056267	10.2910733535471	10.2873775204865	10.2045860733213	10.3033816973302	10.428015671875	10.3404469931328
AMZ2P1	6.01137628271071	5.2798528976755	5.23259996977286	5.13776996464111	5.02165576242611	4.91373310101273	5.60951747375635	5.45006826805923	5.10320706505127	4.96971028916794	5.71300344104492	5.13952977606726
ANAPC1	8.19612052848271	8.01001685039954	8.40986724803787	8.50492239028037	8.37927900227922	8.1664187858102	8.0369261801401	7.49402882260881	7.60448728883628	7.71787536051704	7.60384851653695	7.39757537668311
ANAPC10	3.01175323111043	4.35332110474035	3.31253812041359	3.62049184277135	3.60076311790093	3.530973185649	5.1772814783552	5.05130471728334	5.20974080900053	5.61733489143753	5.02995130766839	5.00446576159838
ANAPC11	8.17461672569578	8.10942059413066	7.89943361114576	7.93388202696503	7.84286088871489	8.1664187858102	8.37186692598856	8.22579476120416	8.21292304172318	8.4894663649535	8.27230083920334	8.20421043531791
ANAPC13	9.40303513515971	9.48069777056791	8.26485376880103	9.04871507527241	9.17196497230145	9.31608941313348	9.93010369877727	10.1162972231185	10.5312471939668	10.0466066881532	10.3489780442725	10.3801712840891
ANAPC15	7.75440748809994	8.44114623380145	7.61676198556121	7.69020714224474	7.76616599520505	8.65304553683831	7.54566288497109	7.24801503530843	7.3190027399489	7.66775433044864	12.6302300854432	7.74399337115232
ANAPC16	11.957445100287	11.4840980955675	11.3324945448903	11.5866838112979	11.1860014302785	11.1186894394537	11.9456141936089	12.0233325661661	11.5776632248708	10.710948862144	12.1245794050843	11.4517634739443
ANAPC2	10.208597740072	10.3675335771112	10.500841374488	10.4799443942366	10.5387969486329	10.5128910918016	9.45821022557776	9.8949585487583	9.27990919615029	9.40645564398622	9.70059571275153	9.64395030553514
ANAPC4	8.51536943733289	8.59258890335906	7.94670269897399	8.17164827388591	8.74823644850598	8.29890738734135	8.95981352458386	9.13139010049652	8.92963047435199	8.70930860952582	8.39338430508425	8.91005239388772
ANAPC5	10.9518706800632	11.32788252456	11.451124002572	11.1039186813452	11.4230648194613	11.4750454345913	11.9380718081735	11.698799994647	11.5520104463012	11.7632394250102	11.69990420126	11.6435087593797
ANAPC7	11.5605673868746	12.2846991922529	11.6904483458616	11.6588851029676	11.9415264515115	12.0486561923168	10.5482115803746	10.4992739670194	10.4821674827258	10.7778739786312	10.6947016017357	11.7451696055728
ANG	7.04572074006066	7.03781227420393	5.618387653145	6.41020702278154	6.42526718246397	7.78057631339914	8.32538339648554	8.21411778061593	7.92248514982568	8.3322005240542	8.67956266470006	8.03608544634982
ANGEL1	7.54396777427609	7.38383910336858	7.2830292502214	7.10749043405691	7.41547069462957	7.44238930056403	8.12734245691829	7.78933701151522	7.9325077782175	7.62422167289744	8.11093045374425	7.85309789859578
ANGEL2	9.35088581374358	8.87733350477635	8.93994255805332	9.1727355139814	8.69694108328656	9.03174190216821	9.04222975049183	9.12614539688103	9.18673876220618	8.7835276676781	8.81478922020436	8.37703464141116
ANGPT1	7.85032371172649	7.3247004507033	8.62711604871485	8.62608243637204	7.95305225723041	8.03261859746924	8.10714672371941	7.78708723127613	8.52685020066547	7.87046542645059	7.97560028188755	7.50232756453295
ANGPT2	3.89264221350142	4.09985926258226	4.84717548899858	4.65835259676235	3.60390120436405	4.21186604519042	3.91610237273396	3.87631676132392	3.92153527309853	4.25230611667751	4.02088172782215	4.14859269753144
ANGPT4	4.87174014059082	4.31508634380718	4.71117132594104	3.77236586291631	4.33905185093218	4.34644219116911	7.29792717872334	5.04614080904613	5.14595347458368	4.80735111319796	4.27628759420584	3.36004974412604
ANGPTL1	6.79468660927968	6.29346127880965	7.50232756453295	7.18641410571411	7.30570538523869	7.22459931215886	6.0296857161368	6.85877307176504	5.84201747868608	5.96759342065491	6.45499406753249	6.31852140528046
ANGPTL2	5.27215992771028	5.2798528976755	4.4910791676904	4.65835259676235	5.33315065457131	4.57345701433143	5.32897148407532	5.38080683740091	5.57004945264699	5.12370266236935	5.6051299674787	5.88400756531138
ANGPTL3	4.7439615883599	4.69023325830397	4.71117132594104	4.57392371492518	5.16171222940221	4.71445781587326	5.32263244047164	4.99041319940958	4.31672783669908	4.68173591956165	4.07392597552497	4.7159051030412
ANGPTL4	7.84024110744101	7.5179702929512	8.57287898174776	7.46350044441586	7.72483666247261	7.38876356978679	7.28352071319149	7.53681245004131	7.18751048301724	7.12783422398516	7.40598285659965	7.10332905622628
ANGPTL5	4.2718937830999	4.18670589205202	3.866948271537	3.88691380866937	3.998909750949	3.2424661537099	4.09985926258226	3.61404568453634	3.83892816518744	3.23782298131539	4.1999869030877	4.67681913807286
ANGPTL6	7.69297390698342	7.68692818434498	8.49708878646166	7.25946171951158	7.31224314762301	7.41830428312002	6.7621858655897	7.02714362895052	7.04460900508064	6.76978869261086	6.77839542716171	6.4364620173407
ANGPTL7	5.45221014686173	5.11069686547267	4.71117132594104	3.88691380866937	5.63415514850321	4.54390944932483	5.09291295462646	4.11502374428771	4.67019557101124	5.60547318511652	2.96825445321958	4.18902264258854
ANHX	5.55244698751105	5.89618896092354	6.1186928300303	6.57443308123625	5.63415514850321	5.96482235102143	4.72495132353885	6.15636982757747	5.36456052973544	4.87089207603891	5.16391858749243	5.5076524052347
ANK1	8.25510176086355	8.01695958836731	8.65338478665171	7.97851606336759	7.94705724745631	8.3604884663433	9.08290561967272	8.69895212614237	8.72504618283784	8.37703464141116	9.01159904948914	8.00648088662147
ANK2	6.76279878987973	6.94071399657557	6.29369259524732	7.20363414912842	6.93762096788784	6.7170055212249	5.70022477401583	5.40305181591429	5.6982707683618	5.71292883132739	5.87018516160483	6.38736994367808
ANK3	6.84757904877348	6.28078047872306	7.09190293630271	6.31435982471042	6.66776964951992	6.91731165302291	7.40748324772593	6.97812141229628	7.24353844958665	6.73816123037253	6.68738542967172	6.1935998517338
ANKAR	5.72354620903314	6.17348443133901	5.23259996977286	5.89387094792696	5.21863569986154	5.5359162398843	6.1905599970708	5.78857723177935	6.03489164573944	6.13247755029734	5.87844904001379	6.37960074618954
ANKDD1A	8.69449937502148	8.20674295263511	7.77736299179882	8.87950403382165	8.88409007792712	8.42564076748608	7.56223037089744	6.9290637525568	7.07768519998795	7.34200720922759	7.46597278594462	7.06895287265312
ANKDD1B	4.31672783669908	4.16514872401376	5.17143376403629	5.62779486714367	4.19875021388689	5.13258669137749	5.06701063259715	4.93054052995659	5.84201747868608	4.74578303652488	5.45146834793955	5.02531578334197
ANKEF1	5.80308542969064	4.94159607630115	5.28526227599146	4.91726073077897	4.8631623325871	4.91373310101273	6.41109095635968	6.31775910966351	6.26890775530669	6.05579492132069	6.16382678956584	6.23394621172278
ANKFN1	4.59371355018893	4.40816022727012	4.9852340743412	2.91753921589069	3.95077981395473	4.27843854460067	4.15062527946253	4.4714874586216	4.81901914685711	4.94356975830152	3.94621041386866	4.67681913807286
ANKFY1	8.87396379800747	8.75299842546428	8.66430093955337	8.69580879524778	8.89308606811406	8.43706308345411	9.64494966730235	9.67216472169079	9.53401521779775	9.66387625209636	9.65702204473572	9.7556268584576
ANKH	8.29715190991148	7.50831506213576	7.63270799435461	7.52301958238948	7.238538970181	7.19400386046342	7.80262024106421	7.39725078191394	7.6513140315353	7.14266621975411	6.65139375152995	6.84141001496613
ANKHD1	10.8902961347	10.9551615634279	10.9074293663809	10.7159336482366	11.1590382377222	10.7807124805	10.0038141127751	9.91414277745588	10.2247496640995	9.73001087579442	9.51253208542649	9.64909878986188
ANKHD1-EIF4EBP3	8.33640822351255	8.79735002745626	8.0257044856595	8.87177091338515	8.67082503268148	8.88060029688839	8.65746756818883	9.04871507527241	8.64680110992925	9.02270572725987	8.83537981050202	9.39285805768332
ANKIB1	8.86770490118269	8.39371074266746	8.44521262265316	8.55754324539025	8.26064040458725	8.24049014418169	9.49652825433586	9.31320401110237	9.4205378921617	9.06533229760617	9.27590330013829	8.93130201084478
ANKK1	4.96476259892828	5.3429472046865	5.34162463972863	5.85494890442933	6.15269739525447	6.29059883517399	5.13569513636909	5.01431749704814	5.17951482843734	5.17951482843734	5.35243583375243	5.32172535374599
ANKLE1	4.2180447510806	5.19506336329782	4.5650360176019	5.26247524390239	3.65067189581132	4.27843854460067	4.86054007971539	4.53076743712692	4.71445781587326	5.59290815224254	5.05059840977201	5.57268153906159
ANKLE2	9.18856464801044	9.3623560297362	8.98055111131983	8.86271388036438	9.27393986687436	9.64247845931201	9.62846030805561	9.50413492549791	9.55736690494644	9.50373017920955	9.39298568516335	9.35866583013971
ANKMY1	9.78043554624351	9.10779552072278	9.56781258065696	9.91898797890526	9.51188195156153	9.42753207106243	8.95153730327082	9.33083432474536	9.3329876870015	8.53571397739898	9.13543662318074	8.4687249416932
ANKMY2	6.79989915660971	7.16749762342314	5.80561828537862	6.22511726585986	6.95783304942301	7.09169379397303	7.62871787306521	7.35745317718191	7.64272569719313	7.69455157933818	7.08450556143209	7.57917512991247
ANKRA2	10.3489780442725	10.3835740751827	9.50073147051861	10.2177390250113	10.3663248131667	10.3314402031721	10.2811670844097	9.7024527057445	10.1136160770885	9.83321270061805	9.71613532177593	9.73755792896755
ANKRD1	2.69190064764086	2.45318389405522	3.866948271537	3.46756673496557	3.998909750949	3.70339447395939	3.97929969114493	4.08828095785675	4.43100151429532	3.34087032629442	4.07392597552497	4.53943834060413
ANKRD10	10.3808321096907	10.4386551121613	9.88700394855648	10.5077812656035	10.426330461156	10.6544274073841	11.574462660019	11.0711333796935	11.2009221023198	11.0722831253754	11.1498411289204	11.1738740152677
ANKRD11	11.6829530314758	11.7148867309512	11.8323868046965	11.9671657341426	11.9500883535256	11.7368153406357	11.6297657171669	11.5785199164422	11.5352712580799	11.445612899229	11.0970943513281	11.3132002426837
ANKRD12	6.5076320643646	7.3685394412093	5.71255520355881	6.77330243092431	6.42526718246397	6.62731931715218	7.38921518079349	7.47681553080953	7.39699641456945	7.45684038964912	7.01182103253048	7.47637878845123
ANKRD13A	12.1126936122978	11.8662479270285	11.7405071536922	11.924836950438	12.0634595990286	11.990786590214	11.9803292274276	11.9647943609049	12.5562335163256	12.2907579435755	12.1871826346313	12.3295643125928
ANKRD13B	5.99661365220787	6.28960381357023	6.15571085702207	6.37811863419153	6.13773171293886	5.36267623727586	6.06222687787782	9.68265785988002	5.6174943129392	5.83537329968848	5.87844904001379	5.90935188557999
ANKRD13C	8.72488060005312	8.71917273499204	8.09179670941239	8.56141877729871	8.48741296249199	8.35835469072188	8.37232135784626	8.10139697166743	8.04489026017686	8.10193229626907	7.98644237094009	8.17178028633131
ANKRD13D	13.3082814548688	13.5374763205765	13.3666590193988	13.4815249938178	13.4048208090393	13.5974463492096	13.081270104015	13.4439792650225	13.3196669516769	13.2838235075502	13.6658388955165	13.7038469784635
ANKRD16	7.32047091716716	6.19669051316735	7.99349093825622	8.66328412530129	7.20363414912842	7.69129969576792	5.87500255152006	7.043182431334	5.74375151019138	6.11258155530581	5.95812806830534	5.93208009702469
ANKRD17	7.24203652038706	6.98129861877455	6.21236206911905	6.5886947444348	6.83228265414216	6.9290637525568	8.40158838175552	7.91676093751731	8.35468458340502	8.49258478445603	7.73406240378696	8.16992160535004
ANKRD18DP	3.92632052918631	3.84675022699723	3.48900164307673	3.92752497908613	3.4798773546238	3.46309217357851	3.60779308491401	4.16394163826043	3.68382189459632	3.56672573734876	3.26647397130436	3.95077981395473
ANKRD19P	6.95489798212177	6.74748778679539	7.64110577772959	7.06973548411744	7.00628858002077	6.73395478710632	7.11136306823008	7.21465873699086	6.98259510884565	6.87728858593689	6.51706842860292	6.52171523840383
ANKRD2	3.37364461325272	4.53263682168128	3.94621041386866	3.70339447395939	3.88691380866937	4.14135926525367	4.1999869030877	4.71866249916346	3.96750774839142	4.5348082111449	5.28280438521255	6.72757515869685
ANKRD20A11P	8.14006018762976	7.05851904545014	9.63842659924023	8.3322005240542	8.69467719825446	8.29360530361011	6.29405185638976	5.99728939143023	5.96759342065491	5.90358648993015	7.86689384533278	7.02842153808761
ANKRD20A3	6.89170743810172	6.55271388697485	8.58970238117589	8.21578290595884	7.95899722193385	7.63859264539396	5.19915372994798	5.40517941023728	5.70961944084894	5.28396698709498	6.71901598496809	6.05154852662444
ANKRD20A5P|ANKRD20A9P	8.28702430595234	8.06224412812639	8.27529585482652	8.3073247653083	8.50960889795637	8.40289927786015	8.04784428515785	8.33455753464656	8.46885673154972	8.34623664819283	8.48921091954978	7.89311746176802
ANKRD20A9P|ANKRD20A5P|ANKRD20A1|ANKRD20A2|ANKRD20A4|ANKRD20A3	5.53711502697062	5.1719115245049	6.66920400095334	6.92708752776935	6.4384984339692	6.49622305510496	4.83406878737942	4.68313939985007	4.99533910328541	5.42167433528351	5.16391858749243	4.56447605242609
ANKRD22	7.23797182372631	7.00437750695626	6.14629568783892	6.42945587264464	6.36001063849291	6.42980026571587	7.8181205007286	8.2897166772972	7.89228809629836	9.20980768977024	7.86436294297412	8.89858967686069
ANKRD23	6.24315145506765	6.51309576065433	5.80561828537862	7.08208004484483	7.01918830948985	6.12014721110711	6.15566090865121	5.82394273400676	6.04882810229152	6.21310964270925	5.9243819854829	6.14629568783892
ANKRD24	9.16919352278573	8.94765346284521	9.04871507527241	8.49042053806715	8.91610591206935	8.73394978903962	8.08399240534791	8.14393975752133	7.90907337730756	8.08453011283331	8.71800524310723	7.94038306532722
ANKRD26	6.79989915660971	6.52687986382529	6.28078047872306	6.17229424073174	6.11595209128983	6.71066013286051	6.68427273062656	6.51660844274755	6.68427273062656	6.39002378405792	6.38286577667847	6.40271768894198
ANKRD27	8.60986880935042	8.82993846693519	7.72742521424609	8.30160283511712	8.46713526337656	8.54502643479668	9.41840079716543	8.8706612604866	9.21281218260101	9.23281126253189	8.8187289543372	9.29788978339423
ANKRD28	6.04189068596296	6.15469658471697	5.0483741721415	5.75879869081252	6.48265620119858	6.36145493257613	7.71549907714093	7.0209830712737	7.70994058408531	7.87046542645059	6.90008521757075	7.52029013832512
ANKRD29	3.86509516870979	2.94720138480134	4.5650360176019	3.46756673496557	3.55311309498613	3.46309217357851	4.09985926258226	4.02043461562759	3.57815939076675	3.88092706166864	3.59389595490801	3.36004974412604
ANKRD30A	5.96883431498566	5.83490724524096	5.75952834968074	5.26247524390239	6.03525526463539	4.81385022868697	6.16352721134379	5.72369224944458	6.41891831596854	6.11611943394665	6.08133781234052	5.65844757802358
ANKRD30B	5.90532968044965	5.47582717837814	5.88642904158299	8.82134542406419	5.67682424865188	5.16705240003947	5.38421955271243	5.22846407133167	5.12021032678522	5.16312323416969	5.387356604158	5.54440173368865
ANKRD30BL	12.0590188395237	12.0218219688352	11.7040880177166	12.6597116866052	12.1291558087482	11.4644788976221	8.92945059787864	9.25761591597978	9.37664132713777	9.44815969538255	9.7362453601954	9.92065398412534
ANKRD31	6.30265141437185	6.035878890783	7.5676392096703	5.93529430216499	6.10253937105356	5.90433097305586	5.32897148407532	6.30362503628129	5.0083339249535	4.94356975830152	6.12237246685319	5.82863232317343
ANKRD32	7.03148133763863	7.50831506213576	6.83228265414216	7.37006060893303	7.83194316797004	7.47810646992992	7.0819820259309	6.69249329616081	7.2068404301561	7.23797182372631	6.47597082119018	7.03775002460716
ANKRD33	6.89170743810172	7.02065131077191	7.63270799435461	6.6951072137734	7.0434231355096	6.77748329375245	5.77178370360862	5.57932820904573	5.70961944084894	5.58415401824053	6.89095205319066	6.82992310496954
ANKRD33B	8.51957704353356	7.72401806606691	9.11938089261321	8.97838913838311	8.19602373547324	8.21563201342989	8.37550997877135	7.88235345168853	8.58146775758668	8.65955883193583	8.24652546123449	7.81645841788183
ANKRD34B	4.84717548899858	4.40816022727012	3.866948271537	5.23149724724386	4.28164108273872	4.81385022868697	6.55667794069157	5.9135208715616	7.05621339299991	7.46700559417659	7.08450556143209	7.4306415911256
ANKRD34C	3.96750774839142	3.4359852755299	3.8309306610291	3.94621041386866	3.94182807313502	3.50723937032236	4.22444488344719	4.20594029518156	4.21210799642006	4.4369693222935	3.98867395588004	3.41852258312719
ANKRD35|LOC101060345	5.72354620903314	5.53761703152266	4.9852340743412	5.26247524390239	4.79073238370385	5.31032587030411	5.11391813742701	5.78857723177935	5.04211862349403	5.81401962485817	6.02238413041324	5.23309750582067
ANKRD36	6.30265141437185	5.31814139294095	5.71255520355881	5.80498986963914	5.99452256304134	5.36267623727586	5.79873156860135	5.53659428983824	5.31906424836392	5.54032444972133	5.28280438521255	5.37213109196269
ANKRD36B	10.6534138956829	10.6905521482171	11.1808375404044	11.1738740152677	10.9830327062749	10.9636909515603	10.1408029112285	10.0428007877376	10.1894086555652	10.3776861400324	10.3959984827043	10.4184725482437
ANKRD36BP1	5.57643644449539	5.72750525037024	7.50232756453295	7.23566578864355	6.22809949451343	6.68407577257359	5.89504538725035	5.90582772967191	6.32919110895471	7.56687515764947	6.11285643592225	6.91666107121076
ANKRD37	7.72822305626164	8.07882568669665	6.83228265414216	7.29063278575911	7.39918688431861	7.7256232586302	7.4119839340431	7.4959727148843	7.42698478507067	7.63871114959456	7.15456835403521	7.49452661176517
ANKRD39	8.6303311512985	8.77444986247155	7.83643737133493	8.55082385171915	8.78816350346969	8.5026695929218	8.27069040346677	8.12548515051843	7.90569064203178	7.93841804822364	8.04816429924854	8.07224334613868
ANKRD40	11.1767421766905	11.9617824479201	11.5208466480034	11.8323868046965	11.8192767436044	11.4670441958942	10.2721041927893	10.3033816973302	10.1386985944332	10.3731696041346	10.4992739670194	10.9796005208087
ANKRD42	7.68902664183993	7.91981275207071	8.55078802261343	8.16541952184073	8.01934221592419	8.00211047755962	6.41244013346121	6.93603115847578	7.62043787035951	6.99259143368715	6.67294069466251	6.73149010096913
ANKRD44	8.78664441575574	9.17248199900258	7.50232756453295	8.91194226469907	8.90071027553636	9.59192157277045	10.8684314022938	10.2113983838524	11.3263430115323	11.1408305630553	9.84387290311756	10.4698757242281
ANKRD45	6.66789556263171	6.84570320364394	8.12220821209744	7.24583062084158	6.91956763397122	7.23938569817698	6.64087432633809	7.20345478422566	7.4599384858292	7.54300853796627	6.41807539723777	6.8558950316014
ANKRD46	6.144829026323	6.75659828519436	5.23259996977286	6.1905599970708	6.39974827866307	6.36145493257613	8.27995442864968	7.99634819537644	7.91970796431844	7.67625845362181	8.11093045374425	7.8019809131437
ANKRD49	10.902647617031	10.8774885240984	10.4075353826817	10.532153145087	10.9420660458563	10.673924135879	10.2833242434797	10.1057200448249	10.5168159748022	10.0930626666168	10.2784369152478	10.0623305462311
ANKRD50	6.31014620070991	6.39481590559321	5.15182623156436	5.75879869081252	5.7708923893283	6.51065712307069	6.09417599211866	6.08783836593478	6.20131670416726	6.52657945078302	6.25365477704611	6.09310675718585
ANKRD52	10.3441925666013	10.2372411488221	10.7205709249549	10.6314897947824	10.4846475427512	10.2826793859611	9.92697014914554	10.8501974406976	9.30562375252069	9.83286066515064	10.1826453463362	11.0266742503236
ANKRD53	6.144829026323	6.15469658471697	6.59052203274152	4.87589680865489	6.45346446033591	5.61761782275752	5.66182272144655	6.09865827961141	6.04882810229152	5.93208009702469	5.96897358943834	4.48505112699108
ANKRD54	8.35213370235752	8.56253878197985	8.17246840204287	8.01695958836731	8.75321399635249	8.23800745501603	8.42302138921761	8.31726069842193	8.32118887279842	8.24711685344434	8.1176068174467	8.02608894728969
ANKRD55	7.32845556635417	6.82554167725657	6.88279197783619	6.5076320643646	6.37083711947261	7.3028128056242	8.83182654231581	8.00718468726288	9.13088596363906	8.30575599994753	7.21329689902525	7.73728233572724
ANKRD6	5.92518001032171	5.665961606853	5.88642904158299	6.05761125202997	5.96101282789996	5.6892463110342	6.39348588743174	6.05793251208303	6.63925760804777	6.48404042276558	6.58099064471537	6.75779350908973
ANKRD60	6.79184049804261	7.11155473021937	6.80264664474697	7.25062273211354	7.04043352031238	7.15402559917966	6.00565799060804	6.69731693978394	5.86515548252439	5.95309890047458	6.56569139401628	6.70161269788255
ANKRD61	3.96750774839142	5.21076347425724	4.26956314769763	4.87589680865489	4.8631623325871	4.27843854460067	5.1772814783552	5.32897148407532	5.02308023510756	5.4167464567311	3.78190481247859	3.45132208664746
ANKRD62	4.1843278598851	3.92764256604444	4.26956314769763	4.42610156877266	4.63308622721818	4.27843854460067	3.56340724653735	3.84048428751153	3.78564006711816	3.71128972609787	3.99045563520104	4.08444048750444
ANKRD62|SET	8.51536943733289	8.74066122098688	9.02297868626516	8.76781982198178	8.49028680211262	8.48405599383674	6.85273498922998	7.27196907250732	7.33764520776947	7.06352080227007	7.23380447528027	6.9128876293397
ANKRD63	6.61979378451778	6.87234229028751	6.1186928300303	7.84444001618668	7.11781751308122	6.07114830949017	6.79989915660971	6.1713768569567	6.3673816270939	6.88554867893972	6.58099064471537	6.24857976237882
ANKRD65	6.39788779307955	6.43198424402183	6.64313465602092	6.88645377470488	6.24857976237882	6.51369308240031	5.88739583150909	5.97674950102644	5.276911119913	5.37577077360719	5.84212206848614	5.86852852186239
ANKRD66	3.45331614281231	3.94621041386866	4.4212304513312	3.46756673496557	3.88691380866937	3.78829960579392	3.88691380866937	2.63010046159015	3.78564006711816	4.57763568404386	3.2424661537099	3.14077475694908
ANKRD7	4.31672783669908	4.60735560990907	3.51726625765889	3.5676607452881	4.50247720500166	3.83295267718659	4.81709607159657	6.01887645693677	5.20447936445182	5.18610015287649	4.27628759420584	4.46181279156967
ANKRD9	10.7051599572278	10.8675603221772	11.4521258896795	10.4217543294316	10.2120978868949	10.237907949688	10.7413473525167	10.701319081457	10.5923372333025	10.0799339543308	10.3888226155988	8.79584786516588
ANKS1A	9.24968225859501	8.92654812179861	8.832032060551	8.83567342159085	8.94318483796926	9.02599053502213	9.48752433899663	9.65870734627033	9.67569170963699	9.40785779260004	9.78517487043771	9.37405652039077
ANKS1B	6.05159620546633	5.92780387177844	7.21415892488249	7.77956777200521	6.83228265414216	6.77591468032606	5.71736927849609	6.06272480408174	5.67138456102976	5.49290751647662	5.4692402843479	5.27564771862493
ANKS3	8.71793136665015	8.58384234476569	8.96908301220685	8.55082385171915	8.4523481984205	8.43081095030645	8.43250228912447	8.92508404235869	8.54363980807507	8.21677533660214	8.42730605648259	8.24937413149048
ANKS4B	3.60076311790093	3.36004974412604	4.84717548899858	3.62049184277135	4.09985926258226	3.78829960579392	3.59157653429141	3.52944103796015	3.57815939076675	1.8403625645939	2.84494522825282	3.48781077228041
ANKS6	5.75894125628446	5.84737354541202	6.1905599970708	5.53272965743794	6.1210235808527	5.50557500393966	6.39974827866307	5.99728939143023	6.46526904708841	6.27368692061656	5.83190236857083	5.80628834144758
ANKUB1	5.95338137610968	6.02877961395459	6.40188684098859	6.01393997609176	6.39974827866307	5.84737354541202	5.53503025312972	6.0104315140733	6.37485065097048	5.90358648993015	5.72354620903314	5.59441614445857
ANKZF1	10.5339031748239	10.4764979080513	10.4865455681074	10.3463331398435	10.7772792573684	10.3835740751827	10.795298163819	10.8774885240984	10.8067016550126	10.478325441794	10.9348404841042	10.9313379539237
ANLN	6.46414942809105	6.24876468702574	6.52962766814421	6.22511726585986	6.30170726579846	5.8768773723246	5.96967465957322	5.48527461751898	5.53923287799323	6.16977208888739	5.81705584695115	5.5076524052347
ANO1	5.87844904001379	5.51002494605202	5.0483741721415	5.45221014686173	5.46168557735322	5.3429472046865	6.09417599211866	5.53659428983824	5.44778203585523	5.8768773723246	6.19984813813212	5.49446943439351
ANO10	7.11145889922473	7.66011867106019	5.97179929367621	6.92708752776935	7.45735596834374	7.8584156051325	7.97904426256277	7.26808985179944	8.16925782828555	8.69862635019066	7.7713635538375	8.54142420448314
ANO2	6.65665500607051	6.44315138583968	6.52962766814421	6.77330243092431	6.57210370645331	6.64780218709527	5.92843683095576	5.75865612534058	6.2526790518835	6.09786650683494	6.09417599211866	5.95247207929548
ANO3	4.99304030924486	3.60076311790093	3.77236586291631	3.70339447395939	3.88691380866937	4.21186604519042	3.75338541319996	3.52944103796015	3.45331614281231	3.44445551506152	3.78190481247859	3.82317654869278
ANO4	4.01622654305535	4.28330992293085	4.4212304513312	4.29263009003645	5.0483741721415	3.83295267718659	4.15062527946253	4.66871576610944	3.04608896831555	3.76453326329232	4.27628759420584	4.11502374428771
ANO5	5.12370266236935	4.98601737185238	5.65971860123374	5.54450473311299	5.10236388645771	4.77934677342252	5.57766112880117	4.88086594155055	5.49446943439351	5.77671546941634	5.52454651289528	4.94934441752747
ANO6	7.04572074006066	7.92303814018123	6.569718372662	7.07224371493905	7.03449092240588	8.33646780946608	9.92780105310545	8.93631812337118	9.82817712418954	10.4682280586611	8.64119767408399	9.37170337887622
ANO7	5.73529379801706	5.44476698588629	5.48666784950365	5.48334926891678	4.99158614025162	5.3242367457498	5.71966545794945	6.00565799060804	5.35455587020938	5.39874038712854	5.02995130766839	5.693278544976
ANO8	10.1245458745372	10.3388167422584	10.5231263811949	9.96508401066739	10.7688553486727	10.4217543294316	10.1425552716927	9.98292608156734	10.1012627975587	10.3346171094237	10.0686181540146	9.97322105272238
ANO9	9.84001604155047	9.97414739725747	10.1710765899896	10.4939537611091	10.1222822363915	9.85835882374205	10.3147745489782	9.97357826040395	9.92930747566077	9.79735318371367	9.67711130557199	9.7152935612811
ANP32A	12.6926783533259	12.726552847688	12.4002448746759	12.6999467434394	12.5268053319653	12.9172866682408	13.4395310129757	13.3031316340935	13.6172773021178	13.2701990577665	13.253715125519	13.2160160185676
ANP32AP1	9.2459391836391	9.50607192391082	9.16467640304509	9.10941053630249	9.18164587149971	9.52563383238035	8.93068472695365	9.38328172075754	9.53342046905881	9.73001087579442	9.38595041988671	10.0284407001892
ANP32B	13.9960405549996	13.1639817759317	13.5048021699413	13.7038469784635	13.3595702021924	13.6272153067855	13.3524526284262	13.3196669516769	12.831287830848	12.8501512892747	12.9499433175137	12.3085461066729
ANP32C	4.53414788614998	3.89046591379737	4.18317889515759	3.70339447395939	4.46700128339672	3.530973185649	3.17292162478005	3.52944103796015	3.57815939076675	4.05730093253598	4.37833510259977	3.2424661537099
ANP32E	6.61135469453655	7.19765420854725	4.4212304513312	5.80498986963914	6.81031015455254	7.48366312981937	8.73479370997394	7.62777352545868	8.41087773020725	8.72626545491041	7.90892660344004	8.4726986758382
ANPEP	13.2917309318062	13.7523164801756	13.5241191937479	13.3524526284262	13.6073802014397	13.7815954555374	12.7964810015455	12.0029961201953	13.2414512168423	13.6478679800406	13.081270104015	14.3101299630086
ANTXR1	7.35588994131709	7.25603367207155	7.97898179381788	7.89678063113442	7.7713635538375	7.5731781404841	6.77378793520723	7.2270071876983	6.543197469316	6.60374180329381	7.01623597248326	7.12022678109883
ANTXR2	7.6178792128659	7.84040105399866	7.21536548012234	7.06973548411744	8.00370098524217	7.91754445690057	8.87922760937315	8.8141708548784	9.58041205864539	9.34366366539164	9.0283413287985	9.59288896290216
ANXA1	13.2736760428642	13.5048021699413	13.2414512168423	13.2768063128148	13.3975152908886	13.5781334049906	14.8519796338802	14.5175335825694	14.1876032391006	14.9656561985752	14.2990908973853	14.1842745516842
ANXA10	4.30277963064149	4.789496049299	4.84717548899858	5.32376827151343	5.27256463345369	4.75555115033955	4.1999869030877	3.57815939076675	4.48115408512018	3.57815939076675	4.1999869030877	4.01198870841105
ANXA11	10.2279912302762	9.89671930417403	10.5946523949403	10.5407407017211	10.1184302077443	10.1423592100169	9.78781082218003	9.91977763832491	10.081514999203	9.70188027919791	10.0723121789039	9.92723294996991
ANXA13	4.7439615883599	4.71445781587326	4.84717548899858	4.5348082111449	4.99158614025162	4.96034321122367	4.05889939490037	4.96476259892828	4.26346963097333	4.39668794143881	4.75810838957723	4.18902264258854
ANXA2	7.45168530791233	6.85049476118308	7.2830292502214	8.04698066187716	6.66776964951992	6.9842419938094	8.57035330747149	8.29688698806905	8.02385215063128	8.36681172368608	8.75450106202607	7.92345856755763
ANXA2P1|ANXA2|ANXA2P3	13.9773483302093	13.4011497777816	13.3341492627819	13.6272153067855	13.184124118311	13.8113042477317	14.7432995816216	14.8968324631154	14.3225078556387	14.6352839570305	14.7355676732262	14.1556649209127
ANXA2R	9.52840097880708	9.06683321496598	9.36419260405735	9.12977564233559	8.99920590384716	9.37059506897334	8.83325404448873	8.79513683349333	8.95740232051542	8.71023134295875	8.79404679323323	9.19681200969471
ANXA3	7.40614803821497	7.3085076801109	8.13334426888865	7.81052638368483	7.9196071001415	10.5100881077586	9.27267927741292	7.9676954048162	11.1672834357871	11.8058725308411	11.5650365816539	11.3935246654757
ANXA4	10.0330526380996	9.81983897052523	8.78394427648299	9.96857295982945	9.4475399808736	9.53947026502819	11.4174218824186	11.1472868647249	10.9825391884809	11.6112760480435	11.1752621286887	10.7124846050423
ANXA5	12.460234095739	12.0503911437458	11.1084101615504	11.926280004735	11.9406085029097	12.4667145493166	13.3419318874402	13.2653436269525	13.1018191566539	13.4395310129757	13.5107448287883	12.9639054038419
ANXA6	9.49550098645745	9.71435384840197	9.51253208542649	10.0806116468611	9.97131842395967	9.84962821500308	11.5174205245303	11.3132002426837	11.3275555060026	11.5942025717931	11.1679857294122	11.6272900226243
ANXA7	11.5942025717931	11.6258750445327	10.9734168620229	11.3757971278977	11.3621661695372	11.5450688595838	11.4064724781755	11.1516385773168	11.4579678444228	11.3272284874451	11.0479898246387	10.8924918960836
ANXA8|ANXA8L2|ANXA8L1	5.45221014686173	5.23322149252039	4.71117132594104	5.83955714802585	5.42102783975588	5.00231494683941	6.51369308240031	4.86996640220228	5.05083406424926	5.43094917393292	6.97142260763628	3.78027208799668
ANXA9	7.16772656695098	7.03781227420393	8.15716260155044	7.47953344359951	7.43703496138555	7.30709341037383	6.64573456085527	6.71901598496809	6.92614182140822	6.75368314214259	7.37511053653058	6.88282863685864
AOAH	13.0874083780655	12.7850230056992	12.8374717496546	12.9097736402601	12.4344349318339	12.9745674539724	13.7075389393072	13.6658388955165	13.5506087114376	13.5221871445386	13.9880218624604	13.5821029818872
AOC2	7.97904426256277	8.11206908905283	7.83643737133493	9.05422985582006	8.18804504182611	8.02448124496379	7.33625953044441	6.75040192473965	7.81631606970485	7.51666935540473	7.73741255189824	9.14964428087854
AOC3	7.41262757177401	6.48865992315172	7.7879804322543	8.37777791009624	7.43117371208561	7.58100807587892	5.9983423011197	5.58415401824053	6.31786614564853	5.64297546960372	5.95212839901008	7.08450556143209
AOX1	5.985288455749	5.78761692193467	6.52962766814421	6.55693603977487	6.34670853610115	6.24647240462196	5.13569513636909	7.14781917052698	4.94572234953702	5.49290751647662	5.81705584695115	5.65844757802358
AOX2P	4.53414788614998	4.94159607630115	7.76481860753942	5.48334926891678	5.33315065457131	4.75555115033955	4.83406878737942	6.44943698026421	4.28605181790254	4.42221089172888	4.8693448996915	5.26466874187093
AP1AR	4.7439615883599	5.665961606853	4.4212304513312	5.01374582620494	5.39019547298555	5.09359910670478	8.22764612931872	7.55042405867931	8.22924824603568	8.50594655977772	7.10835822453356	7.84512838886748
AP1B1	9.70989546343847	9.41449305920421	9.34251958138682	9.25177121452849	9.16825106232004	9.3495140524149	10.4379444834318	10.7130953437622	10.2030456429129	10.267596751976	10.8245409293864	9.96165094967946
AP1G1	10.8973363504943	10.8015149377188	10.765745006165	10.9247216619734	10.7440704883246	10.7818721978441	9.96905802397224	9.97719598834654	10.2438075092354	10.0512443164376	9.66990749217933	9.59835327903879
AP1G2	11.2636996354755	11.231711962643	11.3711587158549	11.1021600158974	11.5309833067095	10.9910529457545	11.8982156065919	12.0995931882781	11.7075701121676	11.7304744255716	12.0818058501261	11.8005384287967
AP1M1	10.8243469302439	11.3910842107285	10.8141391488447	11.0628925992967	11.0659320537521	11.3899873758143	11.8493093165936	11.9335758966474	11.7358660138303	12.034351554762	11.23420342208	11.4828369858247
AP1M2	12.4164903505022	13.5739215994527	12.9874142629059	12.8145084576484	13.1018191566539	13.120626425657	11.4926570887756	12.5123081271788	11.7215946470218	12.2379677636254	12.0189559231024	12.063023579048
AP1S1	6.63904159021921	6.62229785941254	6.59052203274152	6.81885617543696	6.45346446033591	6.67437374076367	7.83618647956067	7.78192421493744	7.73035522629125	7.42199014780108	7.94497238290367	7.3437971235195
AP1S2	13.029441569551	12.9904238494905	12.7771228699408	12.8761389098852	12.5303856521038	13.0243773122171	14.3225078556387	14.2252341074213	13.9460764431036	14.4330555324731	14.3273355054037	13.7815954555374
AP1S3	6.93506395119447	7.19765420854725	7.65707730782838	8.1549382375694	7.0434231355096	7.37854087130871	5.96626604750922	6.12896771545114	5.92610320601816	6.04056949006652	6.23903270148599	6.35773678559334
AP2A1	13.7985320693121	13.3666590193988	13.8113042477317	13.3705288536977	13.1333164405601	13.432842582063	12.5489779416431	12.7331944255006	12.5541830756207	12.4426966104733	13.0759546555647	12.8925005905588
AP2A2	8.46652068889604	8.48679066320584	8.05870768245275	8.09549611028244	8.36791910286991	8.55904450066721	8.87024424220916	8.94241827611192	8.6415369094955	9.17397763399015	9.00562720872998	9.02143346097601
AP2B1	8.62588630087583	8.23109342152887	8.44521262265316	8.49708878646166	8.53016205367079	8.3074463072088	9.83621127162516	9.56386119580234	9.52059594239087	9.32313853242949	9.47154288423766	9.32004729730283
AP2M1	12.3059962762477	12.7747974122228	12.6662822452242	12.8260406929302	12.810717897885	13.2861922665422	12.8260406929302	12.8518687714917	12.6676307749687	13.0638879074274	12.5926780269114	12.7070370186129
AP2S1	10.8843480926919	10.9847311889122	10.9122913481383	10.8245409293864	10.893803165507	11.5032097795058	11.7014281991834	11.7215946470218	11.4585550851451	11.9617824479201	11.7832443028297	11.6708185265668
AP3B1	9.92345447414984	9.63299334616928	9.33118223657554	9.47022915870116	9.44361908154408	9.65448425925597	9.97818708501397	10.1182507715629	10.2755885768277	10.0883308793726	9.87567286088361	9.69267161921281
AP3B2	8.53858548220732	8.31687714725911	8.94943090550457	8.42882648263207	8.47223179582798	8.1924956684351	7.83618647956067	8.22190707658211	7.63871114959456	7.21935975329612	8.28205503319772	8.02303500435365
AP3D1	9.11855796632208	9.94013795481871	9.31430591191155	9.77154720946121	9.83086468415893	10.0721199254506	9.94457662036831	9.91479818528482	9.89786712049954	10.5902163950107	9.6139436930356	10.4527280352221
AP3M1	9.57151110194014	9.29849456290128	9.17170146057915	9.28888030213814	9.21865372918046	9.43079197351693	9.73023175580767	9.71417417957364	9.58676555645736	9.60732406553029	9.75133121751307	9.47479398967379
AP3M2	10.8082413468032	10.5774603599285	10.6696430047082	10.6260043654	10.545342783244	10.4566354459561	9.92278602383888	9.76799590278207	9.56184223597339	9.22499542948766	8.82019590093562	8.86014772932636
AP3S1	11.9617824479201	11.8891715409984	11.5633214319271	12.1048574021499	11.7215946470218	11.9150095313582	11.2594610969124	11.1119132555574	11.122541556068	11.0432864844355	11.0929859779524	10.7858060782607
AP3S2|C15orf38-AP3S2	7.48861262355864	7.46419386260885	6.71598573685118	6.86210436485758	7.41822247898975	7.5731781404841	7.94535095960179	7.79280873644082	8.02508654157466	8.22008812241456	8.20292484014517	7.99876639069236
AP4B1	10.5485802294035	10.6123375589374	10.6612946445325	10.8227335842281	10.6363541089744	10.7039258053845	10.8067016550126	10.7818721978441	10.6534138956829	10.5155379059885	10.5875550360749	10.4342927294327
AP4E1	7.15549270780164	7.18030531921956	6.50842885257373	7.21581316461773	6.74188040455176	7.01230571671554	8.16871506128589	8.13859760660593	7.91007513264958	8.11673822204246	8.07231646611559	7.95208052585683
AP4M1	7.29134857066655	7.43394037431298	6.64313465602092	6.92708752776935	7.96879398711355	7.28928888906084	7.60307147153353	7.64806527967503	7.24753843309852	7.60763467598826	7.98939555512497	7.85785177764002
AP4S1	6.23154585545097	6.1319734880124	5.99661365220787	5.54833127792983	5.69217267955908	5.97136169639955	7.17810096589511	6.9842419938094	7.11685190495524	6.97594432060847	6.84785613722151	6.61873803754895
AP5B1	6.28078047872306	7.08450556143209	7.44938031386282	6.37811863419153	7.43117371208561	6.64780218709527	5.95281575958088	6.37356458649014	6.80553098815472	7.64876188439227	6.76983358407993	8.04839961007736
AP5M1	9.54252138285711	9.52029038221731	8.26485376880103	9.27783106278763	9.02175881456304	9.28737259942361	9.84609320559101	9.40064747487916	9.82903994908832	9.84819369477747	9.29381168521394	9.43687533369937
AP5S1	7.32845556635417	7.72401806606691	6.93462304819185	6.5886947444348	7.59526256407358	7.22019526398937	7.53221988251776	7.01155781814049	7.64628106336972	8.02275497793721	7.78671624798719	7.48196610265021
AP5Z1	10.3499834097246	10.4336680179755	10.6709024076391	9.97462615304176	10.1207098876229	9.92486551099604	10.4921380119644	10.9910529457545	10.8579711382818	10.5250434743365	10.8691388182605	10.6867734211742
APAF1	9.67546490039648	9.43219592346576	8.84882915045342	9.13921091937758	9.23647686596865	9.43731428164067	11.2508224053615	11.3046809623351	11.9240377089236	11.6272900226243	11.5946448759143	11.5500741584835
APBA1	5.09359910670478	5.00386647813873	4.9852340743412	4.95473510280347	4.99158614025162	4.68869806505532	4.87089207603891	5.73426562264584	4.74945636037335	5.10428532686785	5.6051299674787	5.20533854596838
APBA1|LOC100510701	9.72219540486808	10.1230605073651	10.4682280586611	9.90738789083891	9.96888579749801	9.73277987516099	8.49329209532314	8.73232736044054	8.48270648364065	8.81025741213661	8.74642500634975	8.98543119157325
APBA2	11.6356613165141	11.4199659924531	11.4396341302835	11.7336733651787	11.6336703417045	11.2828781917022	10.2698641114187	9.54395233343341	10.0968531060755	9.14797142775216	8.82129078609369	8.51299583722931
APBA3	6.7279794759799	6.87581289662223	5.88642904158299	6.09807665483192	5.80416372592197	5.72354620903314	6.29405185638976	6.22697250762312	6.3673816270939	5.98618000941382	6.39518807916766	5.60613177581185
APBB1	10.1534899587154	10.1547498823514	10.6949933703957	10.2836795971138	10.6669526061986	10.2929498279787	9.47856661144079	9.66231501589341	9.48648204463672	8.87177091338515	8.31575700600896	8.68298442086305
APBB1IP	11.3667370900706	10.804485193895	10.5599458101119	10.7011979214074	10.7879287258117	10.5128910918016	13.3666590193988	13.4048208090393	13.518938052514	13.5107448287883	13.7490251568298	13.900639323896
APBB2	4.84717548899858	4.21210799642006	5.75952834968074	5.50619408730982	5.41272193894072	4.77934660353562	3.81512735267964	5.1719115245049	4.08444048750444	4.25230611667751	4.44840522258563	4.29481410213169
APBB3	9.0554356304083	8.93631812337118	8.47622971877117	8.83816288004644	8.84519210550649	9.15102151978627	9.776656032282	9.86050730745371	9.71380934933913	9.79545455593872	9.59261022248896	9.98241461618293
APC	4.35611374637986	4.53263682168128	5.43688635295275	4.05730060451533	4.63308622721818	4.4811541554527	6.26359263626425	5.87900839823381	6.51642086056878	6.44398426164715	5.73660184597079	6.46385982113875
APC2	4.7439615883599	4.60735560990907	4.84717548899858	4.81072185509189	3.82507052797477	4.59751067323069	4.05889939490037	4.31672783669908	4.48115408512018	3.44445551506152	4.33905185093218	4.46181279156967
APCDD1	5.32128703821274	5.76030372155082	4.9852340743412	4.43867882350101	4.8631623325871	5.00231494683941	6.51736763252858	6.28310841419262	6.19453946452661	7.04084921805944	6.63998552810911	6.4364620173407
APCDD1L	7.51231120946318	6.81323474279456	8.55078802261343	7.51702497184135	7.79302691523965	7.03953920417874	7.06305090727579	7.71757411530669	6.99022547640404	6.82099248460258	7.31461943473662	6.90008521757075
APCS	3.53594168093123	3.21842457737247	3.94621041386866	2.91753921589069	2.66952558379363	3.08589048475031	3.37735833263138	2.9698827682127	3.83892816518744	2.73191546340863	4.27628759420584	2.66952558379363
APEH	8.22722262504137	8.60109305283941	7.53904477648767	8.20435754812779	7.9837873755761	8.68372202437335	9.50459616968957	9.43753679468075	9.10078400414611	9.72035866237853	9.45980312019577	9.72054546061306
APEX1	12.3905359242442	11.9843763609611	11.6052951446879	12.0376874971948	11.7463937604544	12.4546968284179	12.5719556641344	12.4380910872473	12.2347259863654	12.3166982937794	12.3154464748923	11.725463322552
APEX2	11.662329281527	12.7317779440674	12.2622212063251	12.6164078962008	12.6035558415933	12.3629022672501	12.1664703940031	11.9258969369134	11.7490631235352	12.8172727865016	12.0894782935463	13.422905800352
APH1A	11.3384870413578	11.3782669549754	11.2176031147205	11.1211557509592	11.3199962343825	11.1325108367775	11.0831378476755	11.274245849909	10.7309665028486	11.082793935338	11.0459397311453	10.7983122292086
APH1B	8.60396444649926	8.46025843449808	8.5676032674452	8.47914678612457	8.57265306559615	8.60721865209617	8.55113654032714	8.92339221801684	8.70263903861613	8.88971645157901	8.81266022325576	8.71974045890033
APIP	9.79624988782344	9.5637130535042	9.16467640304509	9.08520788633413	8.93361696813734	9.2899565197361	10.6736049223145	10.4441242054301	10.3959984827043	10.3801712840891	10.5898566337614	9.96961364248001
APITD1|APITD1-CORT	7.32047091716716	7.35539504246612	6.90008521757075	7.48436778248588	7.05889156005684	6.72642221297968	7.17035617187222	6.95020448702763	6.905335071993	7.15240768411499	6.81621816530628	6.97259321098183
APLF	2.18381645561266	3.89046591379737	3.77236586291631	3.77236586291631	3.70845722691076	4.21186604519042	4.63957638704322	4.34342198919735	4.62817192181302	4.65835265200812	4.41532674196296	4.56447605242609
APLN	5.90532968044965	6.22437498413609	7.18601499949952	6.68056466873577	6.35507376055191	6.10573367033449	5.97757150674103	5.43954327795187	6.48190598485809	6.62222217249218	5.56239346522872	6.78225778240586
APLNR	7.69002018416596	7.9817183810879	7.87174678350701	8.16003007788522	8.07291235780411	8.01292647156736	6.73079735883116	6.48265620119858	6.71443474227252	6.62222217249218	6.61528359836548	7.27374800305452
APLP1	7.85874950904406	7.56417196505112	8.19024938796696	7.46350044441586	7.43703496138555	7.32698355558082	7.24164076033702	7.52533255679264	7.80659121512695	7.77139973799443	6.9128876293397	6.97950401628176
APLP2	11.9968363262637	12.8580724528883	11.3577522240027	12.2271993288039	12.4579940462359	13.2296422798487	13.4728059926178	12.9404226325687	12.7614910919223	13.7586502174485	13.3300754366378	13.6658388955165
APMAP	8.60986880935042	9.26562960003383	9.55125287676625	9.19444289184685	9.35337146876501	9.25860280671104	9.815150430947	9.45611370866465	9.95732262176685	10.2748366395261	9.96207522922619	10.8424129363157
APOA1	7.49740915755753	6.93077807281201	7.63270799435461	7.3317840079658	6.88339852368534	8.10139697166743	6.37960074618954	6.77517510148533	6.31786614564853	6.28456220886873	7.26192004421107	7.08977256569645
APOA1BP	10.1594274683793	10.0399429882743	10.0787519565869	10.0793863441619	9.80911221911412	10.1295963729344	9.78217513190331	9.95386220918137	9.54953205743351	9.76848172138477	9.70512602981689	9.53449130383651
APOA2	4.44206353692093	5.09279816518036	3.866948271537	3.46756673496557	3.88691380866937	5.09359910670478	3.75338541319996	3.18376443522913	4.26346963097333	4.21065032822277	4.37833510259977	3.2424661537099
APOA4	3.86509516870979	4.02286925373845	4.09222716029974	4.1999869030877	3.4798773546238	5.28724052119479	4.44247942095403	5.04614080904613	4.28605181790254	3.61223208859535	4.33905185093218	3.70339447395939
APOA5	6.29125708438023	6.09935100650552	5.71255520355881	5.93529430216499	6.27388087401294	6.52335001109282	5.93416058937136	5.38080683740091	6.18346698704353	6.33084962357017	5.54302686634193	5.64691050875693
APOB	5.29386521995987	5.70106887275644	4.71117132594104	4.05730060451533	5.21863569986154	4.7845709297549	5.27995663577052	4.45128574975298	5.12021032678522	5.46031054852472	4.84409737599997	3.82317654869278
APOBEC1	3.86509516870979	3.10575784402212	5.0483741721415	4.1999869030877	4.37920581138492	3.83295267718659	3.67745339714989	3.76848141364733	3.3539982710119	3.76453326329232	4.02088172782215	2.59037216432908
APOBEC2	4.99304030924486	4.58172464463708	5.11109975276577	4.65835259676235	4.50247720500166	5.26539650374784	5.41555482518222	4.50144457238675	4.55315453940682	5.03711593164466	4.91927710691554	4.63308622721818
APOBEC3A|APOBEC3A_B	7.14266621975411	8.69910202822706	7.0054357454097	7.33928622143719	8.64750090658752	7.77510539974861	8.89351431528226	8.64958819976175	10.452255354046	10.6769462558935	9.45980312019577	11.8528007189529
APOBEC3A|APOBEC3B|APOBEC3A_B	10.7567587430032	10.882870815047	11.2987333898792	11.0824810924272	11.1222404649316	10.2005499882446	11.2306741310842	11.2172430344455	12.1328495842859	12.2715539633539	12.3611503134242	13.221410024222
APOBEC3A|LAIR1	16.0121378963874	16.7264748041171	17.2245254372536	17.2245254372536	17.1276080607384	17.1065221363404	16.3508796862026	16.5475184854773	16.3352894348121	16.4475587064964	16.8953908407476	17.395606341808
APOBEC3B|APOBEC3A|APOBEC3A_B	9.57612350164947	10.1410805168338	10.0478306778123	10.0409647202565	10.4124585903119	9.86102270062049	10.5506997345023	10.5034029517578	11.3903035671419	11.6297657171669	11.1255094260938	12.7917992210553
APOBEC3C|APOBEC3D	9.95149779592112	9.88285655711755	10.4865455681074	10.253350157608	10.2059367655915	9.98875542015141	9.97090705029557	10.2690695774923	9.77763929247506	10.5802329861948	10.1896589188944	10.3142739107425
APOBEC3D	8.97838913838311	8.59672353498972	9.59789816459714	9.45670947626954	9.36017032644774	9.02248763292343	9.04947490800171	9.22474378137646	8.7446389214066	8.8472034119638	9.27420537684058	8.99301322245637
APOBEC3F	7.66612917269138	7.57805990527721	7.22993916349009	7.06455304744806	7.11083747391025	7.19099525079412	7.93870209348147	8.33634863755903	7.96816492184235	8.09649299117711	8.20964779326719	7.85389555706274
APOBEC3G	9.23998409360275	9.55125287676625	9.47621736388386	9.1551776584813	9.30985324818313	9.09090157711434	9.93493498571432	9.71982413572654	9.52117509791581	9.44047655732265	10.0869720236501	10.4100341331829
APOBEC3H	9.25900560589932	8.98805485989978	8.97308250970621	8.65866235613771	9.07809161383021	8.72148366102252	8.89259076035859	9.14654061303015	8.39338430508425	8.46513867392426	8.82370701902291	8.89085953616611
APOBEC4	4.08097612059876	2.45318389405522	3.68095292450769	3.46756673496557	3.2424661537099	4.21186604519042	3.17292162478005	3.37584518174676	2.31537079532379	3.52944103796015	3.69145854157825	5.11029397817958
APOBR	11.7196862107447	11.7400286761724	11.9122632377654	11.8935252450346	11.9118470419423	11.7446596868033	12.005461289111	12.263309026435	12.1768521440846	12.3683411522781	12.6849838798974	13.0473214254801
APOC1	5.45221014686173	5.85999791590254	5.17143376403629	5.78255416529057	5.16171222940221	5.40406667231328	4.98189839437783	7.31092444679823	4.51299358921082	4.65835265200812	5.35243583375243	5.54440173368865
APOC2|APOC4-APOC2	14.4062793195734	14.8623139473825	14.4577981738768	14.6042137455768	14.6394236586033	14.6501136235602	13.9960405549996	13.8934664978691	13.9150775144851	14.1409512624049	14.5908213897765	15.0471895172004
APOC3	9.59002644371725	9.17397763399015	9.87025341607364	9.86691830239557	9.83957015976238	9.55113764904307	8.48324649884117	8.39641978320834	8.83182654231581	8.77378904162264	9.44152849629631	9.3581694332265
APOC4	4.44206353692093	4.0729606876919	5.0483741721415	4.69936892306911	3.95077981395473	4.71445781587326	5.26295433990542	5.09359910670478	4.71445781587326	4.91984827384785	5.00386647813873	5.29135057340525
APOD	8.07719918913298	7.8121939026505	7.53904477648767	7.1213194934108	8.1449156921462	7.70994058408531	7.70005051395547	6.95020448702763	7.75484229409828	7.77639462984515	7.61976683366422	7.03775002460716
APOE	9.27380815020604	9.426969100924	9.32582052440062	9.5137557351981	9.36709655227889	9.37405652039077	7.45265730203604	8.99899804415395	7.61728040496138	7.33738168630803	7.68494712651383	8.0450097312102
APOF	2.45318565802585	1.86599246839951	3.60076311790093	3.0036747846792	2.41820893902214	3.60076311790093	3.37735833263138	3.68906556734399	3.22123054819542	3.65067182855576	2.33688798984641	2.69190064764086
APOH	4.59371355018893	3.21842457737247	5.11109975276577	4.81072185509189	3.60076311790093	4.14135926525367	3.37735833263138	4.08828095785675	3.40976100349471	3.34087032629442	3.46756673496557	3.36004974412604
APOL1	5.09359910670478	5.37693748881027	4.5650360176019	4.87589680865489	5.49561761332359	5.3242367457498	7.64806527967503	7.38620973197069	7.91467748913558	7.83176365370531	7.14478371413722	8.16461262762575
APOL2	3.74418487938829	4.789496049299	4.26956314769763	2.61860213552805	3.88691380866937	4.06318784858016	4.95802169617151	5.04614080904613	5.95309890047458	6.19336441404537	5.16391858749243	7.43463617364676
APOL3	8.5753920704041	9.36419260405735	8.13334426888865	8.59505476722257	9.21629927404028	9.27066351355059	9.61730534272059	9.42042240656216	9.28177982995623	10.4198865181269	9.28750151779231	9.98794780527963
APOL4	4.7439615883599	5.41456965473322	4.26956314769763	4.39668794143881	4.59078964444174	4.54390944932483	5.23297351912095	5.78255416529057	5.23149724724386	6.75368314214259	6.10330725559894	6.30791561175084
APOL5	3.86509516870979	3.94621041386866	4.71117132594104	4.1999869030877	3.40850671793989	4.21186604519042	5.70220362842516	3.87782697297766	3.96750774839142	3.76453326329232	4.96416827703267	3.87782683119231
APOL6	8.38002715514061	8.90665821944918	8.17983573763403	8.21578290595884	8.8592819628267	8.68157234003157	9.02555842044337	8.50751382796534	9.34251958138682	9.81190521610373	8.37127674222914	9.54454206200314
APOLD1	6.09263112805348	5.94460190205288	6.29369259524732	5.67138456102976	6.03525526463539	5.74052723096236	5.73124634407566	5.6611854312096	6.98259510884565	6.16514113174795	5.6726284368964	5.15985684903781
APOM	8.48985765811114	8.44802204011603	7.02764541149549	7.73448038099905	8.29836986387744	8.63203967765633	6.54692006066349	6.69249329616081	6.60822709682816	7.0194736536494	6.84052045239751	6.8163750928713
APOO	8.14709874946581	8.10679221188941	8.23160261207943	7.95640463910875	7.71757411530669	7.69634922217953	8.57503509880983	8.36063883794982	8.04489026017686	7.63325871926975	8.15732216221866	7.96462418942303
APOOL	9.23245908596692	8.82551460160136	9.48995697542702	8.86271388036438	8.57413961587429	8.52973812605703	9.60354836498294	9.74577116574531	9.45670947626954	9.18107413294446	9.912312619851	9.14859350282418
APOPT1	8.30632338679572	8.27182092071123	7.97898179381788	8.10060104355255	8.12685942107521	8.45584753134061	8.48150857816747	8.48003111401794	8.25403803283674	8.6403788187569	8.54547470075747	8.39641978320834
APP	8.02896769086089	8.34623664819283	7.86038667120824	7.52669414651795	7.73776272681179	7.8181898765079	8.45549399943925	7.94900930959384	8.37429972725938	8.54352983652631	8.93703590533077	8.33974853588741
APPBP2	8.66554909719575	8.3498122692132	6.66920400095334	7.95286186854142	8.07291235780411	8.3939245376073	9.74367868825559	9.47856661144079	9.6080224431984	9.20663469742063	9.60327493453482	9.14214091537908
APPL1	9.56816631081671	9.19483985045798	9.45313691951377	9.30133642103202	9.20061450196314	9.17875292742551	10.1198601528633	9.96496353501565	9.74917603280932	9.78604550457656	10.19877825552	9.63814470551345
APPL2	8.78324628665456	9.49171645002766	7.47530013721791	8.78953825977041	9.3265799259807	9.61365211040125	9.15838373965877	8.56394024483168	9.59212652742311	9.17653176002396	8.21211219625632	8.80574657604179
APRT	12.9033154013057	12.5856907894136	12.8333115725486	12.7216580516398	12.4703372952078	12.9682058689427	12.5752949167907	12.8559729732575	12.3116392202829	12.4866281550091	12.5719556641344	12.2741554667691
APTX	8.6058025472032	7.92562439241766	7.92593551558981	8.28724466598943	8.01934221592419	7.94787846169293	9.06733580712603	9.4492798318842	9.14524400852056	8.90451903289919	9.36787820684618	8.6428607499924
AQP1	9.68289057638596	9.55076777475306	10.0960768042048	9.79409534806213	9.68643042589166	9.56583505775158	9.19373774384902	9.38162739566533	8.40422110130751	8.79178509755132	9.68396430517864	9.27420537684058
AQP10	6.95124629157382	7.21741396610271	8.77660186420023	6.77330243092431	6.62156417807549	6.56327911299551	6.28042652551367	6.96689371761897	6.9524640418543	6.39788779307955	7.64177122693006	7.13213247027589
AQP11	5.7364990850238	5.23322149252039	5.66934811468336	5.73331153978129	5.0483741721415	5.6892463110342	4.9883526605671	5.16268775267864	4.82939043325539	5.14162693852957	5.63110681287663	5.32172535374599
AQP12B|AQP12A	8.96476950190633	8.72298234975663	8.94943090550457	8.84179054443615	8.72975542624733	8.63298363253968	8.68386163331677	8.55125462981011	8.59805527599598	8.55390315877786	9.26849868425423	8.83966399060754
AQP2	3.10575233296936	2.69190064764086	3.68095292450769	3.10575233296936	3.40850671793989	3.08589048475031	1.20659749962572	1.65945285300522	2.41820893902214	3.44445551506152	3.46756673496557	1.78968219465357
AQP3	11.1309884544299	10.2181818911876	11.3089878999812	10.4250158934709	10.6428588001557	10.6945437256788	12.2651582115037	11.9287165509329	11.4323184220432	11.4904068625708	10.4478801933521	10.5535100572126
AQP4	4.59371355018893	4.87803361913202	3.60076311790093	3.88691380866937	4.19875021388689	4.41286093898286	4.70650833018317	4.86054007971539	3.57815939076675	3.69145854157825	3.46756673496557	5.04651539421404
AQP4-AS1	2.83443449956215	1.57204537154039	3.77236586291631	4.48144998359187	3.95077981395473	3.60076311790093	3.26310684062358	3.7930479262902	3.04608896831555	3.10911839428537	2.96825445321958	2.59037216432908
AQP5	5.27215992771028	5.72750525037024	4.63660418434221	6.01393997609176	5.96101282789996	5.50557500393966	4.37294465623777	4.71866249916346	4.48115408512018	4.87089207603891	5.20533854596838	4.53943834060413
AQP6	6.53933747515308	5.33349050630654	6.02217385776973	5.78857723177935	5.2466821213881	5.42889527337272	5.39338029363086	5.84820848268402	5.50068432696815	5.56771069492118	5.48666784950365	5.29900853326611
AQP7	4.1843278598851	4.55079389740505	4.26956314769763	5.23149724724386	4.93054052995659	4.96034321122367	5.73124634407566	6.1122795979415	5.7532957991895	5.47093136858569	5.6051299674787	5.45202498319204
AQP7P1	5.14541586579551	5.05059840977201	5.17143376403629	5.13776996464111	5.49561761332359	4.86673115805836	4.09985926258226	4.42974757838032	4.26346963097333	4.05730093253598	5.85232488001237	5.81452156105846
AQP8	6.06381524603872	5.8768773723246	6.36222719270081	6.27770264031422	6.3171005795807	6.03438138133712	6.02421133401546	6.01887645693677	5.87348918529012	5.40517941023728	5.89164432279698	6.27719135131453
AQP9	7.04572074006066	9.9146900541234	9.16467640304509	8.16003007788522	9.73945164829432	8.57413961587429	10.176183952175	9.98510669445766	13.2653436269525	12.9682058689427	10.7595214235191	12.9654659810677
AQPEP	3.77797072855403	3.89046591379737	3.94621041386866	3.82507052797477	3.60779282867562	3.93769492206776	3.81512735267964	3.7930479262902	3.51724668581186	4.12500234073078	3.79972851702226	3.70339447395939
AQR	6.6329970990118	6.75659828519436	5.97179929367621	6.36188125804653	6.46818638584138	7.03953920417874	8.04512767673356	7.62661885834142	8.21140461549663	8.58759770333033	7.34086585748853	8.07861132708313
AR	8.16477628121911	7.98569917999988	9.07903883680909	8.92304841352369	8.43507854465781	8.42061639097624	7.3457361008703	8.34342233203597	7.48049962602475	7.40879369364755	8.00005459788717	7.64998141784475
ARAF	8.46816707414651	9.48069777056791	8.35468458340502	8.8155728849616	9.30590570939401	9.70497802254805	9.21477812803582	8.90027024950557	9.06156725310517	9.77221736224918	8.85677708805452	9.57922973904048
ARAP1	10.4921380119644	10.5791219905159	11.295187572874	10.4990332264416	10.6159759584508	10.7237394845315	10.581660372284	11.2821229389488	11.6336703417045	11.1325108367775	12.3154464748923	11.8260896632732
ARAP2	10.5135103759352	10.5415295542625	9.7434942055431	10.6375236556095	10.6826031114162	10.5071986980832	11.3132002426837	10.8880755114875	10.9731453615171	10.7623568601911	10.6826031114162	10.6849743032323
ARAP3	8.76371884418106	8.2038612776521	9.23969382879199	8.54455547993567	8.4060390316342	9.00203275542686	9.00653282165122	9.42454001750951	11.2361500088482	9.74201610879558	11.0561139777073	11.673284574082
ARC	5.36552722213992	5.50255103812771	4.84717548899858	5.62779486714367	5.39019547298555	6.01303922943627	5.63532881071677	5.07219849174578	5.36456052973544	4.94356975830152	4.67790299480711	5.00446576159838
ARCN1	11.4574743319216	11.4152422901322	10.9385842837371	11.671846083927	11.3403933150345	11.5931285839488	11.9634265461239	11.6629722245219	11.6552766803452	11.5809922539224	11.9150095313582	11.6823030989719
AREG|AREGB	10.3946221831599	10.6683802284299	9.49758088617222	9.32929136750967	9.72461034486268	9.85114590830747	6.05914502533519	7.84288679340065	5.985288455749	5.85602391161741	5.09639606864324	5.98172787318769
ARF1	10.9366588991421	12.3320243921496	10.9898951069383	11.6467621769062	11.957445100287	12.3960438787286	12.1577192315666	11.3922624421788	12.2764112114191	12.6926783533259	11.7068768621033	12.7124233036702
ARF3	10.3463331398435	10.710948862144	10.4301062073643	10.4085299370326	10.4455952488468	10.9742268648532	11.6523553701724	11.2187207433035	11.3275555060026	11.7072234871354	11.5282799122631	11.5134424990186
ARF4	11.1506368855879	11.1881193746812	10.8569923079374	10.7565149073804	11.3345857941126	11.2710829294187	11.7160728973002	11.3588218596385	11.6653657003461	11.5197127196317	11.488268107498	11.2505279521103
ARF5	12.7029126246461	12.5152962971054	12.5303856521038	12.5975625926137	12.5072556825861	12.7566240744957	12.5376948423852	12.6926783533259	12.567585960373	12.4968444999799	12.5926780269114	12.3611503134242
ARF6	13.1271645969626	12.7643980151395	12.6938237120307	13.0214600504701	12.7614910919223	12.9128841461716	13.0708062212586	13.2571351715787	12.9073808903665	12.8457269509375	12.8649547180118	12.1995824544818
ARFGAP1	9.57037882322849	10.040718865306	10.202717497958	9.92324015156668	10.2120978868949	9.97796895808549	9.57519196588081	10.1288503337333	9.65702204473572	9.90038754825786	9.88173171872722	10.4206082349173
ARFGAP2	11.6209256141684	11.766068093216	11.5410921564908	12.005461289111	11.9118470419423	12.0289184246779	11.3701391258183	11.766068093216	11.2734492855954	11.5803142846679	11.1287130563241	11.359240075994
ARFGAP3	11.0515674221113	10.91144057019	10.9145379181504	11.005545398631	11.0646733550714	11.005545398631	11.031585142109	10.8793173581828	10.9717003569024	10.8868869509751	10.760842081121	10.769778170487
ARFGEF1	10.3246669646989	9.97322105272238	9.83935975721877	9.97056685820678	10.4425768810868	9.88414640785996	10.7219802445409	10.7664551759177	10.7051599572278	10.2418216151621	10.373421836222	9.81803452898571
ARFGEF2	9.82929381757969	9.8576634706556	9.00119220656687	9.58916238614912	9.38769436351448	9.73325302222714	8.91826251064919	8.73141294540789	8.8074140571268	8.66247907732304	8.17070025522255	8.13380628849675
ARFIP1	7.44938031386282	7.12898342877176	7.65707730782838	7.22373638667548	7.22848758691346	6.91731165302291	9.24807489223442	9.24720191829263	10.1008034826651	9.35841763168311	9.18031691665878	9.66206841640224
ARFIP2	10.5536114667297	10.3044238627695	10.8341196036089	10.8488221079509	10.606816689796	10.3624235644623	10.8033565487974	10.9321985354273	10.4409873985487	10.4735659630014	10.5356771126854	10.2628825412015
ARFRP1	9.83321270061805	9.92486551099604	9.9111601492334	9.65860660102453	9.8705294040044	9.6607794788336	9.61890409431355	9.51865560838146	9.46629843266302	9.94846845760343	10.3558496998742	10.8341196036089
ARG1	3.86509516870979	4.73823697722628	4.26956314769763	4.57392371492518	4.8631623325871	3.2424661537099	7.28472171529425	5.38080683740091	7.56631933923491	7.86038667120824	6.25895455102197	9.34672291902024
ARG2	7.67939612407578	7.35256776500483	8.35468458340502	7.14641069552104	6.16977208888739	7.67153956970892	7.97904426256277	8.18632861083781	8.50388023022691	8.18100071637884	7.86156312141698	6.98702053520088
ARGFX	8.05697066441446	8.08453011283331	8.81889404044232	9.3940477457479	8.72127858993046	8.3604884663433	6.68766869534871	6.73816123037253	7.25595244252773	6.78520656930272	7.20765010773716	7.60529590192563
ARGFXP2	6.11773303368888	6.82554167725657	7.34086585748853	7.19580470655274	7.22848758691346	7.16051076572356	5.26295433990542	5.05130471728334	5.62834644943482	5.14162693852957	5.73660184597079	5.30774593080385
ARGLU1	14.2619929510628	14.0180819182842	13.7640413564184	14.1119939466508	14.0180819182842	13.9960405549996	14.3101299630086	14.2878876215277	13.8800851072213	13.9103376180779	13.8257165271961	13.6968595775065
ARHGAP1	12.0384701490539	11.7552766847157	11.8134738024794	12.0309742008255	11.8153406827791	12.0800038687425	12.797655898232	13.0402678454631	12.6554105118996	12.6055167942726	12.738687391527	12.63782950028
ARHGAP10	9.94108638808397	9.52136938849287	9.93428463763738	9.83208863775534	9.40516924064651	9.34234991271731	9.37040551446341	9.30218711478954	8.85439896209445	8.50400620742882	9.3366531171356	8.95793478132888
ARHGAP11A	6.97270955082892	6.20414234576564	5.43688635295275	6.41020702278154	6.17762492511743	6.22703568031724	5.99579277663766	6.15269739525447	5.80526916091983	6.04535604678759	6.07825555683955	6.11890880381367
ARHGAP11A|ARHGAP11B	5.19293910851015	5.44476698588629	5.75952834968074	4.84442895884119	5.49561761332359	4.41286093898286	9.63404839070219	5.46968836628995	5.13520366635696	5.17951482843734	7.04635235268681	5.5076524052347
ARHGAP12	6.89170743810172	7.12584265960943	4.5650360176019	7.14641069552104	6.91956763397122	6.83351533226645	7.80925577192242	7.27196907250732	7.78705119654269	7.76662844770349	7.18034867261712	7.82569300409971
ARHGAP15	9.36419260405735	9.67196464852162	8.77660186420023	9.53765543836684	9.50828358566868	9.70969240058047	10.7363772563542	9.74698342432957	10.8774885240984	10.8656357981317	9.68020744776331	11.0646733550714
ARHGAP17	10.8349422070746	10.7124846050423	10.3026216025685	10.7370308590297	10.6889629622913	10.9809965738386	10.9186926159471	11.0557297532302	10.8630445529614	10.9459509019197	11.1163898741162	10.751829638889
ARHGAP18	9.99294377074977	10.6987801898648	10.6455153957351	10.0313419566424	10.2204206667483	10.3499834097246	9.99126926611384	9.4623432084645	9.79600673424634	10.3595588233107	10.0291751612316	10.3670142464114
ARHGAP19	7.28621319351131	7.76481860753942	7.42482674446376	6.94237417381435	7.71757411530669	7.60669999263431	7.76207673293576	7.76646095972959	8.08642798371277	7.83369027212578	7.71177250592099	8.04131860082772
ARHGAP20	3.45331614281231	2.18381645561266	4.09222716029974	2.42847768174181	3.4798773546238	3.2424661537099	3.37735833263138	2.88870366334222	2.88265344423332	3.61223208859535	3.2424661537099	4.91984827384785
ARHGAP21	11.8891715409984	11.3289538296657	11.8167201665901	11.60911081824	11.3515123192915	11.4288330332919	11.815890412674	11.4597902254349	11.7567109989314	11.4363577848265	11.5425305005403	10.5315826194626
ARHGAP22	6.69856421840698	6.08806965474737	6.25687853216751	5.89387094792696	6.10253937105356	6.48710796745635	6.97336614060188	7.94725518589984	7.03762539635416	7.11869498198642	7.62755225983042	7.69002018416596
ARHGAP23	7.14781917052698	6.78166763623181	6.50034252942397	6.73584080194945	6.5593345393501	7.05538704189078	5.67954017722452	5.75340684151582	5.81083403706057	5.69312725994948	6.57012565703788	5.69778190538432
ARHGAP24	5.985288455749	5.92310168815934	5.93208009702469	6.52578909777889	6.28830095322548	6.10573367033449	5.78786741786271	5.07219849174578	5.91191433839414	5.9132547709485	5.05059840977201	6.26309505084154
ARHGAP25	11.9916764080634	12.2132357725644	11.5972576866572	12.0393684569534	12.0516232549114	11.5803142846679	12.8720526753396	13.0276039975905	13.6328526083748	12.7182494319492	13.5478179310243	13.7339708278381
ARHGAP26	8.58929609858719	8.55800464435743	8.49083294252669	8.6018422599719	8.54363980807507	8.5654749290131	9.55403853653087	9.94108638808397	10.1911527330108	10.0242514282106	10.0809395997813	9.86185647256995
ARHGAP26-AS1	4.7439615883599	4.63500715964027	4.4212304513312	4.43867882350101	3.65067189581132	3.78829960579392	4.25230611667751	4.27843854460067	5.09119587886966	5.45325946449597	4.41532674196296	5.75952834968074
ARHGAP27	10.3155204733255	10.6987801898648	10.4682280586611	10.4455952488468	10.7135014174622	10.8900645411305	10.8241289565515	11.1715951303717	11.4844754799263	11.6413756603959	11.4095889738268	12.3116392202829
ARHGAP28	5.40152721175356	5.31814139294095	7.08450556143209	6.57443308123625	5.88286819666685	5.64247698326739	5.96285101326845	7.45374571158654	5.68295010411925	5.65100085431294	4.88814155663029	4.61243516166081
ARHGAP29	4.35611374637986	4.40816022727012	4.63660418434221	3.95992912759714	4.07023683431938	4.37294465623777	4.54352428060686	5.00465004276776	4.7845709297549	4.71518363728495	4.55785827390516	4.67681913807286
ARHGAP30	11.4449128973575	11.2144113190001	11.6435087593797	11.5964363391052	11.5169436493279	11.5958989658806	12.567585960373	12.8907328312542	12.7055185085065	12.6440427508695	12.9380692868716	12.9586383001256
ARHGAP31	4.2718937830999	4.21210799642006	5.0483741721415	4.1999869030877	3.88691380866937	4.4811541554527	4.91175205543027	4.96476259892828	5.12021032678522	5.08919491788545	5.32128703821274	5.26466874187093
ARHGAP32	5.62779486714367	5.26466874187093	4.71117132594104	4.75519299485567	5.47093136858569	6.04754295155422	6.50306468974519	5.93685479317534	6.59663181471158	6.72855734937685	6.5456965261997	6.54416113063654
ARHGAP33	8.82649435832062	9.16046813463474	8.98055111131983	9.10941053630249	9.05014560612132	8.8477869393312	8.46979065303852	8.4894663649535	8.43250228912447	8.16731310003465	7.98457814630568	8.01013278465953
ARHGAP35	6.68812327106845	7.00563982757371	7.02764541149549	6.91356186667499	6.72855734937685	6.72642221297968	6.89710214417433	7.20012461488355	7.09408976417796	7.44141849384104	6.5593345393501	7.16213098848683
ARHGAP36	4.48115422578523	4.21210799642006	3.60076311790093	3.99588715147843	3.77236586291631	4.4811541554527	3.44445551506152	3.52944103796015	3.92153527309853	3.61223208859535	3.46756673496557	2.59037216432908
ARHGAP39	10.5837809633194	10.5862952283703	10.3814243526501	11.0872251652411	10.7067559274544	10.3510200156283	9.89943583261767	9.60874551177914	9.45006293405894	9.64433394526265	10.4104871115592	10.127113974415
ARHGAP4	12.9682058689427	12.9682058689427	13.4250833271416	13.0594043771462	13.4459981976323	12.9216075091082	12.6481608340468	13.2182504718948	12.6836504804245	12.4040009236566	13.0243773122171	12.8840361376209
ARHGAP40	6.74308166368252	6.83955009729597	7.22993916349009	7.3317840079658	7.2222713375113	7.11371948658099	6.34632258789577	6.04889683077527	6.3673816270939	6.05914502533519	6.72041047110255	6.38420042444238
ARHGAP42	6.08037472280046	6.55271388697485	6.25687853216751	6.14629568783892	7.35004247904498	6.54245017243626	6.03110636613805	6.02929907132429	5.54450473311299	6.22697250762312	5.93391898523007	6.05154852662444
ARHGAP44	4.01622654305535	4.66795310889721	5.34162463972863	4.48144998359187	3.40850671793989	4.63308622721818	4.09985926258226	4.19508526709982	4.48115408512018	4.19199480123163	4.27628759420584	4.25230611667751
ARHGAP5	8.1924956684351	7.77483027685944	6.32327257853852	7.49748329002406	7.58180423267648	7.31229380361453	7.99486202801463	7.75957350052403	8.17138443100405	7.48853812358876	7.21329689902525	7.13213247027589
ARHGAP5-AS1	8.80001175438381	8.90187461453045	9.5577887019669	8.64327580892648	8.52241317329757	8.0160542356058	7.93665295417358	7.94333002252989	8.12823774731265	7.9664154980161	8.10171331621474	7.64412310561698
ARHGAP6	6.69856421840698	6.52231453458357	6.9991672969826	6.52578909777889	6.01090437224667	6.83606744286354	9.1771547818222	7.99962420963921	9.21281218260101	8.6788520597795	7.80403242245385	7.89311746176802
ARHGAP8|PRR5-ARHGAP8	9.35495812198905	9.72645392271676	10.216450405969	9.45912970783963	10.0147045359089	9.56583505775158	7.68649057895601	7.85573140814546	7.74216856224322	7.58709933961222	7.9638359354397	8.34778487548467
ARHGAP9	8.20671291516309	9.67357788104194	8.73394978903962	8.51758771833025	9.32153451263586	9.45173203412274	9.20814124638811	9.4024527207102	10.5299877496052	10.0616780763236	9.99227089151445	11.689398011221
ARHGDIA	14.23661766866	13.6658388955165	14.3670503532614	14.0924281197549	13.9723282820387	14.0644837453245	13.3300754366378	13.7038469784635	13.1333164405601	13.1476385399444	13.5974463492096	12.9986356679411
ARHGDIB	15.9544149938433	15.5483315768779	15.8605374248634	15.740059391143	15.7722111690067	15.6988013679369	16.2202087933323	16.2513898776537	16.2321419150588	15.9710226480077	16.2669168546413	16.1544548069098
ARHGDIG	11.3563466589426	11.2682358415853	11.0936183737678	11.2651493802953	11.1433742835386	11.031585142109	11.3627465111614	11.1000159520309	11.2153643069663	11.6239690528086	11.8410707378505	11.7463937604544
ARHGEF1	10.9331784309118	11.5687790459192	11.3860981176721	11.6566446850291	11.3750412576588	11.793934846033	11.531455918472	12.0213558352136	11.7527638543817	12.004738464278	11.3195252055725	12.2334811641855
ARHGEF10	7.56227755238617	7.44512100124935	7.18601499949952	7.39512972707546	7.56070130643359	7.58100807587892	7.12642419566696	8.11643576116829	7.01902118778002	8.64722700608878	7.36862484416948	8.60740580604681
ARHGEF10L	9.55715145316945	9.48804786410697	9.19062355853372	9.14185859268755	9.20814124638811	9.85190801424571	9.76902709554954	10.1599624458448	9.59999182089762	9.69868395107768	10.5458429271727	9.72525012236501
ARHGEF11	7.98488677199458	8.34059191583382	7.75356550974664	7.17928886094052	8.41043992679194	8.33646780946608	8.79568551422659	8.82684642513513	9.31267563668414	9.58129165690017	8.92759731725057	9.50499971579819
ARHGEF12	5.19293910851015	5.82223443407819	4.9852340743412	4.57392371492518	4.37920581138492	5.07409367705519	6.45179845082727	6.22697250762312	6.29059883517399	6.51706842860292	6.16382678956584	5.77466351711407
ARHGEF15	7.86658755029004	7.35770636130288	8.84478309526023	8.42032349505126	8.09696454760547	7.96049680334756	6.13818051936621	6.49701129300734	6.97259321098183	6.71598573685118	8.4644679553531	7.52806138942677
ARHGEF16	5.32128703821274	5.21076347425724	5.80561828537862	5.48334926891678	4.99158614025162	5.36267623727586	6.96144289179892	5.84428315257118	5.26083801344878	4.93054052995659	5.387356604158	5.71939613492073
ARHGEF17	6.32346270838718	6.73057145939759	7.22993916349009	6.90127076128208	6.76528134986217	6.18777692463788	5.9983423011197	6.2444274571739	6.1763380218108	6.31509954841316	5.76159381836236	5.58288869804013
ARHGEF18	12.4667145493166	12.1721764265823	12.6255777859464	12.3578942458707	12.8438415243394	12.1126936122978	12.8632933284975	13.0033762815084	12.6077113958763	12.154483393368	12.5871078115211	11.9740618048511
ARHGEF19	7.36584285809817	7.06438532776374	7.58515257158381	7.01810970719086	7.03449092240588	7.11371948658099	7.08007104376909	7.32845556635417	6.76061959162229	6.98702053520088	7.60529590192563	7.06895287265312
ARHGEF2	12.5541830756207	12.3848592367631	12.2706357831045	12.0015115524873	12.2828735067443	12.1888191036603	12.5332679759512	12.8761389098852	12.7790109859831	12.4922111031495	12.7964810015455	12.4567208427008
ARHGEF25	6.10341259540752	6.80231562249758	6.04882810229152	6.1905599970708	7.39918688431861	5.6892463110342	5.19915372994798	5.13650788610682	5.20974080900053	4.94356975830152	5.29997444377205	5.13952977606726
ARHGEF26	5.55244698751105	5.49099698593117	5.75952834968074	5.62779486714367	5.9034096417995	5.72075084789505	5.52849219942705	5.28846895263658	5.60089012653343	5.50680083490713	5.50557500393966	5.57268153906159
ARHGEF28	8.86368607675566	8.72564157568979	9.34251958138682	9.10941053630249	8.58180170696612	8.85448153909754	9.11279427046379	8.91091696052773	8.21319538626942	9.01087578327024	8.67229385333979	8.52740927101545
ARHGEF3	10.2817879878918	10.2657068758697	8.98608457079698	10.3280562672887	10.1727049176316	10.2112767570615	11.6576735477177	11.0821682495164	11.1767421766905	11.2437948829308	10.5143845400406	10.9361883510113
ARHGEF33	5.53711502697062	4.86996640220228	6.78440701788262	5.85494890442933	5.42889527337272	5.38564567604344	4.47891855573657	5.42359939143636	4.7845709297549	4.69187285972477	5.00386647813873	5.00446576159838
ARHGEF35	4.44206353692093	4.60735560990907	3.60076311790093	4.65835259676235	4.46700128339672	4.91373310101273	4.98189839437783	4.59315118711512	4.93054052995659	4.98562572309679	4.47891855573657	4.7159051030412
ARHGEF37	5.79186662782247	6.09935100650552	6.50034252942397	5.89387094792696	6.48265620119858	6.04754295155422	5.29606240155251	5.11725599592962	5.44476698588629	4.87992062908984	5.12688037473616	5.67991690144331
ARHGEF38	6.08037472280046	5.44476698588629	5.71255520355881	5.62779486714367	5.85742775668822	5.52138725279259	5.38421955271243	5.61786465232727	5.35808305871867	5.13303732194389	6.06211830349018	4.9374827202269
ARHGEF39	5.41788898530005	5.19506336329782	4.5650360176019	4.95473510280347	5.2466821213881	4.41286093898286	5.41555482518222	5.6611854312096	5.6982707683618	6.00565799060804	4.8693448996915	4.43101327704435
ARHGEF4	5.20783293417088	4.71193410209173	4.63660418434221	4.25230611667751	4.89512088059042	5.93811637113061	4.71445781587326	4.46395872902045	4.72752287268228	4.6285115707443	4.83343480651448	4.29481410213169
ARHGEF40	8.94961533185494	9.75213948186055	9.52724092871689	8.98202061557883	9.28195469159005	9.54642427928168	9.21735014684598	9.57332169642176	9.82079073476826	9.71967764595353	9.89712797403338	10.6433135408676
ARHGEF5	5.41788898530005	4.87803361913202	4.34698948422736	3.99588715147843	3.998909750949	4.4811541554527	4.86054007971539	4.75228577296322	4.7845709297549	4.84911993121349	5.16391858749243	4.43101327704435
ARHGEF6	12.1065871257668	11.7287078263534	11.3956261452398	11.6993520979535	11.7845900901903	11.798943590354	12.8649547180118	12.8580724528883	12.8395046512369	12.4709767275857	12.7293082296117	12.0332797777656
ARHGEF7	8.71564402338615	9.56320655252889	9.05517225219452	9.00909461273655	9.70059571275153	9.52410125603126	8.55818103102406	8.48639804329699	8.82498268984735	9.08193919936178	7.9011972107825	8.31939335572605
ARHGEF9	8.10013295730477	7.91001254885961	8.46317525274806	7.99941792197228	8.15290051005715	7.93445141388104	8.02921663151805	8.14556180757477	7.30565917573535	7.30503771751884	7.6595791869656	7.87687181833246
ARID1A	11.2201991872874	11.606522118246	11.1731790955356	11.4123246223007	11.445612899229	11.3515123192915	12.0126968870243	11.6308963131248	11.9424723439513	11.6899231785413	11.7437127271385	11.598795660528
ARID1B	10.9015711099797	10.760842081121	11.0917268658402	11.1193136673009	11.0958671489307	10.6839222421949	10.6776788916439	10.6194161203141	10.532153145087	10.3268923318883	10.5769002953714	10.3833408862276
ARID2	7.92714686467364	8.05358999407326	7.06984139083222	7.67644161249251	7.73776272681179	8.0214480883741	8.04839961007736	7.47330382332364	7.82934666837651	7.95940995772559	7.24762021515787	7.52533255679264
ARID3A	12.004738464278	12.5256987226602	12.0971068866797	12.0349478682954	11.7980830111671	12.1152324726519	11.5425305005403	11.8963319809993	12.1196938661926	12.4767639377127	12.0079937394166	13.0759546555647
ARID3B	12.4744873461316	12.2283125747967	12.6612882972504	12.8364394727567	12.3773620837115	12.3445182364814	11.4750454345913	11.4957769822115	11.4369863870244	10.9976360106945	11.1566299281888	10.9084314681776
ARID3C	6.93506395119447	7.02764541149549	6.83228265414216	6.24553208457513	6.74188040455176	6.82747217346185	6.48265620119858	6.58639340172019	6.41891831596854	6.13612371144517	6.67294069466251	6.53780476139594
ARID4A	9.22546572649118	9.1645927531328	8.04816429924854	9.0983718884493	9.38595041988671	9.40110823855489	8.83379363199924	8.15403904961374	9.20966937097318	9.10265092424118	8.51744384239901	9.06821083981361
ARID4B	11.8878298224633	11.9266630725565	11.1556639728371	11.725463322552	11.8302383032093	11.6103365549489	11.1408305630553	11.0993808874717	11.42980686363	10.9336041922622	10.7530015764641	10.9250233429484
ARID5A	8.86962181479318	9.81675723450985	9.3581694332265	9.5137557351981	9.68953189352548	9.96084545471093	7.51684716362304	7.80400497656443	7.93735981478294	8.27103589886017	7.91981275207071	9.07791657398693
ARID5B	9.83771566214377	9.64519743434246	8.832032060551	10.2368017729919	9.85343764489783	9.80262709816522	10.512612927305	10.1729347676702	10.0420033074004	10.0934239091715	9.13543662318074	9.28177982995623
ARIH1	11.0990616519246	10.8656357981317	11.0125610039204	11.0129206790314	11.1082119869649	10.8374690234349	9.76249499374521	10.0348396352808	10.0412105752071	9.60027652922573	9.55524896905328	9.2307558897031
ARIH2	10.0469151480985	10.2363339138159	10.1352156345904	10.3750049125564	10.3760529579714	10.5386818654056	10.3612893345537	10.2401193076968	9.95669328467953	9.83208863775534	10.2001790593869	10.2412396957754
ARIH2OS	7.11145889922473	7.67512841319004	6.98219782497293	6.32984739355904	7.14871800307718	6.99852057567026	6.78835077172074	6.87647673833426	6.74539803161627	7.06032122847138	6.18244317410247	7.15426221608003
ARL1	8.59468755005409	8.57793872132139	7.50232756453295	8.30160283511712	8.4523481984205	8.74888279123945	9.16414394233565	9.02270572725987	8.86094710773386	8.70441512966159	8.92162028486375	8.46025843449808
ARL10	5.19293910851015	4.8631623325871	5.48666784950365	4.48144998359187	4.4212304513312	4.54390944932483	5.30923351019253	5.54272250927017	5.67138456102976	5.74292407168525	4.41532674196296	4.60735560990907
ARL11	5.57643644449539	5.35980930062795	5.23259996977286	5.48334926891678	5.86135464008754	5.84737354541202	5.90497708196594	6.24876468702574	6.01581480916063	6.13247755029734	6.47597082119018	6.9128876293397
ARL13A	4.2180447510806	3.76848141364733	3.866948271537	3.02921640051155	4.09985926258226	3.70339447395939	3.86325904207872	3.70845722691076	4.05730060451533	3.57815939076675	4.1527315457461	3.75505023981684
ARL13B	8.21659389887976	8.00508570427287	8.40986724803787	8.17535941030202	7.92276164500345	7.97723772388446	8.37803209613259	8.19612052848271	8.35156210460013	8.2678200828252	8.04489026017686	7.93989288477346
ARL14	3.96750774839142	3.53292553275502	3.77236586291631	4.48144998359187	1.73652501106584	3.60076311790093	3.95007769266266	4.26441026754982	2.88265344423332	3.61223208859535	3.10879843796524	3.2424661537099
ARL14EP	5.41788898530005	6.24876468702574	3.94621041386866	5.17043100330139	5.39019547298555	6.48710796745635	6.91953210198207	6.45291628437548	6.88087206223914	7.39437635456933	5.9243819854829	7.2476668073276
ARL14EPL	4.81385022868697	4.53263682168128	4.09222716029974	4.65835259676235	5.10236388645771	4.59751067323069	3.61644970254474	3.3410177540977	3.3539982710119	3.88092706166864	4.11502374428771	3.54413369519996
ARL15	2.92797374955131	3.10575784402212	3.43055889114389	2.42847768174181	3.40850671793989	3.88544074386563	5.07353279377787	4.19508526709982	5.12021032678522	5.14162693852957	4.1999869030877	5.02531578334197
ARL16	7.63318101616094	8.32053594380342	7.50232756453295	7.29063278575911	7.75490669984036	8.29890738734135	7.55676509272488	7.7237408579827	7.44207585230321	8.06119198312714	7.04635235268681	7.96947680430121
ARL17A	9.61859862069484	9.34660521933105	10.5655412363629	11.2612319845801	10.4947941383209	10.2547618619049	9.13251349124373	8.68115267654311	8.83379363199924	8.96819319541338	8.90825779214569	8.86708876439897
ARL17B|ARL17A	8.16112190024651	8.43279585739976	7.86038667120824	8.17164827388591	8.33982952753842	8.81653495456527	8.49552989494169	9.00203275542686	8.23036698452432	8.19211387589438	7.48176239493682	7.68206436528852
ARL17B|LOC100996709	10.2989210141561	9.74998095184052	10.5176352050743	9.79409534806213	9.42558659265018	10.0128412163121	8.82831745890308	9.22806202625308	8.51010190360303	8.82987580536902	9.84089658652455	9.62667805938537
ARL17B|LOC100996709|ARL17A	4.87174014059082	5.89618896092354	4.34698948422736	4.95473510280347	6.71598573685118	6.01303922943627	7.77048667830901	8.32538339648554	7.25595244252773	7.55038709644979	6.91978003231017	7.45179613995889
ARL2	10.0264327799067	9.38852198228796	10.3327603357144	9.84062156551153	9.62316548972515	9.57313153970193	11.1441399901429	11.2187207433035	10.4861094550387	10.7562710717577	11.3289538296657	10.5974484891086
ARL2BP	11.7655195538961	11.6120149664922	11.6726878478671	11.8487756219886	11.5749109261036	11.6157351834475	11.8639781437952	11.5271312126577	11.300304127866	11.256298812893	11.5608666111422	11.1715951303717
ARL3	8.6279205239871	8.77485059510726	9.10516739302689	8.80724587684757	8.79305821322968	8.93394964826379	8.99899804415395	9.30810617586455	9.25383554000445	9.29304078193358	9.00501984796597	9.10209719702357
ARL4A	11.5503638967378	11.300304127866	11.6660097757023	11.438272566662	11.317862170754	11.1926224892158	10.1819037302509	10.3985061231335	10.1230605073651	9.85190801424571	9.75023248897238	9.5819321352227
ARL4C	12.9845344258489	12.7747974122228	13.1894786555053	12.9654659810677	12.7653963484606	12.6389684395639	12.7331944255006	12.6199717379308	11.9998231525368	11.7620736049722	11.7536469582664	11.5860848204074
ARL4D	5.86135464008754	5.74089293883828	5.11109975276577	5.78255416529057	4.93054052995659	6.1316097363285	5.70875342115219	5.39584028443317	5.60793449158353	5.55205993069959	5.50255103812771	5.58288869804013
ARL5A	9.78043554624351	9.47263658209189	8.94943090550457	9.18896723575611	8.66119684728541	9.32381218827516	11.205866928447	10.4854650282997	10.6076768666696	10.8072794084589	10.3595588233107	10.3543361275196
ARL5B	5.09359910670478	5.78761692193467	5.57932820904573	5.13776996464111	5.54440173368865	5.61761782275752	7.90203702083718	5.3429472046865	6.49603683561302	6.27722811871968	5.36878939521483	5.55743713962497
ARL5C	7.16772656695098	6.96556090712473	8.04816429924854	7.06455304744806	7.28834715670939	6.8412746920858	6.14629568783892	7.36421551635186	6.27431474171982	5.68666666213079	7.01918830948985	6.67424328710281
ARL6	4.96023936909615	5.10374619595956	5.07219849174578	5.56840440804103	5.54440173368865	5.48991209435938	6.22697250762312	6.24304244152514	5.97479198259001	5.90358648993015	5.65844757802358	5.62008933618216
ARL6IP1	10.3086157682457	10.8868869509751	9.50486628749063	10.5714068222369	10.5003999409373	11.0834817600131	11.8239214743417	11.0425667971681	11.8323868046965	11.9950171442464	10.6808155589084	11.2792722663569
ARL6IP4	12.5089535824042	12.5386180626445	12.9663527668237	12.9380692868716	12.7519021293846	13.0856374059053	11.9929294182305	12.4267182961374	12.0233325661661	11.9634265461239	11.899934484173	11.8639781437952
ARL6IP5	12.6454227270189	12.6219082153727	12.6277847366851	12.6120102145884	12.8457269509375	12.4767639377127	13.6919481853743	13.5619901923451	13.4181290157618	13.4815249938178	13.8479459087279	13.247088870538
ARL6IP6	7.0245733064689	6.61176268671926	5.88642904158299	6.37811863419153	7.86450405748819	6.9087155033915	9.10051179956278	8.37881004045813	9.19444289184685	9.16414394233565	8.53527672113538	8.85391100539263
ARL8A	11.6453167255886	11.6729862109745	11.3453523522171	11.7350550925914	11.9771985642189	12.1382439398932	10.2199622473413	10.4570929432962	10.3779065698934	10.5956680388139	10.2601922425371	10.5915681218472
ARL8B	10.9008523801865	10.636685029806	10.24617780749	10.5201057957173	10.9942191787119	10.769778170487	11.5977142203833	11.4079927369603	11.3317989836122	11.4714839998127	10.8178648025484	10.6309710717892
ARL9	4.48115422578523	4.02286925373845	3.60076311790093	3.88691380866937	4.19875021388689	3.88544074386563	4.25230611667751	4.02043461562759	4.48115408512018	4.39668794143881	4.63081080639105	4.21210799642006
ARMC1	10.4928912727313	9.808609685119	10.5516339548489	10.428015671875	10.1784652701	9.88886972783187	10.9065023853459	10.9044646026478	10.8138322333559	10.5071986980832	10.3719455004217	9.97175281070959
ARMC10	9.63728251964679	8.81881149738976	9.30715551752212	9.35709439624636	8.70199765793467	9.21157518372214	10.9209271105233	11.1752621286887	10.9868331144712	10.7717818058195	11.1485432878513	10.4833880101351
ARMC12	7.13793930028397	7.02065131077191	6.15571085702207	6.63640475270672	6.51660844274755	7.06328585477293	6.34973969485765	6.35507376055191	6.18346698704353	6.44812447436475	6.04150012816684	6.20956505612039
ARMC2	13.2242590923881	13.7843974532993	13.0086102179608	13.2901585436202	13.5684640187097	13.5538496007942	11.5254728666156	11.5056579491317	11.456294116069	12.3295643125928	12.1363456743393	12.9275281957792
ARMC3	4.2718937830999	4.0729606876919	6.25687853216751	5.37791555289594	4.46700128339672	4.57345701433143	5.24848559005823	4.59315118711512	5.09119587886966	4.09985926258226	5.20533854596838	4.81385022868697
ARMC4	3.10575233296936	4.40816022727012	5.71255520355881	5.04948890801766	4.37920581138492	4.38149388122789	4.57830485577361	4.86054007971539	4.53652831523988	3.94272431304749	4.27628759420584	3.45132208664746
ARMC5	9.05861731412655	8.87541493970846	8.98608457079698	8.57313236731578	8.44061752962564	8.75978623114347	8.23393725350703	8.63910460039361	8.1875468770979	8.03582689312706	8.70298986994318	8.03751842463075
ARMC6	5.82863232317343	6.22835617038014	5.43688635295275	6.05761125202997	5.80416372592197	6.32336764346285	6.96144289179892	7.00719772136316	6.8152435742111	7.38566733554287	7.00517626289196	7.45984695117552
ARMC7	6.46414942809105	7.22518219332111	6.46511446815963	6.63640475270672	6.25927084803907	6.49622305510496	8.42465129106811	8.33865419520778	8.09979372693415	8.68893053923028	8.72139010270957	8.98077650816415
ARMC8	9.54252138285711	9.47385930836309	8.82600455113506	9.50960142283891	9.46227017753408	9.31608941313348	8.7172689956949	7.88720344052959	8.59036318840074	8.39219611525516	7.64683580892377	7.78848290514314
ARMC9	5.90532968044965	6.22835617038014	4.5650360176019	5.50619408730982	6.28830095322548	5.81911156736098	5.00309321533888	5.3429472046865	5.45786931016672	4.7576454785874	5.12688037473616	5.09359910670478
ARMCX1	6.75439597089132	6.6286122323012	5.57932820904573	5.85494890442933	6.15269739525447	6.09791907616514	6.52153325928146	6.57112327572971	6.3552730504785	6.26470098674236	6.5593345393501	6.67968087008883
ARMCX2	5.61471295983497	5.50255103812771	6.29369259524732	6.31435982471042	6.19907674447597	5.8768773723246	6.92954992943201	6.45663349615764	6.96657601070792	6.98361771000017	5.73660184597079	6.36273484541315
ARMCX3	10.1298347146158	9.83935975721877	10.7217993241585	10.3981597065417	10.288041393449	9.60667911725897	10.5844026369326	10.6309710717892	10.5138514955723	9.94594715308574	10.8136186213163	10.0306547608511
ARMCX3-AS1	7.97023496150002	7.66011867106019	8.61796256091166	8.21117802931001	8.36791910286991	7.86502245434889	6.57979320595084	8.02193340597363	6.5469196041048	6.66776964951992	7.31461943473662	7.31142195229107
ARMCX4	7.13526100702609	7.67223383839082	8.06973501700249	7.45735596834374	7.30400246156253	7.32509940567481	6.69861162413353	6.56542385407407	6.69497132767522	6.35899437050335	6.59736181349319	6.7712404420838
ARMCX5	6.144829026323	6.31092395349152	5.11109975276577	5.75879869081252	6.13773171293886	6.15244185995876	6.80553098815472	5.86087024975982	6.70227109052314	7.06352080227007	6.39518807916766	6.54735030097062
ARMCX5-GPRASP2|GPRASP2	5.84737354541202	5.81061276013581	5.34162463972863	5.80498986963914	5.33315065457131	5.81911156736098	5.65545926841968	5.53659428983824	5.86164623363074	5.62779486714367	5.02995130766839	5.54440173368865
ARMCX6	11.0282908374044	10.3411553452836	11.0143447646197	10.5844026369326	10.3007360407283	10.5146812795629	10.4289500149268	10.6659844809315	10.5799669716039	10.4068137455808	10.6769462558935	10.1282643849432
ARMS2	7.72822305626164	7.84774608039022	7.58515257158381	7.81052638368483	8.06370540464234	8.09006867885588	7.39035306400806	6.70161269788255	7.80962439811243	7.92763852829643	7.08007104376909	6.39579098647224
ARNT	8.10171331621474	7.8343454181262	8.19024938796696	8.04182862146503	8.13537938164134	8.05823283264268	9.33424599111403	9.21434981623522	9.27745231304061	9.42479372351199	9.18194885279892	9.07791657398693
ARNT2	2.04784226145708	2.86603009725995	3.31253812041359	4.25230611667751	3.14364557265796	2.15243161616712	3.17292162478005	3.52944103796015	3.68382189459632	3.69145854157825	4.59371355018893	2.3806704404273
ARNTL	9.35696758297916	9.73113168173557	9.38389728953612	9.84407722148583	10.0076632637215	9.75366810796023	8.27392795299331	8.05205552153705	8.39066619667738	8.50594655977772	7.68235378998402	8.79059637391263
ARNTL2	5.52111521691737	5.55205993069959	5.23259996977286	4.29263009003645	4.79073238370385	4.34644219116911	4.31265504366256	4.3000644016956	4.74945636037335	5.07520768410308	4.02088172782215	4.76544789645554
ARPC1A	10.2238908447684	10.6736049223145	10.8141391488447	10.3222638632393	10.7886110852475	10.7722168541574	10.163359888899	10.2474267994236	10.4925782613254	10.5259333209067	10.2424056935257	10.5337803608375
ARPC1B	13.4459981976323	13.0439239802042	13.5538496007942	13.3009774616494	13.169829811298	13.5452736121242	14.0738384945631	14.3067495376317	13.9880218624604	14.2670487273084	14.582054513227	14.3439770316357
ARPC2	14.0216499050234	13.8857088937894	13.8171716996505	14.0216499050234	13.9880218624604	13.8983318260231	14.5175335825694	14.3439770316357	14.4794381343214	14.3889791671173	14.4850670439906	14.3400866866743
ARPC3	12.3347641318757	12.901533716673	12.5460706104821	12.7831697180958	12.9785323546991	13.1180675649535	13.5300565305397	13.3300754366378	13.6587584394874	13.92550632767	13.5578938328678	13.7942830843949
ARPC4	11.8464213803405	11.9373419184666	11.930625794028	11.8562328429859	11.8806972142758	12.221061608871	12.4388411561193	12.6277847366851	12.5321590816266	12.8046092475066	12.394832619026	12.5887139519508
ARPC5	9.56273602531472	9.40128796157098	9.02297868626516	9.42454001750951	9.21393594238048	9.85493982962232	12.9128841461716	12.4302575256703	13.1229001878824	13.2653436269525	12.2225643189356	12.6836504804245
ARPC5L	12.7519021293846	12.7688039335735	12.7436684656914	12.8720526753396	12.8673714089674	12.6255777859464	11.4792717456006	11.7972224319802	11.2704921133878	11.3394487236988	11.4948140884216	11.2368579198415
ARPP19	11.9843763609611	12.5060116578719	12.193761325069	12.1478490554684	12.4415703574116	12.3366849734862	11.5836277400992	11.3375895191285	11.3698086008938	11.60911081824	11.2187207433035	11.7678559222237
ARPP21	4.31618317738878	4.26956314769763	4.79423047971993	4.29263009003645	4.19875021388689	4.4811541554527	4.11602756574808	4.42253600095068	4.34209392036103	4.16082727980677	5.04266987576814	4.312669917781
ARR3	3.45331614281231	4.21210799642006	5.23259996977286	3.70339447395939	3.77236586291631	3.97929969114493	3.91610237273396	3.26754208253535	3.68382189459632	3.23782298131539	3.04433336312343	3.70339447395939
ARRB1	11.3184704026077	11.9030566839918	11.3349366472955	11.4695722163243	11.2714518851313	11.4800625336983	11.17762295602	11.0034024644066	11.3303353159594	11.6912260571641	11.3800107969213	11.5884513467624
ARRB2	14.561140768058	14.1195012107882	14.1056246560869	14.2990908973853	14.3101299630086	14.5483638180708	14.4577981738768	14.7288200167745	14.9204502102557	14.4062793195734	14.7092150687814	14.7288200167745
ARRDC1	10.3350423011248	10.7705894098309	10.5155379059885	10.4418919090133	10.5941439563392	10.7939815758856	10.9087667117629	11.1979213502953	10.931957978559	11.3849083505754	11.437640978764	11.6406899937711
ARRDC2	12.4537980125121	12.540525279017	12.7102534158037	12.4624148386109	12.4537980125121	12.9586383001256	10.9256051193431	11.1781968108964	11.0129206790314	11.0175497603642	10.6877413675385	11.0449911515575
ARRDC3	9.725535888409	9.65302543911864	9.44969605388117	9.57779565885413	9.30734911239379	9.95267727749862	10.5184950763516	9.6607794788336	11.2001745716418	10.2274303380798	9.93877820705178	10.6327043593204
ARRDC3-AS1	4.56447605242609	5.81061276013581	6.25687853216751	4.65835259676235	5.27256463345369	5.09359910670478	4.95802169617151	4.56224243917721	3.83892816518744	4.40816022727012	3.69145854157825	3.87782683119231
ARRDC4	10.1390410527101	9.91017899519115	10.4702040744351	10.3583306163824	10.2184165539189	10.3318221452628	9.08185183552916	9.47199811881924	8.91533384475894	9.17545444745844	8.83954474309699	9.11424396644804
ARRDC5	6.69856421840698	6.85877307176504	7.37472489605264	6.89121210154677	7.43117371208561	6.64780218709527	7.60212627879509	8.33083329918995	7.71223379448219	7.58100807587892	7.68708661269359	7.46688460411097
ARSA	8.08487329664884	8.15293717942677	7.63270799435461	7.62630195000651	8.07637513353278	7.83477456343878	7.71935506154339	8.28737852090695	8.11351729491899	7.88435479511492	8.72139010270957	9.07444304769695
ARSB	6.98180054110022	6.94723198004986	6.07208890647156	6.61979421514551	6.58619224921548	7.03055243792579	7.18222556963545	6.87549048158646	7.00674540464992	7.15806254234086	7.50432877975087	6.93698608743503
ARSD	8.75794283221611	8.43521008401437	8.46844600791986	8.16003007788522	7.90964265396004	8.96654024761781	8.99763029527053	9.75740700985237	9.2458195861072	8.9885731533181	9.75715237942557	8.81967030266219
ARSE	3.74418487938829	3.9847987277168	4.26956314769763	3.5676607452881	4.54635663176664	3.0036747846792	3.91610237273396	3.90224130086847	3.78564006711816	1.95973183665548	3.8193714978892	4.53943834060413
ARSF	2.83443449956215	3.46607412430375	2.69190064764086	3.10575233296936	3.08181919960058	2.66952558379363	3.54715556379674	3.37584518174676	3.68382189459632	3.18375937798551	3.94621041386866	3.75338541319996
ARSG	8.14980332724143	8.05870768245275	7.47530013721791	7.78416319692485	7.57437586733705	8.13137046806908	7.64901659945995	7.69716788587323	8.40282673991394	8.40282673991394	7.88049088124885	8.3980604991095
ARSH	8.6812232567175	8.0073295645806	8.74823644850598	8.29231005729242	8.3322005240542	8.34484395646197	6.70965547943802	6.78166763623181	7.62598766210446	7.4524582430642	8.3024089958898	7.82569300409971
ARSI	4.7439615883599	4.89633624290249	3.43055889114389	5.13776996464111	4.93054052995659	4.86673115805836	3.17292162478005	4.08828095785675	3.78564006711816	4.42221089172888	4.02088172782215	2.69190064764086
ARSJ	4.22848955119722	4.593900445791	4.09222716029974	4.05730060451533	4.22048467782982	3.76848141364733	4.67161994147135	4.18552275553212	4.28605181790254	4.71178182195476	4.0850657371368	5.32172535374599
ARSK	5.69432434204785	4.789496049299	5.0483741721415	4.87589680865489	5.33315065457131	5.0483741721415	7.37430210496871	7.00343514893526	7.1997334279981	7.08188400701697	6.85114198764899	6.46967668804383
ART1	5.74333902168877	5.35980930062795	6.88279197783619	6.27770264031422	6.13773171293886	5.63165861074101	5.43954327795187	6.2662131025579	5.47093136858569	5.31814139294095	5.54302686634193	6.00929519859476
ART3	4.67161994147135	5.31814139294095	5.88642904158299	4.87589680865489	5.10236388645771	3.88544074386563	4.75228577296322	4.93054052995659	4.85967895043272	4.73277824045603	4.88814155663029	4.79011422704809
ART4	1.78968219465357	2.86603009725995	3.77236586291631	3.46756673496557	3.08181919960058	2.56030061236624	2.68505187515935	2.17308002978775	3.22123054819542	2.86288976574035	2.90568696253652	3.21300856696095
ART5	4.87174014059082	4.87803361913202	4.26956314769763	3.5676607452881	4.05863413094293	3.83295267718659	4.60684879019191	4.6285115707443	4.99533910328541	4.91984827384785	5.02995130766839	4.91984827384785
ARTN	5.62779486714367	5.47582717837814	4.91726073077897	5.29806628225564	4.96476259892828	5.14705732831662	5.35077503998412	5.13650788610682	4.76544789645554	5.27038661958515	5.82223443407819	5.48334926891678
ARV1	4.93958734546466	5.14928792200521	3.31253812041359	4.5348082111449	3.998909750949	4.91373310101273	7.77523064509207	7.05986844664868	7.71223379448219	7.94038306532722	6.85114198764899	7.38510060247525
ARVCF	8.46071082554361	8.59672353498972	8.96908301220685	8.54172147644257	8.30855594534899	8.21272079952779	8.03031567795074	8.30875595657993	7.7378968865628	7.73321161153421	8.03068707955141	7.95208052585683
ARX	8.23160261207943	7.70127665800851	8.60504376596984	6.97846289034656	8.1449156921462	7.77510539974861	7.4119839340431	8.30215550373977	8.01001685039954	7.57307624994652	6.52330902096694	5.90935188557999
AS3MT|C10orf32-AS3MT	6.3673816270939	5.95491197300872	6.28078047872306	6.55014122033331	6.55271388697485	6.45456609686505	6.06910082929097	6.36986166707123	6.11847685624693	6.29736635897323	6.34157203471367	6.65562222483964
ASAH1	10.9348404841042	11.4767335296047	10.845350661936	10.8817006021391	11.4937527355888	11.6904483458616	11.5896886734216	11.3445071989422	12.1818767224145	11.9671657341426	11.5009535901295	12.3818392222365
ASAH2	4.87174014059082	4.789496049299	6.85877307176504	5.23149724724386	4.28164108273872	5.60376038194169	4.86054007971539	4.80701012594312	4.71445781587326	5.09359910670478	4.47891855573657	5.04651539421404
ASAH2B|ASAH2	6.02877961395459	5.90323279366884	5.71255520355881	5.73331153978129	5.76920443515471	5.79146015509015	5.53947193605338	5.62816296319579	5.79873156860135	5.8743913509123	5.93811637113061	5.88129728107983
ASAP1	9.16330010266465	9.27745231304061	9.11271496235932	9.08997236448513	9.53024069463257	9.7071527375694	10.6104785312583	10.3071865322349	11.6356613165141	11.2718208408439	10.6476384396139	11.0717339432226
ASAP2	7.75849972938138	7.47387649907474	8.21940497685744	7.0463044762611	7.01918830948985	7.53019127051307	9.14279446218232	8.52803087096754	9.38679003987072	9.15916487339503	9.21248299858733	8.30074726617045
ASAP3	6.44753096387423	6.38031643129214	7.39326984429073	5.93529430216499	6.3171005795807	6.34030880319528	6.49642705220925	6.60515861072657	6.82268963589791	6.52381774194885	5.96897358943834	5.83931098565905
ASB1	7.46157597580368	7.87410156105252	6.98219782497293	7.66353350950962	7.55218163261443	7.90569064203178	8.38255271899022	8.29688698806905	8.03582689312706	8.19651478696148	8.02223243859003	7.88669297372736
ASB10	3.45331614281231	3.10575784402212	3.09332544343604	3.62049184277135	3.55311309498613	4.06318784858016	3.61644970254474	4.08828095785675	3.3539982710119	3.8193714978892	3.78190481247859	4.56447605242609
ASB11	4.81385022868697	5.00386647813873	5.43688635295275	5.58335559753641	4.4212304513312	5.18308541580103	4.95802169617151	4.59315118711512	4.31672783669908	5.08919491788545	4.71064805465453	5.53422862630693
ASB12	5.72354620903314	6.05190824401601	5.88642904158299	4.29263009003645	5.80416372592197	5.60376038194169	5.58415401824053	5.72369224944458	5.86164623363074	5.73655046549729	4.84409737599997	5.69778190538432
ASB13	8.6058025472032	8.27729859483109	8.37429972725938	8.47009118730323	8.21222151424625	8.71236195986579	8.13210736981379	8.11169024615263	8.06181973219072	8.2182976702742	8.84210447387175	8.21742195645016
ASB14	7.34844569549577	6.80231562249758	7.50232756453295	7.358513389627	7.18727583657044	6.92332846616601	6.74379785537238	6.95423405725663	6.51642086056878	6.48061901353535	7.16524543683122	6.82992310496954
ASB15	3.10575233296936	3.89046591379737	4.4212304513312	3.82507052797477	3.65067189581132	4.14135926525367	3.67745339714989	3.68906556734399	4.11748255813834	3.88092706166864	3.75137919856088	5.00446576159838
ASB16	11.9030566839918	12.0938481506507	12.1504862566175	12.2519611663099	12.1838310219747	12.0074971907851	12.63782950028	12.5204947242217	11.8364254450809	12.4344349318339	12.8887270078731	12.8907328312542
ASB16-AS1	8.7443898140398	8.83927598417775	8.63346147398796	9.31836009127206	8.97038408710205	8.53745178883579	9.00653282165122	8.91005239388772	8.82600455113506	8.95570911592679	8.76111338051501	8.82585616183281
ASB17	3.86509516870979	3.94621041386866	4.4212304513312	3.94621041386866	3.77236586291631	3.0036747846792	3.17292162478005	2.9698827682127	3.57815939076675	2.19865091381593	2.84494522825282	4.21210799642006
ASB18	5.65237639194752	5.02531578334197	5.43688635295275	5.37791555289594	5.36174212237341	5.16705240003947	5.54652698933593	5.24912346502313	5.31906424836392	5.03711593164466	5.05059840977201	5.08457681229639
ASB2	6.93506395119447	6.30122463750954	5.97179929367621	5.97845488676224	5.80416372592197	5.84737354541202	7.0774911976795	7.03998636224556	6.26470098674236	6.09310675718585	7.34439884253195	6.65223643297642
ASB3	9.27745231304061	8.53269584226551	9.03043444960617	8.69910202822706	8.90113305994634	8.64680110992925	9.28828586184546	9.14740426655013	9.0093458527809	8.75532122934014	9.36625831081322	8.6535438691752
ASB3|GPR75-ASB3	9.96857295982945	9.71134925830116	10.1744895514515	10.1813571806351	10.1598805813797	9.81851595846863	10.1903308124445	10.0767676828997	9.94108638808397	9.76403835548042	10.2685492369801	9.89712797403338
ASB4	3.92632052918631	3.78988955719848	4.47891855573657	2.76671556289954	4.0350552351433	3.70339447395939	4.46181279156967	3.99080938261451	4.43100151429532	4.47891855573657	4.51654698624309	4.01198870841105
ASB5	3.86509516870979	4.13948822481625	4.26956314769763	2.69190064764086	3.4798773546238	3.08589048475031	3.26310684062358	3.44445551506152	4.19346683006099	4.14706073183099	2.66952558379363	4.9374827202269
ASB6	9.23024772467617	8.94457545463525	9.68007565087424	9.11519188476417	9.47741165562286	8.98781147880413	8.33191527043035	8.76514349769717	8.55800464435743	8.3472136124512	8.60028792858932	8.50776431091509
ASB7	10.3147745489782	9.87646561554426	9.85205089782004	9.90555469465962	9.96520448631912	9.67911889587538	8.95740232051542	9.23998409360275	8.9281035951527	8.78622527637462	8.97765869148225	8.89222976941938
ASB8	10.3468053135596	10.3637759766241	10.3968644124658	10.4063057505187	10.4095811548067	10.1572068605873	9.66429625760749	9.69210843087249	9.75475943259866	9.62380561226532	9.79929734480153	9.56952228592124
ASB9	6.67921742981759	6.75659828519436	7.63270799435461	7.81765547568872	7.34501878207817	7.34145799614539	6.51369308240031	7.37887509934016	6.11324948364668	6.57048085891317	6.45031601678384	6.66619609552615
ASCC1	6.75439597089132	7.24021152267461	6.25687853216751	6.41020702278154	6.57210370645331	6.94849012256081	7.69129969576792	7.37109232332683	7.86310456763978	8.04775067900369	7.14987139836577	7.60529590192563
ASCC2	10.483848408486	10.2017839528343	10.5765414670437	10.8277405533943	10.6352851378873	10.579700957013	10.081514999203	10.2830018147204	10.1479647782848	9.87128150651491	10.4759735573441	10.3479289106922
ASCC3	9.52519749659731	9.15389767641137	8.93994255805332	8.59865677157201	9.21229864799917	8.80691080021955	8.43039526178928	8.16047196113839	8.42155354182706	8.26064040458725	8.11341369695624	7.76629347175569
ASCL1	4.1843278598851	4.28330992293085	4.91726073077897	3.62049184277135	4.24342380308971	3.65067182855576	4.22444488344719	3.96750774839142	4.28605181790254	3.76453326329232	4.27628759420584	5.81452156105846
ASCL2	8.82831745890308	7.73741255189824	7.92593551558981	8.64664911426846	8.12685942107521	7.7256232586302	9.05422985582006	8.9349026086854	8.6403788187569	9.34065077579569	10.1313489303881	8.95609798014453
ASCL3	6.84757904877348	6.49894216735972	7.18601499949952	7.34890181698375	7.2967723667402	6.99852057567026	5.76159381836236	6.14629568783892	6.08852277224066	6.25314842423454	6.60071571416333	6.68812327106845
ASCL4	4.28860623763051	4.16938506693535	5.15182623156436	5.11109975276577	4.81641792430588	4.77934660353562	4.09985926258226	3.78829960579392	3.90551059520858	4.0850657371368	3.46756673496557	3.32277748301437
ASF1A	6.15566090865121	6.3213245871321	4.4910791676904	5.32376827151343	6.13773171293886	6.05926352349122	8.88772788065527	7.58291797032341	8.72582263816503	8.59194061374703	7.90543630420013	8.03608544634982
ASF1B	11.2658921008726	11.8123680599031	11.9733879215582	11.5753591921883	11.411079090085	11.4123246223007	10.3548627388084	10.583660208079	11.1107340073255	10.8930664311658	10.6650103406608	11.4582614647839
ASGR1	9.72797225682654	8.87337801601329	8.82600455113506	8.84405776938648	9.06509201776243	9.64921749544214	10.1652213185895	10.4894944568194	9.64689370959108	10.4510581198858	10.8465329277439	9.68487228889629
ASGR2	9.23470876368154	9.58240367475245	8.77660186420023	9.44957203876394	9.3326985587511	10.2494828020844	9.61163034589961	9.91060201663855	9.53765543836684	10.5350222711307	10.1423592100169	10.1775739016429
ASH1L	10.4318419928529	9.8691482177901	10.0389799235315	10.2368017729919	9.92397472930391	9.84854742630277	9.80099642717025	9.99524252457534	9.83989830192822	9.58810834548058	9.6139436930356	9.07064486769005
ASH2L	7.3594099253622	7.04729077955355	6.93462304819185	7.21581316461773	7.3611612684738	7.60362973423744	8.80732996698719	8.74223790862772	8.47192390901479	8.49329209532314	9.01159904948914	8.91476996280951
ASIC1	5.49958038290996	4.789496049299	5.97179929367621	6.34588324908269	4.93054052995659	5.81911156736098	4.67161994147135	4.4714874586216	4.67019557101124	3.98763716723944	4.98689538363308	4.33529416121618
ASIC2	5.52111521691737	5.50255103812771	5.65971860123374	4.87589680865489	5.33315065457131	5.38564567604344	6.17241383326918	6.30362503628129	4.71445781587326	4.68173591956165	5.20533854596838	5.41724959001404
ASIC3	9.27745231304061	9.06472539203791	9.24405126998886	9.24720191829263	8.90531309607799	9.10396630302759	8.02400372398913	8.03109281370849	7.97891932507298	7.47295693439675	7.21935975329612	7.31989597972892
ASIC4	7.99952106580575	8.16081452700684	10.498371764994	8.69421370167864	8.74579088916906	8.80437356063458	6.0860883126269	5.87900839823381	5.85071754757351	5.08919491788545	7.7713635538375	6.65223643297642
ASIC5	3.86509516870979	4.35332110474035	4.5650360176019	4.29263009003645	4.54635663176664	3.60076311790093	3.37735833263138	3.76848141364733	3.22123054819542	3.0036747846792	4.02088172782215	2.69190064764086
ASIP	6.37058400759968	6.28078047872306	6.78440701788262	6.98900316881795	5.80416372592197	6.78474739577601	4.92097989395386	5.39584028443317	4.81901914685711	5.28396698709498	4.96416827703267	5.17240231209627
ASL	8.76948247541266	9.23915415394382	9.02136843281131	9.06039532046355	8.79059637391263	9.19806154439841	8.54516702270073	8.86447076086938	8.5654749290131	8.77583297166611	9.0032308838475	9.33357246588965
ASMT	10.4549893402677	10.5226604806066	10.8087175099907	10.2232746708069	10.7000308673868	10.6061076499558	8.386678472132	8.56930719591683	8.71535986600416	9.01318114835041	8.4644679553531	9.50592356164205
ASMTL	8.14006018762976	8.85064616288225	7.76481860753942	8.76422355065158	8.50960889795637	8.91978613255281	8.61731063473403	8.8386372914726	9.09883177819343	9.19076389318322	7.88658718271034	8.98304448879252
ASMTL-AS1	6.75439597089132	6.81011954434051	6.80736913619712	6.85603686280972	6.92779649906093	6.65894225390168	5.70561453627432	6.64198283598057	6.04882810229152	6.34157203471367	6.27691993317495	6.39579098647224
ASNA1	8.63263605412936	9.44361908154408	8.81889404044232	9.34173549179858	9.26129062695969	9.54240150052135	9.54071563232749	9.26434913615566	9.41391593277502	10.3358530225641	9.3421802440478	10.1300730562973
ASNS	10.0939363635926	10.1086217193836	10.1408029112285	10.2440155638928	10.2767608541916	9.69909037233671	10.4751275002583	9.91479818528482	9.74471419362119	9.37664132713777	9.46548404692263	9.25048615784823
ASNSD1	11.7068768621033	11.3870339094616	10.7105433229926	11.5896886734216	11.1317541284606	11.4705779981875	11.1816890161761	11.0355717837917	10.342952707723	10.6127173662389	10.9717003569024	10.750592914576
ASPA	2.92797374955131	2.18381645561266	2.03657336114631	3.10575233296936	2.88870366334222	3.60076311790093	2.16325228868402	2.49201864129539	3.3539982710119	3.52944103796015	3.18764962405217	3.61223208859535
ASPDH	3.20322859998914	3.21842457737247	4.01372872140016	2.69190064764086	2.88870366334222	3.30961526748368	3.67745339714989	2.41820893902214	3.40976100349471	3.88092706166864	3.97929969114493	3.66001271182525
ASPG	7.57028804620537	7.09024709504883	7.30223983850856	7.74330537985926	7.10158649534275	6.8534593349658	8.04349912801479	8.04467932935934	9.03825154344383	8.54516702270073	9.26375504340473	9.50703666073616
ASPH	4.92060388228845	5.15985684903781	4.37503150333251	4.99533910328541	5.06079647188919	4.94452125136442	5.59441614445857	5.36592683664955	6.47832792185247	6.29617810461214	5.39874038712854	6.45456609686505
ASPHD1	4.44206353692093	5.22909986312812	5.38890980054142	4.69936892306911	3.88691380866937	4.59751067323069	4.74205988964081	4.68313939985007	5.36456052973544	4.6285115707443	3.94621041386866	4.08444048750444
ASPHD2	9.18628346699011	8.70461404508194	8.37429972725938	8.75816348056962	8.90071027553636	8.67719519471732	9.14089202656959	9.47973594036686	8.82698451547492	9.076490595822	9.5343883028185	8.88572800055057
ASPM	6.87728858593689	6.42583818688913	4.9852340743412	6.01393997609176	6.66776964951992	6.48710796745635	7.31622038971726	6.91356186667499	6.55318564386747	7.27265846692047	6.52330902096694	6.45730536353348
ASPN	4.1843278598851	4.92022669092701	4.4212304513312	4.65835259676235	7.06733299088935	4.81385022868697	4.48713717774839	4.17781807689381	5.12021032678522	4.93054052995659	4.65308061067829	4.08444048750444
ASPRV1	6.24315145506765	6.30122463750954	6.52962766814421	6.57443308123625	6.27388087401294	5.70172908104249	6.56195694038895	6.63523018488326	8.50388023022691	7.07724318986845	6.63523018488326	8.4726986758382
ASPSCR1	8.85234204002426	9.1238990153488	8.73394978903962	8.93130201084478	8.72127858993046	8.93254552676497	9.1505210720724	9.37508194602309	8.82192386284044	9.09623692305271	8.95894462019481	9.02143346097601
ASRGL1	7.66474422689779	7.33146472776678	7.32883020533183	7.27196907250732	6.84416828885425	8.09822023012001	8.43610489300886	8.72298234975663	7.93413943825248	8.69154455641224	8.96819319541338	8.3361411276396
ASS1	8.04840851296963	8.0073295645806	8.66945323546583	8.85821264445426	8.04387965154545	8.3939245376073	8.66210182989112	8.61930026808709	7.72613990001889	8.27388996568845	7.81266963463886	8.21742195645016
ASTE1	6.96381270403133	6.83548863736321	6.25687853216751	6.26185813226887	7.55218163261443	6.05926352349122	6.74732684201376	6.82255232619012	6.80553098815472	6.533766922494	7.34439884253195	6.89019137353944
ASTL	5.14541586579551	5.29386521995987	5.11109975276577	5.58335559753641	5.33315065457131	5.60376038194169	4.95802169617151	4.89234259919548	5.26083801344878	4.91984827384785	5.16391858749243	5.24912346502313
ASTN1	5.96513998038621	5.95903496515767	6.78440701788262	6.04039228093709	6.08917834906323	5.97136169639955	5.00016792730984	5.17482262051348	4.68100122295915	5.20555915765836	5.29997444377205	5.41456965473322
ASTN2	9.69409559346571	9.63718295296815	10.1335490944225	10.1819037302509	10.2424056935257	9.83330330477904	9.44152849629631	9.93644304055243	9.14565216359412	9.30151383825677	9.50044842000163	9.25801584622758
ASUN	9.64641836090598	9.3677846366571	8.86103770683822	9.11346955812459	9.50445948019608	8.91978613255281	9.565032568373	9.31858647662614	9.07345129010882	8.90027024950557	9.33309273407766	8.88688486584054
ASXL1	9.79518271996691	9.46319172987632	9.32409313345047	9.17889315383903	9.38222543530715	9.16391095947711	9.21393594238048	9.50592356164205	9.0810722902545	8.93994255805332	8.98324834066724	8.71507570862218
ASXL2	9.07574920544038	8.87188446325009	8.7640417059554	9.25177121452849	9.05014560612132	8.93254552676497	10.9370294041661	10.7983122292086	10.8082413468032	10.895435629524	10.7420825085654	10.6181340730898
ASXL3	6.21661344466812	5.1719115245049	7.53904477648767	8.35397275641049	6.53048449546787	7.03953920417874	4.00417048350418	4.45128574975298	4.05730060451533	3.46756673496557	3.8193714978892	4.85370228149313
ASZ1	3.37364461325272	3.8250708738393	4.09222716029974	3.88691380866937	3.65067189581132	4.03066513945095	3.09199852350395	2.11480966548583	3.25479757726223	3.73085363606341	2.92797374955131	4.10087774173449
ATAD1	9.75366810796023	9.33251447757685	9.4364160863222	9.84819369477747	9.47574625802793	9.63693286218454	9.97579976259149	9.80434262422798	9.79184691091472	9.52359179174021	9.25199787512166	9.13113803206779
ATAD2	8.94529157554645	9.0902266776447	7.75356550974664	8.94206402221814	8.94980394046277	8.75068470363182	7.96762327632786	7.45548277819489	7.77313196140759	7.71362401468514	7.43767660659489	7.31543960366197
ATAD2B	9.66123478335768	9.33309273407766	8.23160261207943	9.11346955812459	8.93361696813734	9.25649209834909	9.86498684616209	9.72978999578116	9.46855364383578	9.58470922610359	9.41363119969704	9.4024527207102
ATAD3A|ATAD3B	9.55931421471789	10.2710983661145	10.4301062073643	9.80796065130845	9.80980613091457	9.86284775159889	9.16590421529594	9.86050730745371	9.38237783970893	9.53784516288	9.04601925165827	9.28280706727614
ATAD3B	6.54574459165642	8.08453011283331	7.96879398711355	7.19580470655274	7.63523547489176	7.61379179524107	6.88052696843362	7.21056895290362	6.61706311390182	7.36591387718681	6.81621816530628	7.33286933800366
ATAD3C	6.69856421840698	6.5684411551798	6.76639894889687	6.81885617543696	6.42526718246397	6.52335001109282	6.41306779111679	5.9135208715616	6.19942615237933	6.24670453850015	6.04150012816684	6.11890880381367
ATAD5	5.19293910851015	5.05059840977201	4.26956314769763	4.43867882350101	5.19293910851015	5.07409367705519	5.60051630788082	5.38080683740091	5.43311624938702	5.75516312890703	5.09119587886966	4.76544789645554
ATAT1	6.97000122769189	7.37027930190616	7.05636740871686	7.08208004484483	7.06305090727579	7.15726677948066	7.75109606368556	7.84024110744101	7.63270799435461	7.61931255980349	7.65202581012368	7.59541173474229
ATCAY	4.67161994147135	4.593900445791	5.53412736625027	5.24051263680509	5.2466821213881	5.0483741721415	4.37294465623777	5.38080683740091	4.59352665458686	4.87992062908984	5.75373928844807	6.27719135131453
ATE1	5.52849219942705	5.81705584695115	4.77884113025006	4.87589680865489	5.21863569986154	5.6805542760591	5.81916759745958	5.35209978175884	5.95309890047458	6.26470098674236	5.90070539084804	6.24216550603034
ATF1	6.4976181877691	6.66061686006396	4.1999869030877	5.68586998396479	6.51660844274755	6.32336764346285	8.64268683757601	7.81360391214709	8.85589330160085	8.80007594306451	8.15070043418261	8.51072361598274
ATF2	7.62082183490589	8.19313986850375	5.83358703005729	7.65874039446464	7.74006021888723	8.07231646611559	8.5587878578274	7.73685343914758	8.5623612830257	8.60411443821009	7.6922361506737	8.40676136630358
ATF3	8.19073189882501	8.613467103677	8.04816429924854	7.34890181698375	7.94705724745631	7.73336257550033	7.00081728770387	7.95324264591941	7.51763636999028	7.83369027212578	6.46211901956698	6.88282863685864
ATF4	14.1305402003016	14.052502390384	14.0924281197549	14.0776789372382	14.2619929510628	14.0459766317897	13.2395561307354	13.4305952528023	13.0134170244153	12.8001330426035	12.9954058451229	12.4280219965193
ATF5	6.06381524603872	7.07697008226157	6.52962766814421	6.46494218597511	6.34670853610115	6.72642221297968	6.87916261782931	7.00125560551784	6.33596361355524	7.47861762180101	7.10835822453356	7.75171633057905
ATF6	9.21707822264942	9.14402498434556	9.142341221117	9.50622028617959	9.29280975847974	9.19444289184685	9.41506670822019	9.23950582087145	9.76268642468272	9.84185658651851	9.40036643421951	9.70439009127081
ATF6B	6.1935998517338	6.71881193209565	6.75740511427216	6.34588324908269	6.5593345393501	6.61528359836548	6.54692006066349	6.69524309987157	6.95729710674745	6.93657878376006	6.79875927022878	7.03278870955685
ATF7	9.71868759981966	9.548070491817	9.78856447202713	9.52688470538031	9.61141097720718	9.40202534080557	9.03536088289184	9.22079992593754	8.92934642061789	9.22499542948766	9.47435201214456	9.38389728953612
ATF7IP	10.1997685086747	9.89160229609962	9.63842659924023	9.69446438755753	10.1750657259226	9.5849186694907	10.6792306919347	10.6839222421949	10.9586215470933	10.0944975709109	10.6851966640212	10.5058044485129
ATF7IP2	4.40176527182624	5.39545491058899	4.9852340743412	5.04948890801766	5.02165576242611	5.16705240003947	6.03110636613805	6.21661344466812	5.72354620903314	6.36108144743356	5.54302686634193	6.29032836641239
ATG10	6.10341259540752	6.31092395349152	6.1905599970708	6.38750619240985	5.99452256304134	6.22703568031724	6.4066952246991	6.59980436737641	6.52628470266505	6.61692658671488	6.34847015380963	6.55616687346402
ATG12	9.17072540172166	9.26751420899428	9.10959906408931	8.82134542406419	9.02325164527045	8.85448153909754	8.80762662020895	8.51377343430966	8.7788348874406	8.90308526990116	8.35156210460013	8.62811065399243
ATG13	7.98945761568946	8.33534822892148	8.00990091613955	8.69910202822706	8.49384313661033	8.95815068583374	7.61139423676513	7.50622783822	7.90098291890763	8.12948971357276	7.39437635456933	8.03824116115184
ATG14	12.0995931882781	11.9803292274276	11.9244373296808	11.8525364934782	12.1795421292663	11.8648361482209	9.88490626110205	10.4604886449689	9.97131842395967	9.65680158467686	9.69945740965339	9.27783106278763
ATG16L1	9.34545961452779	10.1310324801647	9.02297868626516	9.58315389315451	10.2132906947343	9.92427383751584	8.86057461346118	8.97170555691222	9.0176866940919	9.16688551607665	8.34501430900106	8.92770739032509
ATG16L2	10.391841768097	10.7616927001205	10.6103252360856	10.523647941238	10.5806019899972	10.9532736516625	10.3121835692209	11.0680095305779	11.8302383032093	11.7241074452663	11.537640413754	13.0996854932444
ATG2A	13.0473214254801	13.2622746953554	13.5325347383691	13.2272063379179	13.4439792650225	12.7816605441491	10.9972513255927	11.4750454345913	12.261133678577	11.1498411289204	11.1767421766905	11.9815539019161
ATG2B	8.93955142805892	8.94943090550457	8.57287898174776	8.70644472320735	9.23300563676026	8.5557796259796	8.7765096896925	8.71190131331704	8.80360729206193	8.5676032674452	8.35311853547199	8.13594773111683
ATG3	11.4069281851844	11.742344548256	11.2344089375689	11.6653657003461	11.7796308967034	11.8753736919753	12.2283125747967	12.1596093125807	12.5834191131567	12.7086097231051	11.9727140382653	12.1107265376287
ATG4A	8.2840992054065	7.92990315535805	8.85456411610062	8.27448599892602	8.49692441511329	7.88572014285849	8.29676474537637	8.64079917458065	8.22659285606276	8.12113577762994	8.50818719240075	8.01013278465953
ATG4B	7.3594099253622	7.30503771751884	7.44938031386282	7.70765122961056	7.59526256407358	7.54525129893473	8.22121938123706	8.27148213528007	8.29158018641423	7.76901241106459	8.0574608535209	8.60426875663804
ATG4C	6.31509954841316	6.2644012472771	5.11109975276577	5.71433135738557	5.39019547298555	6.10573367033449	8.64602030285999	8.22764612931872	8.26460546239556	8.26667497140739	8.61000494781583	8.1924956684351
ATG4D	9.80028674788675	10.7755543701581	10.3855023391608	10.2621681352203	10.3548627388084	10.4573188056575	8.5607598826249	8.78290665808804	8.60822419792319	9.235606674668	8.54647809966713	9.39422443161601
ATG5	9.00086977823395	8.78159336843009	8.75658831603167	8.77615685635479	8.75680680725005	8.84147661500056	7.99962420963921	7.8620646733314	8.12948971357276	7.83477456343878	7.67131436875535	7.71600485102873
ATG7	8.16477628121911	7.92459427366918	7.30223983850856	7.34890181698375	7.72234791929189	7.69129969576792	9.22164881784171	9.5686147750707	9.40593132444538	9.5710250838624	9.58240367475245	9.45205128242517
ATG9A	11.6726878478671	11.4597902254349	11.9662712697016	11.4750454345913	11.4449128973575	11.32788252456	10.5077812656035	10.6559120664201	10.5652614768302	10.4254499067497	11.1021600158974	10.7738263959292
ATG9B	8.48317876924498	8.17535941030202	8.79284920640473	8.42032349505126	8.38366666411137	8.10443661260027	8.24037449388817	8.65891811899927	8.50486493000558	8.17138443100405	8.05224915939288	8.07325510630046
ATHL1	10.8746634072988	11.0272099658394	11.3671191750402	11.5307406297941	11.388893934945	11.1731790955356	10.098430631647	10.7452330647457	11.8207429064553	10.3263144364145	11.2327546680752	11.5009535901295
ATIC	11.0395728402243	10.4778302962559	10.5415295542625	10.5456382367359	10.6226762958914	10.5184950763516	11.7225015401778	11.5905852349066	10.9898951069383	11.0104129568894	11.206079245333	10.7192114819355
ATL1	7.90093170880128	7.07758819883372	7.93074488261019	7.66353350950962	7.80405986834328	7.21415892488249	8.11980739591331	7.16897722098521	8.06181973219072	7.80082560321485	7.56584633401967	7.5676392096703
ATL2	10.2638743099104	10.2796335884127	10.1649995213871	10.795298163819	10.7340253679668	10.6228726256444	9.20385907057067	9.02270572725987	9.28737259942361	9.00448368195267	8.98756809770848	8.76813988604411
ATL3	8.71214285288045	8.75299842546428	8.28680394591525	8.29231005729242	8.37305513218837	8.51072361598274	8.03109281370849	8.06370540464234	7.85684005307836	8.16231606271157	8.11554147743917	7.98061745567165
ATM	10.2825506974239	10.9454332319071	10.3465803517864	10.8924918960836	10.8412827075312	10.5897021638953	12.1328495842859	11.5828240553858	11.7888882973004	11.3473728233107	11.1738740152677	10.9385842837371
ATMIN	6.88279197783619	6.93722566749307	6.46511446815963	7.69020714224474	6.97485915788617	7.04969988128349	8.34445900709576	7.60326823392862	7.88259538763287	8.29370425461661	7.75490669984036	8.13082280326598
ATN1	8.13614028521101	8.6716928656887	8.64079917458065	8.3322005240542	9.05687094238412	8.81256843523995	8.36006522135561	8.40239792610317	8.30552308975226	8.50259343889529	7.76514186346685	7.96062115109581
ATOH1	3.96750774839142	3.89046591379737	3.68095292450769	4.48144998359187	4.82491177919382	3.78829960579392	4.15062527946253	4.82763366066786	3.78564006711816	3.76453326329232	4.37833510259977	5.17240231209627
ATOH7	4.44206353692093	5.21076347425724	5.80561828537862	4.57392371492518	5.92518001032171	5.63165861074101	4.79652070376003	5.17969284248849	4.55315453940682	4.78146286028007	5.09119587886966	5.26466874187093
ATOH8	5.59863741144867	6.38837906017602	7.04881038288809	6.531030547582	6.4384984339692	6.51369308240031	4.28808640466472	5.35209978175884	5.54450473311299	4.47891855573657	5.28280438521255	5.22309569528555
ATOX1	11.2009221023198	10.8684314022938	11.1155860094874	10.9812124619276	11.0459397311453	10.9098437853339	11.2452481210647	11.6081891477538	10.8713561234271	11.1485432878513	11.7457816830136	11.1373005118898
ATP10A	8.6303311512985	8.2236108499467	9.23969382879199	8.36075041313686	8.52740927101545	8.12756198088496	9.02143346097601	9.20663469742063	8.41897249824917	7.92276164500345	8.21435714708433	7.989896081291
ATP10B	8.22042572279193	8.33318870895814	9.09964450749655	8.25275655297601	8.22982191265535	8.25256405849064	6.91628691341554	7.78447689913543	6.48190598485809	6.15527807291722	6.72757515869685	7.5957258690313
ATP10D	7.03148133763863	7.12069389727666	5.97179929367621	6.78804409768805	6.77688446517871	7.33146472776678	9.95550304969369	9.56273602531472	9.57126809290127	9.73113168173557	9.51385691993252	9.10866904321112
ATP11A	8.19099266800392	8.52218230001572	7.1346407510262	7.65874039446464	8.28082511581097	8.37904452136867	9.14740426655013	8.89321618098703	9.85190801424571	9.57497076844075	9.4067775013657	9.65122997382044
ATP11B	8.66822961080474	8.79385991077518	8.50480746973079	8.93130201084478	8.69993819424713	9.25177121452849	9.70022097504581	9.18507219763436	10.0425720987205	10.4642880463907	9.02481632564284	9.72293031464716
ATP11C	5.59863741144867	6.09935100650552	4.5650360176019	5.85494890442933	5.80416372592197	6.17410500152895	8.13948141457091	7.85785177764002	8.57487372700684	8.57287898174776	7.38653863944639	7.87353102695662
ATP12A	5.32128703821274	4.98601737185238	5.11109975276577	5.26247524390239	4.93054052995659	5.40406667231328	5.96285101326845	6.09865827961141	5.20974080900053	5.60547318511652	4.1999869030877	5.08457681229639
ATP13A1	9.84705845433928	9.75540501361474	9.32138560408828	9.77548887171473	9.79090513437072	10.0051508640164	10.2735531616032	10.7151215189997	10.1589255824718	10.4114088252415	10.408800233999	10.5714068222369
ATP13A2	8.26064040458725	9.04050313132432	8.29623586336044	7.95286186854142	8.10744277090997	8.95525402118811	8.6342411554556	9.08937123200362	8.40137416842513	9.11020796596902	8.70614440058205	9.02672100983323
ATP13A3	8.11827143755814	8.77032028623588	6.64313465602092	7.92633271071432	8.64750090658752	8.83722344166501	8.85100702932713	8.4919657823572	8.6415369094955	8.9836422561032	8.10565308874062	8.39641978320834
ATP13A4	6.34670853610115	6.0802673124664	5.84268094148456	5.82947075890068	5.96101282789996	6.28078047872306	6.46606622402728	5.49290751647662	5.88018803617142	6.23413453480273	6.37960074618954	5.74235604262536
ATP13A5	6.55776126329337	6.46967668804383	6.40188684098859	6.54088357105974	6.83228265414216	6.10573367033449	5.3429472046865	5.17969284248849	5.02308023510756	5.20974080900053	6.30265141437185	5.63269272974623
ATP1A1	12.335774730933	12.1245794050843	12.1115910815062	12.2487859636104	12.3432851327061	12.2055480259368	12.301074776778	12.4040009236566	11.976048996128	12.2250919043944	11.9929294182305	11.8116492229606
ATP1A1OS	4.59371355018893	4.24807007667463	5.17143376403629	3.93138799053765	4.68310911270858	4.41286093898286	5.32897148407532	5.32897148407532	5.58240681564631	5.33315065457131	5.50255103812771	5.26466874187093
ATP1A2	5.04537741485395	4.21210799642006	4.09222716029974	4.87589680865489	4.28164108273872	4.25230611667751	2.42847768174181	3.84048428751153	4.43100151429532	2.66952558379363	3.75137919856088	4.01198870841105
ATP1A3	7.45168530791233	7.22518219332111	7.7879804322543	7.21581316461773	7.46468661999392	7.03953920417874	6.533766922494	7.02970867819431	6.57886912859766	6.53762495965156	6.94663172953807	6.92708752776935
ATP1A4	5.57643644449539	5.22909986312812	4.93702453890574	5.28759230610045	4.37920581138492	4.71445781587326	5.15765914721927	5.76762209576334	5.39353899374083	5.96932463552712	5.1048133411543	5.37213109196269
ATP1B1	9.76292200752069	9.09149154777453	8.42730605648259	8.88616679241711	8.44688606922085	9.31914323058082	9.06171765197562	8.59787568551721	8.71917273499204	8.867880543791	8.27529585482652	7.99983940376319
ATP1B2	7.22117722947867	7.06873153142986	7.26860506684111	6.77330243092431	6.82308519831585	6.7551428594933	6.46606622402728	5.63110681287663	6.2526790518835	6.81606123774126	5.73660184597079	6.33562212799966
ATP1B3	12.9155805887362	12.5662653061694	12.6336457890342	12.4684374607346	12.4280219965193	12.5045167571763	12.7102534158037	12.9682058689427	12.2364607544967	12.2475845113161	12.7614910919223	12.0376874971948
ATP1B4	4.08097612059876	3.21842457737247	4.26956314769763	5.37791555289594	4.37920581138492	4.25230611667751	3.67745339714989	3.10879809692456	3.26861019376633	3.34087032629442	4.1999869030877	3.54413369519996
ATP2A1	5.95338137610968	5.82223443407819	5.23259996977286	5.17043100330139	5.84191288888602	5.43871819119045	5.45221014686173	5.78857723177935	6.00565799060804	5.63138302838364	5.87844904001379	6.37960074618954
ATP2A2	9.92876712316246	10.1190969864783	9.05057625649212	9.89961872119441	10.0895184129309	10.4748252001891	9.65348044342283	9.17065684588555	9.28888030213814	9.70125833349901	9.0840171409402	9.33727060741076
ATP2A3	11.6538701665957	11.6681538506823	12.060987614407	11.64396052736	11.7034637980804	11.3180649318323	12.4776053089398	12.63782950028	12.1882214683687	12.1730267983472	13.2414512168423	12.5256987226602
ATP2B1	8.68253772692383	8.79031050394646	8.59571992930846	8.98626321474955	9.1832220581739	9.16903946349349	9.41575700270042	9.25251039834276	9.54775775040084	9.49304594122347	8.79768063398389	9.4024527207102
ATP2B2	5.16391858749243	5.11069686547267	6.0104315140733	5.05854932511235	5.20266650191188	5.24848559005823	5.10236388645771	4.61070657004466	5.21863569986154	5.11240610255605	4.9374827202269	5.34643589626758
ATP2B3	5.33349050630654	5.2798528976755	5.75952834968074	5.04266987576814	5.00943699130973	4.52162790510352	5.34218947890579	4.70474954861621	4.69887157505711	4.63660418434221	4.72446051973953	5.28396698709498
ATP2B4	11.1354401329213	10.7309665028486	10.5971509034781	11.3445071989422	11.2284694849051	10.4790415172086	13.0796826614616	12.7216580516398	12.5008458239337	12.518271898723	12.4709767275857	12.4292744008138
ATP2C1	8.63384006064872	8.47861904969425	7.66392755596921	8.31379209716486	8.31279827933755	8.38223893723634	9.18424450567433	8.5551895481335	8.85796710719542	8.9437525196035	8.52441457554304	8.61724581310957
ATP2C2	5.12370266236935	8.19917899527466	5.88642904158299	5.42728336360546	4.99158614025162	5.0483741721415	5.89082267563176	5.07219849174578	5.31906424836392	5.16312323416969	5.54302686634193	6.08273571361586
ATP4A	4.93958734546466	4.92022669092701	5.34162463972863	3.88691380866937	2.88870366334222	4.27843854460067	4.57830485577361	5.17969284248849	5.36456052973544	4.80735111319796	4.1999869030877	4.21210799642006
ATP4B	4.1843278598851	3.46607412430375	4.84717548899858	3.5676607452881	4.8631623325871	4.27843854460067	3.37735833263138	3.44445551506152	4.05730060451533	3.44445551506152	4.07392597552497	3.30961758272243
ATP5A1	14.0924281197549	13.8614639199816	13.6073802014397	13.8422206318569	13.9497506754429	14.0286683008579	14.1646003784491	14.0008434019248	13.5578938328678	13.8345468377281	13.7985320693121	13.2036219702002
ATP5B	13.5657171716187	13.6744936230738	13.2622746953554	13.4877862188869	13.7191813606817	13.7191813606817	13.92550632767	13.7157220934019	13.5374763205765	13.7771875753924	13.6786095474198	13.4071263919766
ATP5C1	13.5134874127302	12.8501512892747	13.1229001878824	13.1722424080738	13.3031316340935	12.9518278124039	13.0352279697449	13.081270104015	12.6823904281958	12.8301304458978	13.3058753103009	12.5729988232789
ATP5D	11.1979213502953	11.2744766854361	11.5042736228464	11.4040387419858	11.2452481210647	11.546712910995	10.7263270602622	10.9033372553976	10.5187829599392	11.0266742503236	11.2304429261421	11.225149205131
ATP5E	9.70319724937585	10.2216542141448	9.73225480422126	9.5510224213199	9.80028674788675	10.0128412163121	9.70528255758426	9.74815468576486	9.5887596763843	9.9656556321553	10.3583306163824	9.93927329811089
ATP5E|SLMO2-ATP5E|ATP5EP2	15.3571295836237	15.0769874629052	15.1861465476307	15.1939995844168	15.1494183604748	15.0864294941462	15.4808165279699	15.6385180951286	15.2719169091776	15.1494183604748	15.9863259005917	15.3690223624962
ATP5F1	13.7339708278381	13.4560605922671	13.5506087114376	13.3900242669834	13.5325347383691	13.3419318874402	13.5938054745568	13.688297585765	13.1403902608848	13.221410024222	13.4845983383356	12.8596778146609
ATP5G1	10.3095259154027	9.9707054986287	9.98099354022914	10.1182507715629	9.77910160029648	10.1440320940416	10.2657068758697	10.4560675879474	9.87209651904889	9.85355736075781	10.5685085131972	10.023427972706
ATP5G2	13.8306576028937	13.6272153067855	13.6010196873211	13.5300565305397	13.7942830843949	13.5578938328678	13.120626425657	13.432842582063	12.8866942635337	12.6892150154283	13.0500948188099	12.3926502938257
ATP5G3	10.0416544864609	10.3948108062407	9.82747767514249	9.69690213419635	10.6647956772354	10.4643788969264	10.7399323832696	10.3948108062407	10.1043308593887	10.862122191964	10.6783330055919	10.7567587430032
ATP5H	9.90859245800537	9.99578108390186	9.21050049338556	9.56897954141352	9.66728034060515	10.0007257215672	10.9611813319651	10.4369839909136	10.4764979080513	10.9284494628086	10.7895129154095	10.9003416264577
ATP5I	14.4794381343214	13.6919481853743	14.2990908973853	14.1778433330582	13.7613457869334	13.9311023920314	13.8113042477317	14.0776789372382	13.7228082283095	13.6623543098154	14.0583355400156	13.3058753103009
ATP5J	11.0059610234281	10.6544274073841	10.4702040744351	10.6559120664201	10.6905521482171	10.8451218106883	11.4514010582092	11.2005483369808	11.0161705622138	11.1866592292401	11.111662310119	10.545342783244
ATP5J2	13.1722424080738	12.6565904917796	12.7911038558511	12.9128841461716	12.7149213379745	12.8615860976705	13.6119335502053	13.5821029818872	13.3179750897599	13.4108758184477	13.7640413564184	13.1355925091774
ATP5L	10.3925717055421	10.222446772224	10.1940594264657	9.84062156551153	9.83086468415893	10.2558360502133	10.3543361275196	10.1555229063559	10.246908095115	10.0132523354222	10.4952913768421	9.88872844693848
ATP5L2	7.21123114662424	7.38968516411377	7.37472489605264	7.17062796891593	7.16940023354802	7.38093911952628	6.86142109420855	6.68392179093307	6.51642086056878	6.37391730219548	6.84052045239751	7.06231474127411
ATP5O	13.8345468377281	13.2987599452826	13.6119335502053	13.5906711597797	13.4845983383356	13.5906711597797	13.5374763205765	13.5657171716187	13.1561288517787	13.1810794113573	13.2838235075502	12.6515288672408
ATP5S	9.21100387658051	9.31836009127206	8.92428608894694	8.57313236731578	8.87188446325009	9.09759844523612	8.45398149587092	8.65270142353382	8.493076933481	8.96973654570432	8.45165519857135	8.40676136630358
ATP5SL	9.33357246588965	9.72146247684492	9.21707822264942	9.25671006736157	9.28888030213814	9.34604398810708	9.39298568516335	9.59233148207577	9.30169125548153	9.76778753922618	9.37964567679304	9.649765145697
ATP6AP1	12.4684374607346	12.6628312446029	12.8972120344671	12.5233337196436	12.8364394727567	12.6676307749687	12.4137085953454	12.6597116866052	12.4660074512391	12.3987589822871	12.3445182364814	12.1141718007389
ATP6AP1L	8.19612052848271	7.76170020370614	8.64079917458065	8.59505476722257	8.4266721933379	8.55904450066721	6.95124629157382	7.18460734671278	7.09928483747083	7.19484612617996	8.0574608535209	7.85203833165761
ATP6AP2	11.5405692117809	12.2370925515618	11.5352712580799	12.3954382488773	11.4692949441582	12.540525279017	12.6235181909122	11.7678559222237	12.4280219965193	12.6113088006028	12.0169185931211	12.5072556825861
ATP6V0A1	10.0318124553185	9.84609320559101	9.86227865287166	9.71399176445638	9.57964205486394	10.2929498279787	9.78690269722586	10.1195101325474	10.0924240533767	10.3089280674349	10.5079287651155	10.4154268875123
ATP6V0A2	8.11027750632847	7.72401806606691	7.68730540819148	7.66918364759795	7.83584342149578	7.69129969576792	7.94881844238201	7.60326823392862	7.82707615542446	7.65156476339409	8.14015891915041	7.61202445671181
ATP6V0A4	4.08097612059876	3.13482219696229	3.69649282542366	3.5676607452881	3.82507052797477	3.51207246882038	4.08225117560064	3.76848141364733	4.08444048750444	3.84675022699723	3.61622396621472	4.30097685361322
ATP6V0B	13.2838235075502	13.2272063379179	12.9352232071866	13.3848339534202	13.1167436655009	13.7413347094941	13.253715125519	13.2768063128148	13.7490251568298	13.3666590193988	13.5270454286528	13.688297585765
ATP6V0C	6.04189068596296	7.15884894008655	6.1186928300303	5.58335559753641	6.2144983987055	6.96877491903814	6.14629568783892	6.13374868186118	6.01581480916063	6.91628691341554	6.43469664953711	7.00032742595272
ATP6V0C|ATP6V0CP3	15.1363571587616	15.0955455341504	14.9339387739843	14.9051793729213	15.1272673899133	14.9826488881929	14.8023762429953	14.890626861979	14.6953332910263	14.6730480625133	14.6730480625133	14.3512286382134
ATP6V0D1	11.2727384432811	11.7441497680339	11.4835977851386	11.5366846011113	11.7610850058591	11.8844628233768	12.2169840944924	12.3960438787286	12.5687169461093	12.8078431546431	12.5102359189289	12.6199717379308
ATP6V0D2	2.45318565802585	1.35006892215839	3.43055889114389	5.37791555289594	3.95077981395473	3.30961526748368	3.03896093310051	2.80574349321653	3.04608896831555	2.49201864129539	4.02088172782215	2.3806704404273
ATP6V0E1	13.0439239802042	12.6662822452242	13.0569974873189	12.9780339124204	12.8249131968139	12.6698229060637	14.3331055961145	14.3400866866743	14.3956752998725	14.0345717603428	14.4062793195734	14.0180819182842
ATP6V0E2	12.9191606264102	13.1856166105404	13.2917309318062	13.1654824257779	13.2673988702446	13.081270104015	12.2539293413464	12.3105620432542	12.3445182364814	12.3629022672501	12.6554105118996	13.1018191566539
ATP6V1A	11.0227453041782	11.0652940495992	10.7196714507989	10.7549467853208	11.1671394896482	11.0862847538009	12.3413909958597	12.1126936122978	12.5256987226602	12.4937725384839	12.6597116866052	12.263309026435
ATP6V1B1	5.27215992771028	5.44476698588629	6.40188684098859	5.85494890442933	5.75719476909671	5.5359162398843	5.19915372994798	5.22846407133167	4.93054052995659	5.43094917393292	5.05059840977201	4.85370228149313
ATP6V1B2	10.7289765737753	10.9639281935833	10.4894944568194	10.635870683909	10.4644697474621	11.1290742057096	11.6010513182623	11.5259948067299	12.6133599964914	12.5241715594437	12.1255038281662	12.3916650720232
ATP6V1C1	6.68632948010885	6.40534322836785	6.0104315140733	6.22511726585986	6.49612994535899	6.45014174405232	8.67639154616877	8.66708056488369	9.17844261817788	9.13444293445359	8.55800464435743	8.72604404653772
ATP6V1C2	4.03296943469136	4.50350983761657	4.4212304513312	3.85582951260836	4.63308622721818	4.27843854460067	4.94159607630115	4.02043461562759	4.09725354414603	4.41295017577504	4.71064805465453	3.92010894826997
ATP6V1D	8.88127330466928	8.88847127650439	8.4031424237237	8.55891385900061	8.41043992679194	8.40893959464451	10.6123375589374	10.3432021791339	10.5749709680814	10.7440704883246	11.0459397311453	10.6352851378873
ATP6V1E1	11.7873687161561	11.7358660138303	11.540046267071	11.9380718081735	11.7185771000424	11.725463322552	11.8248764361494	11.6326065448119	11.762525102189	11.7196862107447	11.731426212014	11.8537916775335
ATP6V1E2	8.36381302599996	8.16623379673365	7.72742521424609	8.45532454821237	8.44688606922085	7.97044589931574	8.43756034304846	7.6928953292877	8.36791910286991	8.33624488259931	8.28205503319772	7.57917512991247
ATP6V1F	12.4040009236566	12.5303856521038	11.9335758966474	12.3005198802058	12.3683411522781	12.5350615139721	12.3470524581073	12.2271993288039	11.985575209923	12.3972938047944	12.4344349318339	12.1773641063061
ATP6V1G1	12.3166982937794	12.1504862566175	12.0800038687425	12.1222907658256	12.2121617317819	12.4267182961374	12.5204947242217	11.9488521424393	12.2324057533327	12.3331159131342	12.238467024696	12.065121611562
ATP6V1G2	7.15549270780164	7.11712108027341	6.04882810229152	7.1213194934108	7.51123232299604	7.03340027721291	7.68967044135173	7.28441188182962	7.79007035416335	7.91581276060631	7.06141913811723	6.65223643297642
ATP6V1G3	4.53414788614998	4.13948822481625	4.63660418434221	4.1999869030877	4.09985926258226	4.57345701433143	4.67161994147135	4.84717548899858	4.93054052995659	5.07520768410308	3.97929969114493	4.30097685361322
ATP6V1H	10.3524273160894	10.6262350768105	10.5765414670437	10.609260134305	10.8200590878043	10.4070868456579	9.59835327903879	9.8705294040044	9.76010134750812	9.90285119621145	9.77121345437389	9.98457237511367
ATP7A	6.59228235165296	6.22835617038014	5.77641624355859	6.09807665483192	6.41789782845946	6.31232114097426	7.09918675534774	6.84082991080149	7.51763636999028	7.15873114261515	7.11319876831496	7.41184936679092
ATP7B	5.985288455749	5.76030372155082	6.61841794060314	6.1905599970708	5.88286819666685	6.22703568031724	5.0868797271191	6.01393997609176	5.50068432696815	6.0296857161368	5.61820303988126	5.90935188557999
ATP8A1	8.74642500634975	9.07489064990276	8.21940497685744	9.18061109635949	9.42753207106243	9.12476435589971	9.14445369375001	8.52891141326824	8.9439669213552	8.67746962841212	8.23464820988246	8.53421245502958
ATP8A2	5.45221014686173	5.47582717837814	4.9852340743412	4.81072185509189	4.54635663176664	4.21186604519042	5.78786741786271	5.6253930570613	5.55170031200155	5.39584028443317	5.35243583375243	4.33529416121618
ATP8B1	6.08037472280046	6.0654104373239	6.62802629872717	5.78255416529057	5.18087879064891	6.0860883126269	8.2588380083235	7.14781917052698	6.49793073356396	7.19340784041515	6.22437498413609	6.4484861471444
ATP8B2	9.74330972283061	9.02718047326408	9.10516739302689	9.41734226242279	9.1860079875763	8.73307345140465	10.960508950388	10.7375700175738	10.8526237542023	9.97042821778486	9.96311710415753	9.55020383623756
ATP8B3	4.1843278598851	3.69768675467151	3.94621041386866	3.70339447395939	4.46700128339672	4.0162264297096	4.81116353357948	4.89234259919548	5.05083406424926	5.03711593164466	5.02995130766839	5.02531578334197
ATP8B4	9.40603255552606	9.04775216414074	9.66231501589341	9.42104758155006	9.51365455046367	9.22948598031161	9.74917603280932	9.50473285918307	9.36914122354731	9.5819321352227	10.0928427262173	9.22836302804973
ATP8B5P	4.08097612059876	3.21842457737247	2.97549076387982	4.29263009003645	5.16171222940221	2.85891641688053	2.86753401426893	2.28224799579974	2.41820893902214	3.44445551506152	1.95973183665548	2.86289033005262
ATP9A	9.60214593996812	9.30193918513554	10.3175314264832	9.58781271265275	9.24728923945661	9.56985933584224	10.3513836993867	10.053107161582	10.19877825552	9.54838323323316	10.611386191514	9.08795030540773
ATP9B	8.77641751518477	8.43798064520489	8.34501430900106	8.28724466598943	8.71564402338615	8.25494396418382	8.39056215144271	8.56463275446823	8.20052500786669	8.36605349139327	8.45491583019966	7.72931204519964
ATPAF1	9.58229531800769	9.29971660245869	8.78798483769518	9.27584234016048	9.20551722606086	9.22164881784171	10.2324193955509	9.82643275508788	9.67050234275906	9.77513755742413	9.84267290929045	9.44072160192647
ATPAF2	7.95200185969262	8.61916275013789	8.06973501700249	7.67644161249251	8.09696454760547	8.75978623114347	8.08858884120598	8.28436381080042	8.234866462417	8.25597375282203	7.82263985573166	8.31565178434438
ATPBD4	7.43715433431367	8.832032060551	7.72742521424609	7.80592943421976	8.0450097312102	7.92665647566557	7.23787812614526	6.64669344707369	7.16649261647335	7.27589814421395	7.22352818483972	9.39169546608546
ATPIF1	11.6347414569563	11.1033112998256	11.3860981176721	11.3800107969213	11.2881497802442	10.991528494294	11.7923404211245	11.9526036183467	11.5497844202293	11.7006463317004	11.9865192229313	11.5866838112979
ATR	9.77434487688133	9.5467150829895	9.36282861988438	9.49321039555858	9.50960142283891	9.52840097880708	9.67117832043292	9.46629843266302	9.62651676460759	9.26687461896253	9.45912970783963	9.26959546587032
ATRAID	11.024680489525	10.8768804673607	10.6816117173248	10.8861435733836	10.7135014174622	11.1946967355842	11.1596016249362	11.0587881839407	11.0272099658394	11.2483741159361	10.8743896633424	10.735114278403
ATRIP	8.71793136665015	8.48455068178188	8.51889147009336	8.34424441026865	8.47223179582798	8.48041097749351	8.02303500435365	8.26485376880103	8.08918012786165	8.03824116115184	7.95608528411566	7.93526651252291
ATRN	7.28183259249971	7.73575362410736	6.50842885257373	7.09222207102741	7.39088163021576	7.3233100237845	7.73849517751739	7.5797374816233	7.63224883972136	7.84707374589567	7.78416319692485	7.67755361186541
ATRNL1	4.1843278598851	4.49461396430241	3.43055889114389	4.09985926258226	2.88870366334222	4.57345701433143	4.09985926258226	4.39589951752021	4.08444048750444	3.98763716723944	4.11502374428771	3.61223208859535
ATRX	7.34844569549577	7.09938291959393	6.75740511427216	7.19580470655274	7.09052821985965	6.94849012256081	8.71399143835101	8.35734327704961	8.83954474309699	8.6342411554556	7.99349093825622	8.34778487548467
ATXN1	7.46627070842016	7.56965959408598	6.40188684098859	7.63920149943606	7.71195647466044	7.62370041780396	9.15243654847337	8.78127696805987	9.13251349124373	9.35221341144688	8.62598436862393	9.33565292762047
ATXN10	7.28369045388482	7.16749762342314	6.04882810229152	6.27770264031422	6.62156417807549	6.97902323534324	8.14621392798994	8.16165427431424	7.98132075219635	7.52368720758238	7.91981275207071	7.52338946385138
ATXN1L	7.95200185969262	8.89143083541702	7.97898179381788	8.72094749135916	8.91610591206935	9.17875292742551	8.57361572990607	7.92624663876195	8.7834914574499	8.81239938376175	7.90892660344004	8.74746554156109
ATXN2	9.96897191073512	9.55403853653087	9.45630008716642	9.88215106306209	9.85162100381573	9.28111836473842	10.8301473210476	10.8290433803003	10.8024236740748	10.4708202154668	11.1639225974066	10.7895129154095
ATXN2L	12.4636015089867	12.189416738952	12.5131326573523	12.5576473451666	12.4521148797576	12.3331159131342	12.3227605375648	12.2591358515366	11.9189538607855	11.7880468529065	11.8429887100316	11.4543335201723
ATXN3	9.5137557351981	9.20013116681773	8.91391328751749	9.22370834306982	9.3732050056363	9.13325914070519	8.86982928262737	9.18819556766105	9.12734724158394	8.46979065303852	9.14289459560072	8.57905572018465
ATXN3L	3.86509516870979	3.94621041386866	4.09222716029974	3.77236586291631	3.88691380866937	3.2424661537099	3.03896093310051	4.11502374428771	3.96750774839142	4.08225117560064	4.37833510259977	3.45132208664746
ATXN7	10.8523349619227	10.7555418627949	10.6226762958914	10.5923372333025	10.8645443283394	10.2748366395261	9.8099536007621	9.82842480269983	10.1788217584951	9.60154874986138	9.50324399613664	9.58957377305253
ATXN7L1	9.77121345437389	8.81057937317876	9.85004335231074	9.68331304738453	9.28195469159005	9.01159904948914	9.63668277140093	9.81117297342218	9.37664132713777	8.94457545463525	9.65122997382044	8.76438378455704
ATXN7L2	7.03148133763863	7.34786048671365	6.83228265414216	7.34890181698375	7.24421198383241	6.96113137609139	6.23565513698222	6.33870996806997	6.14629568783892	6.57963132842946	6.5456965261997	6.68812327106845
ATXN7L3	6.09263112805348	8.19667648350746	7.63270799435461	7.19580470655274	8.00370098524217	7.89250548178667	7.23797182372631	7.50716104578619	7.34124692667323	8.97646400951381	7.69573818587288	8.89778129256719
ATXN7L3B	8.07224334613868	8.89143083541702	7.91106592625914	8.87177091338515	8.8809977829431	9.32286418152008	10.0710724942022	9.47775278682427	9.91441641578964	10.253350157608	9.02481632564284	9.53927998234417
AUH	6.16909664235408	6.66681325514995	6.66920400095334	6.81885617543696	7.02764541149549	6.97485915788617	7.79548211899985	7.18460734671278	7.4599384858292	7.58858951538198	7.18519827845005	7.47228142598498
AUNIP	5.65237639194752	5.6134634056207	5.23259996977286	5.48334926891678	5.27256463345369	5.8893985868685	5.47093136858569	5.60575556427462	5.87348918529012	5.70128948779252	5.57959459058118	6.40685561030252
AUP1	12.4922111031495	13.1498856249207	12.5985855175523	12.8402948271919	12.8125086042551	12.9380692868716	12.4636015089867	12.6255777859464	12.2951486128594	12.6583996199078	12.3279935395252	12.5499200274883
AURKA	6.89170743810172	6.78847172556048	6.93462304819185	7.31583573263912	7.08367424781673	6.78474739577601	7.51684716362304	7.79215484993369	6.87395966873703	7.23008741767886	7.86689384533278	7.41262757177401
AURKAIP1	13.184124118311	13.094019833202	13.2137208210069	13.422905800352	13.0759546555647	13.1374957945934	12.6628312446029	12.8956771109094	12.5332679759512	12.738687391527	13.1589458368429	13.0006793719625
AURKAPS1|AURKA	7.37451350051067	7.30503771751884	7.30223983850856	7.46350044441586	6.89505986365499	6.99852057567026	7.48403708697319	7.19206881447096	7.35588994131709	7.11136306823008	7.02842153808761	6.73463629373638
AURKB	6.28446403158745	5.99108993443981	5.57932820904573	5.34552745030736	5.75719476909671	5.83358695527687	6.80216226941292	6.75368314214259	6.15527807291722	7.12898342877176	6.62889836659435	6.83955009729597
AURKC	6.86323074847287	6.38031643129214	6.29369259524732	6.05761125202997	6.45346446033591	6.23921560132474	5.29606240155251	5.3429472046865	5.05083406424926	5.16312323416969	5.28280438521255	5.65844757802358
AUTS2	9.65302543911864	9.68289057638596	9.68007565087424	9.0379038442791	9.44545562629244	8.48317876924498	8.31586222767355	8.4753872997928	7.56631933923491	8.05393394929804	8.38052896673293	8.20964779326719
AVEN	9.53765543836684	9.09149154777453	10.0422877030604	9.79545455593872	9.80796065130845	9.37268860278459	8.74079083949481	9.41657890518017	8.51141575094183	8.33832831956036	8.79768063398389	8.7874451355041
AVIL	5.49958038290996	5.29386521995987	4.9852340743412	4.73029155616757	5.39019547298555	5.42284639238433	6.79341428637996	6.77420076825873	8.45584753134061	7.49452661176517	7.69305248467913	8.92066547985849
AVL9	7.47295693439675	7.69616595181734	7.0054357454097	7.49748329002406	7.5673308368885	7.38876356978679	7.54396777427609	7.83357119556157	8.10806883892266	7.78642414137574	8.11554147743917	8.31015206438201
AVP	4.1843278598851	4.84065534542884	4.09222716029974	4.1999869030877	4.33905185093218	4.41286093898286	4.28808640466472	4.81675698821404	4.51299358921082	4.44206353692093	4.91927710691554	4.81385022868697
AVPI1	8.70597705382737	8.29158018641423	7.34086585748853	7.92633271071432	7.99952106580575	8.21272079952779	6.93710587746405	6.87194995909711	6.95729710674745	7.28660039329639	6.89095205319066	6.93216233445207
AVPR1A	3.45331614281231	3.78988955719848	3.94621041386866	3.77236586291631	2.66952558379363	3.46309217357851	3.95007769266266	3.84048428751153	3.22123054819542	4.83805066484272	4.1999869030877	3.00627021925045
AVPR1B	4.59371355018893	4.40816022727012	3.77236586291631	4.48144998359187	4.28164108273872	4.31050551423579	4.74205988964081	4.24322114370345	4.26346963097333	4.46181279156967	4.81641792430588	4.35552646973282
AVPR2	11.4323184220432	11.8002320096932	11.4774770248972	11.4275970828593	11.6391407560905	11.3742853874199	11.1258931426638	11.06751177823	11.1808375404044	11.3540022152239	11.3906938889352	11.8576074285021
AWAT1	6.61979378451778	6.68079576158453	6.83228265414216	6.39348588743174	6.64329383527026	6.96113137609139	5.62644250972257	6.44297759606287	6.22359269340941	5.97911948152306	5.89164432279698	5.77466351711407
AWAT2	5.61471295983497	5.74089293883828	5.11109975276577	5.32376827151343	6.62156417807549	6.10573367033449	5.99239502777424	5.31767728066283	6.41891831596854	6.61706311390182	5.51530254970849	5.42889527337272
AXDND1	12.3422672090674	13.0796826614616	12.9097736402601	12.4786716733166	12.910853341656	12.5592178120135	10.0436353072468	10.1644878109806	10.6252167001113	11.0583163959024	11.0432864844355	11.7266361029034
AXIN1	9.81827524372717	9.84172519594291	10.4756031979665	9.79290176921822	10.0093658229385	9.80440934980494	10.0209879614978	10.0069005144783	9.63668277140093	9.66312889158592	10.2964923663742	10.2216542141448
AXIN2	6.144829026323	6.44315138583968	7.22993916349009	6.97846289034656	6.68851556719741	6.99852057567026	6.89397897548699	7.04413430781895	7.21395713625951	6.93252152306092	5.9243819854829	6.13818051936621
AXL	8.09281024522656	7.44826179286606	7.84856092921861	7.41870754672032	7.58180423267648	7.67960229993259	7.69535380929979	7.62565834488027	7.4599384858292	7.36591387718681	7.39998992000177	7.03775002460716
AZFP	4.35611374637986	4.21210799642006	3.77236586291631	4.5348082111449	3.998909750949	4.59751067323069	4.09985926258226	4.05863413094293	5.76445567993838	4.16680210714904	4.41532674196296	4.27628759420584
AZGP1	8.88781711164574	8.74627572478067	8.88382265793222	8.80360729206193	8.33982952753842	8.56930719591683	8.03870018799351	8.46049573520648	8.09076469092308	8.31279827933755	8.03904945199408	7.71966797728765
AZI1	8.4920273932943	8.14980332724143	8.26485376880103	8.10795210928253	8.06768191224929	8.15349734685507	7.41475749469964	7.86413970277689	7.34844569549577	7.22654728649435	7.70837791290369	7.44112326293524
AZI2	10.8424129363157	10.3796340431847	10.4431129315321	10.294646656032	10.2906153437175	10.0834696735453	10.3767986602722	10.4053505892328	9.99980647039282	9.8555288529661	10.6701759471225	10.0642335568768
AZIN1	11.2384912106009	11.0630840808306	10.9005970033221	10.8665099871274	11.0856618143458	10.9584774882534	10.3843920345452	10.3432021791339	10.522235596782	10.2700155401892	10.5336575468512	10.3499834097246
AZU1	8.84818728839387	8.16623379673365	7.71223379448219	6.97846289034656	8.37703464141116	8.53269584226551	8.56434638801576	7.2120735187404	7.34844569549577	6.68056466873577	7.64845342939297	7.96347048186907
B2M	17.4444261989488	17.7189842092336	17.3502243137256	17.395606341808	17.6433394786935	17.7189842092336	17.6433394786935	17.5244375322917	17.7189842092336	17.7189842092336	17.6433394786935	17.8279907944088
B3GALNT1	4.1843278598851	4.71445781587326	4.4910791676904	4.25230611667751	6.9657590849862	4.34644219116911	4.47891855573657	5.21025324595368	4.55315453940682	4.74578303652488	4.29665830887697	4.40816022727012
B3GALNT2	8.16112190024651	8.06358699929271	6.86541774659964	7.33764520776947	7.71059932891792	7.49402882260881	8.48625789410105	8.84744975406125	8.07905630891138	8.34467360392288	8.92562015652874	8.27856479694753
B3GALT1	5.45221014686173	4.81515608598693	6.08133781234052	5.58335559753641	5.54440173368865	5.16705240003947	5.27215992771028	5.76340760409085	4.88676717928919	4.68173591956165	4.02088172782215	4.21210799642006
B3GALT2	2.92797374955131	2.39781418897286	4.71117132594104	3.2907392896418	2.88870366334222	3.88544074386563	4.71445781587326	3.76848141364733	4.05730060451533	4.81998188369859	3.30393116433284	3.45132208664746
B3GALT4	6.8313455153161	7.1876711568134	7.68730540819148	6.5886947444348	6.89505986365499	6.8810595468669	7.957395281734	8.10679221188941	8.29560123219224	8.87424573554965	8.14740391874289	8.7105781891058
B3GALT5	5.39261724580218	5.71632759892201	6.04882810229152	5.71433135738557	5.59453456386335	5.57234538292476	5.50255103812771	5.26199614789937	4.73277824045603	5.92518001032171	3.69145854157825	4.63308622721818
B3GALT6	7.21697117361101	7.60341095193792	6.61841794060314	6.87916261782931	6.45346446033591	7.17593592072718	8.88068872867906	9.03508792008908	8.87007664539825	8.99489103836836	8.832032060551	8.61724581310957
B3GALTL	8.70372864926986	8.14980332724143	8.09179670941239	7.72130926280384	8.493076933481	7.66392755596921	7.36347047191483	5.92157863100422	5.99751104628296	6.9694152647987	7.47460728361871	6.69851681268044
B3GAT1	7.00343514893526	6.65247031215392	7.20765010773716	6.90127076128208	6.9801075314524	6.61528359836548	6.39348588743174	6.05793251208303	6.26071931472447	6.2444274571739	6.65139375152995	7.14641069552104
B3GAT2	6.96381270403133	4.35332110474035	3.60076311790093	4.09985926258226	4.28164108273872	4.21186604519042	4.33905185093218	4.14556162140804	5.24848559005823	4.46181279156967	4.33905185093218	4.89045325410116
B3GAT3	11.1207179312249	10.9546556127728	11.2608507288117	11.0552153439665	11.1715951303717	11.1444320808675	10.1935894060841	10.8067016550126	10.0168414005207	10.097989258637	10.3455150076372	10.2406859677234
B3GNT1	8.59468755005409	8.2274645632336	8.55800464435743	8.92425143217446	8.3322005240542	7.80315279859823	8.90051401762405	8.75251642842539	8.30225283158889	8.33624488259931	8.91721250083754	8.45414976865565
B3GNT2	11.3303353159594	11.4123246223007	12.0971068866797	11.7852013496648	11.7350550925914	11.2237523649666	10.6269630788831	10.5550826923737	10.5110794308151	10.3884382896892	10.194780739891	10.1747092937909
B3GNT3	7.21123114662424	5.37693748881027	6.64313465602092	6.5886947444348	5.88286819666685	5.86087024975982	6.07208890647156	5.87900839823381	5.67138456102976	6.11042238191648	4.91927710691554	5.36174212237341
B3GNT4	8.613467103677	10.1218082716082	9.44969605388117	9.07444304769695	9.17721169352842	9.86953866061928	7.47154380576007	7.68241829671368	7.72613990001889	9.17602201881517	9.06509201776243	11.0583163959024
B3GNT5	7.94356274212574	8.98373251882406	8.82831745890308	7.98644237094009	8.37305513218837	8.62830078399777	6.91337762265727	7.07854894783035	8.40811245532925	8.35916589660852	7.20765010773716	8.14660885872449
B3GNT6	4.99304030924486	5.31814139294095	6.1905599970708	5.26247524390239	5.47093136858569	5.13258669137749	4.1999869030877	4.98037496681008	5.04211862349403	4.6285115707443	5.18175466534217	7.15426221608003
B3GNT7	6.79184049804261	7.37027930190616	6.21236206911905	7.3317840079658	6.77149897459417	6.45049028951537	5.98677688562495	6.44297759606287	6.05643833300967	5.96285101326845	6.26557830145117	6.01303922943627
B3GNT8	7.19799404639253	7.30143428678655	7.14850204848288	7.18805689578071	7.53206766703328	7.34668089588054	7.82926685771365	7.89594541491653	8.80777306077051	8.55818103102406	8.26745726729838	9.19806154439841
B3GNT9	5.89278837594206	5.62378169941877	4.61955128537111	4.75519299485567	5.60872794899217	5.36267623727586	6.48906875090359	6.50034252942397	6.75810587562069	6.27099346114423	6.24315145506765	6.47853708447316
B3GNTL1	6.79184049804261	7.31117870460848	6.71598573685118	6.80444827288739	6.82308519831585	7.48837530016579	7.71390644703385	8.05956340677647	8.35971759698266	8.08399240534791	7.6792727637682	9.03693110847744
B4GALNT1	4.67161994147135	4.43793209657201	2.85480239372916	4.65835259676235	3.82507052797477	3.60076311790093	4.31265504366256	4.78502338805414	4.11748255813834	4.84911993121349	3.59389595490801	3.36004974412604
B4GALNT2	5.95338137610968	5.94460190205288	6.40188684098859	5.71433135738557	6.45346446033591	5.93811637113061	5.91280088410116	6.03194245302666	5.79666146909578	6.27722811871968	5.63110681287663	5.57268153906159
B4GALNT3	9.68007565087424	9.5637130535042	9.47621736388386	8.98626321474955	9.37546530556908	8.99352524030768	7.92319432552231	8.06161168357412	7.58764128190526	7.45502024452992	8.92428608894694	8.33279947361801
B4GALNT4	5.49958038290996	4.85487576332566	5.34162463972863	5.11109975276577	5.16171222940221	4.75555115033955	5.35077503998412	5.04922248038764	5.30116631685907	4.81385022868697	5.18175466534217	5.15182623156436
B4GALT1	11.8302383032093	12.4496069467801	12.3641260831447	12.0984135957893	12.7029126246461	12.2513164207965	11.6660097757023	11.7104590005454	11.4926570887756	11.4611767007578	10.9691758691113	11.2756287248207
B4GALT2	7.75617344617271	7.66978277006997	9.42943839458058	8.37541663434977	7.49217897241591	7.89058825814485	7.2322734769464	7.08590922027305	6.68157196520073	6.7195139438508	7.41262757177401	7.16375840244261
B4GALT3	11.6435087593797	11.3800107969213	11.5850690913652	11.8147909528842	11.5309833067095	11.3286587445336	11.9240377089236	11.7148867309512	11.3473728233107	11.1490450482285	11.689398011221	11.377440636234
B4GALT4	9.07323347465985	9.14089202656959	9.13750440949083	8.84951763440406	8.94602243057173	9.07234700863357	8.91019161175082	8.63534636579574	8.7485439595978	8.47207785242138	8.53847663910296	8.54142420448314
B4GALT5	10.6473681865264	11.2591292992987	10.4564639252226	10.453660910469	11.1369973410472	10.4261659417518	10.9619929148283	10.9214249510621	11.7304744255716	11.8239214743417	11.5972576866572	12.266500103009
B4GALT6	5.22955587714776	5.41456965473322	3.94621041386866	4.48144998359187	5.44516079383151	5.63165861074101	7.09918675534774	6.12335501836102	6.56855992015381	6.778746812013	5.78857723177935	5.81452156105846
B4GALT7	7.69297390698342	8.16623379673365	8.09179670941239	7.8626426084152	7.8526106835169	8.27385197838359	7.73443669636375	7.88036279680004	8.0299063613104	8.33410805993588	7.43767660659489	8.16835789303653
B9D1	5.04537741485395	5.41456965473322	5.71255520355881	5.48334926891678	5.21863569986154	4.86673115805836	5.48666784950365	5.22846407133167	5.3242367457498	5.17951482843734	5.12688037473616	5.34643589626758
B9D2	7.01918830948985	7.39819244135387	6.90837146446395	5.93529430216499	7.51123232299604	7.25023144628635	6.82268963589791	6.48710796745635	7.49737065257417	7.3189197446889	7.05621339299991	7.68461547076298
BAALC	8.55606479032089	8.31189214972292	8.73394978903962	8.63087311900514	8.75901993892725	8.46660212431902	7.043182431334	6.59980436737641	7.06973548411744	6.81606123774126	7.26192004421107	7.59781053917915
BAAT	4.67161994147135	4.46894458318558	4.34698948422736	4.43867882350101	4.6019334745283	5.02916057205771	5.01202289925999	4.31672783669908	5.16750697012058	5.17043100330139	4.63081080639105	4.40140546678511
BABAM1	10.6066322881375	10.4821674827258	10.498371764994	10.7279751860131	10.4952913768421	10.611386191514	10.662257753032	10.8461528025056	10.1832956459512	10.3384556245707	10.8316216312026	10.4313612412813
BACE1	7.73734744381274	7.3141072057211	7.87174678350701	6.97846289034656	6.93762096788784	7.67153956970892	7.60101163552278	7.75710059172595	7.3520672324945	7.53544406613431	8.07231646611559	8.48876753027614
BACE2	6.60166552963946	7.2310618402059	6.46511446815963	6.7465847038133	6.24452842591102	6.9842419938094	7.67450657576493	7.55042405867931	7.1707555397392	7.00131268512007	8.58970238117589	7.56167793560937
BACH1	10.6434807360791	10.5645406328604	10.3957980389022	10.5358872235212	10.6384646485954	10.7472174172305	10.1057200448249	9.87203638848851	10.673924135879	10.4462420941235	9.96024622254298	10.1473953013691
BACH2	8.38266399749664	8.25275655297601	7.71223379448219	8.08204161975406	8.04976857876036	8.5043957406451	8.67779753884421	8.44340323992455	8.60291110427184	8.56906582323082	8.11093045374425	7.64998141784475
BAD	10.1938244162749	10.148450089558	10.7680501260646	10.085849958312	10.0287146727899	10.0266440059419	9.4722942002473	9.70125833349901	9.10471459976363	9.45846540044861	9.7828941127058	9.44425274009765
BAG1	9.38736723502362	9.88127703578549	9.40447449770523	9.56733654233557	9.84117160753757	9.99524252457534	9.22474378137646	9.2187580985328	9.25725763954406	9.52242291369342	9.32582052440062	9.5660437592327
BAG2	7.40614803821497	7.46700559417659	5.88642904158299	7.17062796891593	7.05139302431857	6.67437374076367	7.49538254974093	6.98323313036656	7.62043787035951	7.0194736536494	6.87664611481123	7.16888972544871
BAG3	10.1195101325474	9.64142679015413	10.1110960942419	10.1315010552671	9.83321270061805	10.1184302077443	9.15838373965877	8.9439669213552	9.43921303347766	9.00690779506025	8.44468464765718	8.39349709181415
BAG4	9.21164246622165	9.06171765197562	8.98437423468557	9.06039532046355	9.3495140524149	9.20953105217612	8.42634769852384	8.26101498727938	8.51483864732139	8.57827000411053	8.37881004045813	8.19047071214857
BAG5	10.6931184218974	10.8056828392541	10.3149434175127	10.5447586281308	10.6262350768105	10.401694479708	9.80623704640574	9.92930747566077	9.80755415362414	9.74737955492539	9.80728106736775	9.41363119969704
BAG6	11.9588404009412	11.9118470419423	11.7638640105909	12.0332797777656	11.8099773232477	12.2324057533327	12.370069079728	12.4667145493166	12.4154388320542	12.2861960269071	12.5350615139721	12.176340181863
BAGE	6.31509954841316	6.59037311546416	7.02764541149549	7.18805689578071	6.71598573685118	6.36145493257613	5.96285101326845	5.35209978175884	6.16514113174795	6.09865827961141	6.41807539723777	6.05154852662444
BAGE2|BAGE4|BAGE3|BAGE5	7.01255904386091	7.5661338076086	7.4115627858819	6.95154436062973	7.49712515592066	7.55669111095674	7.46572792331907	7.29596427527335	7.71549907714093	7.55676509272488	7.03701162965272	7.53263656780624
BAGE3|BAGE5|BAGE2|BAGE4	7.00343514893526	7.72851846199816	7.53904477648767	7.3317840079658	7.36972638579659	7.5200222574659	7.33110472924727	6.81101126079441	7.47861762180101	7.58858951538198	6.97485915788617	7.68787483054229
BAGE4|BAGE2|BAGE3|BAGE5	5.86135464008754	6.68842464893236	5.53412736625027	5.37791555289594	6.57210370645331	6.32336764346285	6.55940605117202	5.8947197110343	6.98259510884565	6.85877307176504	6.09417599211866	6.85877307176504
BAHCC1	9.31914323058082	9.70639083157964	9.59335167275509	9.47022915870116	9.37405652039077	9.18628346699011	8.45801264920169	8.55390315877786	8.50388023022691	8.76839963748066	8.89186877848017	8.6683953306123
BAHD1	10.6401095458803	10.3595588233107	10.7436547420197	10.7683249576878	10.6123375589374	10.5118899400426	10.8998014645566	10.7782712625639	10.4386551121613	10.2785873971276	10.494373949715	10.3325201572478
BAI1	6.10341259540752	6.24876468702574	5.71255520355881	6.54088357105974	6.70091714285884	6.52335001109282	5.58415401824053	5.24912346502313	5.47093136858569	5.20192381530088	5.53154155597861	5.85991095756256
BAI2	7.60916610413868	7.8019809131437	7.30223983850856	7.00290650615761	7.26339335546157	7.02764541149549	7.13967934887541	6.94663172953807	5.81705584695115	6.07024776448608	6.86149109795752	6.60724383997351
BAI3	3.74418487938829	2.86603009725995	5.80561828537862	3.2907392896418	5.02165576242611	2.72415119938438	3.03896093310051	3.7930479262902	2.51910714318195	3.52944103796015	3.2424661537099	3.61223208859535
BAIAP2	6.15566090865121	5.92880942815204	5.83205866227147	6.15881100917347	6.18285501640242	6.31643509533808	5.91910344153681	6.47064426224426	6.38782528914056	6.00980296987341	6.82533957630758	6.50023128772894
BAIAP2-AS1	3.96750774839142	4.92022669092701	4.18317889515759	3.2907392896418	3.88691380866937	4.71445781587326	5.29606240155251	5.26199614789937	5.74375151019138	6.05579492132069	5.45146834793955	6.54735030097062
BAIAP2L1	5.985288455749	6.05190824401601	6.04882810229152	5.97845488676224	5.41272193894072	5.51465620568092	5.96816132242912	6.06355703716622	5.57906093955471	5.84670186874571	5.18175466534217	5.82863232317343
BAIAP2L2	12.8855221299016	13.65274830555	13.6786095474198	13.2137208210069	13.6192568844787	13.3859948690023	10.4913801255913	11.0846603443269	10.5012443983242	11.001994721258	11.5359436484648	12.5985855175523
BAIAP3	10.1220452539998	10.2571985352301	10.0209879614978	10.339808517657	9.29160592417804	9.85343764489783	9.56461463829289	9.49464909436159	8.53633062140247	9.51558806308124	9.24388396102854	9.5853609575224
BAK1	12.7331944255006	13.2160160185676	13.2182504718948	13.3082814548688	13.1132540810961	13.2100325476384	12.4866281550091	12.3598931041341	12.1730267983472	12.6753551607353	12.6126851055399	13.1810794113573
BAMBI	6.36061929717602	6.24876468702574	6.1186928300303	6.24553208457513	6.37083711947261	5.97911948152306	6.73079735883116	6.38555672193649	6.81050076476457	7.32483451560044	6.38286577667847	6.26309505084154
BANF1	9.7516977942208	9.565032568373	9.060202910458	9.39609016957793	9.19212271657364	9.83121148061604	11.6192428796104	11.3428318650142	11.2544733179342	11.3453523522171	11.2913711290281	10.7472174172305
BANF2	7.69002018416596	7.44207585230321	8.20421043531791	7.70765122961056	7.76985724454213	7.7256232586302	6.68427273062656	7.44512100124935	6.65079227459655	6.75093729826943	7.42482674446376	7.11136306823008
BANK1	10.3972190600893	10.6048754280696	9.90529524319431	10.4889184670333	10.4172078258911	10.4662917269471	10.424021113105	10.5581535234693	10.2045860733213	10.5535100572126	11.3857759295389	10.8613854268275
BANP	10.9974436681436	10.6723715304681	10.8327202089821	10.8757274476612	10.3996370848981	10.6445599208529	10.902647617031	11.179539066096	11.5950871800354	10.8448929594405	11.3125787520977	11.2066560212975
BAP1	10.2438075092354	10.8412827075312	10.216450405969	10.0698083679415	10.7985942332767	10.7000308673868	9.43312677558448	9.85890993457345	9.49705963692659	10.0228493159268	9.2285902769708	9.87347406773095
BARD1	7.56227755238617	7.45134835571831	7.87174678350701	7.94028000874242	7.73075314878236	7.69129969576792	7.91425774817279	8.13077493504192	8.17138443100405	8.14980332724143	7.42955620647579	7.72931204519964
BARHL1	7.80592943421976	8.12806351530093	7.84856092921861	8.49042053806715	8.01934221592419	8.19069203633018	6.92228467692015	6.83409636157469	6.9524640418543	6.64013501984754	6.64664897441008	6.64013501984754
BARHL2	14.9656561985752	14.6270842669235	15.7301233741907	15.334251177236	15.0662340557995	15.1494183604748	13.2622746953554	14.0459766317897	13.0473214254801	12.0532491075207	13.1018191566539	12.3664950125919
BARX1	4.44206353692093	3.9847987277168	4.26956314769763	3.46756673496557	1.40737924257263	3.70339447395939	3.37735833263138	4.31672783669908	3.3539982710119	4.08225117560064	4.1999869030877	4.43101327704435
BARX2	8.24441308682051	7.78391057940108	9.14688048712839	8.50960889795637	8.58929609858719	8.29031562996285	6.82513747535859	6.70380438923625	6.75659828519436	6.38445517535206	7.75300510510476	7.63854538759664
BASP1	11.4937527355888	11.3540022152239	11.5015031186097	11.3791871295921	11.0375309110771	11.2457770996937	11.9207514274142	12.2935129330319	14.2670487273084	14.1556649209127	13.1091957981918	14.27443325952
BATF	9.29922319894074	9.08615065902291	9.7130851887049	9.19444289184685	9.27393986687436	8.85035332802418	10.1739264806363	10.5799669716039	9.8688583762893	10.3089280674349	10.4357854907538	10.298389896003
BATF2	7.13793930028397	6.76429670400773	5.19305116207929	5.91378697217469	6.39974827866307	6.10573367033449	6.26061900776023	7.01155781814049	7.7879804322543	7.94903314941367	7.6456266895069	8.13537938164134
BATF3	8.02094389650759	7.53263656780624	7.64483575346315	7.0463044762611	7.28057296987877	7.3367294705505	8.19617409871629	9.35537779231383	8.61665677558988	7.7855477597951	8.68947019835491	8.21282192062549
BAX	9.44457021224678	9.30550497123418	9.5577887019669	8.94318483796926	9.18896723575611	9.1809052760602	8.89569725927946	9.10706988762972	8.85468368687526	9.21407360952564	9.56672274107067	9.68816811632734
BAZ1A	8.0369261801401	7.88843858032852	8.00144507676842	7.73448038099905	8.20543900148846	8.45584753134061	9.77154720946121	9.40803545853368	10.3637759766241	10.2782864333681	9.92580063277881	10.5141180178064
BAZ1B	10.6905521482171	10.2820725861482	10.1811425603237	10.3723221029382	10.2643709550992	10.520863876079	11.346301629463	11.3158297687514	11.0704778269945	11.1330252391877	11.0100093395631	10.732387841925
BAZ2A	7.24203652038706	7.6118511850052	5.23259996977286	6.41020702278154	7.62612989487914	7.56054859434762	6.72715547490284	6.17995899198903	6.77582007102951	6.85877307176504	6.35396017523698	5.57268153906159
BAZ2B	7.11145889922473	7.30143428678655	7.63270799435461	6.78804409768805	7.38071072588177	6.8810595468669	9.29946990069972	9.78919166535164	10.2706057219323	9.68396430517864	9.91607923356932	10.253350157608
BBC3	9.69210843087249	9.63784714276723	9.4434539817655	9.24085207250193	9.24277194242969	9.39630177096636	7.94427585082355	8.55222513518484	8.75901993892725	8.38488551396003	8.56421825026551	8.87899425953136
BBIP1	6.91222165722212	7.50245903005844	6.93462304819185	5.71433135738557	6.91956763397122	6.64780218709527	5.92843683095576	6.09865827961141	6.56254104380811	6.25750309251571	6.09417599211866	6.26309505084154
BBOX1	4.81385022868697	4.96416827703267	5.23259996977286	4.73029155616757	4.54635663176664	4.31050551423579	4.72495132353885	3.84048428751153	4.4593607843709	4.30651785656049	4.11502374428771	5.36174212237341
BBS1	5.985288455749	6.36197399764231	5.34162463972863	6.37811863419153	6.24452842591102	6.21140809238404	7.26580696434587	6.9290637525568	6.90992017562402	7.19484612617996	6.90008521757075	7.21726661902204
BBS10	5.53711502697062	5.31814139294095	4.93702453890574	4.97611152436023	4.99158614025162	5.11240610255605	7.30709341037383	6.71598573685118	7.30972322616012	7.12332241734254	6.95154436062973	7.3367294705505
BBS12	4.53414788614998	4.18670589205202	4.61236946337141	4.82763366066786	4.19875021388689	4.14135926525367	4.63957638704322	4.74230886535316	4.51299358921082	7.76616599520505	4.63582160877966	4.7845709297549
BBS2	9.47946207809922	9.03374108125652	8.37429972725938	9.43753679468075	9.41599230008599	9.58676555645736	9.73971248471015	9.84692393703319	10.0022260041684	9.60851034672454	9.31984455057224	9.64623818762195
BBS4	6.36061929717602	6.21236206911905	5.23259996977286	6.41020702278154	5.59453456386335	7.40093254790319	7.61585435481374	7.39468127388376	7.43863539354027	7.31306229490193	7.32593432913261	7.33836547779081
BBS5	4.53414788614998	4.53263682168128	6.0104315140733	4.87589680865489	5.10236388645771	5.2094987019689	3.17292162478005	4.66871576610944	4.43100151429532	4.42221089172888	3.78190481247859	4.05730060451533
BBS7	5.57643644449539	5.48795076510828	4.37294465623777	5.26247524390239	4.96911981173343	5.19425931092215	7.12306399693375	6.65604608190357	6.98702053520088	6.98702053520088	6.54214022536873	6.91473735895304
BBS9	8.03261859746924	7.66392755596921	7.11113699844312	8.02346045229679	7.2967723667402	7.34668089588054	8.50680392893019	8.20718147950516	8.08162234979389	7.53193874989927	7.7713635538375	7.48925282037911
BBX	11.0755761383554	10.7654341497856	11.0859732840734	11.0393288935857	11.3068202125352	10.804860131464	11.0200596756857	11.0796775211122	10.9229956621295	10.3275379263411	10.4439027418441	10.0758440000198
BCAM	14.2504865927776	14.561140768058	14.5675711388049	14.3729437732528	14.4794381343214	14.2878876215277	12.6926783533259	12.7293082296117	12.8145084576484	13.0829712234454	13.1294348050261	13.5300565305397
BCAN	5.75894125628446	6.0654104373239	6.5593345393501	6.26185813226887	5.81705584695115	6.05926352349122	5.8767488306526	5.69051863015562	6.04882810229152	5.78642762027279	5.84212206848614	5.57268153906159
BCAP29	7.69814288288641	7.73406240378696	7.44938031386282	7.44854467098295	7.6003313042878	7.40840682297203	7.4471626155825	7.48698233408205	7.45709817899643	7.28144368785991	7.54545709195291	7.3166050467954
BCAP31	11.5531341690142	11.532070651599	11.3428318650142	11.6258750445327	11.4800625336983	11.5727088120894	12.2456718418495	12.2753442168506	12.3268738962819	12.4441624724114	12.1017458909908	12.1164313871413
BCAR1	8.05697066441446	8.0073295645806	7.88608501750995	8.3486301709059	8.26064040458725	8.54238409100411	7.73667188633236	7.66042916206564	7.38079920492371	7.56417196505112	8.099372012892	8.21742195645016
BCAR3	8.1220576750036	8.09597303198217	8.38455537891759	7.60326823392862	8.38366666411137	7.95817372395574	8.10565308874062	8.29140942553809	7.99786840639601	8.12815063130679	8.11341369695624	7.71059932891792
BCAS1	4.78169200036812	4.18670589205202	4.91726073077897	5.40991393886556	4.76510170647447	4.81385022868697	4.65835265200812	7.00554067592224	4.34342198919735	4.64172020649953	4.23274478972214	3.75505023981684
BCAS2	10.6308303557574	10.5029458055272	10.1075781317152	10.5174821449563	10.2552505679786	10.5171801405846	9.42734396758184	9.32225886504068	9.73473026511546	9.33898005040538	8.87876090968956	9.2023806151966
BCAS3	8.06569426276903	7.96062115109581	8.20421043531791	8.02966378230527	7.82503288672905	7.82244856529938	8.52803087096754	8.67294653641635	8.20191612403664	8.14709874946581	8.33961770107882	8.61210665442393
BCAS4	8.73853248911066	8.52973812605703	8.4031424237237	8.76422355065158	8.55717434072373	8.3939245376073	7.8795191188936	8.08901969894349	7.55531636030145	7.32047091716716	7.82670450495293	7.38062224683982
BCAT1	6.51957273865194	6.67058701573832	5.97179929367621	6.22511726585986	5.57766112880117	7.02764541149549	6.74233275388933	8.22891136926534	7.39354136764952	7.34200720922759	6.49931605120667	5.93208009702469
BCAT2	8.33083329918995	8.243968091939	7.68730540819148	8.05240757548323	7.59526256407358	8.13137046806908	9.25649209834909	9.0983718884493	8.88068872867906	8.85136789577201	9.117635024369	8.7502666583953
BCCIP	8.78590162910975	9.25427761393969	8.58117230622495	9.06543800081409	9.32153451263586	9.22020047166585	9.23060066401202	8.85164688423384	8.98957082493155	9.23508715041388	8.61831120534774	8.66776408048719
BCDIN3D	7.55073476769064	7.19497882313224	7.59206504451206	7.92199154958248	7.45735596834374	7.71432024003915	7.22762208593968	7.02970867819431	7.16099694065283	7.11869498198642	7.3842762968523	7.40270890058309
BCHE	2.69190064764086	3.02921640051155	3.60076311790093	4.29263009003645	3.40850671793989	2.93434162636466	2.42847768174181	3.3410177540977	3.88167273057548	2.16325228868402	2.96825445321958	2.45318213008459
BCKDHA	9.01569090162526	9.41919923810117	8.58117230622495	8.72582263816503	9.30193918513554	9.37639529112451	9.04069450934803	9.07977929012679	9.04088588737174	9.75451401451959	9.26600067293653	9.64285893767225
BCKDHB	8.02631264413631	7.86380607879839	7.58515257158381	7.78671624798719	7.21697117361101	7.61938018709068	8.49062237611929	7.9147101607293	8.01144095369729	7.9664154980161	7.34668089588054	7.64412310561698
BCKDK	6.65665500607051	7.61911103789714	5.85494890442933	6.36188125804653	7.21697117361101	7.5200222574659	7.61984674469588	7.88935303315686	8.42594983510521	9.07961559626162	8.07104777043332	8.94185903404277
BCL10	9.21281218260101	8.90511294125742	8.86368607675566	8.96771680951421	9.00086977823395	8.97038408710205	7.79750627337379	8.10193229626907	8.74979646664029	8.24120977874838	8.08345136984201	8.64944840501243
BCL11A	7.56584633401967	7.1876711568134	6.93462304819185	7.31067018898799	7.11155473021937	7.55220306421724	7.88608501750995	8.50251177748947	8.03673689323244	8.01634212474853	9.06509201776243	8.04304991862184
BCL11B	10.2016160994809	10.0732321530467	9.74698342432957	10.0717969307869	10.2184165539189	10.3438783605805	11.3267857494887	10.6973301852886	11.0036710253495	10.5173311427704	9.58781271265275	9.93389897183811
BCL2	6.85679642712147	7.28097519372306	6.09263112805348	6.67437374076367	6.93762096788784	7.16556970865603	9.02672100983323	8.97308250970621	9.46548404692263	9.04871507527241	7.6304596834599	8.36063883794982
BCL2A1	11.6093268151875	12.5887139519508	12.797655898232	11.7536469582664	12.681022932643	11.5847027808878	11.7947375742594	11.9803292274276	13.8654882131479	13.8038026902146	12.9639054038419	14.2504865927776
BCL2L1	9.18093136049022	9.21066132277035	9.4623432084645	9.43994755862273	9.09827437194032	8.86188567716396	9.51038739631459	9.0923468551741	9.35553036433352	9.92805705221507	9.13950546892034	9.06378487577101
BCL2L10	4.44206353692093	4.73823697722628	4.01372872140016	4.77100663322818	3.998909750949	4.63308622721818	4.40477576377767	3.76848141364733	4.11748255813834	4.46181279156967	3.94621041386866	5.13952977606726
BCL2L11	10.4260014223476	10.7340253679668	9.95038471620962	10.3499834097246	10.2547618619049	10.0414881750005	8.98543119157325	9.10866904321112	9.28851909840906	9.21353269821855	9.22474378137646	9.44252734659678
BCL2L12	12.2283125747967	13.0161058291858	12.5287164318631	12.5214396607855	12.6145529157049	12.8232064448087	12.049848633607	11.9667185019221	12.1623743617916	13.0953826845629	12.4273701463283	13.6172773021178
BCL2L13	9.56273602531472	9.34903256274622	8.84118626529231	8.92425143217446	9.01791404512666	9.13088596363906	10.3212422558071	10.053107161582	9.95851175901164	10.0257908575859	10.7709243922169	10.3760529579714
BCL2L14	11.1317541284606	11.2243585500616	10.8703959358039	10.9271712610171	10.6003540223306	10.5974484891086	9.75648798059565	9.68953189352548	9.15788395939418	9.09187167093561	10.2657068758697	10.8660069277624
BCL2L15	8.65613596825217	8.99518368695323	8.43896594822724	7.85493779433546	8.17983573763403	8.1143649411704	6.6996780126446	6.90992017562402	6.74163632760983	6.46248586724612	7.03055243792579	7.22886653256714
BCL2L2	9.2459391836391	9.48221124235815	9.77434487688133	9.35522522029414	9.49788222026473	9.94716259197655	9.10779552072278	9.35088581374358	8.94602243057173	9.38595041988671	9.64725037759136	9.73429371239187
BCL3	14.3101299630086	14.5047268510608	14.2619929510628	14.0180819182842	14.4330555324731	14.2990908973853	11.5419870652129	11.8608791178345	12.9663527668237	12.6861451992399	12.3724663173494	13.2596027755863
BCL6	11.1449121545515	11.7274207309022	10.5946523949403	10.9074293663809	11.024680489525	11.182978119358	11.6475629171201	11.679370245533	13.3900242669834	13.1530878864327	12.3347641318757	13.7191813606817
BCL6B	6.50157515249181	6.14523510265393	7.04881038288809	6.42945587264464	6.5980540866667	6.12014721110711	5.41555482518222	6.34657994647614	5.6982707683618	5.65100085431294	6.5456965261997	6.46967668804383
BCL7A	8.00963795708893	7.76013537919077	8.14974462959614	8.17535941030202	8.08969529023191	8.25403803283674	7.39088163021576	7.97891932507298	7.34501878207817	7.60193649236153	7.80513876061598	7.26192004421107
BCL7B	10.9674917338525	11.3300355978892	11.0975500140897	11.301883107958	11.3158297687514	11.6272900226243	10.2194369772462	10.2161668643707	10.0197326027106	10.3056676220839	9.96465326927514	10.2392969234204
BCL7C	12.8761389098852	12.5752949167907	13.3634542297783	13.0303580720151	12.7756972703941	12.7279256630171	11.5072381112195	11.9567430809496	11.0677606544039	11.2346144530579	11.5475856882753	11.1552879400762
BCL9L	11.8180089826074	12.499787059517	12.2503714942103	11.7635022506144	11.4508469469349	11.899934484173	11.9830532019322	11.6588851029676	11.3737089252126	11.3490281346459	10.804007370786	11.4468610048418
BCL9|LOC101060700	3.45331614281231	4.789496049299	6.25687853216751	3.62049184277135	4.05863413094293	4.27843854460067	6.52687986382529	5.69572612945756	6.40744521616639	6.24293342798263	5.81705584695115	5.39937146469849
BCLAF1	12.4905134939852	12.2379677636254	12.2277559518003	12.266500103009	12.5089535824042	12.2061333087787	11.2097374102819	11.3808051999871	11.5246239595575	11.0495196629757	10.5206900830612	10.1935894060841
BCMO1	0.815528661828761	3.36004974412604	2.97549076387982	4.1999869030877	3.998909750949	8.98355199338233	3.34087032629442	4.05863413094293	3.45331614281231	3.69145854157825	5.80755853936789	3.00627021925045
BCO2	4.81385022868697	5.26466874187093	5.53412736625027	5.58335559753641	4.8631623325871	5.47638375047643	5.3764454433183	5.72369224944458	5.53272965743794	5.98618000941382	5.6051299674787	6.25365477704611
BCOR	8.48317876924498	9.13573435026627	7.83643737133493	8.38234018886006	8.73149387549732	9.05877125751685	9.50203008575929	8.86045072811295	9.57126809290127	9.35537779231383	8.70030171524449	8.99899804415395
BCORL1	7.95640463910875	7.28430425584622	7.47530013721791	7.79291782584023	7.24421198383241	7.8987710033185	8.69944359690994	8.84133144014644	9.19806154439841	8.92939850924827	9.2051670212382	9.18095744492024
BCORP1	3.23120224771568	3.25771742740001	4.09222716029974	3.57902564308131	2.96396308475912	3.62874978782	4.05889939490037	3.78668845289562	3.3849377881547	4.550311075998	3.01247542524193	3.40725243238508
BCR	7.56227755238617	8.81501471116974	7.88608501750995	8.14278606439063	8.26064040458725	8.8477869393312	8.5557796259796	7.8412867611947	8.18375806791177	9.02979595308525	7.12207803637488	8.38819059984683
BCS1L	8.55606479032089	8.27995442864968	8.00144507676842	8.18403540116779	8.05427790452282	8.16451123017543	9.57322661806185	9.55353416948546	9.38272793710695	9.23784907558832	9.2285902769708	8.88772788065527
BDH1	7.4959727148843	7.62234538477406	6.9991672969826	7.39192137679929	7.04647971991355	7.06328585477293	7.66887923102191	7.59985616855366	7.66079943459544	7.33481392419768	7.11155473021937	7.05343547706516
BDH2	4.67161994147135	4.8631623325871	5.88642904158299	5.67138456102976	5.44516079383151	4.81385022868697	5.60951747375635	5.04614080904613	5.33722795404971	5.04725992504788	3.94621041386866	4.25230611667751
BDKRB1	5.49958038290996	5.85999791590254	5.53412736625027	5.32376827151343	4.99158614025162	5.50557500393966	5.67954017722452	6.0104315140733	5.93685479317534	5.89504538725035	4.96416827703267	5.34643589626758
BDKRB2	3.74418487938829	3.21842457737247	1.65945285300522	2.26816954681854	2.88870366334222	2.72415119938438	4.12604044550344	3.23782298131539	3.78564006711816	3.78829960579392	3.3692417430421	1.94774289430041
BDNF	6.29125708438023	5.99452256304134	6.90008521757075	6.26646008225159	6.11396289476342	6.25675909989072	5.348022804277	5.60051630788082	5.6033462677308	5.32172535374599	5.69882756797968	5.80149897006131
BDP1	8.97423615082228	8.76813988604411	8.05870768245275	8.41226371550026	8.66469567144977	8.3604884663433	9.40587435991273	9.33396248522508	9.11693594416081	8.90511294125742	8.73573072550977	8.58126277070705
BEAN1	8.60651396087232	8.93178307898403	8.78394427648299	8.85035332802418	8.73149387549732	8.36605349139327	7.24994458456402	7.44728119319678	6.91628691341554	7.27690718392992	7.70837791290369	7.58489178300889
BECN1	11.4069281851844	11.1842717344146	10.4682280586611	11.3147855808819	11.3585343943387	11.3546794776741	11.3335083976846	11.206079245333	11.3800107969213	11.301883107958	11.4937527355888	11.092693159009
BEGAIN	10.4028809942707	9.55125287676625	10.6949933703957	9.5467150829895	9.48995697542702	9.83180090273718	9.85578754000773	9.7478376109333	10.0758440000198	9.36501644320664	10.2886384965684	9.63668277140093
BEND2	7.15549270780164	7.6118511850052	8.14100911147617	7.05941566482599	6.94729038671213	6.93953108431996	8.76302022718004	7.68443022874951	8.93955142805892	7.90175259455412	8.33961770107882	7.7185210994016
BEND3	7.43041095024864	6.88465713723432	6.46511446815963	7.05538704189078	7.26339335546157	7.18677096432781	7.11517155231681	7.04413430781895	7.14109596133827	7.04729077955355	7.17824241245388	7.33836547779081
BEND4	5.82863232317343	5.83490724524096	4.63660418434221	5.75879869081252	5.49561761332359	5.63165861074101	6.21494450399827	6.56224929326235	5.85071754757351	6.1430742962373	6.40263707231438	6.54735030097062
BEND5	7.66935066885474	6.98551563411535	6.32327257853852	7.00290650615761	6.41306779111679	7.25023144628635	6.47853708447316	6.97485915788617	6.42361125281771	6.66124675480302	7.71529682593156	6.60312899475959
BEND6	4.40176527182624	4.30973518580776	4.47891855573657	4.39668794143881	4.71445781587326	4.16938506693535	4.69023325830397	4.53742135699399	4.54877397489067	4.93054052995659	4.25043453041656	4.82714463561807
BEND7	5.12853493677641	5.47582717837814	6.36222719270081	5.85494890442933	5.81705584695115	5.72354620903314	5.20555915765836	7.91950623596456	5.96932463552712	5.13520366635696	5.42889527337272	5.80628834144758
BEST1	5.95338137610968	5.99579277663766	5.65971860123374	5.22461432199208	5.93811637113061	5.78370866839992	7.43041095024864	7.7992592236095	9.40154372236994	8.37605281998715	9.00996739034234	9.75766071052331
BEST2	8.06569426276903	7.59859093688767	7.71223379448219	7.97851606336759	7.84492608828572	7.8268903301887	7.28472171529425	7.70127665800851	6.65777529327566	6.83030421093674	7.40598285659965	7.24104159667142
BEST3	5.09359910670478	5.26466874187093	4.63660418434221	5.11109975276577	4.71445781587326	4.18552275553212	5.92843683095576	5.53659428983824	5.48795076510828	5.74923742350681	5.1048133411543	4.05730060451533
BEST4	6.79989915660971	6.13612371144517	6.40188684098859	6.05761125202997	6.76528134986217	6.03438138133712	5.66182272144655	5.97674950102644	6.16790863174511	5.61733489143753	5.05059840977201	5.65844757802358
BET1	6.4853350807359	6.47588642721044	5.53412736625027	5.32376827151343	5.89658157393891	5.55205993069959	7.45853758710487	6.9260115395611	7.38079920492371	7.41008778230415	7.35837280459072	7.21935975329612
BET1L	10.9539284060336	10.8308520054413	10.703115618968	11.164201550766	11.0868874022619	10.947653367065	11.5520104463012	11.5520104463012	11.1271527193344	10.4987924858637	11.1255094260938	10.3846202583709
BET3L	8.47810169492002	8.43279585739976	9.57922973904048	8.90287952359331	8.22008812241456	8.41250600974447	9.06533229760617	8.05094212932758	9.19670008854388	8.36479196308981	8.7189136826869	8.13380628849675
BEX1	7.63792472531004	7.79779819019209	7.44938031386282	7.02563690223062	7.10786535194698	6.86541774659964	8.1152355519105	6.85877307176504	6.81050076476457	6.6126012233786	6.19336441404537	6.30791561175084
BEX2	4.59371355018893	4.63500715964027	4.09222716029974	3.37584518174676	4.33905185093218	4.41286093898286	4.5348082111449	4.86996640220228	4.7845709297549	4.59114857630868	4.71064805465453	3.78027208799668
BEX2|BEX1	10.4778302962559	10.4462420941235	9.96857295982945	10.4865455681074	10.1243645873354	10.7081905375445	9.01405966380882	8.68702044155213	9.10289250822128	8.79071388275516	8.03068707955141	8.48041097749351
BEX4	11.205866928447	10.9895407997487	11.0567923970311	11.0381656091472	11.0946391600798	10.9546556127728	10.2886384965684	10.2017839528343	10.2382316180891	9.76968330560445	9.52242291369342	9.07994298399196
BEX5	9.23634289660304	8.89579707884235	9.54555559343838	8.99518368695323	9.19212271657364	9.1290922500729	8.14854797524576	7.90600028424103	8.60161726173244	7.99606105621808	7.5333802508283	7.79750627337379
BFAR	6.68812327106845	6.56234662213155	5.23259996977286	6.52578909777889	6.4384984339692	6.4480374636415	7.86380607879839	7.46597278594462	7.70424951540415	8.11093045374425	7.75490669984036	8.24198151207174
BFSP1	9.19062355853372	7.36390648574045	9.16467640304509	8.65510120451173	8.84112473020128	7.55220306421724	8.47914678612457	7.87144209281933	7.6595791869656	7.16462379110027	8.44468464765718	7.70820997359713
BFSP2	6.04189068596296	5.86918925643062	6.40188684098859	6.17229424073174	6.39974827866307	6.2623330056507	5.81260570559275	6.08380290941551	6.2526790518835	5.92880942815204	6.41807539723777	6.07769028578018
BGLAP|PMF1-BGLAP	8.61632637190998	8.05980443547056	8.88879547601294	8.69910202822706	8.3036649999757	8.38749646665037	8.24211864568863	8.67025767618926	8.13584926183972	7.72253704548928	8.35863800862476	8.3980604991095
BGN	9.46487498171699	9.59045014290756	10.0478306778123	10.0528413670288	10.1285620398469	9.78163239645346	9.24163131467378	8.83927598417775	9.25725763954406	9.52059594239087	9.19704008467497	9.25427761393969
BHLHA15	7.20420984546854	7.24021152267461	6.52962766814421	7.53904477648767	7.55218163261443	6.41272560247719	7.01230571671554	6.50891524128646	6.59006472073339	6.39348588743174	6.9949122361222	6.52628470266505
BHLHB9	5.36552722213992	5.50255103812771	4.4212304513312	5.26247524390239	4.54635663176664	5.16705240003947	5.87983924558125	5.74250927844181	5.6892463110342	5.50845628302497	5.80755853936789	5.12688037473616
BHLHE22	7.28369045388482	7.02065131077191	8.24148132580637	7.62909823678145	7.63920149943606	7.47126454332684	6.52471486822986	7.55870432174786	6.3921618606464	6.17229424073174	7.06141913811723	6.92708752776935
BHLHE40	13.4415699633885	13.6073802014397	12.8822699185273	13.0747166785198	12.9421637954603	13.4181290157618	12.1641670735907	11.7620736049722	11.731426212014	11.4658626860738	11.4415822799184	11.2604694730433
BHLHE41	4.87174014059082	4.40816022727012	4.26956314769763	4.1999869030877	4.4212304513312	4.41286093898286	6.65022674928167	6.29077488187597	5.62834644943482	5.98618000941382	6.51113782388202	6.59447165079681
BHMT	4.7439615883599	5.02531578334197	4.9852340743412	3.10575233296936	5.19293910851015	4.41286093898286	4.91175205543027	3.61404568453634	4.71445781587326	5.00231494683941	5.48666784950365	5.36174212237341
BHMT2	4.35611374637986	3.94621041386866	5.11109975276577	4.91726073077897	3.88691380866937	3.97929969114493	3.54715556379674	4.02043461562759	4.11748255813834	3.10911839428537	3.75137919856088	3.87782683119231
BICC1	4.99304030924486	5.13327080503444	5.11109975276577	5.45221014686173	5.0483741721415	4.84409737599997	4.44247942095403	4.45128574975298	4.88676717928919	4.59114857630868	4.41532674196296	4.43101327704435
BICD1	6.11773303368888	5.21076347425724	6.04882810229152	6.01393997609176	5.59453456386335	6.39518807916766	5.90497708196594	6.1122795979415	5.87348918529012	5.6611854312096	5.48666784950365	5.67991690144331
BICD2	9.66231501589341	9.25820114095457	9.60644950319224	9.46167256977559	9.04601925165827	9.61070870763272	10.7250178694497	10.6808155589084	10.9370294041661	10.9087667117629	10.6159759584508	10.5021887677734
BID	9.14859350282418	9.0550287823536	8.66945323546583	8.36075041313686	8.98643307933754	8.98915532100037	9.29199331486195	9.25007924712569	10.2665549661032	9.63115235872044	9.50673635268511	9.7556268584576
BIK	7.55611973306383	7.3457361008703	7.14850204848288	6.17229424073174	7.55218163261443	7.21415892488249	7.97744633186681	7.88935303315686	7.39963422073179	7.66532809249304	7.31989597972892	7.61202445671181
BIN1	12.2846991922529	12.4441624724114	12.2529012739715	12.4709767275857	12.5287164318631	12.2977188915956	12.5952630321377	12.6235181909122	11.9436845981836	11.3199962343825	12.1648400401546	11.6181486648884
BIN2	14.6602862642701	14.0924281197549	14.6667546203177	14.5522283682484	14.2990908973853	14.1195012107882	14.9940839092321	14.8294332729054	14.9277034550798	14.3670503532614	14.9277034550798	14.5232846996707
BIN3	8.86045072811295	9.31135234465183	10.4829949019755	9.59621087471606	10.3452212057379	9.09352998625311	8.25195474303584	8.58340103192895	8.33159708070722	8.0369261801401	8.57310489789937	8.84442043232335
BIRC2	11.9979137064142	12.2811468077763	11.8891715409984	11.7479884386678	12.0995931882781	11.7873687161561	12.1187928381352	11.9781103726494	12.1006926870956	11.6200536486005	11.531455918472	11.2704921133878
BIRC3	11.6862314388074	11.3076186168176	11.945144934698	11.5397014388	11.7451696055728	10.7780726205976	10.6348176017994	11.2452481210647	10.8757274476612	10.498371764994	11.2005483369808	10.5399960805483
BIRC5	7.12633519009688	7.06352080227007	7.46575787797488	6.93870851114455	7.11083747391025	6.81606123774126	6.92568313063471	6.63633678041771	6.64780218709527	7.16051076572356	6.98805275321587	6.64887693126333
BIRC6	9.22258481915284	9.09941932946257	8.92963047435199	9.11843271242991	9.31654456119373	9.06777087436546	9.91884748734829	9.54953205743351	9.70639083157964	9.55619254127746	9.43687533369937	9.51622588552776
BIRC7	7.86405757709374	6.97846289034656	7.26860506684111	7.17928886094052	7.74434539416694	6.97902323534324	6.7621858655897	6.50891524128646	6.67747415469597	5.94104643075042	6.05375954926788	6.38420042444238
BIRC8	5.82863232317343	5.44476698588629	4.18317889515759	4.87589680865489	5.54440173368865	4.59751067323069	4.83406878737942	4.40842407970293	4.57806519791328	4.73277824045603	4.11502374428771	4.14859269753144
BIVM	5.92518001032171	6.80231562249758	5.11109975276577	6.92708752776935	5.80416372592197	6.36145493257613	7.50206025674435	7.0209830712737	7.06305090727579	6.93657878376006	6.66076469870279	6.8212965556815
BLCAP	12.5321590816266	12.0233325661661	12.2416278476353	12.3629022672501	11.9169512278197	12.7771228699408	12.2798913461977	12.518271898723	12.238467024696	12.0393684569534	12.1721764265823	11.5159159108333
BLID	3.90551059520858	3.94621041386866	4.18317889515759	4.14859269753144	4.15018439970192	4.06318784858016	4.02286925373845	4.26441026754982	4.19346683006099	4.3750419551885	3.46756673496557	3.14077475694908
BLK	10.0294179778097	10.5247850283419	10.0209879614978	10.5598365125993	9.99126926611384	10.4070868456579	9.17505386898733	10.0573908914922	8.88355753656197	9.64519743434246	10.3754529440881	10.0590489536876
BLM	7.75025569666784	7.78668918893967	7.32178524719853	7.54782945291125	8.0388239976735	7.44238930056403	7.77767835978281	7.99073602751438	7.48436778248588	7.45945798894538	7.65518591232253	7.40748324772593
BLMH	8.20671291516309	8.19667648350746	7.5676392096703	7.85032371172649	8.23936926709063	8.27385197838359	8.10323362325477	7.87474755171979	7.76035306814377	8.35596171527208	7.6456266895069	8.36481905292579
BLNK	7.09928483747083	7.40702405358277	6.36222719270081	6.73584080194945	6.38420042444238	6.85877307176504	8.57361572990607	8.70030171524449	8.24049014418169	8.97308250970621	9.14550540929819	8.51110570188379
BLOC1S1|BLOC1S1-RDH5	11.8708950628935	11.7513439500192	12.3177347826919	11.8410707378505	12.0912086150828	11.8487756219886	12.0523128559382	12.1664703940031	11.9790125689288	12.3258696873353	12.6164078962008	12.3005198802058
BLOC1S2	11.553879068482	10.2910733535471	11.0831378476755	12.3095170507411	12.0233325661661	12.1768521440846	12.1255038281662	12.1107265376287	12.0984135957893	11.8296630983608	11.9588404009412	11.5383710690379
BLOC1S3	10.5601279459937	10.4618961133208	10.7709243922169	10.6634990398008	10.7961199916312	10.5652614768302	10.1051425036888	10.8409116708482	10.1720689638478	10.1247271617389	10.8865152621793	10.7772792573684
BLOC1S4	9.24793684228611	9.51596377346643	9.11519188476417	9.59806907776462	9.60111053951498	9.76848172138477	9.17653176002396	9.37825790375429	9.13088596363906	9.24737656062059	9.40587435991273	9.53617147732572
BLOC1S5|EEF1E1-MUTED	8.65981890591389	8.4667625154953	8.29623586336044	8.69043178712298	8.15290051005715	8.42061639097624	9.53342046905881	9.46873929128559	9.23195621337271	9.02462691018547	9.38823951349376	8.98543119157325
BLOC1S6	8.04840851296963	9.20309938597071	6.95969861287398	7.94705724745631	8.8809977829431	8.99763029527053	9.47435201214456	8.89277335779984	9.78217513190331	10.4124585903119	9.4991256856049	9.98642729747781
BLVRA	10.744596428363	10.6403612209398	10.097989258637	10.3166877610307	10.3542234428373	10.7973158014458	10.3081823755177	10.6230689553974	10.4201746820776	10.7399323832696	10.6796119230478	10.4723266584748
BLVRB	12.4502833893595	12.6753551607353	12.1158319298966	12.499787059517	12.2379677636254	12.7409238314907	12.9404226325687	12.9455558787796	12.5303856521038	13.25052558326	13.3137241918575	13.206836221999
BLZF1	7.97518461520685	7.47861762180101	7.50232756453295	7.08208004484483	7.55218163261443	7.47810646992992	8.40083809332208	7.99073602751438	8.84744975406125	8.68076105489573	8.04489026017686	8.35131181194915
BMF	10.7459072288232	11.0096057222368	10.703115618968	10.4210417877569	11.0755761383554	11.4199659924531	9.01366861675216	9.45006293405894	9.22929779689042	9.52688470538031	9.62667805938537	9.58062544103872
BMI1|COMMD3-BMI1	10.0152602848356	10.2194369772462	9.06750411162448	10.2854710104146	10.1605766965523	10.6726156267308	10.9104344344338	9.96888579749801	10.9910529457545	10.9863488279217	9.67301892110375	10.316055562187
BMP1	7.78416319692485	8.01144095369729	8.18163403568157	7.82989391937503	8.22008812241456	8.0631663142371	7.2387410624706	7.13777098518095	6.73584080194945	7.47387649907474	7.41934624288285	7.47906154589312
BMP10	4.35611374637986	4.53263682168128	3.77236586291631	2.91753921589069	4.54635663176664	4.4811541554527	4.15062527946253	2.80574349321653	4.73277824045603	4.65835265200812	6.35396017523698	4.08444048750444
BMP15	3.26861019376633	4.21210799642006	3.866948271537	4.1999869030877	3.77236586291631	3.97929969114493	3.37735833263138	3.61404568453634	2.95310819983054	3.98763716723944	4.47891855573657	4.01198870841105
BMP2	10.1654431157918	10.1832956459512	10.4141287951208	9.57570172299583	10.0678099782037	9.912312619851	8.79568551422659	9.07826665367349	8.82784117196637	9.1505210720724	9.03481495728633	9.92723294996991
BMP2K	8.22190707658211	7.86972581939957	8.25279079891993	8.10060104355255	8.06768191224929	7.82080919880946	8.59231625745296	9.16295135774739	9.32543097840022	8.99489103836836	9.11635087033546	8.1975144171384
BMP3	4.08097612059876	3.78988955719848	5.38890980054142	4.42490331679006	5.27256463345369	4.68869806505532	4.36016638840005	4.24322114370345	4.2808867533042	3.88092706166864	3.8193714978892	4.40816022727012
BMP4	3.78988955719848	4.13948822481625	4.18317889515759	5.0868797271191	4.71445781587326	4.81385022868697	3.95007769266266	4.54236501055099	3.57815939076675	3.78829960579392	3.46756673496557	5.9243819854829
BMP5	7.88042683902445	7.88070267290384	8.19024938796696	8.20435754812779	7.92593551558981	8.06768191224929	7.61276088911523	7.81025970399364	7.02747817645112	6.83308529855239	7.39998992000177	7.22147988042555
BMP6	8.17310169627592	8.27995442864968	8.77660186420023	8.17164827388591	7.43703496138555	8.97441215895673	9.78163239645346	8.4894663649535	9.21558552585196	9.1294742784348	8.61458777613482	8.82129078609369
BMP7	4.773766748529	3.95320131973463	4.37294465623777	3.85582951260836	3.70845722691076	4.11219552262688	4.40477576377767	4.34342198919735	3.88167273057548	3.94272431304749	8.869414346959	3.87782683119231
BMP8A	9.55353416948546	9.38363931597037	9.73225480422126	9.51106996906176	9.41599230008599	9.20202561433268	8.2978238409443	8.09649299117711	8.04839070718508	8.15765883293979	8.10870082912313	8.12481258879846
BMP8B	5.74333902168877	5.22909986312812	5.23259996977286	5.17043100330139	5.21863569986154	5.84737354541202	5.75387365945748	5.92157863100422	5.47093136858569	6.12014721110711	5.56239346522872	6.24857976237882
BMPER	4.41532674196296	4.72014677211179	4.75596244233913	4.51459628669425	4.90753520420364	4.44289530498712	5.24848559005823	5.3698365392127	4.97380582634745	5.3844175383348	3.88691777614289	4.58562861989525
BMPR1A	3.86509516870979	3.89046591379737	4.84717548899858	3.88691380866937	2.11480966548583	4.66178411232128	6.21236206911905	5.11725599592962	6.10194137198637	6.03552693293031	4.41532674196296	5.52138725279259
BMPR1B	6.88510290808702	6.66681325514995	6.68079576158453	5.78857723177935	6.57210370645331	6.55014122033331	6.12860494265633	6.91927901738091	6.51642086056878	6.56229795769695	6.27691993317495	5.53422862630693
BMPR2	8.89960506201312	8.75756867265329	8.4363157830932	8.66328412530129	8.71800524310723	8.71507570862218	9.08375069973695	9.08730169680395	8.76570538487438	9.03650507901287	8.88409007792712	8.58910264843028
BMS1	9.0130046009105	8.45710814784037	8.90308526990116	8.82134542406419	8.81881149738976	8.60411443821009	7.94215707376145	8.36448086031001	8.04151863229495	7.5980650538417	8.0143835942417	7.62939507739442
BMX	2.92797374955131	3.02921640051155	4.9852340743412	3.10575233296936	3.65067189581132	1.8403625645939	4.71445781587326	4.84717548899858	7.31353842582968	6.93252152306092	6.28456220886873	7.62777352545868
BNC1	3.96750774839142	3.89046591379737	3.77236586291631	3.2907392896418	3.55311309498613	3.2424661537099	3.10575233296936	5.46968836628995	3.40976100349471	3.23782298131539	4.65308061067829	3.36004974412604
BNC2	6.43620752880924	7.38678919567276	6.93462304819185	7.43811475107708	6.48265620119858	6.00727962567482	5.95812806830534	5.77271091146348	5.05083406424926	5.62378169941877	5.71300344104492	5.42889527337272
BNIP1	11.8167201665901	11.939345846368	12.0947296247466	11.8089898960369	11.6763955384821	11.7620736049722	9.12810082909957	9.38460783888426	8.95894462019481	9.22806202625308	9.63842659924023	9.6861562124566
BNIP2	12.7790109859831	13.0276039975905	12.2907579435755	12.7409238314907	12.6415098518821	12.8944240681808	12.6536809194298	12.3798478089944	12.797655898232	12.910853341656	12.1698852400558	12.1721764265823
BNIP3	8.69021294789208	8.52778157577872	9.07903883680909	8.83129698463617	9.2506952687501	8.64421381747743	9.27722626204658	8.98340016702479	9.29160592417804	8.59036318840074	8.22121938123706	7.94749437199378
BNIP3L	11.6377292448228	11.5199896755778	11.1520446863591	11.4165252464798	11.5515542386239	11.8323868046965	10.985605653829	10.8332400965861	11.1021600158974	10.9313379539237	11.0561139777073	10.6589009631634
BNIPL	6.01137628271071	5.96743673237243	6.22319450173692	5.75879869081252	5.6588276059782	5.24848559005823	6.569718372662	6.03194245302666	6.83745899658219	6.59052203274152	6.15244185995876	6.80014782973286
BOC	5.77271091146348	5.31814139294095	5.48666784950365	6.36188125804653	5.44516079383151	5.77133804646846	5.55946443679761	5.75865612534058	5.70961944084894	5.47093136858569	6.01232965136658	6.07769028578018
BOD1	9.78263744656278	9.25979802808132	9.47621736388386	9.26858488365589	9.25931454930394	9.30447035299196	9.46896152044164	9.67742346843927	9.06329383288988	8.96541834007086	9.19995027210134	8.64680110992925
BOD1L1	10.6683802284299	10.5079287651155	10.6804043565346	10.660106789249	10.5337803608375	10.5407407017211	10.9551615634279	11.1101267210386	11.9968363262637	11.1317541284606	11.1506368855879	11.4750454345913
BOD1L2	6.58371451927941	7.54169288266816	8.14581899725539	7.1213194934108	8.02275497793721	7.26994951532736	5.47948631176813	5.67541432068308	6.57335485894251	4.77135553699362	6.15244185995876	4.58562861989525
BOK	4.84717548899858	5.13327080503444	5.23259996977286	4.09985926258226	3.88691380866937	4.06318784858016	5.1772814783552	3.84048428751153	6.84660688747879	6.86413194000832	4.02088172782215	6.4364620173407
BOLA1	8.21319538626942	7.35977426154445	7.44938031386282	7.46350044441586	7.47303540182649	7.43249045926685	8.57890197302824	8.57186059980192	8.48876753027614	8.43057208451828	8.90665821944918	8.4726986758382
BOLA2B|BOLA2|LOC101060252	7.60916610413868	7.50831506213576	6.32327257853852	7.02563690223062	6.74188040455176	7.41237303653465	7.06634059956852	6.84594331437921	6.67115779438275	6.77461285622149	7.26860506684111	7.15806254234086
BOLA3	10.2186512166503	9.40064747487916	9.84872613192365	9.77276897894741	9.65100508867441	9.50393255235373	10.3723221029382	10.1735225039597	9.88108467330943	9.63947402414134	9.72855602690054	9.32202833653295
BOLL	5.80308542969064	5.75678877530909	6.50034252942397	6.07011894526359	5.30358708792379	5.28724052119479	5.67954017722452	6.1149383758255	5.82533280440107	5.77037773880494	5.16391858749243	5.34643589626758
BOP1	9.11855796632208	9.06111622772285	8.73394978903962	8.96290321826598	8.58929609858719	9.42586721960585	9.20089479043466	9.63103508991419	8.97825511165288	9.39334524598287	9.01588166300522	9.04284161281522
BORA	8.10707817787932	7.88924006646165	7.30223983850856	7.33928622143719	7.73776272681179	7.40093254790319	7.56834767290533	7.44728119319678	7.4824647699431	7.5000941138731	7.57464877707078	7.29063278575911
BPESC1	5.01431749704814	5.37693748881027	5.97179929367621	5.62779486714367	5.84191288888602	5.57234538292476	5.58415401824053	5.60575556427462	5.62834644943482	5.80308542969064	4.81641792430588	5.04651539421404
BPGM	8.19073189882501	8.56707632127848	7.76481860753942	8.29231005729242	8.13537938164134	8.32510901842348	9.23757287064547	7.78447689913543	8.48944302678049	8.45475737703515	8.56262025930215	8.28933732913565
BPHL	10.101066179893	10.4236513255238	10.2898189700789	10.3026216025685	10.2772323890191	10.3327603357144	9.38547377886211	9.45006293405894	9.48995697542702	9.91977763832491	10.3627638909619	11.0984388596356
BPI	8.98634814704355	8.41646623340086	7.02764541149549	6.26185813226887	7.50501303030129	8.57174940692171	9.63801885008363	7.54442098524235	8.69188386737803	8.3227950128073	7.60247957244181	8.40784412846023
BPIFA1	8.72327853935583	8.4667625154953	7.76481860753942	8.5800174540745	8.83509744876912	8.53745178883579	7.98329528094654	7.35196980407593	7.36306164911805	8.06654006082674	7.50432877975087	7.25450783522516
BPIFA2	4.1843278598851	3.46607412430375	5.23259996977286	4.1999869030877	4.71445781587326	3.60076311790093	4.91175205543027	4.91984827384785	4.53652831523988	4.46181279156967	4.02088172782215	4.27628759420584
BPIFA3	6.46414942809105	6.21236206911905	5.88642904158299	5.67138456102976	6.39974827866307	5.96482235102143	6.36675782017955	6.0104315140733	6.49603683561302	6.52657945078302	6.19336441404537	5.45202498319204
BPIFB1	2.45318565802585	3.84675022699723	2.03657336114631	3.99588715147843	3.60076311790093	3.88544074386563	4.54352428060686	4.48413628043739	3.3539982710119	3.23782298131539	3.3692417430421	4.27628759420584
BPIFB2	3.90551059520858	3.84675022699723	3.60076311790093	3.62049184277135	3.65067189581132	3.08589048475031	4.46181279156967	4.37228355202249	5.20974080900053	4.48939867115907	4.53652831523988	4.27628759420584
BPIFB3	5.09359910670478	5.76030372155082	5.23259996977286	5.55403687530477	5.54440173368865	4.96034321122367	6.33562212799966	5.8947197110343	6.26470098674236	6.13247755029734	5.05059840977201	6.03616614535466
BPIFB4	5.69432434204785	6.06833923923662	6.1905599970708	5.82947075890068	5.27256463345369	6.00485527482894	6.30265141437185	6.28310841419262	6.40045462504757	6.34670853610115	6.38286577667847	6.36273484541315
BPIFB6	6.13278387470787	6.12824216986153	5.84268094148456	5.95731713571932	6.27388087401294	6.61528359836548	5.47948631176813	5.52138725279259	6.04882810229152	5.76298867764913	5.07353279377787	5.85991095756256
BPIFC	5.89278837594206	5.62779486714367	4.4212304513312	6.20477910154271	5.39019547298555	5.2094987019689	6.06222687787782	5.01431749704814	5.43311624938702	6.28894417764034	5.68709589033581	4.97410030074149
BPNT1	6.15566090865121	6.14790959078749	5.93208009702469	5.97845488676224	5.36174212237341	5.38109517818128	7.83391120758915	7.63397800979075	7.68235378998402	7.6565041456773	7.58777167528818	7.55676509272488
BPTF	4.84717548899858	4.53263682168128	4.09222716029974	4.29263009003645	4.63308622721818	4.91373310101273	6.45788635101706	5.69572612945756	6.40744521616639	6.40188684098859	5.6051299674787	6.46385982113875
BPY2|BPY2C|BPY2B	3.74418487938829	4.46894458318558	2.41820893902214	3.46756673496557	3.88691380866937	3.60076311790093	3.70760598472078	3.84048428751153	3.96750774839142	4.27628759420584	4.02088172782215	3.2424661537099
BRAF	7.0245733064689	6.61692658671488	6.66920400095334	6.31435982471042	6.36001063849291	6.47722391350617	6.28042652551367	6.31014620070991	6.37094700055609	6.29617810461214	6.47597082119018	6.55788143559025
BRAP	9.33357246588965	9.40500731241013	8.97308250970621	8.9941890361668	9.06821083981361	9.11843271242991	8.01250673837793	8.33083329918995	8.4363157830932	7.97830226743473	8.07637513353278	7.87687181833246
BRAT1	9.01421180008036	9.56638325015168	9.24860997287908	9.2611734035019	9.37546530556908	9.73842590632767	8.52319098760463	9.0607557740932	8.71917273499204	9.22390949382442	8.84392640260606	9.29405877541623
BRCA1	5.93472744576818	5.99108993443981	6.04882810229152	6.43818360913424	5.84191288888602	6.2623330056507	7.1328570930086	7.03701162965272	7.16099694065283	7.10565440146152	7.05084776079448	7.22415076371264
BRCA2	3.96750774839142	4.40816022727012	4.9852340743412	5.32376827151343	5.21863569986154	4.27843854460067	5.67954017722452	6.03675465081975	5.40818653580654	5.56771069492118	5.78857723177935	5.55743713962497
BRCC3	9.43914451472179	8.66119684728541	8.68629621611145	8.97838913838311	8.98032571447551	9.04284161281522	9.46531929328059	9.60496770477725	9.38823951349376	9.09373182028196	9.55619254127746	8.82698451547492
BRD1	9.06197353981164	9.96329222394797	8.44521262265316	9.60161449604115	9.48069777056791	10.2392969234204	9.42437581401498	9.03457337456312	9.55736690494644	9.79162564795573	8.31575700600896	9.39761718405209
BRD2	14.4662493828974	14.4156371149696	14.1119939466508	14.3101299630086	14.23661766866	13.9410496247888	13.7725865884512	13.9612493879588	13.6744936230738	13.5452736121242	14.1365078258029	13.542593984212
BRD3	10.4009353394301	10.1670329210591	10.3465803517864	10.3272151291147	10.1003191472436	10.2474267994236	10.5769002953714	10.545342783244	10.3360569043401	10.255998172316	10.5226604806066	10.2186512166503
BRD4	9.46117210592845	9.20872179750315	9.49350954169465	9.34672291902024	9.22948598031161	9.29582599873157	9.78366687359762	10.0038141127751	9.80400769012761	9.55076777475306	9.87096256380374	9.61756128972819
BRD7	9.82049015422251	9.95732262176685	9.63058153404861	9.30562375252069	9.37982129675652	8.97095809344755	9.72293031464716	9.71895707151978	9.55441957634268	9.39494220966042	10.0749322175657	9.64203100657685
BRD7P3	9.61365211040125	9.61054333473893	9.56149502980791	9.71583433296084	9.28569282511434	9.04631440854578	9.70528255758426	8.75700066017026	8.76667492230977	8.99719417472531	9.65402448846905	9.31608941313348
BRD8	7.50729530808603	7.69432312760074	6.64313465602092	7.08208004484483	7.28057296987877	7.35681166031151	8.88254305114726	8.79768063398389	8.878245197662	8.77994992626953	8.86824796979677	9.41106285331843
BRD9	10.5031743786425	10.2935042048625	10.6786717336857	10.4138330637353	10.7194626880007	10.3820096117412	10.3583306163824	10.6726156267308	10.2851165040736	10.2256968232147	10.3544488122019	9.95149779592112
BRDT	5.74333902168877	6.15469658471697	6.46511446815963	6.34588324908269	6.01526869413305	6.09791907616514	5.78043492414934	5.86696732424949	6.09504324367697	6.54001108007452	5.32128703821274	5.53422862630693
BRE	11.6839272276378	11.3896711844867	11.4783239220526	11.5307406297941	11.6220879855894	11.2700139578217	11.4282018542398	11.946900924115	11.247936329745	11.0465858610125	11.4672511880042	10.8801623781245
BREA2	4.93958734546466	5.75340684151582	6.25687853216751	5.53272965743794	5.80416372592197	5.96482235102143	5.96285101326845	5.45006826805923	5.72354620903314	5.65100085431294	6.58099064471537	5.470136448232
BRF1	7.91001254885961	8.00017188459393	8.07577985740339	7.78416319692485	7.49217897241591	7.62755225983042	7.17717535958784	7.43046182552845	6.77839542716171	6.79130999999575	7.32178524719853	7.33138750121424
BRF2	9.86660032181342	9.49518661675902	9.3581694332265	9.64239073221817	9.63738208632542	9.47702097063287	8.88387124044536	8.87787973390503	8.91019161175082	8.38488551396003	9.00562720872998	8.60675317812139
BRI3	4.99304030924486	5.48795076510828	6.04882810229152	5.11109975276577	5.33315065457131	5.00231494683941	4.88335805904146	4.93054052995659	4.71445781587326	4.90753520420364	5.45146834793955	5.11029397817958
BRI3BP	6.4853350807359	6.08806965474737	6.29369259524732	5.42728336360546	5.99452256304134	6.1316097363285	6.93404221860885	6.96021594225529	7.30565917573535	7.38754657424938	7.66753569840882	7.09631462250686
BRICD5	8.68487133918852	8.67862264761422	8.54066038382123	8.60675317812139	8.41461813173325	8.79735002745626	9.00555749671385	9.65316868434951	9.05927407069414	9.07108471826433	9.33864335712392	9.48478214387479
BRIP1	5.04537741485395	4.73823697722628	4.9852340743412	5.37791555289594	5.19293910851015	5.47638375047643	5.11391813742701	5.09359910670478	5.53272965743794	5.65100085431294	4.47891855573657	5.32172535374599
BRIX1	10.0433904814936	9.73140098131084	9.91414277745588	10.2016160994809	9.91575964230469	9.96143380841141	9.0607557740932	9.03130340496994	9.27783106278763	8.90880646543436	8.71652997584916	8.661932271142
BRK1	11.7892991018712	12.0486561923168	11.662329281527	11.7034637980804	11.8341136142884	12.3177347826919	12.5623724944248	12.5386180626445	12.3713049463114	12.5699281009143	12.2951486128594	12.3713049463114
BRMS1	11.6743261048985	11.8031686575345	12.0676610347254	11.5637983357523	11.8963319809993	11.4735356080329	10.6534138956829	11.2336214191054	10.9139765709652	10.7466874174126	11.1338913311532	10.9336041922622
BRMS1L	7.50361232914324	7.4597196166905	7.0054357454097	6.73831061965895	6.79969986127176	6.71959214830479	6.70624769687687	6.71358006518579	6.76061959162229	6.8669282732186	6.31435982471042	6.08273571361586
BROX	7.67939612407578	7.21741396610271	7.37472489605264	7.33928622143719	7.01918830948985	6.8534593349658	6.37033089572674	6.91356186667499	6.67115779438275	6.533766922494	6.41807539723777	6.77612914664551
BRPF1	9.63654830706748	10.3856548601288	9.85493982962232	10.2269996141753	10.4238362193144	10.9302738916869	9.40167591366996	9.26434913615566	9.44558788340434	9.60511464581883	9.18936710505823	9.69210843087249
BRPF3	11.0253540286585	10.7132983806122	10.4093258428861	10.7595214235191	10.4607759243566	10.4431129315321	10.0958108629075	9.86313582444547	10.2745289160596	9.54028185358734	9.83481965493573	9.71578272173886
BRS3	3.96750774839142	4.55079389740505	4.09222716029974	3.99588715147843	3.60076311790093	4.0162264297096	4.05889939490037	3.3410177540977	4.11748255813834	4.51299358921082	4.11502374428771	3.82317654869278
BRSK1	7.88608501750995	7.8121939026505	8.20964779326719	7.79291782584023	7.54442098524235	8.27385197838359	9.50324399613664	9.60148300368162	8.63179640977014	10.0242514282106	9.83978056230598	9.69523108728367
BRSK2	4.96023936909615	5.02531578334197	5.30206918596589	5.24051263680509	5.42102783975588	5.44974338216058	5.38208481094006	5.83036015966019	5.74375151019138	5.73655046549729	5.41032817857355	5.78774195992696
BRWD1	9.42630395290989	9.03326125880847	9.1405662157964	9.11559698741106	9.22836302804973	9.17339771431777	8.14621392798994	7.96879398711355	8.386678472132	7.98192119149725	7.89848636440944	7.72130926280384
BRWD1-IT2	4.44206353692093	4.18670589205202	4.4212304513312	4.48144998359187	3.82507052797477	4.34644219116911	5.09291295462646	4.68313939985007	5.29103652791616	5.3429472046865	4.59371355018893	4.63308622721818
BRWD3	7.63937328192519	7.81718818607636	7.26860506684111	7.63920149943606	7.83584342149578	7.64368674263454	7.72234791929189	7.77510539974861	8.15714217941068	7.79450379591202	8.05224915939288	7.94811339051445
BSCL2	11.4606177006358	12.8944240681808	12.2334811641855	12.2435054076271	12.3750639279041	12.174108487885	9.19239981369941	9.2838151851339	9.81743314116608	11.038453544606	10.5858578380389	12.4598394154361
BSCL2|HNRNPUL2-BSCL2	9.12133890577074	9.19590148043812	9.32138560408828	8.81768527881466	8.66469567144977	9.53240251027599	9.66843558083107	9.70439009127081	9.37414519494254	9.84117160753757	9.77805027199592	9.62020377511968
BSDC1	10.2784369152478	10.5371285022064	10.8216582962023	10.9962364167685	10.6184066489417	10.8381327411163	9.93428463763738	10.0306547608511	9.96165094967946	10.0132523354222	9.93493498571432	10.2345344549528
BSG	10.917549989067	11.1148470770175	11.3132002426837	10.9986567610271	11.2734492855954	11.3822131881698	11.8687281304975	11.488268107498	11.7638640105909	11.9599932525885	11.5304979528786	12.0853185015128
BSN	12.0393684569534	12.4002448746759	11.9174128739918	12.0765105580759	12.0984135957893	11.9011777886916	11.0109367396387	10.6851966640212	10.7980302251404	11.061212940902	11.5806532692951	11.5520104463012
BSND	4.1843278598851	4.69023325830397	4.9852340743412	5.20464284225137	5.13471021808996	4.54390944932483	4.72495132353885	4.37228355202249	3.26861019376633	4.30651785656049	4.41532674196296	4.30097685361322
BSPH1	4.59371355018893	4.35332110474035	3.866948271537	4.29263009003645	3.55311309498613	4.0162264297096	3.75338541319996	4.37228355202249	3.04608896831555	3.86325904207872	4.29665830887697	4.56447605242609
BSPRY	4.7439615883599	5.6892463110342	5.84268094148456	7.37006060893303	4.4212304513312	4.68869806505532	5.36077960997106	5.45006826805923	5.26083801344878	5.24901734610412	5.71300344104492	5.60613177581185
BST1	9.09257091306197	9.86135179049963	8.63346147398796	9.43753679468075	9.89692363910371	10.0666886631941	10.5223798354559	9.52136938849287	10.7399323832696	11.2412292475378	10.5396053495757	11.488268107498
BST2	9.93460981167585	10.1527272830457	9.82418139085281	10.0027651582363	10.3071865322349	10.5520201572042	11.346301629463	11.2523597001911	11.146001199193	11.750690142409	10.5813156830419	11.3791871295921
BSX	5.63165861074101	4.84065534542884	7.22993916349009	5.42728336360546	6.01526869413305	5.14705732831662	4.75228577296322	5.05130471728334	4.80735111319796	4.94356975830152	5.35243583375243	4.76544789645554
BTAF1	10.4635814594032	10.4328318675986	10.2070509844383	10.4614611547779	10.2851165040736	10.620079724934	10.2606214478067	10.1624245669157	10.1935894060841	9.99227089151445	9.74367868825559	9.94846845760343
BTBD1	9.7074052288152	10.1260606246775	9.05517225219452	9.83792616073095	10.1824260286727	10.1234403865093	9.85245777016898	9.26129062695969	9.59896121440133	9.90038754825786	9.65476239876121	10.0014135317023
BTBD10	8.51758771833025	8.6433928123757	7.95817372395574	8.49042053806715	8.58929609858719	8.51924068394873	9.10471459976363	8.65270142353382	9.335577883683	8.99489103836836	9.05927407069414	9.18975006604959
BTBD11	9.74453559396146	9.21865372918046	9.11938089261321	8.90732931529052	9.06568196350222	9.366617549826	9.16919352278573	8.493076933481	8.12658807069256	7.54913637706303	8.15535019794529	7.30565917573535
BTBD16	3.67745339714989	3.41638448445586	4.01372872140016	4.05730060451533	4.09985926258226	3.78829960579392	3.62874978782	5.25801303638061	3.92153527309853	3.88092706166864	3.31491483716888	3.58664321852788
BTBD17	9.2051670212382	9.13704007430485	9.88441456923546	9.48254001971475	9.05014560612132	9.30832439405839	8.49062237611929	8.48482050340024	7.8863858571323	8.10144565391392	9.30875100849328	8.52849606932219
BTBD18	6.60724383997351	6.69731693978394	6.22319450173692	6.97846289034656	6.18285501640242	6.01303922943627	6.58940545738134	5.43954327795187	5.75469879105642	5.97372604922102	6.36162187518304	6.71742908533386
BTBD19	6.41458852078594	5.77516262710566	6.96662710158742	6.37811863419153	6.39002378405792	6.61979399983164	5.60051630788082	5.74250927844181	5.83490724524096	5.75280906450147	6.37598636130375	6.23921560132474
BTBD2	9.12409548428637	9.32950220264569	9.59789816459714	9.77276897894741	9.27836528253932	10.0792425508262	9.43475530961844	9.83675169344243	9.5558894666031	10.3455150076372	9.38004585145745	10.0337605733717
BTBD3	7.86658755029004	8.19667648350746	7.14850204848288	7.15460159852701	7.58180423267648	7.80880919894745	7.68220907763627	7.87344954642097	7.76392881389656	7.68422791343387	7.4597196166905	7.50649267591744
BTBD6	9.58716433348267	9.61995830122839	9.50973276822531	9.29549073246542	9.50007393048649	9.30697118646102	9.38915891601065	9.35983435685031	9.07092132605628	9.08841403667576	9.23806646177434	9.26687461896253
BTBD7	8.62588630087583	8.2038612776521	8.46317525274806	8.54624035573882	8.44480562838341	8.15098595834362	8.75216411072963	8.8680561863993	8.6478793813403	8.58117230622495	8.78443151378613	8.29623586336044
BTBD8	4.44206353692093	4.593900445791	4.26956314769763	3.92752497908613	4.0350552351433	4.14135926525367	4.89905264444121	5.31767728066283	5.07301149050028	5.13520366635696	4.57830485577361	4.38213352685858
BTBD9	7.76084553875743	7.57297435940894	7.57739997234923	7.56687515764947	7.39088163021576	7.02065131077191	7.23833687789139	7.3383274213239	7.10981225465775	6.91949656999293	7.22178253137243	6.97594432060847
BTC	5.36552722213992	5.31814139294095	5.75952834968074	5.71433135738557	5.39019547298555	5.77133804646846	4.47891855573657	4.63957638704322	4.88676717928919	4.95628972979207	5.387356604158	5.15985684903781
BTD	8.23160261207943	8.28933732913565	7.96879398711355	7.76137762427362	8.02725867259974	7.50750564830343	8.91194226469907	9.29240153667084	9.02353911549701	8.83850704827099	9.46280398463562	8.89560327174595
BTF3	11.6506141551675	12.1849571547548	11.3999756974455	11.7156357417941	12.0116726300597	12.2334811641855	11.8047932990557	11.3707636736357	11.6512664086094	12.0010053785792	11.5687790459192	11.7880468529065
BTF3L4	9.92345447414984	9.6441421253989	9.75342562697393	9.74256178433439	9.70788503135369	9.87725471311361	9.69351299626631	9.58696494497002	9.29523130705005	9.47621736388386	9.50373017920955	9.04892949808099
BTG1	13.8380199452233	13.7725865884512	13.3137241918575	13.4845983383356	13.518938052514	13.518938052514	13.0062563270454	13.1750034059629	13.3300754366378	12.7756972703941	12.4120312666825	12.6707148204854
BTG2	10.6743482194791	11.2488119021272	10.6517098590114	10.9739576136909	11.2400865057745	11.540046267071	12.152770392724	11.3237307181224	14.5335377493139	13.4210850321042	12.1424227788646	13.1180675649535
BTG3	12.4216578043459	11.91960408541	12.1463099060516	12.0248919881155	12.0189559231024	11.5450688595838	9.4102931854843	9.46873929128559	9.10240934026108	8.61153482313263	8.89560327174595	8.45260037373983
BTG4	4.2718937830999	4.31050767041834	4.5650360176019	4.51681706784518	4.4212304513312	4.19150134081943	4.36016638840005	4.54635273666476	4.73724839346568	6.36872886132508	4.05740001939702	4.12185878213164
BTK	10.306584527879	9.95386220918137	9.81783016346092	9.52242291369342	9.14479152789443	10.2105000259668	8.47568628746851	9.16476005295737	8.73573072550977	9.28177982995623	9.37618117552594	9.09162054458498
BTLA	7.82834838808372	7.63822789159584	7.30223983850856	7.62630195000651	7.6003313042878	7.57826112310156	8.59363115025038	8.72855075474525	8.61195038231551	9.07234700863357	8.81116011134241	8.38607455974253
BTN1A1	8.23160261207943	8.61632637190998	9.19704008467497	8.63087311900514	8.49692441511329	8.50680392893019	7.3383274213239	6.83745902191117	6.88087206223914	7.72742521424609	7.81052638368483	8.69499091705906
BTN2A1	9.41449305920421	9.53358280142691	9.12201892253627	9.48490711443869	9.25007924712569	8.94185903404277	9.95851175901164	9.91575964230469	10.507379637085	10.029646002929	9.91490631644624	10.1809279400123
BTN2A2	7.48221543629666	8.21786423211441	8.35468458340502	8.65510120451173	8.28082511581097	8.24593674653064	7.60556194427836	7.61931255980349	7.74006021888723	7.72581713443972	7.49768193190902	7.74205778018053
BTN2A3P	5.12370266236935	5.47582717837814	5.48666784950365	4.81072185509189	5.07679366576603	5.13258669137749	5.16727968508003	5.46968836628995	5.74375151019138	6.05150084778255	5.45146834793955	6.17450791615429
BTN3A1	10.0725044323572	10.2908305607809	9.90529524319431	10.4818850241331	10.3030541829184	9.66960681847787	11.5141880108453	11.1016091059309	11.257643091112	11.2815833534005	11.631283498229	11.6413756603959
BTN3A2	9.92434288178647	10.2606214478067	10.0535769643961	10.1775739016429	10.0799339543308	9.83506066609301	11.9938660129112	11.7061561194927	10.709783431776	11.930625794028	11.5352712580799	11.8031686575345
BTN3A3	9.38852198228796	9.38460783888426	9.15769316679543	9.33550283974552	9.68643042589166	9.03174190216821	10.8374690234349	10.957297785505	11.1838483810391	11.1566299281888	10.8149712293042	11.1705230842466
BTNL10	4.30277963064149	4.71193410209173	4.66148061995069	4.33620606132166	4.67269148533449	4.59751067323069	4.39157450453881	4.47571336532794	4.74945636037335	4.94356975830152	4.7319146102729	4.66379343076885
BTNL2	5.71300344104492	5.41456965473322	5.34162463972863	5.48334926891678	5.39019547298555	5.28724052119479	5.60951747375635	5.98677688562495	4.38278985751535	4.71178182195476	5.24298625429978	5.64691050875693
BTNL3	4.1843278598851	6.21236206911905	4.84717548899858	7.09222207102741	4.54635663176664	5.90433097305586	7.17958148958541	4.78502338805414	4.19346683006099	4.39668794143881	10.0952758175369	10.8793173581828
BTNL8	6.60166552963946	5.94460190205288	7.8121939026505	6.24553208457513	6.25927084803907	6.68407577257359	5.69388066801279	7.21935975329612	10.0892029371584	8.45631718875465	4.1999869030877	4.08444048750444
BTNL9	6.1935998517338	5.22909986312812	4.14859269753144	3.58664321852788	4.96476259892828	4.7845709297549	3.86325904207872	5.10974151016104	5.93208009702469	5.33315065457131	3.78190481247859	3.78027208799668
BTRC	7.81919861612565	7.2873564035655	6.57148726146001	7.68220907763627	7.20622103658434	7.41620421047529	8.46289435837214	8.25567483488261	8.18262804531019	7.84174264665677	8.07231646611559	7.73974541366525
BUB1	4.2180447510806	4.43793209657201	4.09222716029974	3.94621041386866	3.40850671793989	4.09985926258226	6.23565513698222	5.32897148407532	5.276911119913	6.73549214575704	3.10879843796524	5.95247207929548
BUB1B	4.59371355018893	5.02531578334197	4.9852340743412	4.48144998359187	4.46700128339672	4.4811541554527	5.39338029363086	5.11725599592962	4.48115408512018	5.35980930062795	4.47891855573657	5.00446576159838
BUB3	12.20455520611	11.6786040358447	11.6839272276378	12.015913378101	11.7873687161561	11.6209256141684	12.4979745158126	12.1436454920136	11.9207514274142	11.5520104463012	11.7304744255716	11.2944081002243
BUD13	9.85331792903785	9.59671140408784	9.76188433644279	9.40128796157098	9.40154372236994	9.33479126733581	9.05337245871426	9.41840079716543	8.85882946962151	8.88862522463702	9.25900560589932	9.32202833653295
BUD31	12.9307922306022	13.1451691662111	13.5974463492096	13.0874083780655	13.0953826845629	12.8697904235516	11.6247076143952	11.6095428121349	11.6962894948584	11.7292101612905	11.750690142409	11.679370245533
BVES	3.77797072855403	3.74236443585137	4.01372872140016	3.58306147045475	3.4554022584442	3.40619101382279	3.11451392945358	3.73835113498907	3.76064480859195	3.34087032629442	3.65644351727292	3.45132208664746
BVES-AS1	4.2718937830999	3.75338541319996	4.4212304513312	4.1999869030877	4.46700128339672	2.93434162636466	3.67745339714989	3.96750774839142	3.3539982710119	3.98763716723944	4.1527315457461	4.08444048750444
BYSL	7.57028804620537	7.03781227420393	6.64313465602092	6.54088357105974	6.89505986365499	7.36306164911805	7.71177250592099	7.7771142315841	7.48137284857483	7.42514608778444	7.99097240254006	7.49748329002406
BZRAP1	10.5921471568522	10.704496030541	10.8141391488447	10.8952106650762	10.7530015764641	10.7425817355511	10.5003999409373	10.5187829599392	9.79348392501141	9.77359654329205	10.4254499067497	10.3267418513231
BZW1	11.1808375404044	11.7139158022133	11.2201991872874	11.1622165432868	11.5419870652129	11.3800107969213	11.4835977851386	10.9539284060336	11.5174205245303	11.8857974299879	10.8959807495777	11.1905831537654
BZW2	11.4420109535731	10.7713467574816	10.9998592499008	11.2379244078525	10.7194626880007	11.0078039242932	11.4663684813483	11.6643630335614	11.0331706096711	10.8172587211194	11.1661419071793	10.4921380119644
C10orf10	5.82863232317343	6.035878890783	5.23259996977286	5.93529430216499	5.27256463345369	6.33518557985514	5.43954327795187	5.04614080904613	5.37742652085311	6.2444274571739	6.02238413041324	5.23309750582067
C10orf105	6.94295711626002	6.82554167725657	6.98219782497293	6.20477910154271	7.42317288609659	6.92332846616601	6.36675782017955	7.29134857066655	7.99952106580575	6.7101161886377	7.87716873912147	8.37017335509869
C10orf107	3.26861019376633	1.57204537154039	5.0483741721415	2.69190064764086	3.998909750949	3.60076311790093	3.10575233296936	3.18376443522913	2.88265344423332	3.76453326329232	3.2424661537099	2.86289033005262
C10orf11	7.26860506684111	7.33890830700807	6.32327257853852	6.77330243092431	6.64329383527026	8.0160542356058	8.56434638801576	8.33455753464656	7.8019809131437	8.67956266470006	9.01588166300522	8.76438378455704
C10orf111	5.82863232317343	5.6892463110342	5.618387653145	5.71433135738557	5.69712316783039	5.50557500393966	4.51153269766134	5.93208009702469	4.67019557101124	4.71178182195476	5.05059840977201	4.58562861989525
C10orf112	5.14541586579551	4.28330992293085	5.34162463972863	3.62049184277135	4.50247720500166	4.57345701433143	4.70650833018317	4.6285115707443	4.35332110474035	4.22675322971511	4.33905185093218	5.11029397817958
C10orf113	3.26861019376633	4.02286925373845	2.85480239372916	3.2907392896418	3.40850671793989	3.46309217357851	3.75338541319996	1.35006892215839	3.51724668581186	2.73191546340863	4.11502374428771	3.61223208859535
C10orf114	4.59371355018893	5.21076347425724	5.43688635295275	4.5348082111449	5.67682424865188	4.91373310101273	4.47891855573657	7.16051076572356	3.83892816518744	4.99643077525452	4.7319146102729	5.23309750582067
C10orf116	7.36584285809817	6.7376528705913	7.7879804322543	7.44854467098295	7.10158649534275	7.15402559917966	7.3233100237845	7.59781053917915	7.19715034650868	7.322200746165	6.43469664953711	6.53780476139594
C10orf118	9.40718981936248	9.29536101975773	9.72054546061306	9.41449305920421	9.4641297388435	8.91978613255281	8.53690642622562	8.58039221893124	8.69944359690994	8.56954268857981	8.40546458946434	8.6788520597795
C10orf12	6.80553098815472	6.88087206223914	7.26860506684111	6.92708752776935	6.77688446517871	6.68407577257359	6.37427001790082	6.03675465081975	6.82268963589791	6.63418110922906	5.95212839901008	6.51623327839
C10orf120	3.60076311790093	3.69768675467151	2.69190064764086	4.29263009003645	4.09985926258226	3.65067182855576	3.17292162478005	4.68313939985007	3.12416526658696	3.57815939076675	3.53292553275502	3.82317654869278
C10orf126	10.8993083865105	10.8036819597917	11.4995686850514	11.3411744985865	11.3715537580741	11.0355717837917	11.1628169516356	11.0946391600798	11.0841047661068	11.3842743412156	11.5154465425821	11.2395086708372
C10orf128	7.62389168064371	7.19765420854725	7.26860506684111	7.00290650615761	7.03449092240588	6.33518557985514	7.06305090727579	5.93208009702469	7.14469466330383	6.9898022037792	6.89095205319066	7.65340928366984
C10orf129	5.19293910851015	5.05059840977201	5.97179929367621	5.58335559753641	5.96101282789996	5.83358695527687	4.95802169617151	5.89935872341624	4.81901914685711	5.19172345886461	6.02238413041324	5.33524165709916
C10orf131	3.67745339714989	4.18670589205202	3.21764424338444	3.46756673496557	4.54635663176664	3.2424661537099	3.70760598472078	2.41820893902214	4.11748255813834	4.56224243917721	2.96825445321958	3.95077981395473
C10orf137	7.20420984546854	7.47387649907474	6.69524309987157	7.51702497184135	7.39918688431861	7.41237303653465	8.12915514316268	7.7771142315841	7.83333407667746	7.98939555512497	7.63264242574456	8.16835789303653
C10orf2	7.55073476769064	7.44826179286606	7.61676198556121	7.31583573263912	7.70875995686902	6.94849012256081	7.79839559905392	8.07551595438186	7.55253702408709	7.41558505793437	8.06569426276903	7.69847165003521
C10orf25	5.74333902168877	5.78761692193467	5.618387653145	5.97845488676224	5.80416372592197	6.09791907616514	6.57751388516434	5.8947197110343	6.31786614564853	6.41297877309318	6.31860805708504	6.26309505084154
C10orf32	8.02094389650759	7.74047916514955	7.2830292502214	7.4119839340431	8.25403803283674	8.43534162337093	8.08701892259198	7.97396788930459	8.10462716012319	8.19120082133968	7.88235345168853	8.3781437961021
C10orf35	7.29134857066655	7.13800662729305	7.11113699844312	6.68056466873577	6.93762096788784	6.8412746920858	7.12642419566696	7.21056895290362	7.54857303467557	7.53923292387933	6.60603303968034	6.4935336012065
C10orf40	4.59371355018893	1.86599246839951	4.34698948422736	5.01374582620494	4.63308622721818	5.14705732831662	3.26310684062358	3.61404568453634	3.78564006711816	2.16325228868402	3.69145854157825	4.21210799642006
C10orf53	5.14541586579551	5.41456965473322	4.63660418434221	4.51681706784518	5.10236388645771	5.79225067186494	4.99097594109036	5.4214593511904	5.43311624938702	5.55763944797396	4.51681706784518	4.67681913807286
C10orf54	8.17044125240109	9.74882910555655	8.70070967252914	9.21886246788514	9.37145637703154	9.84052188126181	8.22764612931872	8.65270142353382	8.9124828596258	9.26155603472433	9.10311924331712	9.88108467330943
C10orf55	4.08097612059876	5.96743673237243	5.43688635295275	4.29263009003645	4.4212304513312	4.59751067323069	4.12604044550344	4.61070657004466	4.43100151429532	4.89045325410116	5.36878939521483	4.52494879208642
C10orf62	5.04537741485395	5.6134634056207	5.65971860123374	5.11109975276577	5.16171222940221	4.81385022868697	5.53503025312972	4.70474954861621	5.95309890047458	5.89115940316373	5.05059840977201	5.470136448232
C10orf67	4.87174014059082	4.28330992293085	4.4910791676904	3.88691380866937	4.37920581138492	4.75555115033955	4.59114857630868	4.63957638704322	4.88676717928919	4.78146286028007	4.63081080639105	4.38213352685858
C10orf68	7.13122439100974	7.22117722947867	7.4115627858819	7.08208004484483	7.49712515592066	6.56327911299551	6.48906875090359	6.46211901956698	6.40744521616639	6.10104732942646	6.10330725559894	6.34139688115677
C10orf71	4.93958734546466	5.35980930062795	4.89077082320141	5.36077960997106	4.8405204647092	5.58558934294636	4.84717548899858	4.73326365300451	5.02308023510756	5.00925078450726	5.14097417248004	5.17240231209627
C10orf71-AS1	4.7439615883599	4.73823697722628	4.71117132594104	4.87589680865489	3.88691380866937	4.44289530498712	5.25376738925472	5.24912346502313	5.45146834793955	5.38857004691532	4.02088172782215	4.81385022868697
C10orf76	10.4757883776553	9.91785552957289	10.290951957164	10.2854710104146	10.1374496500086	10.098430631647	10.3314402031721	10.7740783405962	10.040718865306	10.0367684187297	10.5135103759352	9.92324015156668
C10orf82	5.52111521691737	4.80939694083571	5.48666784950365	4.25230611667751	5.13811394100669	4.86673115805836	5.94035249699099	5.36077960997106	6.20131670416726	5.53832799056704	5.00386647813873	4.7845709297549
C10orf85	3.96750774839142	3.65067182855576	3.94621041386866	4.25230611667751	3.65067189581132	3.36242526886677	3.67745339714989	3.71571735746429	3.04608896831555	3.76453326329232	4.1999869030877	3.70339447395939
C10orf88	7.8249341596973	7.68692818434498	6.61841794060314	7.31583573263912	6.93762096788784	7.54525129893473	8.86727300244443	8.84744975406125	8.71917273499204	8.661932271142	8.39641978320834	8.2839517717482
C10orf90	1.78968219465357	3.28408429295768	4.26956314769763	3.2907392896418	4.05863413094293	3.46309217357851	3.23782298131539	2.17308002978775	3.12416526658696	3.0036747846792	3.46756673496557	3.21300856696095
C10orf91	5.32128703821274	5.09279816518036	4.01372872140016	4.81072185509189	5.10236388645771	5.2094987019689	5.19915372994798	4.56224243917721	4.96379540799038	4.91984827384785	4.41532674196296	4.63308622721818
C10orf95	6.77168355257959	6.48174952294773	7.34086585748853	6.83158877795041	7.05139302431857	7.58995043506825	5.36077960997106	5.81911156736098	5.55170031200155	5.82009850554573	5.9243819854829	6.15386518936027
C10orf99	3.74418487938829	4.789496049299	4.84717548899858	4.09985926258226	4.8631623325871	4.06318784858016	4.60684879019191	4.54236501055099	4.31672783669908	3.76453326329232	5.45146834793955	4.18902264258854
C11orf1	9.83675169344243	9.06885498009633	10.3581196061415	9.4641297388435	8.89308606811406	9.14768784715114	8.37803209613259	8.46049573520648	8.16153450977191	7.84869989200368	8.03306061603101	7.44112326293524
C11orf16	5.77271091146348	5.50255103812771	5.88642904158299	9.33192179819721	6.08159326099415	6.1987273365726	5.29606240155251	5.39584028443317	5.38691397202017	5.48636428948648	5.45146834793955	5.53422862630693
C11orf21	9.42408775691442	10.1143050381371	9.66231501589341	9.68331304738453	10.4695375258066	9.5431892024026	10.4458438133834	10.4534850112432	10.7660558625443	10.9822834557624	10.3473693501185	10.7927392461989
C11orf24	8.38488551396003	8.2274645632336	8.00144507676842	8.40986724803787	8.21578290595884	8.31658600291355	9.90210190783337	9.94516926596453	9.38304398241237	9.38460783888426	9.9656556321553	9.02297868626516
C11orf30	7.34541834693425	7.00322492094136	7.12633519009688	7.25946171951158	7.5714550455937	6.8412746920858	8.09384162238254	7.80400497656443	7.96879398711355	7.62647400513386	8.28724466598943	7.96947680430121
C11orf31	10.8100603219182	11.0375309110771	11.0341332697468	10.8410971891897	11.1533751685112	11.061212940902	12.2139938753216	11.9169512278197	11.7231717587031	12.0298894542595	11.8648361482209	11.5500741584835
C11orf34	4.93958734546466	4.18670589205202	4.18317889515759	4.29263009003645	5.10236388645771	4.75555115033955	4.27628759420584	4.40842407970293	4.71445781587326	4.19199480123163	4.96416827703267	5.04651539421404
C11orf35	9.29183151642278	8.73502127089218	8.29623586336044	9.18224314306216	8.86271388036438	8.72975542624733	8.04865494258613	8.99575510480305	8.80220296464617	8.96334051101901	8.31291323785411	7.73134429193039
C11orf40	3.86509516870979	3.9847987277168	4.26956314769763	4.09985926258226	3.82507052797477	4.14135926525367	3.67745339714989	4.31672783669908	4.26346963097333	4.56224243917721	3.46756673496557	3.45132208664746
C11orf42	4.35611374637986	4.40816022727012	4.9852340743412	3.99588715147843	4.37920581138492	3.83295267718659	4.38480118409335	4.61070657004466	4.31672783669908	4.81998188369859	4.63081080639105	4.14859269753144
C11orf44	6.4066952246991	5.90886403286399	5.71255520355881	6.6951072137734	5.99452256304134	6.1316097363285	5.39338029363086	4.86054007971539	4.94572234953702	5.54032444972133	4.41532674196296	4.74000509557373
C11orf45	5.16990284212048	4.98601737185238	4.4212304513312	4.95473510280347	5.80416372592197	4.54390944932483	5.84737354541202	5.60575556427462	5.6892463110342	5.67431002619784	5.45146834793955	5.13952977606726
C11orf48	11.215848301847	10.9339070372863	10.9998592499008	10.9619929148283	10.8421945325405	10.5339031748239	12.04332352635	12.1818767224145	11.7243729133041	11.4840980955675	12.066427467829	11.4727670135562
C11orf49	6.29125708438023	6.39974827866307	5.47093136858569	6.54088357105974	6.33870996806997	6.09791907616514	6.98081430784753	6.82255232619012	6.89116624025836	7.33046520531417	6.71066013286051	6.90008521757075
C11orf52|HSPB2-C11orf52	4.00885260955975	4.60735560990907	4.75555115033955	4.65835259676235	4.48815034447137	4.53278435817727	4.59114857630868	5.12922901273626	4.44631743788945	4.08869875736621	3.88810978409979	4.74798850676146
C11orf53	4.59371355018893	4.96416827703267	6.40188684098859	6.01393997609176	5.33315065457131	5.47638375047643	4.38480118409335	4.48413628043739	4.53652831523988	4.05730093253598	4.27628759420584	4.48505112699108
C11orf54	6.81377400724025	6.41891831596854	6.32327257853852	5.80498986963914	5.7708923893283	6.39348588743174	8.56434638801576	8.40399816328603	9.08430278537448	8.73790152804001	8.44061752962564	8.65086028806725
C11orf57	7.32845556635417	7.66392755596921	6.69524309987157	7.11136306823008	7.40541453331404	7.73649033351714	8.04839961007736	7.51951787231864	7.96960252415581	8.10942059413066	7.96960252415581	8.00335783209639
C11orf58	11.6971145159195	11.4508469469349	11.4705779981875	11.4864873096348	11.2855736219144	11.2958637005387	10.8891313620744	10.8322003213781	10.6212669687146	10.5575735887511	10.8169625652822	10.5610907522621
C11orf63	7.34844569549577	7.25603367207155	6.96662710158742	6.93870851114455	6.85061843002251	7.25023144628635	6.54692006066349	7.01155781814049	6.73801154873725	6.49968993505363	6.97954179595143	6.78031950179608
C11orf65	4.1843278598851	4.38278985751535	5.57932820904573	5.53272965743794	4.71445781587326	5.3242367457498	4.72495132353885	4.70474954861621	4.19346683006099	4.47891855573657	4.02088172782215	3.78027208799668
C11orf68	7.98945761568946	8.23109342152887	8.00144507676842	8.57575341668122	7.88036279680004	8.47586858949008	9.04069450934803	9.18293139491292	9.17072540172166	9.18217802211251	9.37815312362417	9.71731326935484
C11orf70	6.26061900776023	6.20414234576564	7.1751088456301	6.45164226537228	6.38420042444238	6.1316097363285	5.60464833782811	5.79566227783736	5.85999791590254	5.36766553242734	5.49625063643737	5.91949101141582
C11orf71	5.985288455749	6.45730536353348	6.1186928300303	5.85494890442933	5.99452256304134	5.90433097305586	5.433328048452	6.0104315140733	5.73529379801706	5.24901734610412	5.12688037473616	5.69778190538432
C11orf73	9.86540469344327	9.36650065891514	8.83879906634117	9.39896128016115	9.30985324818313	9.23969382879199	11.1709052201781	10.8216582962023	10.8593604692978	10.8223432250081	10.5645406328604	10.3810076604637
C11orf74	7.7617855412055	7.22518219332111	6.69524309987157	7.52669414651795	7.39918688431861	7.20363414912842	7.19471342922769	6.46701625222454	6.78356213171056	7.30143428678655	7.17824241245388	7.06634059956852
C11orf75	8.42032349505126	7.45134835571831	8.15716260155044	7.79291782584023	7.68692818434498	8.49052145709322	10.5707129862993	10.8973363504943	10.3275379263411	11.0652940495992	11.3379177946281	10.659319010039
C11orf80	8.94998757826352	8.79385991077518	8.89463096584688	8.71703340937233	8.65586173059902	8.44231791192912	7.78192421493744	8.10993032655904	7.53639825600666	7.71362401468514	7.68708661269359	7.94379546172159
C11orf82	4.93958734546466	4.789496049299	4.09222716029974	4.65835259676235	4.63308622721818	4.4811541554527	6.71309291435026	6.28310841419262	6.55318564386747	7.09024709504883	6.76983358407993	6.66124675480302
C11orf83	9.35197086945232	8.48032844510674	9.15228055199278	8.95756059866972	8.87188446325009	8.78999695179677	8.92304841352369	9.30956681200435	8.77044670247789	8.46071082554361	9.55378635300817	8.99134505558052
C11orf84	8.50154656083981	8.4667625154953	8.51889147009336	8.13594773111683	8.54157284046285	8.25256405849064	7.69129969576792	8.12712293295162	7.5200222574659	7.82878148637869	7.83246467389207	7.60173690989475
C11orf85	4.44206353692093	3.89046591379737	4.09222716029974	4.29263009003645	4.05863413094293	5.28724052119479	4.94467049888484	4.95628972979207	5.20974080900053	4.94356975830152	4.02088172782215	4.53943834060413
C11orf86	3.90551059520858	4.58172464463708	3.21764424338444	4.09985926258226	3.88691380866937	3.60076311790093	4.65354954439584	3.68906556734399	4.05730060451533	4.46181279156967	4.1527315457461	4.97410030074149
C11orf87	4.35611374637986	3.10575784402212	4.77884113025006	3.5676607452881	3.4798773546238	4.06318784858016	4.25230611667751	4.08828095785675	4.96379540799038	4.39668794143881	4.11502374428771	3.61223208859535
C11orf88	4.91343347522458	4.87803361913202	5.88642904158299	6.5076320643646	5.84191288888602	5.66433013146186	4.78135769392251	5.16268775267864	4.38278985751535	4.73277824045603	4.84409737599997	4.14859269753144
C11orf91	5.66611588095507	5.11069686547267	5.40517941023728	5.48334926891678	4.48865374387648	4.96034321122367	5.47093136858569	5.43954327795187	5.34452717412354	5.50680083490713	4.4593607843709	3.97929969114493
C11orf92	5.0694987765382	5.21076347425724	5.17143376403629	5.35455587020938	5.10236388645771	5.07409367705519	5.07353279377787	4.95628972979207	4.48115408512018	5.3429472046865	6.15244185995876	5.74235604262536
C11orf93	6.29125708438023	6.28078047872306	6.46511446815963	6.22511726585986	5.86135464008754	5.75894125628446	6.40892769872012	6.3921618606464	6.59006472073339	6.46709356690693	5.87844904001379	6.04340999443431
C11orf94	7.11801114975126	6.80231562249758	7.86038667120824	7.67644161249251	7.6928953292877	6.99852057567026	6.94216292774845	7.59121532915815	6.543197469316	6.35352835649673	7.03701162965272	7.08450556143209
C11orf95	8.80001175438381	8.2038612776521	8.23160261207943	7.86997276890019	8.14952458290498	7.9106833790455	8.06973501700249	8.42423185956706	8.06654006082674	7.59781053917915	8.28099845675876	7.64412310561698
C11orf96	6.0215329611621	6.09150847025442	6.15571085702207	6.55693603977487	6.25927084803907	5.60376038194169	4.69023325830397	4.68313939985007	4.59352665458686	4.26146163700486	5.36456052973544	5.56939688121134
C12orf10	10.9614650943281	10.7118342416152	10.8630445529614	10.7039258053845	10.581660372284	11.0459397311453	10.6518016528115	10.9132795354243	10.6306896397256	10.8052350690331	10.4829949019755	10.3415608402858
C12orf23	8.48985765811114	8.60710552373331	7.32178524719853	9.08520788633413	8.35926793460912	8.13542160917558	9.86185647256995	9.20953105217612	9.44441147617222	8.97852316511333	8.76732027357607	8.69499091705906
C12orf29	6.41867446982923	6.76983358407993	5.91949101141582	6.21661344466812	6.6558341533716	6.15244185995876	7.3457361008703	6.9908071620211	7.19085378598916	6.96140693155238	6.96206785038681	6.97259321098183
C12orf36	3.67745339714989	2.86603009725995	4.26956314769763	3.77236586291631	2.66952558379363	3.30961526748368	3.95007769266266	3.52944103796015	3.68382189459632	4.09985926258226	2.84494522825282	3.95077981395473
C12orf39	5.89278837594206	5.51559855885008	7.16888972544871	6.95154436062973	6.39974827866307	6.47113005648906	4.71445781587326	5.24912346502313	4.99533910328541	4.96416827703267	5.68709589033581	5.64691050875693
C12orf4	7.79157915790788	7.14305680809149	7.5676392096703	7.87508956332377	7.32883020533183	7.11818626161886	8.44949771636782	8.49015306615808	8.19539378895218	7.71362401468514	8.70030171524449	8.08969529023191
C12orf40	4.08097612059876	4.13948822481625	3.60076311790093	3.46756673496557	3.55311309498613	3.2424661537099	3.67745339714989	3.76848141364733	3.61404568453634	3.69145854157825	4.07392597552497	3.14077475694908
C12orf42	8.83219092281526	8.03824116115184	9.142341221117	9.12977564233559	8.49028680211262	8.20144296783125	7.92652146292731	8.03109281370849	7.79715486263456	7.51123232299604	7.77752067579082	7.40748324772593
C12orf43	8.94817193564738	9.49806181785355	9.31095800946926	8.79780496433079	9.26867108305754	8.91595445526867	8.13516990092833	8.3695216518289	7.99078890615906	8.30215550373977	8.28724466598943	8.16461262762575
C12orf44	10.6716088201732	10.3049937921519	10.4894944568194	10.3870454908109	9.78401734043071	10.8601959841988	10.3627638909619	10.9008523801865	10.3435641545598	10.4408780774691	10.8203382985797	10.154305298431
C12orf45	9.83771566214377	9.50607192391082	9.6959705057162	9.66488776707225	9.39256234374143	9.4492798318842	9.33690840379208	9.63617830675162	9.08290561967272	9.20953105217612	9.20980768977024	8.78300111585922
C12orf49	6.89170743810172	7.41184936679092	6.25687853216751	6.83158877795041	7.2967723667402	7.1041022221771	7.13659710729657	6.83216410180966	7.26994951532736	7.34200720922759	7.12592330104394	7.13954901222327
C12orf5	10.0588649515941	9.72582165445298	9.04284161281522	9.65100508867441	9.45383779612461	9.94066448218654	8.89550928421245	8.99575510480305	8.87675441911305	8.84615561742867	9.16987280094648	8.93245542898014
C12orf50	6.04189068596296	6.06833923923662	6.0104315140733	6.153509978439	6.543197469316	6.32336764346285	5.94035249699099	6.3921618606464	5.78900023549055	5.85602391161741	6.61528359836548	6.63087107196015
C12orf52	7.60551657574323	7.97447314947176	6.46511446815963	8.29231005729242	8.25403803283674	8.22722262504137	8.32003614540468	7.74247544572637	8.20751354141567	8.60740580604681	7.91054038057966	8.07224334613868
C12orf54	4.83518684817432	4.38278985751535	4.01372872140016	3.18375937798551	4.05863413094293	3.93769492206776	4.62714911500235	3.84048428751153	4.41808554160961	4.44206353692093	3.94621041386866	5.50022164356775
C12orf55	3.3849377881547	3.3849377881547	4.9383925060282	4.57392371492518	4.67269148533449	4.0162264297096	3.45132217433155	3.7930479262902	3.92153527309853	4.42221089172888	4.02088172782215	3.82317654869278
C12orf56	6.84757904877348	6.90570177230768	7.19614266702434	6.60595628984373	7.08367424781673	6.69249329616081	5.43516859935269	6.31775910966351	5.68295010411925	5.59290815224254	6.49931605120667	6.00370507052339
C12orf57	12.8734979964785	12.8232064448087	13.0402678454631	12.8559729732575	12.6836504804245	12.8956771109094	12.3934814759433	12.5029965665163	12.5719556641344	12.277244321078	11.9207514274142	11.9230147368586
C12orf60	4.44206353692093	4.84065534542884	5.23259996977286	2.42847768174181	4.19875021388689	4.25230611667751	5.01475018288449	5.16268775267864	5.05083406424926	4.8631623325871	5.28280438521255	4.67681913807286
C12orf61	4.91343347522458	5.21076347425724	5.11109975276577	5.0868797271191	4.8631623325871	4.59751067323069	5.76159381836236	5.78255416529057	5.85071754757351	5.86135464008754	5.387356604158	5.5076524052347
C12orf63	3.37364461325272	3.60076311790093	3.21764424338444	2.91753921589069	3.40850671793989	3.70339447395939	3.81512735267964	4.02043461562759	3.78564006711816	3.69145854157825	3.78190481247859	4.14859269753144
C12orf65	10.1564053221911	9.89227081128631	10.0209879614978	10.1729347676702	9.96417409536802	9.86691830239557	9.67858065935469	9.55441957634268	9.5429268210197	9.09986111209549	9.52323885690427	8.99575510480305
C12orf66	4.67161994147135	4.69023325830397	4.84717548899858	5.13776996464111	4.46700128339672	4.66178411232128	5.32263244047164	5.01431749704814	5.12021032678522	5.15318860826776	4.75810838957723	4.76544789645554
C12orf68	16.1005391997789	16.4840969178096	16.2669168546413	16.2513898776537	16.3352894348121	16.2669168546413	15.2143931816202	15.1494183604748	15.2143931816202	15.4911294504126	15.7844674064306	16.5995469707727
C12orf69	4.40176527182624	3.46607412430375	5.80561828537862	4.77100663322818	4.93054052995659	4.41286093898286	5.00309321533888	4.99041319940958	4.93054052995659	4.87089207603891	4.41532674196296	4.43101327704435
C12orf70	6.15566090865121	5.44476698588629	6.66920400095334	6.47907804469973	5.96101282789996	5.97911948152306	4.1999869030877	5.68394430028889	4.93054052995659	5.13303732194389	5.3339240482062	4.95859796965788
C12orf71	5.973067583804	5.39545491058899	5.38890980054142	5.17915777446932	5.2506322547138	5.23322149252039	5.34967188105655	5.38706168742866	4.65043285524872	4.7576454785874	5.06603159862074	5.21737925613191
C12orf73	8.01292647156736	7.84980385916684	8.13334426888865	7.64739372524726	7.83194316797004	7.55220306421724	7.82926685771365	7.85203833165761	8.02593270185709	8.02275497793721	7.61544192557561	7.26712342505723
C12orf74	8.61183727064244	8.2252498614869	8.77660186420023	8.52828016615636	9.0550287823536	8.76685864846833	7.12306399693375	7.27589814421395	7.30972322616012	7.30503771751884	7.3336904680542	7.57917512991247
C12orf75	10.3574878317629	10.7326203870944	10.2299098456216	10.3691802881206	10.6178614972379	10.3178886408426	11.3817795739327	10.8102581175872	11.1684352604282	11.9072667946068	10.6273376197344	11.097764019972
C12orf76	8.9978985151402	9.29675446454196	9.25781839173498	8.85356341040964	8.53546892862584	9.01814139616142	10.0636993349236	10.0669383775036	9.78118544632	10.1880699153528	9.81315402456049	9.6327798608946
C12orf77	4.44206353692093	4.73823697722628	4.5650360176019	4.57392371492518	5.71693711562741	3.46309217357851	4.1999869030877	5.11725599592962	3.88167273057548	3.8193714978892	4.47891855573657	4.21210799642006
C13orf35	3.74418487938829	4.21210799642006	4.4212304513312	3.94621041386866	4.19875021388689	3.78829960579392	2.86753401426893	6.19109571800309	3.57815939076675	3.0036747846792	3.6366272518096	4.21210799642006
C13orf45	3.90551059520858	4.28330992293085	4.34698948422736	3.99588715147843	3.95077981395473	3.46309217357851	4.15062527946253	4.40842407970293	4.40842407970293	4.25230611667751	3.87556807517334	3.78027208799668
C14orf1	10.4479980930038	10.0441804718463	10.3222638632393	10.2904001266541	10.3280562672887	9.84609320559101	10.6818809030742	10.7144223665354	10.5652614768302	10.1182507715629	10.0934239091715	9.7147800437528
C14orf101	7.33530137985805	6.7376528705913	6.61841794060314	6.93617148008508	7.238538970181	6.77980193767258	8.73232736044054	8.7199223718357	8.67495706938868	8.57890197302824	8.79994756570311	8.67825934236261
C14orf105	3.60076311790093	2.18381645561266	3.43055889114389	3.88691380866937	2.88870366334222	3.78829960579392	3.59157653429141	3.23782298131539	3.68382189459632	2.86288976574035	3.10879843796524	2.3806704404273
C14orf119	4.81385022868697	5.37693748881027	5.17143376403629	3.88691380866937	5.10236388645771	4.14135926525367	4.60684879019191	4.81675698821404	4.76544789645554	4.89045325410116	5.41899013434906	4.79011422704809
C14orf132	5.09359910670478	5.19506336329782	4.26956314769763	5.13776996464111	4.33905185093218	4.9360769331589	6.2721981905807	6.14629568783892	6.21494450399827	6.16352721134379	5.41899013434906	5.90935188557999
C14orf142	6.01137628271071	6.31681582156982	4.4212304513312	5.42728336360546	5.30358708792379	6.38420042444238	8.30834888278228	7.83357119556157	8.25740490256329	8.68680896254169	7.79100190501989	8.12481258879846
C14orf159	9.8576634706556	9.80550819937454	9.22881752589186	9.48254001971475	10.0023141602567	9.57428031599056	10.5925273097529	10.8608427795197	11.4680130980022	10.828523099438	11.1767421766905	11.6512664086094
C14orf164	6.44753096387423	6.74748778679539	5.53412736625027	7.27823031873582	6.76528134986217	6.47113005648906	6.6126012233786	6.56224929326235	6.5825999101828	6.89938714374107	6.36892190309526	5.80628834144758
C14orf166	13.4276959081482	13.1132540810961	13.1868024875067	13.1912545475519	13.0796826614616	13.1671713432756	12.8016289994835	12.8840361376209	12.4684374607346	12.5089535824042	12.6926783533259	12.202046151216
C14orf166B	4.87174014059082	3.36004974412604	4.4212304513312	4.98562572309679	4.15018439970192	4.54390944932483	4.28808640466472	5.46968836628995	3.68382189459632	4.6285115707443	5.45146834793955	4.7159051030412
C14orf169	9.93624391684705	9.41919923810117	9.42085047965565	9.912312619851	9.85835882374205	9.67439666879907	9.65680158467686	9.72219540486808	9.23150422574754	9.14279446218232	9.91938280861508	9.15874087219291
C14orf177	6.55776126329337	6.75659828519436	6.98219782497293	7.03430503119851	6.9991672969826	6.8534593349658	6.45179845082727	5.60575556427462	6.19453946452661	6.68056466873577	5.90070539084804	6.78575823540347
C14orf178	5.65237639194752	5.37693748881027	5.43688635295275	6.09807665483192	5.42102783975588	5.14705732831662	5.23982628503668	5.19506336329782	5.57004945264699	5.12370266236935	4.81641792430588	5.20533854596838
C14orf180	5.49958038290996	5.2477285427709	5.71255520355881	5.32376827151343	5.16171222940221	4.66178411232128	4.5348082111449	4.89234259919548	4.7845709297549	4.30651785656049	4.8693448996915	4.81385022868697
C14orf182	5.985288455749	6.18142245585407	5.97179929367621	5.75879869081252	6.3171005795807	6.0860883126269	7.13659710729657	6.66920400095334	6.10194137198637	6.04056949006652	5.86387415222436	6.54214022536873
C14orf183	3.74418487938829	3.28408429295768	4.09222716029974	3.46756673496557	3.55311309498613	2.93434162636466	3.59157653429141	3.84048428751153	3.45331614281231	4.09985926258226	2.42847768174181	3.2424661537099
C14orf2	13.7942830843949	13.570354574487	13.7290670445528	13.432842582063	13.5938054745568	13.5134874127302	13.3058753103009	13.3768715913842	13.0500948188099	13.3058753103009	13.4538348157154	12.9155805887362
C14orf23	3.60076311790093	4.43793209657201	2.85480239372916	3.2907392896418	3.65067189581132	3.08589048475031	4.1999869030877	3.90224130086847	4.26346963097333	3.52944103796015	5.16391858749243	4.79011422704809
C14orf28	7.54396777427609	7.17824241245388	6.64313465602092	6.7251777687547	6.97485915788617	6.87417236712889	7.34759635790329	7.2587251346117	7.52543528286343	6.97866184443537	7.11483840468901	6.95893171409753
C14orf37	6.52588952616298	6.28649982000358	5.88642904158299	6.57443308123625	6.15586058577431	6.00485527482894	6.27419712052819	6.27059114571453	5.35105645341306	5.32976004859436	5.73660184597079	5.83297935102311
C14orf39	3.26861019376633	3.36004974412604	3.866948271537	5.97845488676224	3.65067189581132	3.46309217357851	2.42847768174181	2.69190064764086	2.41820893902214	2.41820893902214	1.95973183665548	3.36004974412604
C14orf64	8.17310169627592	7.97723772388446	7.14850204848288	7.47953344359951	8.41043992679194	7.45227652283613	9.4288562625704	9.23245908596692	9.42743801932213	8.70199765793467	7.61976683366422	7.83564825747115
C14orf79	4.87174014059082	5.31814139294095	5.53412736625027	5.67138456102976	5.54440173368865	5.55205993069959	5.05059840977201	5.78857723177935	5.14595347458368	5.47093136858569	4.67790299480711	5.49446943439351
C14orf80	8.44628303239701	8.13072706681786	8.66015050443473	7.94900930959384	8.31649069819396	7.91970796431844	8.2189990348593	8.38874047691676	7.97582069416976	8.12050572064229	8.26169286739102	7.73134429193039
C14orf93	9.57612350164947	9.37074799796203	10.0261118187463	9.25838643568157	9.67591851887751	9.42189336238095	9.28986542876604	9.59604661143522	9.41774499382143	9.31629676924673	9.31294491467789	9.05190857485815
C15orf26	5.41788898530005	6.15469658471697	6.1905599970708	6.20477910154271	5.21863569986154	5.57234538292476	8.01250673837793	5.63110681287663	7.86513558406729	6.39788779307955	7.61544192557561	6.64013501984754
C15orf27	4.7439615883599	5.09279816518036	5.34162463972863	5.13776996464111	5.99452256304134	4.54390944932483	4.99097594109036	4.19508526709982	4.43100151429532	4.96416827703267	4.29665830887697	4.95859796965788
C15orf32	3.37364461325272	3.10575784402212	3.21764424338444	2.69190064764086	3.77236586291631	3.60076311790093	4.25230611667751	3.3410177540977	3.22123054819542	4.42221089172888	5.78857723177935	5.75952834968074
C15orf37	9.17222848402376	9.2051670212382	9.66231501589341	9.2072400852948	9.02813208852214	9.3840354062342	8.69267413104436	9.01969929266587	9.55893514621657	9.11445660309514	9.31294491467789	9.44626239809739
C15orf38	8.82831745890308	8.03824116115184	9.21050049338556	7.43360803099313	7.64357312333286	7.77006623384895	8.04027336562905	7.99073602751438	8.17138443100405	7.69071026904239	8.59526109813947	7.37430210496871
C15orf38|C15orf38-AP3S2	7.29134857066655	6.9003999276544	7.2515989614021	7.37006060893303	7.38525914946356	7.88946599985207	6.35936374664584	7.11791433141624	6.52259145057227	7.64876188439227	7.07542690647278	7.10749043405691
C15orf39	12.9874142629059	12.7816605441491	12.5681514532411	12.6219082153727	12.6926783533259	13.184124118311	11.5571163087359	12.2435054076271	12.8301304458978	12.0905203809276	12.1115910815062	12.5219677703145
C15orf40	8.32241977844861	7.74975303254639	7.71223379448219	7.68220907763627	7.50276766396362	7.5948588722312	8.80666802008064	8.97481570000432	8.68875763837515	8.63678765024661	8.59865677157201	8.36381302599996
C15orf41	11.9830532019322	12.4367187409168	12.3496420956965	12.3390917561384	12.2487859636104	12.1962711147547	11.2815833534005	11.2612319845801	11.3113588324172	11.8629728234841	11.8351708043205	12.063023579048
C15orf43	5.32128703821274	5.05059840977201	6.40188684098859	5.40000254226845	5.21863569986154	5.48991209435938	4.15062527946253	5.14811634843911	4.59352665458686	4.6285115707443	5.24298625429978	4.99158614025162
C15orf48	7.78132286044473	9.27745231304061	8.51889147009336	7.66353350950962	7.60237792388114	6.8412746920858	4.91175205543027	5.24912346502313	5.72354620903314	4.98562572309679	5.387356604158	9.43950027813614
C15orf52	5.45221014686173	5.71632759892201	6.29369259524732	5.75879869081252	6.10253937105356	6.10573367033449	6.50034252942397	6.4066952246991	6.13612371144517	6.73816123037253	6.45031601678384	6.39103933018676
C15orf53	4.2718937830999	3.89046591379737	3.77236586291631	3.62049184277135	3.55311309498613	3.60076311790093	4.47891855573657	4.65199631306467	4.26346963097333	4.48939867115907	4.96416827703267	3.97929969114493
C15orf54	6.24315145506765	5.83490724524096	6.73744340556931	6.41020702278154	6.06355703716622	5.57234538292476	7.81147815771497	6.09865827961141	8.58933382435559	6.23413453480273	7.55306499498324	6.97259321098183
C15orf55	4.08097612059876	3.60076311790093	4.09222716029974	3.5676607452881	3.65067189581132	3.2424661537099	4.75228577296322	4.56224243917721	4.53652831523988	4.5348082111449	5.22519742728934	4.48505112699108
C15orf56	3.78988955719848	3.94621041386866	4.34698948422736	3.99588715147843	3.88691380866937	2.15243161616712	4.00417048350418	3.52944103796015	3.88167273057548	3.76453326329232	3.59389595490801	4.21210799642006
C15orf57	10.4717916417241	9.94516926596453	10.3524273160894	10.2675198359668	10.1560606191913	10.0254612981096	10.555566652548	10.5618656587716	10.2055353876623	10.1911527330108	10.6025745788159	9.95715946699314
C15orf59	6.68812327106845	7.16307114062948	7.83643737133493	6.90127076128208	6.76528134986217	6.71066013286051	6.0133081134332	6.34157203471367	5.99108993443981	6.15881100917347	6.97485915788617	6.35164155842625
C15orf60	7.74638289821445	7.5179702929512	7.50232756453295	7.97851606336759	7.64357312333286	7.60362973423744	7.02141782571145	7.58291797032341	6.82785245466111	6.73549214575704	7.34439884253195	7.11555182400344
C15orf61	4.81385022868697	4.21210799642006	5.23259996977286	5.26247524390239	4.93054052995659	3.75505023981684	1.71653653732322	3.23782298131539	4.57806519791328	3.0036747846792	4.37833510259977	3.90551059520858
C15orf62	7.28369045388482	7.14987139836577	6.69524309987157	6.83158877795041	6.37083711947261	6.52335001109282	7.03775002460716	6.89997652315207	6.82268963589791	6.94101670042899	7.10835822453356	6.73463629373638
C16orf11	4.2180447510806	3.65067182855576	3.94621041386866	7.17928886094052	4.50247720500166	4.25230611667751	3.81512735267964	2.07336254293861	3.45331614281231	2.66952558379363	4.11502374428771	3.87782683119231
C16orf13	11.6698769672348	11.6467621769062	11.7801845726375	11.5732181715915	11.8086650502281	11.4577210881722	11.3764689412815	11.7095335036901	11.1271527193344	11.1962436949362	11.399498241805	11.0078039242932
C16orf3	8.234866462417	7.8343454181262	8.08027114063191	8.01090632978267	7.83998902027966	7.74330537985926	6.87395966873703	7.42955620647579	7.05621339299991	6.5076320643646	7.06978843747483	7.11555182400344
C16orf45	4.2718937830999	4.0729606876919	4.71117132594104	4.81072185509189	3.88691380866937	3.93769492206776	5.48666784950365	4.53076743712692	4.98234301973696	5.3429472046865	4.8693448996915	5.71939613492073
C16orf46	8.1975144171384	7.87716873912147	8.45475737703515	8.37777791009624	8.0450097312102	7.68248280344334	7.71549907714093	8.22579476120416	6.8841871046362	7.01633008305328	7.79416498416043	7.59078771432868
C16orf47	8.03261859746924	8.25989671258809	8.45475737703515	8.74079083949481	8.3322005240542	8.34168070917339	8.00929427425143	7.79280873644082	7.74373305834773	7.63232477929791	7.53923292387933	7.85785177764002
C16orf52	4.59371355018893	4.58172464463708	2.41820893902214	4.39668794143881	4.67269148533449	4.91373310101273	7.62733099420217	7.28441188182962	7.53942333269904	7.29879491693003	7.37257862364222	7.2088005489989
C16orf54	12.3303073014895	12.2560167091834	12.4913622985674	12.0676610347254	12.6788927476014	11.7790971894806	12.8761389098852	12.9155805887362	13.2078844502403	12.6185608298796	12.7352624121076	12.879370787155
C16orf55	4.08097612059876	4.96416827703267	4.84717548899858	4.73029155616757	4.93054052995659	4.71445781587326	6.46606622402728	6.13374868186118	5.95309890047458	5.82863232317343	6.41807539723777	6.26309505084154
C16orf58	7.16772656695098	7.88843858032852	7.5676392096703	6.78804409768805	7.55218163261443	7.90569064203178	7.08450556143209	7.28441188182962	7.40606544740731	7.50771598852083	7.10835822453356	7.56971645144402
C16orf59	5.0694987765382	4.98601737185238	4.84717548899858	4.48144998359187	4.28164108273872	4.09985926258226	5.75865612534058	4.45128574975298	5.64994367886663	5.74292407168525	5.16391858749243	5.77466351711407
C16orf62	7.85874950904406	7.48133391971716	7.4115627858819	7.70765122961056	7.26339335546157	7.67153956970892	8.37119674391953	8.3072032234078	7.91970796431844	7.74112592254624	8.30592622873178	7.7756910908239
C16orf70	10.4201746820776	10.5044140447285	10.0281667275885	10.4889184670333	10.6683802284299	11.0543373054982	9.86185647256995	10.1996660895543	9.58781271265275	9.83321270061805	9.89193655369296	9.46387536977383
C16orf71	10.3257552166993	9.64909878986188	10.6042409937985	8.20435754812779	8.60173202320837	9.54713294914472	7.42482674446376	8.62146682521693	8.24049014418169	8.27858631134653	7.70837791290369	7.08450556143209
C16orf72	9.49364423349561	8.69421370167864	9.06750411162448	8.6871841061759	8.84112473020128	8.94010493472046	9.36769106646801	9.85695210063987	9.51064106175803	9.5577887019669	10.2001790593869	9.87074598390407
C16orf74	9.0554356304083	8.99816673500987	8.89463096584688	8.89589689840524	8.91033082961391	8.82324854632247	8.59122512249805	8.85350700722203	8.66665660627949	8.4806515474538	9.71169361031923	8.52966756774711
C16orf78	4.71193410209173	3.78988955719848	4.71117132594104	3.70339447395939	4.37920581138492	4.18552275553212	4.25230611667751	4.02043461562759	4.38278985751535	4.74720208152091	4.56847315757203	4.67681913807286
C16orf80	11.1524507954014	11.7880468529065	11.4219558799086	11.7061561194927	11.5230248830586	11.1884034966986	10.500841374488	10.4527280352221	10.3227951445279	10.233601919869	9.83312209645706	9.53116090036628
C16orf82	4.67161994147135	4.35332110474035	4.26956314769763	4.29263009003645	3.77236586291631	2.41820893902214	3.03896093310051	3.52944103796015	3.57815939076675	3.44445551506152	4.53652831523988	3.66001271182525
C16orf86	7.15549270780164	7.37430210496871	7.48607592727375	7.08208004484483	7.00628858002077	7.14739865042707	6.87146543498412	7.13335644893254	6.83745899658219	7.07724318986845	7.28459324318542	7.13213247027589
C16orf87	8.61766900863508	8.83267184085048	7.84856092921861	8.44976574745545	8.59456027795535	8.7717138565977	8.6683953306123	8.39959336762793	8.59805527599598	8.75112971603596	7.76514186346685	8.18053327558809
[truncated: 18,258 more rows]
