# Supplementary material for: Identification and validation of aging-related genes in neuropathic pain using bioinformatics
Source: Front Genet. 2024 Jul 24;15:1430275. doi: 10.3389/fgene.2024.1430275 (PMC11303200; doi:10.3389/fgene.2024.1430275)
Supplement: Supplementary file 2 [file DataSheet1.ZIP › RAWDATA (1)/rawdata/risk.txt]

ID	Type	CEBPA	CEACAM1	BTG3	IL1R1
GSM3526790_Control	0	8.582567	5.5813896	8.0244192	2.4608157
GSM3526791_Control	0	8.4381382	5.6743717	8.437957	3.0125346
GSM3526792_Control	0	8.876885	5.8114828	8.2537416	3.8062754
GSM3526793_Control	0	9.2429642	6.1026421	8.1306675	2.84013
GSM3526794_Control	0	8.7039884	6.0857338	7.4461239	3.5886379
GSM3526795_Control	0	9.4780652	6.7000678	7.474428	2.7077219
GSM3526796_Control	0	8.9171117	5.9342305	8.2596989	2.3830758
GSM3526797_Control	0	9.2378889	6.4625757	8.1700026	4.0703944
GSM4548691_Control	0	8.1741258	5.8524458	7.2366309	2.7282431
GSM4548692_Control	0	8.7743928	6.5599298	8.2316009	3.8149541
GSM4548693_Control	0	9.1077108	6.8018458	8.2644019	2.0442721
GSM4548694_Control	0	8.4532748	6.6395398	8.2904149	2.9344091
GSM4548695_Control	0	8.7581958	6.3393848	7.6252549	3.9966231
GSM4548696_Control	0	8.8645408	6.0477158	7.7585759	3.5098371
GSM4548697_Control	0	8.8679678	6.6547748	8.1253909	3.7683701
GSM4548698_Control	0	8.8088148	6.6410888	7.6120869	3.4279581
GSM4548699_Control	0	8.7397518	6.2864788	8.3098319	4.9093141
GSM4548700_Control	0	8.9878298	5.7593888	8.6352729	2.4700471
GSM4548701_Control	0	8.7444778	6.4591528	8.2703769	3.7772751
GSM4548702_Control	0	8.7015258	6.2957888	8.1904789	3.7427261
GSM4548703_Control	0	8.4659918	6.8615598	6.7746109	4.1531361
GSM4548704_Control	0	9.4381058	6.7503478	8.0569549	3.8701821
GSM4548705_Control	0	9.5549658	7.4165668	7.9884779	3.8585081
GSM4548706_Control	0	9.2437828	7.2220698	7.7686969	3.8433611
GSM4548707_Control	0	9.1913918	6.7315158	7.9223479	3.6661991
GSM3526782_Treat	1	9.4736112	6.9645495	7.1466542	4.5046216
GSM3526783_Treat	1	9.1746966	7.0300464	7.839558	3.7530951
GSM3526784_Treat	1	8.9806584	8.9778839	7.960009	3.555556
GSM3526785_Treat	1	9.3711252	5.7908065	8.2624288	3.4270972
GSM3526786_Treat	1	9.6415233	8.3853253	6.6492535	7.0134872
GSM3526787_Treat	1	9.4199624	7.2739859	7.4767288	3.9510543
GSM3526788_Treat	1	9.4678095	6.8795629	7.9909195	4.5467648
GSM3526789_Treat	1	8.9637997	7.7774479	7.1367745	3.6636231
GSM4548708_Treat	1	9.4011048	5.7244098	8.3581819	2.7430561
GSM4548709_Treat	1	8.9963718	6.6147268	8.2701129	4.1444591
GSM4548710_Treat	1	9.1660948	6.2447418	8.4953829	4.1734511
GSM4548711_Treat	1	8.7565988	7.4919728	7.5396129	4.7760921
GSM4548712_Treat	1	9.2096948	6.0620788	7.5103459	2.6926241
GSM4548713_Treat	1	9.2214968	7.2759378	7.2964729	4.7327241
GSM4548714_Treat	1	9.2964708	7.0665338	7.4611739	3.8482201
GSM4548715_Treat	1	9.2957438	9.7749068	7.7974279	4.1651801
GSM4548716_Treat	1	9.7915758	6.6770278	7.5305709	3.8845221
GSM4548717_Treat	1	9.5103628	5.6510618	6.7386139	2.3322371
GSM4548718_Treat	1	9.4834568	5.6509178	7.9321659	3.7518311
GSM4548719_Treat	1	9.0206698	6.5621128	7.5050699	3.4605331
GSM4548720_Treat	1	9.3969418	7.2996718	7.4379609	3.8496421
GSM4548721_Treat	1	9.6426748	7.0328378	7.6720469	4.1351311
GSM4548722_Treat	1	9.6531828	7.8284618	7.3113169	4.2362781
GSM4548723_Treat	1	9.8566588	7.2415758	7.5950469	4.5682391
GSM4548724_Treat	1	9.6119958	6.7746438	7.3882409	3.9707431
