# Supplementary material for: Identification and validation of aging-related genes in neuropathic pain using bioinformatics
Source: Front Genet. 2024 Jul 24;15:1430275. doi: 10.3389/fgene.2024.1430275 (PMC11303200; doi:10.3389/fgene.2024.1430275)
Supplement: Supplementary file 2 [file DataSheet1.ZIP › RAWDATA (1)/rawdata/s1.txt]

GSM3526790
GSM3526791
GSM3526792
GSM3526793
GSM3526794
GSM3526795
GSM3526796
GSM3526797
GSM4548691
GSM4548692
GSM4548693
GSM4548694
GSM4548695
GSM4548696
GSM4548697
GSM4548698
GSM4548699
GSM4548700
GSM4548701
GSM4548702
GSM4548703
GSM4548704
GSM4548705
GSM4548706
GSM4548707
