# Supplementary material for: Identification and validation of aging-related genes in neuropathic pain using bioinformatics
Source: Front Genet. 2024 Jul 24;15:1430275. doi: 10.3389/fgene.2024.1430275 (PMC11303200; doi:10.3389/fgene.2024.1430275)
Supplement: Supplementary file 2 [file DataSheet1.ZIP › RAWDATA (1)/rawdata/s2.txt]

GSM3526782
GSM3526783
GSM3526784
GSM3526785
GSM3526786
GSM3526787
GSM3526788
GSM3526789
GSM4548708
GSM4548709
GSM4548710
GSM4548711
GSM4548712
GSM4548713
GSM4548714
GSM4548715
GSM4548716
GSM4548717
GSM4548718
GSM4548719
GSM4548720
GSM4548721
GSM4548722
GSM4548723
GSM4548724
