# Supplementary material for: Identification and validation of aging-related genes in neuropathic pain using bioinformatics
Source: Front Genet. 2024 Jul 24;15:1430275. doi: 10.3389/fgene.2024.1430275 (PMC11303200; doi:10.3389/fgene.2024.1430275)
Supplement: Supplementary file 2 [file DataSheet1.ZIP › RAWDATA (1)/rawdata/SVM-RFE.gene.txt]

CEBPA
UCHL1
ARID3A
GSTA4
BTG3
CEACAM1
IL1R1
S100B
EEF1E1
