# Supplementary material for: Identification and validation of aging-related genes in neuropathic pain using bioinformatics
Source: Front Genet. 2024 Jul 24;15:1430275. doi: 10.3389/fgene.2024.1430275 (PMC11303200; doi:10.3389/fgene.2024.1430275)
Supplement: Supplementary file 3 [file Table1.XLSX]

## Sheet: Sheet1
GenAge	CellAge
GHR	ACKR1
GHRH	AGO2
SHC1	AGT
POU1F1	AHR
PROP1	AKT1
TP53	ALDH2
TERC	ANXA5
TERT	ARF1
ATM	ARID1A
PLAU	ARID1B
ERCC2	ARID3A
ERCC8	ASF1A
WRN	ATF6
LMNA	ATF6
IGF1R	ATF6
TXN	ATF6
KL	ATF7IP
E2F1	ATG5
PTPN11	ATG7
NFKB2	BCL2
STAT5B	BIN1
STAT3	BLVRA
STAT5A	BNIP3L
NRG1	BRAF
HDAC3	BRIP1
GH1	BTG3
IL7R	BUB1
IGF1	CARF
IGF2	CASP2
INS	CDCA2
NGF	CDH1
IRS1	CDK2
PTPN1	CDK2
IRS2	CDKN1A
AKT1	CDKN1A
PIK3CB	CDKN2A
NGFR	CDKN2A
HRAS	CDKN2AIP
MYC	CEACAM1
EGFR	CHD5
ERBB2	CLCA2
INSR	CRISPLD2
NCOR1	CUX1
NBN	CXCL1
JUND	CXCR2
IL2	DDB2
PDGFB	DHCR24
EGF	DICER1
IL2RG	DMTF1
FOS	DPP4
PDGFRB	E2F7
EPOR	EIF2AK2
SST	EIF4EBP1
PRKCD	ENO1
PPARA	ENTPD7
RET	EP300
PLCG2	ERVW-1
PEX5	ESR1
TCF3	ETS1
PARP1	ETS2
BRCA1	FANCD2
PIN1	FASN
PTEN	FGF21
CREBBP	G6PD
HIF1A	GATA4
UBB	GDF15
RPA1	GDF15
BLM	GMNN
BCL2	GNG11
S100B	GRSF1
VCP	HAS1
POLG	HBP1
IGFBP3	HIRA
HSP90AA1	HMGA1
NR3C1	HMGA2
EGR1	HMGB2
VEGFA	HOPX
ABL1	HOXA9
BRCA2	HRAS
TOP2A	HSF1
TOP2B	HSP90AA1
NFKB1	HSP90AB1
TOP1	HSPB1
RAD51	HYOU1
UBE2I	IGFBP3
TNF	IGFBP7
PDPK1	IGFBP7
CEBPA	IL1R1
CEBPB	IL6
MXI1	IL6
TGFB1	IRF1
ERCC6	ITPR1
STK11	ITPR2
EP300	ITPR3
APTX	ITSN2
PML	KAT5
GSK3B	KCNA1
HTT	KDM1A
PRKCA	KDM4C
SSTR3	KEAP1
HELLS	LCN2
APOC3	LIMA1
EEF2	LIN54
ERCC3	LIN9
TERF1	LMNB1
PRKDC	LOX
CAT	LOX
ERCC5	LOXL2
AR	LOXL2
GTF2H2	MAEL
XRCC5	MAF
PCNA	MAGEA2
FEN1	MAGOHB
FAS	MAP2K2
TERF2	MAP3K5
XRCC6	MAPK1
POLD1	MAPK14
BAX	MAPKAPK5
RB1	MCU
EMD	MDK
GRB2	MEF2A
FOXO3	MEN1
FOXO1	MIF
HSF1	MME
XPA	MME
MSRA	MORF4L1
RECQL4	MOS
SOD2	MTOR
SOD1	MYC
FOXM1	NCAPH2
COQ7	NDST2
CACNA1A	NEDD4
LRP2	NEK4
AIFM1	NF1
UCHL1	NF2
APP	NOTCH1
APOE	NOX4
A2M	NOX4
SNCG	NQO1
PRDX1	NR1H2
PON1	NRAS
RELA	NSUN2
IL6	NUDT5
RGN	OGG1
ATP5O	OGT
RAD52	OXTR
TOP3B	P3H1
ERCC1	PAK2
SIRT1	PDCD10
HDAC1	PDGFB
HSPA9	PI4KB
GPX1	PIM1
GSR	PINK1
GSS	PLA2R1
GSTA4	PML
GSTP1	POU5F1
MT-CO1	PRKAA2
HSPD1	PRKD1
HSPA1A	PRKN
HSPA1B	PTGS2
PCMT1	RAD51C
MAPK8	RAF1
YWHAZ	RAP1GAP
PTK2B	RARB
PTK2	RB1
IL7	RBM39
MAPK14	RBPJ
FGFR1	RHOA
SP1	SELENOH
FLT1	SFRP1
JUN	SIRT3
MED1	SIX1
MAPK9	SLC13A3
MAPK3	SLC31A2
HMGB1	SLC5A2
CCNA2	SMAD3
HMGB2	SOCS1
MAP3K5	SPI1
TAF1	SPOP
LMNB1	SRSF2
SDHC	STAT3
FOXO4	STAT5A
HESX1	SUZ12
PIK3R1	TBX3
BSCL2	TIMELESS
AGPAT2	TLR10
BMI1	TLR2
EEF1A1	TOP1
TFAP2A	TP53BP2
BDNF	TP53INP1
CREB1	TP63
ATF2	TPP1
TBP	TRIM28
APEX1	TSC22D1
HBP1	TXNIP
BUB1B	UHRF1
PTGS2	USP1
HSPA8	VCAN
SIN3A	VDR
CDK1	WSB1
TFDP1	XAF1
DDIT3
POLA1
MAPT
CTGF
HDAC2
MAX
MXD1
MDM2
SUMO1
H2AFX
HOXB7
HOXC4
JAK2
ESR1
LEP
LEPR
NFKBIA
CLU
MTOR
GHRHR
CTNNB1
PSEN1
DLL3
CDKN2A
PPP1CA
DBN1
NOG
ELN
ATR
UCP3
ZMPSTE24
TP63
UCP2
POLB
GCLC
GCLM
SIRT6
BUB3
RAE1
PMCH
MLH1
CSNK1E
STUB1
PPM1D
CHEK2
PCK1
ARHGAP1
CDC42
ARNTL
CLOCK
HIC1
PAPPA
ADCY5
PPARGC1A
GPX4
UCP1
FGF23
EFEMP1
ERCC4
CETP
PPARG
AGTR1
CISD2
EEF1E1
EPS8
KCNA3
SIRT7
SLC13A1
SOCS2
TPP2
TP53BP1
SIRT3
NCOR2
SUN1
BAK1
IGFBP2
PYCR1
TP73
CNR1
NFE2L2
CDKN1A
PDGFRA
PIK3CA
C1QA
CDKN2B
EIF5A2
MIF
DGAT1
MT1E
FGF21
HTRA2
GSK3A
NUDT1
IKBKB
SQSTM1
CDK7
GRN
SERPINE1
SPRTN
RICTOR
CTF1
TRAP1
TRPV1
NFE2L1
IFNB1
GDF11
